# Supplementary material for: Genome-wide identification and characterization of tissue specific long non-coding RNAs and circular RNAs in common carp (Cyprinus carpio L.)
Source: Front Genet. 2023 Nov 28;14:1239434. doi: 10.3389/fgene.2023.1239434 (PMC10713812; doi:10.3389/fgene.2023.1239434)
Supplement: Supplementary file 1 [file Table2.XLSX]

## Sheet: summary
Supplementary Table 2: Summary of sequence reads and alignment statistics for various tissues from different varieties of common carp
Sample Tissue	SRA ID	Raw Reads	Clean Reads	Clean Reads (%)	Alignment Reads (%)
Barb	SRR2517867	4502815	4095593	90.96	77.27
	SRR2517868	7481650	6691615	89.44	74.97
Blood	SRR1509525	17557346	16741125	95.35	86.12
	SRR1509532	23131926	21631332	93.51	85.22
	SRR2517940	1379400	1256854	91.12	84.36
Bone	SRR5956143	22157942	22006937	99.32	79.37
	SRR5956144	22286647	22140320	99.34	78.67
	SRR5956145	22626923	22479018	99.35	78.86
	SRR5956146	22170243	22026072	99.35	78.95
Brain	SRR11217068	25088446	24735625	98.6	83.01
	SRR11217069	24586599	24279022	98.75	82.99
	SRR11217070	27244682	26911995	98.78	82.81
	SRR11217071	26827739	26488801	98.74	82.95
	SRR11217072	27325136	26992111	98.79	83.15
	SRR11217073	26841341	26465257	98.6	83.07
	SRR11217074	25376162	25016392	98.59	82.71
	SRR11217075	28158051	27789935	98.7	82.31
	SRR11217076	28798810	28419575	98.69	82.5
	SRR10023510	14801031	7956426	53.75	80.61
	SRR10023511	13994725	7335799	52.41	79.58
	SRR10023514	13430527	8056145	60	82.03
	SRR10023515	19935516	14982735	75.16	82.76
	SRR10037362	15619875	12805394	81.99	81.77
	SRR10037363	14729934	10371633	70.41	80.8
	SRR10037366	19148495	15941516	83.25	81.88
	SRR10037367	16041867	12778949	79.66	81.12
	SRR10053774	21016276	17852494	84.95	81.9
	SRR10053775	17862311	13226340	74.05	81.52
	SRR10053778	19386964	16406385	84.62	82.16
	SRR10053779	16244378	13328169	82.05	81.78
	SRR1707404	67052341	64301869	95.9	82.97
	SRR2517944	1273387	1185691	93.11	85.71
	SRR2517945	1435814	1313316	91.47	85.73
	SRR2517947	3233201	2858868	88.42	86.11
	SRR2517948	2743535	2385697	86.96	86.21
	SRR2517949	2657647	2308009	86.84	86.95
	SRR2517950	3296550	2904319	88.1	85.69
	SRR2517951	2425024	2096863	86.47	86.4
	SRR2517952	2691449	2378539	88.37	88.21
	SRR2517953	2802747	2534908	90.44	86.47
	SRR2517954	1354934	1245385	91.91	86.22
	SRR13447479	25297331	23931526	94.6	88.04
	SRR13447490	22492369	21021409	93.46	88.02
	SRR13447491	32649131	31307607	95.89	87.89
	SRR1509519	18029083	17138663	95.06	86.83
	SRR1509529	13731566	13106546	95.45	85.88
Bulbus	SRR2517957	2415613	2190805	90.69	84.7
Embryo	SRR11728152	53306082	51171853	96	77.8
	SRR11728153	41848015	40228607	96.13	77.99
	SRR11728154	32792153	31665213	96.57	68.25
	SRR11728155	70952386	67192375	94.7	73.7
	SRR11728156	70952483	67589549	95.26	69.62
	SRR11728157	68983371	65342395	94.72	72.48
	SRR11728158	58153568	55965700	96.23	72.98
	SRR11728159	94429650	90576166	95.92	73.56
	SRR11728160	91782717	88222893	96.12	66.55
	SRR11728161	57870777	56992316	98.45	60.15
	SRR11728162	49736023	48929620	98.38	68.97
	SRR11728163	51087009	50335162	98.53	64.72
	SRR11728164	58505608	56779784	97.05	81.81
	SRR11728165	64436452	62506539	97	82.22
	SRR11728166	65237246	63097793	96.72	81.66
	SRR11728167	50170810	48649910	96.97	81.34
	SRR11728168	55121977	53446492	96.97	82.66
	SRR11728169	42687697	41336108	96.83	81.99
	SRR2517958	15780661	14842106	94.05	84.41
	SRR2517959	15616643	14802324	94.79	83.9
	SRR2517960	17187105	16652542	96.89	83.81
	SRR2517961	14570446	14292099	98.09	86.3
	SRR942103	19249020	14868176	77.24	51.49
	SRR942104	14919545	10667508	71.5	51.04
	SRR942105	16809126	13095581	77.91	53.35
	SRR942106	18916567	15003403	79.31	50.76
	SRR942107	18485938	14537127	78.64	53.2
	SRR942108	20538152	14675730	71.46	54.46
	SRR942110	22661070	17067704	75.32	54.1
	SRR942111	12588556	10056552	79.89	52.42
	SRR942112	20790161	16599265	79.84	53.69
	SRR942113	13746389	11428173	83.14	52.36
	SRR942114	18273315	14050552	76.89	53.64
Eye	SRR2517869	5650284	5086368	90.02	61.67
	SRR2517870	6823263	6167131	90.38	66.68
	SRR2517871	5075731	4543657	89.52	46.18
	SRR2517872	5681007	5130830	90.32	57.7
	SRR2517873	6575699	5954975	90.56	75.64
	SRR2517874	5893536	5360119	90.95	80.43
	DRR057237	23268367	23063368	99.11	84.31
Fin	SRR2517875	5218031	4680069	89.69	74.27
	SRR2517876	7130064	6482659	90.92	70.28
	SRR2517877	7665788	6955322	90.73	72.46
	SRR2517878	7191874	6559924	91.21	73.65
	SRR2517879	6624546	5966252	90.06	67.87
	SRR2517880	8008819	6909378	86.27	57.22
	SRR2517881	9792107	8755451	89.41	73.94
Gallbladder	SRR2517939	1519369	1406905	92.6	84.19
	SRR2517941	1789456	1591287	88.93	75.51
	SRR2517962	1217476	1167414	95.89	65.54
	SRR2517963	1240986	1189608	95.86	65.64
	SRR2517964	5273704	5008083	94.96	82.56
	SRR2517965	1353816	1296281	95.75	62.06
	SRR2517966	1373039	1313611	95.67	62.09
	SRR2517967	7820622	7507424	96	75.59
	SRR2517968	1879821	1795348	95.51	61.56
	SRR2517969	1901534	1814995	95.45	61.63
	SRR2517970	8320397	8030091	96.51	75.6
	SRR2517971	12611114	12189046	96.65	79.03
Gill	SRR5601349	35405067	34569847	97.64	86.07
	SRR5601350	34286134	33437529	97.52	86.16
	SRR5601351	30439592	29708602	97.6	86
	SRR2517898	4370463	4114355	94.14	76.13
	SRR2517899	4385846	4076676	92.95	68.43
	SRR2517900	5409779	5070361	93.73	62.45
	SRR2517901	4582106	4289031	93.6	72.65
	SRR2517902	5451294	5103991	93.63	49.55
	SRR2517903	4840493	4490774	92.78	62.7
	SRR13447466	22417666	21035679	93.84	85.22
	SRR13447467	27686632	25697161	92.81	85.21
	SRR13447468	25108123	23970558	95.47	85.04
	SRR1509524	17970610	17071710	95	84.25
	SRR1509531	17697820	16631332	93.97	85.22
	SRR13308280	27694115	27021530	97.57	78.79
	SRR13308281	26041844	26002541	99.84	80.63
	SRR13308282	26231481	25213012	96.11	81.29
Gonads	SRR2517926	2492191	2330636	93.52	85.49
	SRR2517927	689433	646892	93.83	84.89
	SRR2517928	8000308	7576612	94.7	85.7
	SRR7944794	45640883	44604761	97.73	80.81
	SRR7944795	65154681	64043251	98.29	76.96
	SRR7944796	49100010	48147552	98.06	79.23
	SRR7944797	55004574	54229661	98.59	78.49
	SRR7944798	64973505	64224368	98.85	77.43
	SRR7944799	51928788	50993632	98.2	79.07
Gut	SRR5601348	37811363	36905732	97.6	85.88
	SRR5601354	34376089	33516807	97.5	83.64
	SRR5601355	37336141	36435150	97.59	71.05
	SRR2517942	1336577	1210032	90.53	80.71
Heart	SRR10023508	15135508	12990733	85.82	80.52
	SRR10023509	16320730	14146354	86.68	78.73
	SRR10023512	17566067	15470578	88.07	75.79
	SRR10023513	18987991	16347452	86.09	77.28
	SRR10037360	17518709	12297950	70.2	79.27
	SRR10037361	16687476	13261373	79.47	79.08
	SRR10037364	17009894	15298791	89.94	75.63
	SRR10037365	16009423	14155588	88.42	75.05
	SRR10053772	16333200	12433582	76.12	79.83
	SRR10053773	15541958	13275657	85.41	76.07
	SRR10053776	14237279	12593575	88.45	78.97
	SRR10053777	18263932	14419685	78.95	75.78
	SRR2517955	2707519	2456366	90.72	84.61
	SRR2517956	3246428	3019287	93	85.52
	SRR13447463	23451971	22309868	95.13	79.83
	SRR13447464	20899678	19726118	94.38	79.96
	SRR13447465	24503615	23572739	96.2	79.69
Hepatopancreas	SRR11217009	26008606	25657050	98.65	79.76
	SRR11217010	24944918	24611548	98.67	78.85
	SRR11217011	23949916	23636061	98.69	79.62
	SRR11217012	21936971	21638727	98.64	80.23
	SRR11217013	24179431	23856159	98.67	79.64
	SRR11217014	25229425	24885280	98.63	79.12
	SRR11217015	24835909	24485664	98.6	78.23
	SRR11217016	25342512	25010831	98.7	79.98
	SRR11217017	23893271	23580191	98.69	79.31
	SRR2517929	1139287	1007352	88.42	81.99
	SRR2517930	1094043	987265	90.24	85.38
	SRR2517931	1296795	1162582	89.65	81.56
	SRR2517932	1167081	1076675	92.25	82.9
	SRR2517933	1272296	1185990	93.22	80.31
Hypothalamus	SRR4030935	13386002	13268604	99.12	86.25
	SRR4030936	13352517	13215190	98.97	86.57
	SRR4030941	13522407	13403283	99.12	86.29
	SRR4030942	13802404	13670429	99.04	85.81
	SRR12351080	23314208	22884987	98.16	79.24
	SRR12351081	29530193	29012454	98.25	79.41
	SRR12351082	27682542	27159171	98.11	79.42
Intestine	SRR13447462	24935406	23987218	96.2	84.97
	SRR13447488	26381498	25189897	95.48	85.09
	SRR13447489	21139227	20028715	94.75	85.12
	SRR12450002	22526670	22401665	99.45	79.51
	SRR12450003	21100437	20989314	99.47	78.86
	SRR12450004	21685299	21551245	99.38	79.2
	SRR12450005	21627353	21517609	99.49	77.21
	SRR12450006	21607440	21462696	99.33	80.01
	SRR12450007	21210598	21086771	99.42	80.13
	SRR12450008	21899236	21776346	99.44	80.74
	SRR12450009	21894103	21770965	99.44	80.05
	SRR12450010	21712031	21571230	99.35	78.84
Kidney	SRR8110190	6806767	6774585	99.52	81.41
	SRR8110191	6665193	6625839	99.41	81.95
	SRR8110192	9370472	9328211	99.55	82.02
	SRR8110193	9171479	9119607	99.43	81.08
	SRR8110194	9004252	8956625	99.5	83.22
	SRR8110195	8818502	8762587	99.36	80.29
	SRR8110196	8138696	8100170	99.52	84.25
	SRR8110197	7984912	7937488	99.4	81.47
	SRR8110198	13641872	13585397	99.59	81.55
	SRR8110199	14350651	14295808	99.61	82.56
	SRR8110200	32762640	32619692	99.56	82.99
	SRR8110201	13897357	13844432	99.62	82.76
	SRR8110202	35513439	35369838	99.6	81.09
	SRR8110203	11377147	11335905	99.63	82.33
	SRR8110204	9481549	9443596	99.6	81.45
	SRR1509527	15176916	14384536	94.78	85.53
	SRR1509533	16464687	15232673	92.51	84.75
	SRR11993455	30046452	30011001	99.88	82.71
	SRR11993456	32821486	32201486	98.11	82.46
	SRR11993457	29643301	28643301	96.62	83.12
	SRR11993458	33684111	32551142	96.63	82.51
	SRR11993459	28426246	27542198	96.89	81.91
	SRR11993460	30171610	30012141	99.47	80.71
	SRR11993461	38577442	37577442	97.4	77.94
	SRR11993462	32081772	31081772	96.88	81.26
	SRR11993463	33064838	33000021	99.8	81.66
	SRR11993464	38727606	36727606	94.83	81.72
	SRR11993465	30421466	30001035	98.61	80.49
	SRR11993466	36270638	34270536	94.48	85.55
	SRR11993467	31462914	31125486	98.92	75.13
	SRR11993468	34126899	34021652	99.69	85.95
	SRR11993469	62292563	62102487	99.69	78.95
	SRR11993470	52295339	51586948	98.64	78.88
	SRR11993471	69602863	69214561	99.44	79.32
	SRR11993472	27717245	27110219	97.8	80.09
	SRR11993473	44640704	43954867	98.46	84.91
	SRR11993474	41844862	40985461	97.94	77.81
	SRR11993475	30449385	30002185	98.53	81.27
	SRR11993476	62190767	62000215	99.69	80.52
	SRR11993477	40848734	40002151	97.92	81.56
	SRR11993478	47130320	46201458	98.02	83.21
	SRR11578807	23780905	22912042	96.35	84.28
	SRR11578808	23346063	21844064	93.57	82.87
	SRR11578809	30191613	27833985	92.19	83.31
	SRR11578810	25967942	24081178	92.73	83.11
	SRR11578811	29162441	27088745	92.89	82.83
	SRR11578812	21694524	20188524	93.06	82.91
	SRR11578813	20020515	18638566	93.1	83.17
	SRR11578814	9649209	9615053	99.65	83.87
	SRR11578815	18546738	17199761	92.74	83.23
	SRR11578816	14370171	14312462	99.6	83.9
	SRR11578817	11460009	11418133	99.63	83.69
	SRR11578818	10054430	10018981	99.65	83.77
	SRR11578819	15783973	15725243	99.63	83.95
	SRR11578820	10520253	10483888	99.65	83.52
	SRR11578821	12106068	12071219	99.71	84.09
	SRR11578822	10109600	10080486	99.71	84.05
	SRR11578823	17485462	17445398	99.77	84.08
	SRR11578824	14576960	14530793	99.68	83.84
	SRR11578825	17099936	17044709	99.68	83.93
	SRR11578826	20422103	19006158	93.07	83.4
	SRR11578827	23756254	22109897	93.07	83.46
	SRR7749910	15410227	15281736	99.16	87.86
	SRR7749911	15787919	15663673	99.21	88
	SRR7749912	15998991	15874580	99.22	88.91
	SRR7749913	16106529	15965943	99.12	88.59
	SRR7749914	15853715	15727375	99.2	88.29
	SRR7749915	15802749	15679796	99.22	88.53
	SRR7749916	15324960	15207031	99.23	88.28
	SRR7749917	16778654	16649545	99.23	87.92
	SRR7749918	16870018	16742948	99.24	88.34
	SRR7749919	19119530	18963985	99.18	87.2
	SRR7749920	17336454	17216783	99.31	87.23
	SRR7749921	18061696	17906508	99.14	88.73
	SRR7749922	18993261	18829269	99.13	86.45
	SRR7749923	17303880	17157807	99.15	88.28
	SRR7749924	16349380	16224595	99.23	88.64
	SRR13447486	23343680	22443528	96.14	85.27
	SRR13447487	21275072	20518035	96.44	85.36
	SRR5601352	37822294	36858795	97.45	87.43
	SRR5601353	31908928	31040934	97.28	87.2
	SRR5601357	38998074	37992777	97.42	86.86
	SRR3214073	28645158	28391131	99.11	83.28
	SRR3214074	31309358	31068681	99.23	85.53
	SRR3214075	31401721	31163320	99.24	85.95
	SRR3214076	36074985	35806577	99.26	85.73
	SRR3214077	33802985	33543571	99.23	85.48
	SRR3214078	33014462	32769527	99.26	87.13
	SRR3214079	32699016	32452010	99.24	86.1
	SRR3214080	31940121	31696956	99.24	86.87
	SRR3214081	33243586	32986875	99.23	85.7
	SRR3214082	33933720	33681053	99.26	86.17
	SRR3214083	32050049	31791243	99.19	85.35
	SRR3214084	32591406	32354827	99.27	87.5
	SRR1707408	72139930	69312516	96.08	81.79
	SRR2517894	3900835	3666655	94	70.23
	SRR2517895	5368070	4988763	92.93	77.12
	SRR2517896	3997554	3736272	93.46	71.37
	SRR2517897	4307353	4043335	93.87	72.11
	SRR2517908	5475485	5132472	93.74	60.19
	SRR2517909	5176172	4858026	93.85	73.27
	SRR2517910	5279946	4930549	93.38	63.48
	SRR2517911	6235677	5846243	93.75	53.24
Larvae	SRR10188524	13907142	13124349	94.37	78.15
	SRR10188525	13233611	12434372	93.97	77.6
	SRR10188526	13500544	13149592	97.04	74.22
	SRR10188527	13779174	13495570	97.94	71.54
	SRR10188530	12505019	11799570	94.36	78.33
	SRR10188531	12634686	11783220	93.26	76.84
Liver	SRR8457182	19799079	19735450	99.68	78.84
	SRR8457183	21232291	21166543	99.7	78.45
	SRR8457184	21803053	21734208	99.69	79.08
	SRR8457185	21693423	21628366	99.7	77.12
	SRR8457186	21041751	20976395	99.7	78.42
	SRR8457187	20147406	20091321	99.72	80.07
	SRR8457188	22180277	22112664	99.7	78.84
	SRR8457189	22211237	22142081	99.69	79.49
	SRR8457190	20874991	20809302	99.69	77.96
	SRR4030929	13160740	13062830	99.26	84.43
	SRR4030930	12801820	12669213	98.96	83.72
	SRR4030937	13840330	13716850	99.11	84.91
	SRR4030938	13259112	13160384	99.26	82.99
	SRR2357568	24865089	24775625	99.64	68.68
	SRR2357588	24865089	24134891	97.06	69.35
	SRR2357589	21151921	21068621	99.61	68.66
	SRR2357620	21151921	20373487	96.32	69.32
	SRR2357621	22991794	22900886	99.6	65.44
	SRR2357622	22991794	22165863	96.41	66.42
	SRR2357623	36770876	36640806	99.65	69.26
	SRR2357650	36770876	35646706	96.94	70.01
	SRR1535031	64684571	59391990	91.82	80.36
	SRR13447482	22047130	21442535	97.26	84.5
	SRR13447483	25125441	24293240	96.69	84.48
	SRR13447484	22039085	21411625	97.15	84.51
Muscle	SRR8379683	22386508	22058724	98.53	85.51
	SRR8379684	23880175	23497762	98.39	85.89
	SRR8379685	22576563	22279910	98.68	85.56
	SRR8379686	22597674	22255989	98.48	85.14
	SRR8379687	20655387	20339245	98.46	85.53
	SRR8379688	22078944	21775317	98.62	86.17
	SRR8379689	23210214	22819648	98.31	86
	SRR8379690	22341700	22008006	98.5	85.31
	SRR8379691	21684129	21327386	98.35	85.77
	SRR13447472	16976819	16302676	96.03	84.86
	SRR13447473	19624616	18792670	95.76	84.81
	SRR13447474	25371693	24360264	96.01	84.89
	SRR3929736	24434199	23651806	96.8	83.09
	SRR3929737	24747398	23990694	96.94	81.79
	SRR3929738	25777097	24963142	96.84	81.47
	SRR2517884	3293639	3022351	91.76	79.77
	SRR2517885	19949897	18157289	91.01	80.23
	SRR2517886	3592908	3243640	90.28	78.56
	SRR2517887	7644079	6966295	91.13	77.73
	SRR2517888	4293263	3944844	91.88	79.04
	SRR2517890	4295129	3900926	90.82	74.33
	SRR2517891	2575527	2415703	93.79	71.27
	SRR2517892	3826888	3503484	91.55	77.06
	SRR2517893	3624815	3408810	94.04	75.69
	SRR1707354	72033795	68409010	94.97	84.78
	SRR1509528	18248391	17317096	94.9	85.46
	SRR1509534	25260163	23640902	93.59	86.98
	SRR15571376	30322588	29932826	98.71	79.56
	SRR15571377	26409888	26090267	98.79	79.93
	SRR15571378	24311249	23988750	98.67	80.54
	SRR15571379	27719321	27389764	98.81	79.85
	SRR15571380	29669014	29290795	98.73	79.85
	SRR15571381	29340470	28961956	98.71	76.35
Ovary	SRR6875310	8531468	8192695	96.02	81.91
	SRR4030931	12860599	12641014	98.29	83.47
	SRR4030932	13226568	12984893	98.17	83.67
Pituitary	SRR4030927	13263917	13137437	99.05	87.26
	SRR4030928	13878504	13756787	99.12	88.06
	SRR4030939	13802784	13673085	99.06	87.67
	SRR4030940	12975484	12858348	99.1	87.39
Scale	ERR1806609	10416780	10003951	96.03	80.95
	ERR1806610	7795153	7485498	96.02	79.09
	ERR1806611	9763279	9368080	95.95	80.98
	ERR1806612	10416866	10196685	97.88	79.46
Skin	SRR6853720	37275489	36186457	97.07	80.52
	SRR6853721	49362970	46888799	94.98	78.77
	SRR5601334	34192067	33241994	97.22	88.6
	SRR5601335	36366609	35438999	97.45	88.69
	SRR5601356	31564439	30696730	97.25	87.41
	ERR1806607	9584728	9364711	97.7	82.34
	ERR1806608	9427258	9170224	97.27	81.81
	SRR2517912	4537291	4303292	94.84	69.06
	SRR2517913	4297353	4065343	94.6	69.1
	SRR2517914	4658413	4414483	94.76	64.81
	SRR2517915	1156568	1021435	88.32	82.81
	SRR2517916	826791	682425	82.54	82.25
	SRR2517917	10306922	9221958	89.47	83.4
	SRR2517918	869353	758548	87.25	82.61
	SRR2517919	8601001	7980839	92.79	83.61
	SRR2517920	880902	782155	88.79	82.58
	SRR2517921	5949889	5551331	93.3	83.64
	SRR2517922	1021765	925230	90.55	82.54
	SRR2517923	1101845	971020	88.13	82.88
	SRR2517924	506633	474420	93.64	83.02
	SRR2517925	8740597	8178642	93.57	83.91
	SRR1509523	18449719	17415681	94.39	86.12
	SRR1509530	15956207	15013410	94.09	85.88
	SRR13447478	22369958	20656896	92.34	86.1
	SRR13447480	26573041	24505189	92.22	86.14
	SRR13447481	26669389	25311949	94.91	85.97
	SRR1536803	10334721	10096293	97.69	82.58
	SRR1536804	10334721	10117474	97.9	82.98
	SRR8281645	23862395	23232721	97.36	77.63
	SRR8281646	33780371	31680320	93.78	76.6
	SRR8281647	22550685	21725829	96.34	77.36
	SRR8281648	20497429	19392875	94.61	77.72
	SRR8281649	36923172	34871990	94.44	76.7
	SRR8281650	22759046	22064627	96.95	76.91
	SRR8281651	38767118	36481679	94.1	79.95
	SRR8281652	27879298	27051795	97.03	77.64
	SRR8281653	23767633	22865054	96.2	78.02
	SRR1165986	17248089	16237740	94.14	86.01
	SRR1165994	14629774	13823135	94.49	86.26
Spleen	SRR12640126	29270272	28763350	98.26	78.08
	SRR12640127	26633545	26179493	98.29	78.47
	SRR12640128	25407395	24975438	98.29	78.51
	SRR12640129	26731928	26295780	98.36	78.27
	SRR12640130	25944690	25501648	98.29	78.64
	SRR12640131	24327623	23929200	98.36	78.65
	SRR1707407	76744107	73205899	95.39	83.25
	SRR2517934	1910250	1753060	91.77	82.13
	SRR2517935	2329218	2112971	90.72	79.36
	SRR2517936	1459456	1285079	88.05	79.11
	SRR2517937	838014	764646	91.25	81.93
	SRR2517938	6355644	5840683	91.9	82.73
	SRR13447475	23075978	22041136	95.52	85.92
	SRR13447476	18078448	17088042	94.52	85.89
	SRR13447477	20161117	19412210	96.29	85.31
	SRR1799752	31144001	29806007	95.7	83.37
	SRR1799756	38727975	37212155	96.09	84.2
	SRR15510927	24773512	24437391	98.64	77.63
	SRR15510928	21851799	21539339	98.57	78.04
	SRR15510929	23124817	22803756	98.61	76.72
	SRR15510930	23468795	23153888	98.66	77.92
	SRR15510931	23245370	22939521	98.68	77.89
	SRR15510932	23787172	23460125	98.63	77.33
	SRR10120613	25499790	25120183	98.51	81.87
	SRR10120614	22849237	22506929	98.5	78.38
	SRR10120615	17370478	17086710	98.37	78.65
	SRR10120616	19861892	19525225	98.3	77.6
	SRR10120617	18505908	18170354	98.19	79.14
	SRR10120618	18800570	18529252	98.56	79.03
	SRR10120619	18024164	17780445	98.65	78.17
	SRR10120620	17896912	17659576	98.67	76.04
	SRR10120621	19324230	18998642	98.32	80.54
	SRR10120622	15788290	15517822	98.29	81.52
	SRR10120623	16767072	16561340	98.77	75.22
	SRR10120624	22925459	22499945	98.14	73.94
	SRR3239506	13747842	13305613	96.78	83.33
	SRR3239507	14583582	14116100	96.79	83.17
	SRR3239510	13353920	12962158	97.07	83.78
	SRR3239512	13263156	12838223	96.8	84.46
	SRR3239515	12608078	12167283	96.5	84.09
	SRR3239516	16225364	15841365	97.63	81.38
	SRR3239519	13136210	12831049	97.68	81.85
	SRR3239522	16790508	16405093	97.7	81.91
	SRR3239523	12415371	12148141	97.85	82.32
	SRR3239525	14383782	14051390	97.69	82.26
	SRR3239527	15561593	15198890	97.67	81.3
	SRR3239530	16595037	16024786	96.56	82.55
	SRR3239531	15795756	15272769	96.69	82.21
	SRR3239535	13400641	12960847	96.72	83.18
	SRR3239537	15554722	15014835	96.53	82.66
	SRR3239544	24125173	23283847	96.51	83.13
	SRR3239547	19298767	18582882	96.29	83.48
	SRR3239549	11884881	11532998	97.04	82.6
Tail	SRR2517882	8485586	7582330	89.36	72.94
	SRR2517883	6651088	6006775	90.31	75.12
Testis	SRR6875309	7435686	7192695	96.73	81.91
	SRR5076341	42100569	40663755	96.59	56.31
	SRR1573264	26666130	26061871	97.73	83.15
	SRR1781596	51608286	50173676	97.22	81.45
	SRR4030933	13592835	13253141	97.5	85.42
	SRR4030934	12844459	12448213	96.92	84.24
Thymus	SRR2517904	5311626	4938387	92.97	78.75
	SRR2517905	3519815	3267331	92.83	78.54
	SRR2517906	3843902	3546199	92.26	81.03
	SRR2517907	4850317	4494877	92.67	80.9
