# Supplementary material for: Genome-wide identification and characterization of tissue specific long non-coding RNAs and circular RNAs in common carp (Cyprinus carpio L.)
Source: Front Genet. 2023 Nov 28;14:1239434. doi: 10.3389/fgene.2023.1239434 (PMC10713812; doi:10.3389/fgene.2023.1239434)
Supplement: Supplementary file 3 [file Table3.XLSX]

## Sheet: Total lncRNAs
Supplementary Table 3: Tissue-wise identified lncRNAs from common carp and their characteristic information. Following worksheets have the tissue-wise list of lncRNAs.
lncRNA_ID	Chromosome	Start	End	Class_Code	Length	Peptide_length	Coding_probability	Exon_No	GC%
TCONS_00000433	chr1	10197086	10198264	u	1179	58	0.0260665	1	34.78
TCONS_00000683	chr1	3983071	3984506	u	1436	45	0.0279747	2	32.31
TCONS_00000806	chr1	8675172	8675912	u	741	21	0.00450827	2	33.2
TCONS_00000995	chr1	3998983	3999268	u	286	20	0.00410813	1	26.92
TCONS_00000996	chr1	680688	681602	u	915	52	0.0353852	2	41.86
TCONS_00000997	chr1	680688	682035	u	1348	36	0.0206377	2	38.72
TCONS_00001006	chr1	1190754	1190987	u	234	8	0.00254384	1	47.44
TCONS_00001015	chr1	3305598	3306526	u	929	38	0.0122388	1	34.55
TCONS_00001027	chr1	4897922	4898455	u	534	82	0.149145	1	48.31
TCONS_00001047	chr1	7401649	7402567	u	919	37	0.00956817	1	35.8
TCONS_00001054	chr1	9545591	9546356	u	766	51	0.0213084	1	32.25
TCONS_00001058	chr1	9910927	9911182	x	256	20	0.0321961	1	37.5
TCONS_00001066	chr1	12433056	12434575	u	1520	55	0.0257814	1	35.07
TCONS_00001075	chr1	14995600	14996050	u	451	27	0.0120643	3	41.46
TCONS_00001126	chr1	12147435	12148259	u	825	53	0.0278131	1	33.7
TCONS_00001139	chr1	2832302	2832532	u	231	61	0.170548	1	35.5
TCONS_00001144	chr1	12618152	12618359	u	208	23	0.0139986	1	41.35
TCONS_00001145	chr1	23539	24046	u	508	39	0.00918241	1	48.43
TCONS_00001222	chr1	7712035	7712835	u	801	78	0.0470688	2	34.83
TCONS_00001230	chr1	8779392	8780198	u	807	49	0.0146525	2	35.94
TCONS_00001244	chr1	11960744	11961333	u	590	52	0.0580807	1	39.15
TCONS_00001259	chr1	12924583	12925808	u	1226	49	0.0166973	1	30.42
TCONS_00001279	chr1	14152238	14153521	u	1284	68	0.111854	2	35.67
TCONS_00001282	chr1	14152238	14154572	u	2335	68	0.0377994	2	34.65
TCONS_00001283	chr1	14152238	14152619	u	382	37	0.0181058	1	36.91
TCONS_00001311	chr1	2136899	2138472	u	1574	44	0.0171494	2	34.24
TCONS_00001343	chr1	5480637	5482237	i	1601	59	0.027598	2	36.23
TCONS_00001390	chr1	12141392	12142315	x	924	89	0.140106	2	44.59
TCONS_00001394	chr1	12963345	12964102	x	758	33	0.00995641	2	31.27
TCONS_00001397	chr1	14148239	14149330	x	1092	44	0.0144786	2	39.1
TCONS_00001398	chr1	14368390	14370543	u	2154	49	0.0168687	1	35.42
TCONS_00001403	chr1	14563529	14565773	x	2245	42	0.025452	2	35.95
TCONS_00001405	chr1	14966200	14967302	u	1103	52	0.0254604	2	33.64
TCONS_00001408	chr1	521057	521295	u	239	9	0.0500909	1	23.85
TCONS_00001415	chr1	4358208	4358410	i	203	18	0.0126336	1	44.83
TCONS_00001417	chr1	5187519	5187734	u	216	38	0.0125362	1	34.26
TCONS_00001418	chr1	5605266	5605650	u	385	68	0.059564	1	47.79
TCONS_00001422	chr1	6244934	6245202	u	269	14	0.00273936	1	30.48
TCONS_00001429	chr1	12158789	12159501	u	713	38	0.0119233	1	36.47
TCONS_00001432	chr1	14566690	14567046	u	357	37	0.0182969	1	40.06
TCONS_00001433	chr1	23539	24307	u	769	35	0.00949544	1	44.47
TCONS_00001487	chr1	1506875	1507967	x	1093	41	0.0109998	4	39.16
TCONS_00001515	chr1	2741488	2742038	u	551	68	0.112266	2	37.02
TCONS_00001572	chr1	5168689	5169263	u	575	17	0.00465646	1	54.96
TCONS_00001582	chr1	5704875	5705746	i	872	33	0.014405	2	43.23
TCONS_00001590	chr1	6092679	6093454	u	776	74	0.0675956	1	38.02
TCONS_00001591	chr1	6155091	6156584	u	1494	43	0.0208308	2	35.61
TCONS_00001592	chr1	6155091	6156722	u	1632	37	0.014299	2	37.01
TCONS_00001593	chr1	6157029	6159183	x	2155	44	0.0205505	2	31.42
TCONS_00001594	chr1	6161113	6161970	i	858	43	0.0111735	2	27.97
TCONS_00001599	chr1	6476228	6477133	u	906	67	0.0357562	2	46.03
TCONS_00001600	chr1	6476228	6476819	u	592	67	0.0445482	2	47.97
TCONS_00001646	chr1	8688846	8689370	u	525	51	0.0176396	1	40.38
TCONS_00001654	chr1	8779392	8780242	u	851	49	0.0142303	1	32.78
TCONS_00001667	chr1	9207694	9208247	i	554	32	0.0121553	2	27.98
TCONS_00001668	chr1	9257974	9259797	x	1824	52	0.0199283	2	33.5
TCONS_00001677	chr1	9546664	9547645	i	982	47	0.028842	2	33.3
TCONS_00001704	chr1	9971114	9971802	i	689	43	0.0224683	2	50.65
TCONS_00001753	chr1	12177760	12181227	i	3468	45	0.023879	2	40.2
TCONS_00001805	chr1	13927968	13929544	x	1577	67	0.0326489	2	35.57
TCONS_00001840	chr1	14086334	14087650	u	1317	65	0.0450668	2	29.54
TCONS_00001878	chr1	14783066	14783818	u	753	73	0.117782	2	48.47
TCONS_00001883	chr1	14980994	14982071	i	1078	52	0.0265319	2	37.57
TCONS_00001899	chr1	67511	68890	i	1380	55	0.0209326	2	39.71
TCONS_00001908	chr1	647603	647941	u	339	23	0.00477271	2	39.82
TCONS_00001923	chr1	937079	937987	x	909	49	0.022987	2	30.36
TCONS_00002047	chr1	3754095	3754572	u	478	28	0.00614649	2	37.87
TCONS_00002049	chr1	3766926	3767932	x	1007	62	0.0339019	2	36.05
TCONS_00002099	chr1	6155091	6155924	u	834	80	0.160739	2	32.61
TCONS_00002116	chr1	6586899	6587300	x	402	54	0.0484285	2	42.04
TCONS_00002117	chr1	6618487	6618816	i	330	27	0.0068567	2	33.03
TCONS_00002118	chr1	7040811	7042484	x	1674	33	0.0157867	2	36.26
TCONS_00002146	chr1	8258636	8259424	u	789	43	0.110144	1	26.36
TCONS_00002218	chr1	10105412	10106340	u	929	39	0.0172113	2	33.69
TCONS_00002235	chr1	10334862	10336376	u	1515	56	0.0542607	2	28.78
TCONS_00002272	chr1	12141392	12142218	x	827	89	0.165139	1	44.38
TCONS_00002306	chr1	14018712	14019945	i	1234	39	0.00962292	2	34.93
TCONS_00002308	chr1	14021113	14022526	u	1414	56	0.0931332	2	31.4
TCONS_00002331	chr1	14368390	14370030	u	1641	46	0.0234979	2	36.26
TCONS_00002335	chr1	14563529	14565865	x	2337	42	0.0273018	3	35.99
TCONS_00002366	chr1	1473548	1473913	u	366	59	0.10668	1	43.99
TCONS_00002385	chr1	4475032	4475475	u	444	25	0.0115695	1	32.66
TCONS_00002389	chr1	4950540	4950949	i	410	28	0.012784	1	42.68
TCONS_00002391	chr1	5187519	5187900	u	382	38	0.00901315	1	34.29
TCONS_00002392	chr1	5605266	5605911	u	646	68	0.0433812	1	46.59
TCONS_00002393	chr1	5715852	5716415	i	564	39	0.023501	1	36.7
TCONS_00002395	chr1	5938116	5938408	u	293	42	0.182114	1	34.47
TCONS_00002400	chr1	6884030	6884239	u	210	8	0.00336279	1	39.05
TCONS_00002404	chr1	7225556	7225866	u	311	20	0.00734129	1	39.55
TCONS_00002410	chr1	8393128	8393452	u	325	15	0.00373113	1	23.69
TCONS_00002420	chr1	9751115	9751437	u	323	26	0.00530249	1	43.96
TCONS_00002426	chr1	11498493	11498821	u	329	48	0.0245189	1	29.48
TCONS_00002430	chr1	12091019	12091749	u	731	50	0.0204723	1	35.16
TCONS_00002433	chr1	12618152	12618656	u	505	37	0.0175349	1	40.79
TCONS_00002438	chr1	13869609	13870584	u	976	55	0.0328959	1	34.63
TCONS_00002444	chr1	15291065	15291408	u	344	26	0.00801213	1	37.5
TCONS_00002447	chr1	6157029	6158139	u	1111	44	0.0239568	1	34.29
TCONS_00002452	chr1	23539	26120	u	2582	54	0.0226381	2	39.97
TCONS_00002469	chr1	747484	748470	u	987	43	0.0220212	2	37.39
TCONS_00002500	chr1	1506875	1508178	x	1304	47	0.128656	3	39.65
TCONS_00002509	chr1	2359694	2361763	u	2070	46	0.0248535	2	36.47
TCONS_00002510	chr1	2359694	2361737	u	2044	46	0.0272314	2	36.59
TCONS_00002561	chr1	3384597	3385277	u	681	55	0.0259079	2	30.98
TCONS_00002594	chr1	3888541	3890390	i	1850	81	0.0596306	2	41.62
TCONS_00002644	chr1	5911472	5911835	u	364	87	0.0963785	1	37.09
TCONS_00002769	chr1	8721234	8722504	u	1271	35	0.0078583	2	29.27
TCONS_00002813	chr1	9910927	9912012	i	1086	26	0.0138332	3	32.6
TCONS_00002834	chr1	11143352	11143916	i	565	58	0.0664587	2	38.05
TCONS_00002836	chr1	11196614	11198616	u	2003	81	0.0810603	2	40.64
TCONS_00002837	chr1	11315327	11318420	i	3094	97	0.0886295	2	39.33
TCONS_00002838	chr1	11356987	11358291	i	1305	27	0.0139466	2	38.54
TCONS_00002855	chr1	12433056	12434918	u	1863	55	0.0271774	2	35.91
TCONS_00002892	chr1	13927968	13929251	u	1284	67	0.0370897	2	34.81
TCONS_00002893	chr1	13948760	13949939	u	1180	48	0.029512	1	38.73
TCONS_00002904	chr1	14086334	14087224	u	891	65	0.0486874	1	29.52
TCONS_00002970	chr1	636365	636677	u	313	32	0.0173006	1	39.62
TCONS_00002976	chr1	937079	937395	x	317	62	0.0277194	2	40.38
TCONS_00002983	chr1	986596	987242	i	647	95	0.162306	2	45.75
TCONS_00002984	chr1	990105	991191	i	1087	83	0.102608	2	39.19
TCONS_00002992	chr1	1327795	1328916	x	1122	63	0.0495416	2	38.5
TCONS_00003058	chr1	2626636	2627216	u	581	66	0.0731937	2	42
TCONS_00003154	chr1	6542536	6542822	x	287	13	0.00414825	1	38.68
TCONS_00003157	chr1	7040811	7042283	x	1473	33	0.0162595	3	35.64
TCONS_00003158	chr1	7040811	7042258	x	1448	33	0.0162595	3	35.64
TCONS_00003159	chr1	7040811	7042248	x	1438	33	0.0162595	3	35.81
TCONS_00003186	chr1	8329254	8330419	i	1166	31	0.00762993	2	47.68
TCONS_00003264	chr1	9857564	9858572	i	1009	47	0.015164	2	43.31
TCONS_00003318	chr1	11409490	11413288	i	3799	77	0.0533221	2	39.85
TCONS_00003336	chr1	12141392	12142315	x	924	89	0.140106	2	44.59
TCONS_00003340	chr1	12249880	12251485	u	1606	47	0.0131311	2	40.47
TCONS_00003342	chr1	12326131	12327763	u	1633	48	0.0215635	2	36.19
TCONS_00003378	chr1	14563529	14564776	u	1248	34	0.00951921	2	35.58
TCONS_00003388	chr1	14821123	14824734	i	3612	44	0.0127402	2	31.92
TCONS_00003413	chr1	788483	788993	u	511	54	0.13324	1	46.97
TCONS_00003416	chr1	2039233	2039768	u	536	23	0.0178655	1	33.96
TCONS_00003421	chr1	4755102	4755312	u	211	11	0.00349015	1	61.14
TCONS_00003422	chr1	4846933	4847191	u	259	38	0.0161424	1	33.2
TCONS_00003423	chr1	5087193	5087805	u	613	46	0.0187239	1	40.62
TCONS_00003426	chr1	5621389	5621966	u	578	51	0.0193321	1	44.81
TCONS_00003427	chr1	5626453	5626729	u	277	27	0.0699898	1	36.1
TCONS_00003430	chr1	5795930	5796256	i	327	37	0.0149246	1	34.25
TCONS_00003432	chr1	5885496	5885803	u	308	12	0.00606954	1	36.04
TCONS_00003441	chr1	7148416	7148897	u	482	32	0.0138098	1	39.63
TCONS_00003444	chr1	7381775	7382411	u	637	79	0.0485278	1	34.54
TCONS_00003456	chr1	9267553	9267856	i	304	43	0.0250088	1	36.84
TCONS_00003459	chr1	9580359	9580672	u	314	36	0.0198568	1	42.36
TCONS_00003460	chr1	10339666	10339892	u	227	20	0.00832816	1	35.68
TCONS_00003461	chr1	10592327	10592581	u	255	37	0.0109782	1	44.31
TCONS_00003462	chr1	10690557	10690983	u	427	37	0.016507	1	39.11
TCONS_00003470	chr1	13385990	13386738	u	749	50	0.0284711	1	44.46
TCONS_00003474	chr1	15103598	15103836	u	239	10	0.0114236	1	39.33
TCONS_00003489	chr1	3305598	3305938	u	341	32	0.0217459	1	38.42
TCONS_00003490	chr1	3384597	3385413	u	817	54	0.0188173	1	32.31
TCONS_00003504	chr1	4865854	4866796	u	943	67	0.105836	3	40.4
TCONS_00003518	chr1	7401649	7403265	u	1617	52	0.0161276	2	35.25
TCONS_00003529	chr1	8748886	8749335	x	450	97	0.115608	1	46.67
TCONS_00003547	chr1	12939736	12940391	i	656	43	0.0126464	1	44.51
TCONS_00003554	chr1	14152238	14152681	u	444	26	0.00551663	1	37.39
TCONS_00003558	chr1	14152238	14154140	u	1903	68	0.0350025	2	35.26
TCONS_00003615	chr1	788483	788711	u	229	2	1.30515e-05	1	49.78
TCONS_00003627	chr1	13869609	13870264	u	656	55	0.0313866	1	33.69
TCONS_00003639	chr1	2137480	2138977	u	1498	52	0.0288469	1	34.25
TCONS_00003669	chr1	6731298	6731863	u	566	34	0.0127167	2	34.98
TCONS_00003704	chr1	8735054	8736154	u	1101	32	0.0112985	2	36.42
TCONS_00003726	chr1	680688	680904	u	217	12	0.00254179	1	41.94
TCONS_00003731	chr1	972813	974712	i	1900	56	0.0341638	2	35
TCONS_00003788	chr1	13271482	13271767	x	286	0	0.0479948	2	35.31
TCONS_00003797	chr1	251936	252508	u	573	35	0.00831766	1	37.17
TCONS_00003816	chr1	2903612	2903906	u	295	32	0.0160993	1	31.86
TCONS_00003822	chr1	3305598	3305875	u	278	12	0.013282	1	38.49
TCONS_00003913	chr1	6092679	6093246	u	568	61	0.032767	1	35.39
TCONS_00003942	chr1	8688846	8689176	u	331	51	0.0203694	1	41.69
TCONS_00003943	chr1	8708597	8709849	x	1253	47	0.0279293	2	38.63
TCONS_00003964	chr1	10260153	10261406	i	1254	66	0.0551792	2	40.27
TCONS_00003966	chr1	10626188	10626824	x	637	14	0.0246981	2	35.01
TCONS_00003991	chr1	13985355	13985987	u	633	54	0.0397972	1	37.44
TCONS_00003992	chr1	14117401	14117774	i	374	39	0.0174895	1	32.89
TCONS_00003996	chr1	14432998	14433827	x	830	68	0.0433159	2	31.69
TCONS_00004004	chr1	14886289	14887175	u	887	46	0.021043	2	36.41
TCONS_00004018	chr1	508190	509254	i	1065	46	0.0205805	2	34.84
TCONS_00004079	chr1	3927711	3928465	i	755	42	0.012661	2	26.36
TCONS_00004123	chr1	6967164	6968761	i	1598	41	0.0139943	2	40.74
TCONS_00004127	chr1	7401649	7403265	u	1617	80	0.0705323	2	35.25
TCONS_00004129	chr1	8010095	8010531	i	437	49	0.0249916	2	40.73
TCONS_00004149	chr1	9257575	9258743	u	1169	61	0.0282678	2	33.36
TCONS_00004197	chr1	13852941	13853312	u	372	20	0.0835243	2	34.68
TCONS_00004200	chr1	14129773	14131381	u	1609	66	0.063851	2	34.93
TCONS_00004201	chr1	14129773	14131381	u	1609	66	0.063851	2	34.93
TCONS_00004203	chr1	14428644	14428956	i	313	19	0.00440013	1	26.84
TCONS_00004210	chr1	180772	181492	u	721	55	0.0234495	1	32.04
TCONS_00004213	chr1	1220605	1221192	u	588	98	0.361301	1	51.53
TCONS_00004214	chr1	1244636	1245166	i	531	34	0.00909402	1	35.97
TCONS_00004220	chr1	3527668	3527898	u	231	43	0.0210288	1	34.2
TCONS_00004232	chr1	8361744	8362193	i	450	60	0.027034	1	38.22
TCONS_00004238	chr1	9248690	9251043	u	2354	80	0.0739964	1	36.24
TCONS_00004242	chr1	10691665	10692380	u	716	37	0.00947356	1	34.08
TCONS_00004247	chr1	11767567	11767800	i	234	23	0.01619	1	28.21
TCONS_00004285	chr1	5128062	5129833	u	1772	75	0.141247	4	41.2
TCONS_00004317	chr1	9871833	9872630	i	798	29	0.00693744	2	35.84
TCONS_00004322	chr1	11614614	11615351	u	738	35	0.0149223	2	34.15
TCONS_00004331	chr1	14117401	14118299	i	899	41	0.0102766	1	31.15
TCONS_00004395	chr1	6396047	6396862	u	816	84	0.0683328	2	47.79
TCONS_00004464	chr1	7369413	7369619	u	207	40	0.019192	1	49.76
TCONS_00004469	chr1	9580359	9581367	u	1009	43	0.0260927	1	34.99
TCONS_00004474	chr1	12557718	12558254	u	537	30	0.026294	1	38.18
TCONS_00004475	chr1	12618152	12618351	u	200	38	0.0178245	1	43.5
TCONS_00004487	chr1	2137480	2137897	u	418	24	0.0388776	1	35.89
TCONS_00004494	chr1	3384597	3384861	u	265	22	0.00753149	1	33.96
TCONS_00004524	chr1	9001456	9002346	u	891	45	0.0260144	2	30.75
TCONS_00004529	chr1	9883358	9884355	x	998	42	0.010828	1	34.27
TCONS_00004540	chr1	12579087	12580579	u	1493	45	0.0126504	1	31.61
TCONS_00004555	chr1	14594663	14595939	u	1277	45	0.016706	2	34.38
TCONS_00004579	chr1	69244	69473	i	230	15	0.0102333	1	35.65
TCONS_00004581	chr1	745267	746213	u	947	46	0.0248791	1	32.95
TCONS_00004584	chr1	1220605	1221090	u	486	82	0.214839	1	55.76
TCONS_00004590	chr1	5519074	5519362	i	289	36	0.0138673	1	35.99
TCONS_00004595	chr1	8879838	8880179	u	342	42	0.0353336	1	31.58
TCONS_00004603	chr1	13385405	13385738	u	334	23	0.00495037	1	30.84
TCONS_00004606	chr1	23539	25912	u	2374	75	0.0886797	1	41.66
TCONS_00004663	chr1	7198576	7200550	u	1975	30	0.0168067	2	29.87
TCONS_00004664	chr1	7198576	7200547	u	1972	30	0.0168067	2	29.92
TCONS_00004680	chr1	9883358	9883586	x	229	10	1.79808e-05	1	38.43
TCONS_00004798	chr1	10551611	10552259	u	649	36	0.00796302	2	35.9
TCONS_00004815	chr1	14563529	14564805	u	1277	42	0.0296771	2	35.32
TCONS_00004836	chr1	12338175	12338406	u	232	18	0.00441037	1	40.52
TCONS_00004860	chr1	8779392	8779868	u	477	49	0.0153879	1	34.8
TCONS_00004874	chr1	14086334	14087557	u	1224	65	0.0450668	2	29.9
TCONS_00004897	chr1	9455668	9455911	i	244	6	0.00271962	1	43.03
TCONS_00004916	chr1	9419076	9419343	i	268	19	0.0937643	1	47.39
TCONS_00004919	chr1	11039332	11039934	i	603	19	0.00342716	1	32.5
TCONS_00004920	chr1	11493328	11494259	u	932	31	0.0153251	1	37.88
TCONS_00004928	chr1	1506875	1507780	x	906	47	0.110108	3	39.62
TCONS_00004937	chr1	2932764	2933209	i	446	29	0.00605793	1	33.18
TCONS_00004959	chr1	6476228	6476500	u	273	57	0.0205877	1	53.85
TCONS_00004963	chr1	6932566	6934613	u	2048	73	0.0389219	2	31.35
TCONS_00005000	chr1	10107494	10107784	u	291	13	0.00280886	1	39.52
TCONS_00005030	chr1	14276315	14276837	u	523	21	0.0206718	2	40.73
TCONS_00005042	chr1	14783066	14783345	u	280	43	0.0166064	1	50.36
TCONS_00005046	chr1	57745	58809	u	1065	33	0.00721612	2	38.22
TCONS_00005050	chr1	237400	238265	u	866	46	0.0200281	2	38.68
TCONS_00005098	chr1	6586899	6587314	x	416	51	0.0655866	2	41.11
TCONS_00005102	chr1	7975879	7978538	i	2660	98	0.105105	2	34.47
TCONS_00005133	chr1	12141392	12142175	x	784	89	0.165139	2	44.01
TCONS_00005144	chr1	14021113	14021680	u	568	22	0.010336	2	31.16
TCONS_00005145	chr1	14021113	14022113	u	1001	35	0.00945384	2	32.87
TCONS_00005151	chr1	14268646	14272592	u	3947	81	0.0686818	2	35.57
TCONS_00005158	chr1	558975	559776	u	802	52	0.0223627	1	42.14
TCONS_00005160	chr1	854065	854830	u	766	36	0.00820808	1	32.64
TCONS_00005163	chr1	1473548	1473785	u	238	28	0.0258414	1	43.7
TCONS_00005164	chr1	1750527	1751575	u	1049	29	0.0130815	1	29.74
TCONS_00005166	chr1	2723753	2723986	u	234	48	0.0322047	1	38.03
TCONS_00005181	chr1	8259482	8259774	u	293	10	0.003273	1	39.93
TCONS_00005185	chr1	10011918	10012405	i	488	18	0.00423036	1	42.83
TCONS_00005189	chr1	11499415	11499661	u	247	25	0.0344046	1	39.27
TCONS_00005199	chr1	962117	964308	i	2192	87	0.282591	2	36.82
TCONS_00005217	chr1	3455449	3455747	u	299	21	0.00670587	1	37.79
TCONS_00005296	chr1	11840245	11841018	i	774	50	0.016141	2	35.27
TCONS_00005297	chr1	12087378	12087995	u	618	26	0.0111864	2	30.26
TCONS_00005305	chr1	12579087	12582227	u	3141	76	0.200369	2	29.93
TCONS_00005306	chr1	12579087	12580634	u	1548	45	0.0126504	2	31.85
TCONS_00005307	chr1	12601244	12601965	i	722	43	0.0175301	2	34.76
TCONS_00005312	chr1	13350375	13350644	u	270	57	0.103479	1	36.67
TCONS_00005322	chr1	13985355	13986020	u	666	46	0.0358038	1	33.03
TCONS_00005336	chr1	14152238	14152522	i	285	88	0.0957824	1	47.02
TCONS_00005337	chr1	14594663	14596074	u	1412	45	0.0159564	2	33
TCONS_00005359	chr1	531868	532385	u	518	25	0.00698627	2	31.27
TCONS_00005360	chr1	937079	939263	u	2185	57	0.0220558	2	33.27
TCONS_00005414	chr1	9338523	9339921	u	1399	74	0.0610211	2	34.38
TCONS_00005427	chr1	11039027	11040015	i	989	54	0.0207747	2	30.94
TCONS_00005428	chr1	11818177	11818555	i	379	28	0.00896989	2	34.56
TCONS_00005431	chr1	12576081	12577367	i	1287	46	0.0176409	2	30.3
TCONS_00005432	chr1	12579085	12582270	u	3186	51	0.0213354	3	29.79
TCONS_00005433	chr1	12579085	12582225	u	3141	51	0.0213354	2	29.93
TCONS_00005447	chr1	14893942	14895053	i	1112	47	0.0194516	2	34.44
TCONS_00005450	chr1	47159	47457	u	299	11	0.00379455	1	38.8
TCONS_00005454	chr1	854065	854415	u	351	30	0.0131428	1	33.33
TCONS_00005455	chr1	1555404	1556361	i	958	30	0.0819685	1	30.9
TCONS_00005459	chr1	4913841	4914069	u	229	20	0.00501068	1	31.44
TCONS_00005462	chr1	5339834	5340082	i	249	38	0.0126993	1	32.53
TCONS_00005466	chr1	5920263	5920784	u	522	9	0.00310914	1	31.42
TCONS_00005470	chr1	6244934	6245335	u	402	14	0.00295435	1	39.55
TCONS_00005480	chr1	8118011	8118403	u	393	32	0.00965102	1	29.26
TCONS_00005481	chr1	8361744	8362672	i	929	60	0.0261701	1	38.86
TCONS_00005487	chr1	9612689	9612964	u	276	28	0.0278462	1	43.48
TCONS_00005496	chr1	14215284	14216023	u	740	77	0.0775803	1	34.46
TCONS_00005497	chr1	14379777	14380028	u	252	55	0.023873	1	40.08
TCONS_00005499	chr1	50310	54518	u	4209	57	0.054719	2	31.91
TCONS_00005501	chr1	50310	54630	u	4321	80	0.0805594	2	31.84
TCONS_00005502	chr1	50310	54489	u	4180	57	0.054719	2	31.79
TCONS_00005503	chr1	50310	54618	u	4309	80	0.0805594	2	31.84
TCONS_00005512	chr1	145386	145767	u	382	32	0.0158245	2	46.6
TCONS_00005517	chr1	650158	651076	u	919	45	0.0241397	2	35.04
TCONS_00005521	chr1	789255	790009	u	755	63	0.0514733	2	42.38
TCONS_00005522	chr1	883246	884444	u	1199	77	0.0485493	1	44.95
TCONS_00005529	chr1	1016537	1017821	u	1285	52	0.0202434	2	35.72
TCONS_00005532	chr1	1190754	1191120	u	367	47	0.0534124	1	52.86
TCONS_00005540	chr1	1506875	1507346	x	472	36	0.0104542	2	40.25
TCONS_00005571	chr1	2256540	2257766	i	1227	63	0.0345436	2	35.45
TCONS_00005573	chr1	2459734	2463568	u	3835	64	0.0370963	3	34.32
TCONS_00005643	chr1	5704875	5705304	x	430	24	0.00423266	1	41.4
TCONS_00005649	chr1	6157029	6159235	x	2207	44	0.0223966	2	31.31
TCONS_00005704	chr1	9182162	9182399	u	238	32	0.0129594	1	39.92
TCONS_00005715	chr1	9444655	9445664	u	1010	97	0.110707	1	33.17
TCONS_00005734	chr1	11009158	11009900	u	743	48	0.0285148	2	31.76
TCONS_00005753	chr1	13063798	13064184	i	387	40	0.0169886	2	32.3
TCONS_00005756	chr1	13251998	13252426	u	429	32	0.006599	1	43.36
TCONS_00005760	chr1	13350375	13350805	u	431	17	0.009456	1	37.12
TCONS_00005783	chr1	14816408	14816874	i	467	19	0.00561158	2	34.05
TCONS_00005795	chr1	15207716	15208084	x	369	14	0.00347202	1	38.48
TCONS_00005808	chr1	788555	789370	u	816	75	0.0501971	2	45.34
TCONS_00005865	chr1	3635468	3635777	u	310	56	0.0447768	2	43.23
TCONS_00005868	chr1	3736453	3737146	u	694	78	0.0757197	2	36.74
TCONS_00005874	chr1	3776160	3779011	i	2852	80	0.0550268	2	38.15
TCONS_00005878	chr1	3983071	3984264	u	1194	45	0.0279747	2	33.67
TCONS_00005880	chr1	4571163	4571538	u	376	28	0.0265389	2	48.67
TCONS_00005883	chr1	4927198	4928262	u	1065	26	0.0176432	2	45.35
TCONS_00005898	chr1	5557885	5558392	u	508	53	0.0275241	2	43.7
TCONS_00005914	chr1	6396047	6396862	u	816	84	0.0683328	2	47.79
TCONS_00005926	chr1	7571754	7572472	u	719	58	0.0474253	2	36.3
TCONS_00005931	chr1	7983716	7984241	i	526	40	0.014481	2	45.25
TCONS_00005939	chr1	8742582	8743518	i	937	70	0.0499754	2	38.85
TCONS_00005987	chr1	10447237	10448241	i	1005	39	0.0196101	2	33.33
TCONS_00006006	chr1	11952266	11953042	u	777	52	0.0180551	2	44.02
TCONS_00006010	chr1	12141392	12142895	x	1504	89	0.140534	1	41.95
TCONS_00006012	chr1	12187887	12189052	i	1166	54	0.0284394	2	37.14
TCONS_00006022	chr1	14086334	14088143	u	1810	34	0.0114584	2	29.12
TCONS_00006023	chr1	14086334	14087557	u	1224	34	0.0140452	2	29.9
TCONS_00006030	chr1	14477466	14478120	u	655	31	0.014959	2	36.34
TCONS_00006041	chr1	69244	69727	i	484	23	0.00755229	1	34.09
TCONS_00006042	chr1	642125	642824	u	700	51	0.024551	1	35.29
TCONS_00006046	chr1	1244240	1244583	i	344	12	0.00281306	1	31.98
TCONS_00006047	chr1	1581279	1582112	i	834	38	0.00961063	1	39.21
TCONS_00006048	chr1	1695322	1695540	u	219	31	0.100159	1	27.4
TCONS_00006051	chr1	1743655	1744269	u	615	73	0.043802	1	43.9
TCONS_00006052	chr1	1763373	1763574	i	202	12	0.00299287	1	40.59
TCONS_00006053	chr1	1843550	1844748	u	1199	52	0.02739	1	43.45
TCONS_00006054	chr1	1862533	1862773	u	241	32	0.0140142	1	36.1
TCONS_00006056	chr1	1879917	1880255	u	339	51	0.0274418	1	47.2
TCONS_00006057	chr1	1908534	1908851	u	318	68	0.0281746	1	45.28
TCONS_00006062	chr1	2960429	2961236	u	808	41	0.0155018	1	37.5
TCONS_00006068	chr1	4101444	4101678	u	235	0	0.0065279	1	37.02
TCONS_00006071	chr1	4475032	4475639	u	608	27	0.00881592	1	30.43
TCONS_00006074	chr1	4687105	4687377	u	273	11	0.00800143	1	21.25
TCONS_00006076	chr1	5000650	5001203	u	554	26	0.0142645	1	39.89
TCONS_00006077	chr1	5023065	5023361	u	297	16	0.0129884	1	38.05
TCONS_00006079	chr1	5145377	5145636	u	260	23	0.126999	1	41.54
TCONS_00006080	chr1	5569684	5570260	u	577	44	0.0309921	1	39.17
TCONS_00006081	chr1	5584247	5584555	u	309	39	0.0123815	1	37.22
TCONS_00006082	chr1	5630528	5631268	u	741	55	0.0311577	1	41.84
TCONS_00006083	chr1	5774203	5774462	u	260	50	0.0302839	1	43.08
TCONS_00006086	chr1	5967057	5967272	u	216	30	0.0104527	1	39.35
TCONS_00006090	chr1	7066787	7067500	u	714	53	0.0360799	1	36.83
TCONS_00006092	chr1	7365641	7365916	u	276	16	0.00432397	1	37.32
TCONS_00006094	chr1	7541637	7541874	u	238	39	0.0271939	1	43.7
TCONS_00006096	chr1	7823232	7823492	i	261	17	0.00450646	1	42.15
TCONS_00006098	chr1	7978989	7979408	i	420	29	0.00624744	1	43.57
TCONS_00006100	chr1	8279349	8279763	u	415	60	0.0949115	1	43.86
TCONS_00006101	chr1	8286255	8286633	i	379	30	0.0166064	1	44.59
TCONS_00006106	chr1	9139033	9139302	u	270	0	1.1261e-05	1	48.89
TCONS_00006111	chr1	9898937	9899816	i	880	72	0.0401909	1	29.89
TCONS_00006113	chr1	10304075	10304306	i	232	0	0.00341854	1	45.69
TCONS_00006114	chr1	10312919	10313155	i	237	36	0.00845868	1	31.65
TCONS_00006115	chr1	10346242	10346720	u	479	68	0.14441	1	35.7
TCONS_00006119	chr1	10660965	10661312	i	348	64	0.0598781	1	35.34
TCONS_00006121	chr1	10755229	10755452	u	224	23	0.00811359	1	35.71
TCONS_00006122	chr1	10814973	10815363	i	391	34	0.0188729	1	37.85
TCONS_00006128	chr1	11632404	11632604	u	201	3	1.27084e-05	1	47.76
TCONS_00006129	chr1	11733672	11733886	u	215	71	0.271453	1	47.44
TCONS_00006132	chr1	12031668	12032428	u	761	29	0.0110135	1	46.12
TCONS_00006134	chr1	12213231	12213453	u	223	0	0.00849539	1	47.53
TCONS_00006136	chr1	12782599	12782948	u	350	13	0.00598902	1	40
TCONS_00006137	chr1	12796104	12796355	u	252	24	0.0159609	1	31.35
TCONS_00006141	chr1	13133665	13133915	u	251	33	0.00802203	1	45.02
TCONS_00006144	chr1	13385405	13385825	u	421	23	0.00477866	1	28.74
TCONS_00006145	chr1	13591735	13592021	u	287	0	0.0192745	1	50.87
TCONS_00006147	chr1	13869609	13870065	u	457	43	0.0180135	1	36.76
TCONS_00006148	chr1	13951631	13951942	u	312	19	0.00997242	1	31.41
TCONS_00006151	chr1	14633781	14634451	i	671	26	0.0168639	1	32.79
TCONS_00006152	chr1	14728929	14729149	u	221	73	0.153984	1	44.34
TCONS_00006153	chr1	14795250	14795587	u	338	28	0.0140167	1	38.76
TCONS_00006190	chr1	6155091	6155882	u	792	37	0.00866634	1	35.61
TCONS_00006191	chr1	6155091	6155410	u	320	14	0.00286808	1	43.75
TCONS_00006198	chr1	8301152	8301422	u	271	66	0.100895	1	49.82
TCONS_00006265	chr1	1506875	1507604	x	730	36	0.0118742	3	38.9
TCONS_00006268	chr1	2057346	2058045	u	700	56	0.0310305	2	32.43
TCONS_00006278	chr1	2781542	2782257	i	716	35	0.0116781	2	34.22
TCONS_00006279	chr1	2930092	2930779	u	688	32	0.00800895	2	30.67
TCONS_00006322	chr1	9257974	9258645	u	672	39	0.0183955	1	31.85
TCONS_00006330	chr1	9910927	9911174	i	248	14	0.07514	1	37.9
TCONS_00006331	chr1	9947420	9948398	i	979	21	0.00556886	2	30.85
TCONS_00006335	chr1	10334937	10335227	u	291	32	0.0271439	2	29.21
TCONS_00006343	chr1	11003226	11004285	i	1060	59	0.0319694	2	36.04
TCONS_00006345	chr1	11481878	11482983	u	1106	66	0.0373533	2	36.26
TCONS_00006402	chr1	3194755	3195120	i	366	41	0.0226773	2	33.06
TCONS_00006408	chr1	3927711	3929024	i	1314	42	0.0613091	3	25.8
TCONS_00006409	chr1	3936029	3937218	i	1190	83	0.0937092	2	31.09
TCONS_00006432	chr1	7525442	7527176	u	1735	37	0.00914255	2	33.54
TCONS_00006468	chr1	7222695	7223337	u	643	41	0.0129215	1	25.35
TCONS_00006473	chr1	9216924	9217187	u	264	24	0.0093565	1	37.12
TCONS_00006474	chr1	9461030	9461644	i	615	35	0.0127279	1	39.35
TCONS_00006475	chr1	10691665	10692158	u	494	37	0.0149128	1	37.85
TCONS_00006485	chr1	3305598	3305845	u	248	30	0.00954872	1	29.84
TCONS_00006502	chr1	8258610	8259386	u	777	27	0.194551	1	24.71
TCONS_00006503	chr1	8297476	8298242	u	767	37	0.0104425	1	34.42
TCONS_00006511	chr1	12433056	12434576	u	1521	55	0.0257814	2	35.04
TCONS_00006514	chr1	12939736	12941075	i	1340	56	0.0270227	1	33.96
TCONS_00006548	chr1	4948461	4949316	i	856	53	0.0207564	2	42.87
TCONS_00006577	chr1	11481655	11482134	u	480	26	0.0146408	1	35.62
TCONS_00006578	chr1	12147435	12149036	u	1602	84	0.0830089	2	36.58
TCONS_00006585	chr1	8393128	8393457	u	330	32	0.00848222	1	40.61
TCONS_00006589	chr1	251936	252468	u	533	35	0.00831766	2	36.77
TCONS_00006591	chr1	534950	535722	u	773	55	0.0191852	2	36.74
TCONS_00006592	chr1	632416	633193	u	780	83	0.0428398	2	40.13
TCONS_00006593	chr1	632416	633195	u	780	83	0.0428398	2	40.13
TCONS_00006596	chr1	883246	883509	u	264	30	0.0202583	1	41.67
TCONS_00006599	chr1	1015123	1015443	u	321	31	0.00686986	2	44.55
TCONS_00006608	chr1	1264992	1265499	u	508	41	0.0197352	1	44.09
TCONS_00006609	chr1	1420489	1420932	u	444	91	0.12018	1	45.95
TCONS_00006610	chr1	1725874	1726452	u	579	83	0.406017	2	40.24
TCONS_00006625	chr1	5194397	5195035	x	639	57	0.032932	1	38.81
TCONS_00006627	chr1	6157029	6157769	u	741	44	0.0472551	1	39.27
TCONS_00006634	chr1	8301152	8301629	u	478	66	0.0449906	1	44.56
TCONS_00006640	chr1	12433056	12433544	u	489	42	0.0258105	1	36.4
TCONS_00006663	chr1	2819470	2820928	u	1459	76	0.0888778	2	33.04
TCONS_00006674	chr1	5033305	5033862	u	558	39	0.00984086	2	43.73
TCONS_00006675	chr1	5121617	5122245	u	629	42	0.0166428	2	46.74
TCONS_00006681	chr1	6307401	6308079	u	679	45	0.0326944	2	39.18
TCONS_00006704	chr1	6409705	6410041	u	337	0	2.59577e-06	1	60.83
TCONS_00006707	chr1	9984491	9984901	i	411	34	0.0124223	1	34.55
TCONS_00006708	chr1	12396745	12397076	u	332	25	0.00649232	1	46.39
TCONS_00006709	chr1	12618152	12618513	u	362	41	0.0246162	1	39.23
TCONS_00006714	chr1	1045507	1046114	u	608	33	0.0149511	2	38.49
TCONS_00006715	chr1	1506875	1507427	x	553	35	0.0079211	2	37.79
TCONS_00006723	chr1	2741488	2741850	u	363	45	0.0210949	2	36.64
TCONS_00006737	chr1	4019826	4020752	u	927	49	0.027963	1	36.46
TCONS_00006738	chr1	4341683	4342738	i	1056	27	0.00826971	3	34.56
TCONS_00006739	chr1	4354158	4354980	i	823	71	0.0615333	2	43.01
TCONS_00006744	chr1	5038750	5039470	u	721	58	0.0256934	2	34.12
TCONS_00006747	chr1	6157029	6158410	u	1382	44	0.0194204	1	33.43
TCONS_00006749	chr1	6524474	6527329	x	2856	58	0.164306	2	43.63
TCONS_00006756	chr1	8301152	8301525	u	374	57	0.0338907	1	37.17
TCONS_00006758	chr1	8673780	8674421	i	642	47	0.0159069	2	35.2
TCONS_00006773	chr1	12433056	12433728	u	673	42	0.0237557	1	35.22
TCONS_00006778	chr1	13985355	13985598	u	244	25	0.0253264	1	39.75
TCONS_00006813	chr1	9883358	9884114	i	757	30	0.00572289	1	33.95
TCONS_00006824	chr1	12147435	12147909	i	475	22	0.00437415	2	41.89
TCONS_00006831	chr1	1412101	1412470	u	370	44	0.0192285	1	32.16
TCONS_00006833	chr1	4376340	4376789	u	450	58	0.0903409	1	39.78
TCONS_00006886	chr1	7090763	7091628	i	866	32	0.0101194	2	30.37
TCONS_00006889	chr1	8688846	8689192	u	347	39	0.0133793	1	40.92
TCONS_00006898	chr1	12673351	12674316	u	966	37	0.00963626	2	36.75
TCONS_00006899	chr1	12939736	12940386	i	651	41	0.0215581	2	40.55
TCONS_00006906	chr1	14445471	14446354	i	884	59	0.025069	2	38.91
TCONS_00006912	chr1	417252	417843	i	592	29	0.013782	2	30.24
TCONS_00006915	chr1	2223389	2223747	i	359	78	0.0997207	2	35.93
TCONS_00007032	chr1	3957086	3958507	u	1422	65	0.0289084	2	34.32
TCONS_00007044	chr1	4911429	4911677	u	249	19	0.00586117	1	38.15
TCONS_00007068	chr1	7198576	7198919	u	344	18	0.0146697	1	35.47
TCONS_00007071	chr1	7401649	7403025	u	1377	52	0.0164534	2	35.66
TCONS_00007116	chr1	12676876	12677771	u	896	21	0.00713949	2	42.86
TCONS_00007126	chr1	13350375	13350584	u	210	48	0.0501184	1	36.67
TCONS_00007166	chr1	1250354	1250728	i	375	34	0.0185253	2	42.13
TCONS_00007214	chr1	5212807	5213805	i	999	60	0.0345755	2	34.23
TCONS_00007235	chr1	7225571	7225862	u	292	26	0.0145081	1	40.41
TCONS_00007262	chr1	9548114	9548732	i	619	29	0.00601554	2	35.86
TCONS_00007292	chr1	12147435	12147920	u	486	22	0.00801504	2	37.86
TCONS_00007307	chr1	15224942	15225689	i	748	50	0.0623721	2	42.11
TCONS_00007308	chr1	26777	27001	u	225	24	0.0192394	1	42.67
TCONS_00007310	chr1	76505	76755	u	251	19	0.00491384	1	41.43
TCONS_00007315	chr1	1214886	1215176	u	291	64	0.054894	1	37.46
TCONS_00007317	chr1	1913644	1913894	u	251	28	0.0150454	1	36.65
TCONS_00007319	chr1	2116472	2116767	u	296	26	0.0508876	1	37.5
TCONS_00007322	chr1	2487057	2487281	u	225	18	0.0176236	1	49.33
TCONS_00007323	chr1	2487986	2488300	u	315	16	0.00392311	1	40
TCONS_00007324	chr1	3216097	3216416	u	320	17	0.0153507	1	39.06
TCONS_00007326	chr1	3339667	3339933	u	267	19	0.023476	1	37.83
TCONS_00007328	chr1	4328804	4329107	u	304	32	0.0122701	1	37.83
TCONS_00007331	chr1	4853889	4854327	u	439	17	0.00378599	1	41.23
TCONS_00007334	chr1	5977912	5978259	u	348	59	0.0371285	1	44.25
TCONS_00007340	chr1	7482134	7482339	u	206	8	0.00708856	1	31.55
TCONS_00007342	chr1	7541129	7541334	u	206	33	0.00986907	1	37.86
TCONS_00007343	chr1	7613447	7613883	u	437	11	0.00264999	1	47.6
TCONS_00007344	chr1	7683509	7683726	u	218	31	0.0106232	1	37.61
TCONS_00007347	chr1	8077327	8077865	i	539	34	0.00951019	1	36.55
TCONS_00007350	chr1	8392030	8392375	u	346	53	0.0204151	1	42.2
TCONS_00007351	chr1	8870640	8870847	u	208	12	0.0103634	1	29.81
TCONS_00007353	chr1	9572734	9572986	i	253	21	0.00615699	1	42.29
TCONS_00007359	chr1	11624176	11624524	u	349	22	0.00419556	1	29.51
TCONS_00007361	chr1	11696853	11697163	i	311	17	0.00634546	1	34.41
TCONS_00007362	chr1	12062017	12062223	u	207	33	0.0180753	1	36.23
TCONS_00007363	chr1	12554125	12554360	u	236	9	0.0102129	1	41.1
TCONS_00007364	chr1	12678468	12679194	u	727	38	0.0112902	1	37.28
TCONS_00007365	chr1	12680945	12681473	u	529	38	0.0199711	1	39.32
TCONS_00007367	chr1	13092523	13092904	u	382	61	0.0488394	1	37.96
TCONS_00007374	chr1	13940393	13940754	u	362	30	0.00770646	1	28.45
TCONS_00007375	chr1	13992740	13993381	u	642	58	0.170343	1	38.32
TCONS_00007376	chr1	14013497	14013837	i	341	12	0.00746693	1	40.76
TCONS_00007378	chr1	14962547	14962749	u	203	24	0.0099632	1	46.31
TCONS_00007380	chr1	36987	37372	u	386	19	0.00325266	2	43.01
TCONS_00007381	chr1	50310	54630	u	4321	80	0.0805594	1	31.84
TCONS_00007395	chr1	131466	132138	i	673	33	0.010826	2	35.36
TCONS_00007407	chr1	868996	870531	u	1536	50	0.0199786	2	36.59
TCONS_00007422	chr1	1305612	1306845	i	1234	58	0.0231614	2	35.82
TCONS_00007423	chr1	1332528	1334886	u	2359	53	0.028442	2	36.37
TCONS_00007442	chr1	2543338	2545184	i	1847	83	0.103661	2	38.93
TCONS_00007447	chr1	2741488	2741999	u	512	54	0.0195737	1	36.13
TCONS_00007461	chr1	3129500	3131858	u	2359	59	0.0333283	2	30.1
TCONS_00007478	chr1	4194800	4195201	u	402	35	0.0183008	2	45.02
TCONS_00007481	chr1	5168689	5169062	u	374	17	0.00370821	1	56.42
TCONS_00007493	chr1	5544336	5544678	i	343	43	0.0151428	2	41.69
TCONS_00007538	chr1	8319367	8320444	u	1078	76	0.0703914	2	36.64
TCONS_00007541	chr1	8528266	8529439	i	1174	20	0.0320252	2	28.28
TCONS_00007545	chr1	8688846	8689462	u	617	51	0.0171387	1	40.03
TCONS_00007585	chr1	10805535	10806242	i	708	16	0.00421518	2	28.25
TCONS_00007598	chr1	12676876	12678288	u	1413	31	0.0130697	2	41.12
TCONS_00007599	chr1	13102086	13102389	u	304	15	0.00623828	1	38.16
TCONS_00007601	chr1	13251998	13252687	u	690	32	0.00672965	2	39.28
TCONS_00007611	chr1	14432998	14433754	x	757	29	0.014833	2	31.97
TCONS_00007633	chr1	467020	468895	i	1876	82	0.10014	2	35.82
TCONS_00007689	chr1	3283776	3284197	u	422	15	0.00676069	2	39.81
TCONS_00007691	chr1	3776160	3777553	i	1394	45	0.0124141	2	35.8
TCONS_00007693	chr1	4143330	4144893	u	1564	72	0.0407204	1	34.27
TCONS_00007716	chr1	6098795	6099977	i	1183	69	0.0811393	2	38.8
TCONS_00007725	chr1	6585471	6586057	i	587	27	0.00611447	2	30.66
TCONS_00007726	chr1	6586899	6587187	x	289	35	0.0173071	2	34.26
TCONS_00007739	chr1	7993604	7994505	i	902	63	0.0370558	2	46.78
TCONS_00007791	chr1	10484239	10485867	i	1629	82	0.0742635	2	37.38
TCONS_00007821	chr1	12638271	12639067	i	797	45	0.0206731	2	31.62
TCONS_00007852	chr1	2010916	2011578	u	663	29	0.0284022	1	42.08
TCONS_00007855	chr1	2427197	2428393	i	1197	52	0.0283869	1	38.6
TCONS_00007859	chr1	3086346	3086554	i	209	25	0.0264074	1	43.54
TCONS_00007862	chr1	3736847	3740442	u	3596	77	0.0538459	1	39.74
TCONS_00007865	chr1	5795930	5796779	i	850	37	0.011535	1	37.88
TCONS_00007866	chr1	5809592	5809884	i	293	37	0.0203991	1	41.98
TCONS_00007870	chr1	6851085	6851388	u	304	44	0.0229258	1	39.47
TCONS_00007873	chr1	7231513	7231855	u	343	9	0.00552138	1	41.98
TCONS_00007877	chr1	7814586	7815462	i	877	30	0.0173221	1	39.11
TCONS_00007881	chr1	8393128	8393872	u	745	32	0.0106785	1	30.2
TCONS_00007892	chr1	11493328	11494297	u	970	93	0.116368	1	40.1
TCONS_00007895	chr1	12484295	12484501	u	207	20	0.00464159	1	32.85
TCONS_00007899	chr1	13112179	13112464	u	286	23	0.0065552	1	45.8
TCONS_00007901	chr1	13218243	13218582	i	340	36	0.00942732	1	33.24
TCONS_00007937	chr1	680688	681244	x	557	48	0.147435	2	36.8
TCONS_00007938	chr1	680688	681854	u	1167	52	0.0489124	3	39.25
TCONS_00007954	chr1	1385432	1387251	u	1820	47	0.184522	2	35.55
TCONS_00007962	chr1	2415890	2416237	i	348	44	0.0119934	2	37.93
TCONS_00007987	chr1	5168689	5169638	u	950	28	0.00964991	1	48.84
TCONS_00008003	chr1	6424873	6425128	i	256	36	0.0134576	1	42.19
TCONS_00008007	chr1	6680882	6681300	u	419	46	0.1772	2	35.8
TCONS_00008023	chr1	8748886	8749549	u	664	48	0.0164049	2	39.46
TCONS_00008025	chr1	8920727	8921357	u	631	55	0.0325515	1	43.9
TCONS_00008118	chr1	3077975	3079673	i	1699	50	0.0251335	2	33.84
TCONS_00008122	chr1	4042866	4043664	u	799	39	0.0111449	2	38.8
TCONS_00008134	chr1	6375930	6377488	u	1559	94	0.111719	2	33.55
TCONS_00008137	chr1	7245807	7246267	u	461	32	0.0147038	2	38.18
TCONS_00008144	chr1	8685154	8685818	u	665	34	0.0148137	2	43.01
TCONS_00008178	chr1	11434359	11435232	u	874	53	0.0167828	2	34.67
TCONS_00008193	chr1	14563529	14565245	x	1717	42	0.0296175	2	35.7
TCONS_00008201	chr1	1850406	1850647	u	242	25	0.014843	1	43.39
TCONS_00008205	chr1	5920263	5920936	u	674	46	0.0284958	1	35.01
TCONS_00008211	chr1	8480449	8480705	u	257	35	0.00913502	1	31.52
TCONS_00008214	chr1	9054740	9055663	u	924	59	0.0379001	1	43.29
TCONS_00008217	chr1	11685284	11686113	u	830	49	0.0254573	1	40.36
TCONS_00008248	chr1	13190126	13190543	u	418	44	0.0202181	1	39.71
TCONS_00008354	chr2	3937973	3938405	u	433	28	0.00933971	1	38.34
TCONS_00008535	chr2	10660708	10661625	u	918	40	0.0416763	1	32.9
TCONS_00009412	chr2	6505289	6507593	u	2305	62	0.0281659	1	33.54
TCONS_00009414	chr2	10654620	10654909	u	290	19	0.0116297	1	38.97
TCONS_00009417	chr2	607802	608019	u	218	21	0.0141389	1	40.83
TCONS_00009422	chr2	646815	648064	u	1250	48	0.0188824	1	32.08
TCONS_00009439	chr2	3451408	3452139	i	732	30	0.0156871	1	31.83
TCONS_00009440	chr2	3212537	3214417	x	1881	57	0.0282312	2	38.65
TCONS_00009444	chr2	3965687	3966335	u	649	65	0.0526318	1	35.13
TCONS_00009470	chr2	11486748	11487017	u	270	29	0.0102762	1	34.81
TCONS_00009489	chr2	13986866	13987179	u	314	35	0.0161913	1	53.5
TCONS_00009526	chr2	10490784	10491158	u	375	30	0.00646283	1	39.47
TCONS_00009529	chr2	11377649	11378510	u	862	51	0.0226556	2	37.24
TCONS_00009562	chr2	18399436	18399738	i	303	23	0.0161492	1	34.32
TCONS_00009567	chr2	2820455	2821497	u	1043	25	0.00451776	1	31.64
TCONS_00009571	chr2	4471501	4471927	u	427	25	0.00834393	1	39.11
TCONS_00009574	chr2	5551637	5552132	u	496	36	0.0099767	1	30.85
TCONS_00009575	chr2	6505289	6505761	u	473	62	0.0350946	1	31.5
TCONS_00009577	chr2	10188702	10189071	u	370	19	0.0220143	1	37.3
TCONS_00009578	chr2	11913062	11913331	u	270	17	0.00799309	1	42.59
TCONS_00009580	chr2	13650495	13651067	u	573	43	0.0277318	1	44.85
TCONS_00009581	chr2	14914630	14916234	u	1605	44	0.0194098	1	33.58
TCONS_00009582	chr2	15739546	15739829	u	284	22	0.0150368	1	55.99
TCONS_00009584	chr2	17427233	17428176	u	944	51	0.0216154	1	32.42
TCONS_00009588	chr2	96351	97912	i	1562	59	0.0483989	2	30.54
TCONS_00009615	chr2	1134554	1136365	u	1812	28	0.0112064	1	31.13
TCONS_00009623	chr2	2112065	2113658	u	1594	55	0.0316348	2	41.91
TCONS_00009634	chr2	3212537	3215140	x	2604	57	0.028163	3	37.9
TCONS_00009645	chr2	5319019	5319481	u	463	25	0.0311463	2	40.39
TCONS_00009647	chr2	5324258	5325074	x	817	56	0.0212367	2	32.93
TCONS_00009656	chr2	5640053	5641731	u	1679	43	0.0115474	2	36.09
TCONS_00009660	chr2	6045926	6047126	u	1201	48	0.0253753	1	33.64
TCONS_00009664	chr2	6390647	6391157	u	511	23	0.0162769	1	40.9
TCONS_00009675	chr2	7010775	7011908	i	1134	50	0.0185818	1	30.16
TCONS_00009690	chr2	9435979	9437989	u	2011	51	0.0232417	2	35.06
TCONS_00009702	chr2	10963475	10963885	u	411	26	0.025233	1	40.39
TCONS_00009705	chr2	11778455	11781001	u	2547	79	0.0556255	1	35.81
TCONS_00009706	chr2	11916160	11916473	u	314	47	0.0201636	1	26.43
TCONS_00009715	chr2	12859091	12862216	u	3126	50	0.0209908	1	37.52
TCONS_00009736	chr2	15698250	15700733	i	2484	49	0.0156385	2	35.99
TCONS_00009749	chr2	17537720	17538107	u	388	53	0.0209297	1	35.31
TCONS_00009759	chr2	18292936	18293262	u	327	17	0.00684143	1	23.55
TCONS_00009776	chr2	133505	134598	i	1094	62	0.0286236	1	33.27
TCONS_00009826	chr2	6725369	6726211	x	843	42	0.0306969	2	32.62
TCONS_00009837	chr2	8373583	8374268	x	686	60	0.123471	2	34.69
TCONS_00009882	chr2	14379751	14380886	x	1136	84	0.108844	2	33.98
TCONS_00009918	chr2	17599566	17600164	x	599	18	0.0038072	2	35.56
TCONS_00009936	chr2	1078312	1079301	u	990	54	0.0233619	1	36.26
TCONS_00009943	chr2	5551637	5552433	u	797	36	0.020831	1	28.73
TCONS_00009946	chr2	6358072	6358282	u	211	22	0.00843266	1	45.02
TCONS_00009947	chr2	6972897	6973282	i	386	36	0.0121185	1	27.2
TCONS_00009949	chr2	8181217	8181566	u	350	30	0.0218951	1	30
TCONS_00009951	chr2	8985762	8985979	u	218	17	0.019609	1	18.35
TCONS_00009953	chr2	9604329	9604627	u	299	31	0.0127262	1	50.5
TCONS_00009955	chr2	10790015	10790259	u	245	15	0.0063952	1	34.69
TCONS_00009958	chr2	12805233	12805728	i	496	26	0.00562174	1	31.25
TCONS_00009959	chr2	13691522	13691903	u	382	33	0.0184027	1	50.79
TCONS_00009964	chr2	14914630	14915372	u	743	44	0.019309	1	35.53
TCONS_00009968	chr2	16099507	16099720	u	214	62	0.0848819	1	48.6
TCONS_00009970	chr2	17737845	17738935	u	1091	56	0.0299057	1	38.13
TCONS_00010019	chr2	1122396	1122803	u	408	24	0.00797036	1	46.57
TCONS_00010054	chr2	2399390	2400540	u	1151	12	0.00380318	3	37.79
TCONS_00010055	chr2	2399390	2400458	u	1069	12	0.00295323	3	38.45
TCONS_00010056	chr2	2400718	2401011	u	294	21	0.00415222	1	30.27
TCONS_00010104	chr2	3937973	3939056	u	1084	28	0.010525	1	39.76
TCONS_00010140	chr2	5636050	5636511	u	462	55	0.0407101	1	30.52
TCONS_00010150	chr2	5640053	5640603	u	551	41	0.0154645	2	36.3
TCONS_00010151	chr2	5782417	5783206	x	790	50	0.0154991	2	34.43
TCONS_00010189	chr2	6864268	6865512	i	1245	44	0.0190649	2	33.9
TCONS_00010246	chr2	8464088	8465285	i	1198	64	0.0266771	2	33.31
TCONS_00010247	chr2	8571297	8572452	x	1156	66	0.0321263	2	35.64
TCONS_00010248	chr2	8571297	8572284	x	988	66	0.0363874	2	36.34
TCONS_00010312	chr2	9468461	9468704	u	244	4	0.00400658	1	47.54
TCONS_00010321	chr2	9805252	9805500	u	249	24	0.0166007	1	42.17
TCONS_00010356	chr2	11436960	11438504	u	1545	86	0.161211	2	36.76
TCONS_00010361	chr2	11778455	11781284	u	2830	79	0.0563111	2	35.27
TCONS_00010362	chr2	11778455	11781214	x	2760	79	0.0660742	2	35.54
TCONS_00010366	chr2	11916160	11917978	u	1819	52	0.0225993	2	27.82
TCONS_00010402	chr2	12917370	12919049	u	1680	49	0.018652	2	39.88
TCONS_00010414	chr2	13520281	13521140	i	860	40	0.0120404	2	32.09
TCONS_00010415	chr2	13523300	13523863	i	564	10	0.00477636	2	28.72
TCONS_00010416	chr2	13524974	13525952	i	979	44	0.0192224	2	31.26
TCONS_00010470	chr2	14895335	14896730	u	1396	40	0.0191087	2	34.1
TCONS_00010493	chr2	15698250	15700519	i	2270	49	0.0168913	2	36.43
TCONS_00010494	chr2	15698250	15700456	i	2207	49	0.0157225	2	36.47
TCONS_00010499	chr2	15927599	15928783	u	1185	75	0.0525781	1	37.22
TCONS_00010505	chr2	16584724	16584936	i	213	14	0.0165802	1	43.19
TCONS_00010517	chr2	16918590	16920246	u	1657	49	0.0379665	2	36.45
TCONS_00010562	chr2	18399489	18399914	i	426	17	0.00532024	2	32.86
TCONS_00010587	chr2	17891	19059	i	1169	47	0.0174145	2	29.85
TCONS_00010589	chr2	616032	617234	i	1203	97	0.1028	1	32.75
TCONS_00010598	chr2	1030538	1031713	u	1176	36	0.00944195	2	39.63
TCONS_00010605	chr2	1393078	1393805	i	728	42	0.0303927	2	36.68
TCONS_00010634	chr2	2399490	2400052	u	563	21	0.00538925	2	38.54
TCONS_00010635	chr2	2399490	2400051	u	562	21	0.00538925	2	38.61
TCONS_00010717	chr2	5323951	5325275	i	1325	53	0.0219802	1	32
TCONS_00010723	chr2	5704049	5705897	u	1849	47	0.0180791	2	36.24
TCONS_00010766	chr2	6782250	6783973	i	1724	44	0.0250683	2	35.79
TCONS_00010816	chr2	9099741	9100381	i	641	40	0.01696	2	29.95
TCONS_00010851	chr2	9841375	9842608	u	1234	64	0.0317185	1	35.33
TCONS_00010852	chr2	9841375	9842280	u	906	64	0.0341917	2	40.4
TCONS_00010853	chr2	9841375	9842273	u	899	64	0.0335083	2	40.27
TCONS_00010854	chr2	9841375	9842272	u	898	64	0.0335083	2	40.31
TCONS_00010891	chr2	11037015	11038065	x	1051	49	0.180658	2	33.68
TCONS_00010996	chr2	13975282	13975894	u	613	65	0.0550569	1	50.08
TCONS_00010997	chr2	13975282	13976126	u	845	65	0.0407376	2	45.21
TCONS_00011003	chr2	14133285	14133671	u	387	45	0.0272846	2	33.59
TCONS_00011005	chr2	14249049	14249752	i	704	33	0.0115274	2	40.48
TCONS_00011045	chr2	15495837	15496060	u	224	52	0.0932002	1	38.84
TCONS_00011176	chr2	697834	698103	i	270	45	0.028397	1	55.19
TCONS_00011181	chr2	1808677	1809152	u	476	65	0.0612772	1	34.24
TCONS_00011190	chr2	5279810	5280506	u	697	41	0.0204982	1	31.99
TCONS_00011196	chr2	7288805	7290258	i	1454	51	0.0234374	1	31.5
TCONS_00011197	chr2	8639394	8639915	u	522	21	0.00679155	1	36.78
TCONS_00011198	chr2	8671407	8671697	u	291	19	0.0154923	1	57.39
TCONS_00011204	chr2	10302377	10302860	u	484	18	0.00736864	1	36.57
TCONS_00011208	chr2	10768861	10769157	u	297	24	0.0190638	1	46.13
TCONS_00011212	chr2	12903556	12903764	u	209	30	0.0638629	1	33.97
TCONS_00011216	chr2	13650495	13651367	u	873	66	0.178074	1	41.24
TCONS_00011217	chr2	13691522	13692076	u	555	33	0.017231	1	46.31
TCONS_00011218	chr2	13785997	13786597	u	601	60	0.0472698	1	46.42
TCONS_00011221	chr2	14671189	14671743	u	555	32	0.0163693	1	41.44
TCONS_00011223	chr2	15654108	15655147	i	1040	47	0.0249812	1	32.12
TCONS_00011225	chr2	16251029	16251278	u	250	25	0.0113554	1	32.4
TCONS_00011230	chr2	17193317	17193770	i	454	90	0.0774569	1	44.49
TCONS_00011233	chr2	17380232	17380528	u	297	15	0.00562212	1	56.9
TCONS_00011243	chr2	6538391	6539553	u	1163	97	0.174647	1	35.6
TCONS_00011340	chr2	1661555	1662019	i	465	51	0.162632	2	41.08
TCONS_00011371	chr2	1960333	1961287	i	955	55	0.0256306	2	31.41
TCONS_00011389	chr2	2399390	2400432	u	1043	12	0.00295323	2	38.64
TCONS_00011390	chr2	2710551	2711509	i	959	36	0.0179467	2	36.5
TCONS_00011398	chr2	3187963	3188562	u	600	21	0.0082767	2	33.5
TCONS_00011407	chr2	3293389	3293636	x	248	40	0.0132032	2	45.97
TCONS_00011410	chr2	3212537	3215136	x	2600	57	0.028163	3	37.88
TCONS_00011426	chr2	3833291	3834003	u	713	46	0.0745096	2	37.45
TCONS_00011475	chr2	5640053	5642095	u	2043	43	0.0115474	3	35.54
TCONS_00011481	chr2	6045926	6046206	u	281	14	0.00360193	1	30.96
TCONS_00011517	chr2	7493831	7494583	i	753	39	0.0163396	2	32.14
TCONS_00011528	chr2	7840096	7840326	i	231	19	0.0162591	1	53.68
TCONS_00011529	chr2	7960344	7960910	i	567	56	0.0226437	2	41.8
TCONS_00011541	chr2	8712416	8712906	u	491	21	0.00619667	2	36.25
TCONS_00011547	chr2	8927130	8927525	u	396	12	0.0246769	1	39.14
TCONS_00011571	chr2	9515617	9515890	u	274	18	0.00771129	1	35.04
TCONS_00011600	chr2	10963475	10963879	u	405	26	0.0198572	2	40
TCONS_00011610	chr2	11436960	11438503	u	1544	86	0.161211	3	36.79
TCONS_00011611	chr2	11436960	11438503	u	1544	86	0.161211	3	36.79
TCONS_00011617	chr2	11538375	11538714	u	340	36	0.025406	1	37.06
TCONS_00011618	chr2	11538375	11538675	u	301	25	0.00808678	1	38.54
TCONS_00011619	chr2	11538375	11538654	u	280	41	0.024574	1	35
TCONS_00011637	chr2	11950025	11954775	i	4751	81	0.050804	2	35.85
TCONS_00011667	chr2	12641515	12645464	u	3950	55	0.030486	2	33.32
TCONS_00011668	chr2	12697635	12698491	x	857	88	0.0973869	2	41.54
TCONS_00011698	chr2	14067170	14067612	u	443	39	0.0101442	2	48.31
TCONS_00011748	chr2	15698250	15700529	i	2280	49	0.0161792	2	36.49
TCONS_00011773	chr2	16897504	16898111	i	608	43	0.0447003	2	40.13
TCONS_00011774	chr2	16897504	16898004	i	501	43	0.0404138	2	38.52
TCONS_00011789	chr2	17537720	17538377	u	658	53	0.0201076	1	33.59
TCONS_00011890	chr2	648999	649696	x	698	20	0.00718757	2	43.41
TCONS_00011891	chr2	664173	664627	i	455	35	0.0115369	2	28.13
TCONS_00011895	chr2	879760	880580	i	821	46	0.0155816	2	43
TCONS_00011900	chr2	1111193	1111453	u	261	20	0.0169122	2	34.48
TCONS_00011951	chr2	2350021	2350852	x	832	43	0.0116126	3	34.13
TCONS_00011988	chr2	3478095	3478594	i	500	38	0.0178577	1	37.2
TCONS_00012006	chr2	3855247	3855978	u	732	47	0.0200425	2	48.09
TCONS_00012020	chr2	4869989	4871182	u	1194	61	0.0419037	2	29.73
TCONS_00012029	chr2	5686011	5686691	i	681	46	0.0280594	2	39.65
TCONS_00012041	chr2	6387435	6389284	u	1850	44	0.017001	2	39.08
TCONS_00012042	chr2	6408440	6410391	u	1952	72	0.046326	2	37.04
TCONS_00012044	chr2	6431135	6431697	i	563	24	0.0888693	2	30.2
TCONS_00012101	chr2	9238556	9239498	i	943	52	0.0567391	2	36.06
TCONS_00012191	chr2	12019134	12020087	i	954	93	0.093234	2	35.74
TCONS_00012195	chr2	12150617	12151477	x	861	43	0.0143611	2	34.96
TCONS_00012210	chr2	12638874	12643292	u	4419	95	0.0826993	3	33.51
TCONS_00012233	chr2	13746212	13748308	u	2097	54	0.0514726	2	40.72
TCONS_00012271	chr2	14996900	14997962	i	1063	35	0.0154522	2	32.27
TCONS_00012280	chr2	15264127	15266112	x	1986	35	0.0101053	2	38.42
TCONS_00012312	chr2	16799174	16800634	i	1461	78	0.0741884	2	34.5
TCONS_00012378	chr2	69369	69765	u	397	40	0.0334574	1	35.77
TCONS_00012383	chr2	1472719	1473086	u	368	27	0.0185319	1	48.64
TCONS_00012384	chr2	3997626	3998419	u	794	44	0.0178756	1	37.91
TCONS_00012387	chr2	4249364	4249734	u	371	26	0.0284804	1	39.89
TCONS_00012388	chr2	4471501	4472348	u	848	55	0.090496	1	37.74
TCONS_00012389	chr2	4573287	4573527	u	241	22	0.0172963	1	39.42
TCONS_00012398	chr2	6005334	6005548	u	215	44	0.0560431	1	34.88
TCONS_00012400	chr2	6358072	6358856	u	785	99	0.224437	1	46.5
TCONS_00012403	chr2	6505289	6506680	u	1392	62	0.0283312	1	33.76
TCONS_00012406	chr2	7846799	7847059	i	261	3	8.10519e-06	1	42.91
TCONS_00012410	chr2	8810363	8810958	u	596	23	0.00400482	1	32.38
TCONS_00012412	chr2	9121114	9121435	i	322	24	0.0133433	1	37.58
TCONS_00012414	chr2	9524783	9525091	u	309	34	0.0168868	1	37.54
TCONS_00012416	chr2	9597437	9597776	u	340	40	0.0203006	1	51.76
TCONS_00012419	chr2	9841504	9842382	u	879	55	0.0416794	1	39.93
TCONS_00012425	chr2	11082764	11083439	u	676	50	0.03525	1	36.54
TCONS_00012426	chr2	11448141	11448546	u	406	26	0.0146393	1	35.22
TCONS_00012430	chr2	12279578	12280473	u	896	81	0.129223	1	40.29
TCONS_00012431	chr2	12646250	12646455	u	206	56	0.034093	1	40.29
TCONS_00012433	chr2	12805233	12806161	i	929	36	0.0118199	1	34.45
TCONS_00012434	chr2	12903556	12903961	u	406	31	0.0129765	1	35.47
TCONS_00012438	chr2	13219794	13220016	u	223	16	0.0111344	1	35.43
TCONS_00012441	chr2	13650495	13651424	u	930	81	0.0756694	1	44.19
TCONS_00012444	chr2	13730128	13730503	i	376	35	0.00928259	1	49.2
TCONS_00012445	chr2	14155093	14155337	u	245	22	0.014177	1	34.29
TCONS_00012447	chr2	14611865	14612158	u	294	27	0.00781697	1	41.16
TCONS_00012449	chr2	14792833	14793042	u	210	49	0.0673577	1	35.71
TCONS_00012453	chr2	15190617	15191032	u	416	32	0.0180159	1	32.45
TCONS_00012456	chr2	16995177	16995445	i	269	12	0.0224987	1	42.75
TCONS_00012462	chr2	18574350	18574637	i	288	7	0.00407348	1	31.25
TCONS_00012467	chr2	646815	648022	u	1208	48	0.02075	2	32.45
TCONS_00012489	chr2	3247543	3249220	i	1678	59	0.0369962	2	38.14
TCONS_00012518	chr2	10501591	10502494	i	904	73	0.0759883	2	35.07
TCONS_00012541	chr2	14162002	14162739	u	738	55	0.0305524	1	31.44
TCONS_00012551	chr2	17008753	17009488	u	736	81	0.104496	1	46.74
TCONS_00012554	chr2	17211005	17212010	u	1006	80	0.0959711	1	35.09
TCONS_00012555	chr2	17171838	17173805	u	1968	58	0.022345	1	33.03
TCONS_00012557	chr2	17571962	17572731	u	770	29	0.00751897	1	31.69
TCONS_00012611	chr2	9435296	9436848	u	1553	69	0.0402718	2	33.74
TCONS_00012668	chr2	3267603	3268807	i	1205	64	0.0305604	1	32.37
TCONS_00012669	chr2	3917759	3918279	i	521	23	0.00551049	1	39.54
TCONS_00012671	chr2	6221820	6222031	u	212	38	0.0179454	1	37.74
TCONS_00012672	chr2	6557263	6557488	u	226	44	0.0198339	1	41.15
TCONS_00012673	chr2	7523196	7524625	i	1430	61	0.0294924	1	38.46
TCONS_00012677	chr2	11877148	11878145	u	998	29	0.0139552	1	38.88
TCONS_00012678	chr2	11885583	11886169	u	587	53	0.106909	1	35.09
TCONS_00012682	chr2	14681585	14682868	u	1284	40	0.0135004	1	33.64
TCONS_00012683	chr2	15379234	15379574	u	341	18	0.00402885	1	43.99
TCONS_00012809	chr2	15190617	15190934	u	318	32	0.0214298	1	33.96
TCONS_00012834	chr2	8866216	8867244	u	1029	32	0.0117517	2	27.31
TCONS_00012871	chr2	9796683	9797639	u	957	43	0.0127652	2	46.19
TCONS_00012888	chr2	14993526	14994571	u	1046	40	0.0157299	2	29.54
TCONS_00012928	chr2	1949101	1950282	i	1182	47	0.0219605	2	31.56
TCONS_00012941	chr2	2893079	2893734	u	656	51	0.0336853	1	39.18
TCONS_00012946	chr2	3212537	3213522	i	986	53	0.0324121	2	36.82
TCONS_00012952	chr2	3900091	3901797	u	1707	41	0.0169049	2	25.6
TCONS_00013023	chr2	8327325	8327641	i	317	37	0.0169986	2	37.54
TCONS_00013032	chr2	8927130	8927842	u	713	38	0.154302	2	39.27
TCONS_00013033	chr2	8927130	8927826	u	697	38	0.154295	2	39.45
TCONS_00013034	chr2	8927130	8927344	u	215	20	0.00655767	1	53.02
TCONS_00013056	chr2	11809033	11809867	i	835	21	0.00690254	2	28.02
TCONS_00013059	chr2	11919696	11920990	i	1295	62	0.0511488	2	35.91
TCONS_00013077	chr2	13986866	13987413	u	548	35	0.0151473	1	47.99
TCONS_00013088	chr2	14780270	14780810	u	541	55	0.108297	1	35.49
TCONS_00013094	chr2	15393442	15394666	u	1225	55	0.0288577	2	36.41
TCONS_00013134	chr2	18104875	18105138	i	264	44	0.0195312	1	42.42
TCONS_00013140	chr2	18192837	18194406	i	1570	59	0.0369554	2	34.97
TCONS_00013141	chr2	18230891	18232089	u	1199	43	0.0175871	2	31.61
TCONS_00013156	chr2	597020	597999	x	980	24	0.00779952	2	38.67
TCONS_00013157	chr2	694917	696218	i	1302	64	0.0311332	2	44.24
TCONS_00013209	chr2	6782250	6782959	i	710	44	0.0232192	2	35.63
TCONS_00013241	chr2	10923323	10924303	i	981	39	0.0119907	2	33.33
TCONS_00013268	chr2	14049539	14049809	i	271	31	0.00769085	2	26.57
TCONS_00013270	chr2	14051265	14051559	i	295	0	0.0029874	2	30.85
TCONS_00013297	chr2	16921294	16922166	x	873	45	0.0413123	2	35.97
TCONS_00013323	chr2	390782	391239	u	458	38	0.0285614	1	31.22
TCONS_00013332	chr2	3888719	3889394	i	676	45	0.0138242	1	40.38
TCONS_00013337	chr2	6358072	6358587	u	516	36	0.0239199	1	45.93
TCONS_00013339	chr2	8181217	8181779	u	563	30	0.0199951	1	30.91
TCONS_00013344	chr2	9814607	9814807	u	201	28	0.0119764	1	32.84
TCONS_00013346	chr2	9981139	9981472	u	334	17	0.0331444	1	33.53
TCONS_00013350	chr2	11379773	11380043	u	271	6	0.00438218	1	42.8
TCONS_00013351	chr2	11913062	11913670	u	609	50	0.0275043	1	36.12
TCONS_00013354	chr2	13613945	13614370	i	426	49	0.18324	1	36.85
TCONS_00013355	chr2	13642427	13643514	i	1088	61	0.032312	1	29.78
TCONS_00013356	chr2	13677890	13678350	i	461	67	0.0643906	1	37.31
TCONS_00013358	chr2	13691522	13692433	u	912	43	0.0162702	1	40.57
TCONS_00013360	chr2	13746233	13746548	u	316	33	0.0178553	1	46.2
TCONS_00013361	chr2	14671189	14671479	u	291	28	0.00562999	1	42.61
TCONS_00013362	chr2	14695762	14696005	u	244	15	0.0029689	1	47.13
TCONS_00013374	chr2	189870	190672	u	803	40	0.0117726	2	42.22
TCONS_00013380	chr2	497942	498590	u	649	74	0.0632351	2	43.91
TCONS_00013432	chr2	8845464	8845793	u	330	6	1.14822e-05	1	36.06
TCONS_00013446	chr2	11800431	11801948	x	1518	47	0.0222369	2	38.01
TCONS_00013450	chr2	11950025	11955020	i	4996	81	0.0487837	2	36.41
TCONS_00013451	chr2	11950025	11951289	i	1265	63	0.032851	2	42.37
TCONS_00013491	chr2	17325350	17325699	i	350	69	0.0648668	2	31.71
TCONS_00013498	chr2	18104875	18105270	i	396	52	0.0384222	2	42.68
TCONS_00013524	chr2	669140	669793	u	654	33	0.0128886	2	36.09
TCONS_00013529	chr2	1397831	1398414	u	584	41	0.0241806	2	36.82
TCONS_00013544	chr2	3855247	3856240	u	994	55	0.0311261	3	43.26
TCONS_00013575	chr2	8415791	8416430	u	640	41	0.0100793	2	34.22
TCONS_00013600	chr2	11950021	11955028	i	5008	91	0.358566	2	36.4
TCONS_00013605	chr2	12667915	12669846	u	1932	70	0.041	2	42.81
TCONS_00013607	chr2	12852814	12853480	u	667	76	0.0751321	2	42.88
TCONS_00013631	chr2	16927523	16928932	i	1410	43	0.0372086	2	39.01
TCONS_00013649	chr2	2685672	2686061	u	390	8	0.00692287	1	40.77
TCONS_00013657	chr2	8569849	8570228	i	380	21	0.111322	1	27.63
TCONS_00013658	chr2	10491339	10491917	u	579	37	0.0085936	1	38.34
TCONS_00013661	chr2	11913062	11913439	u	378	50	0.0283111	1	32.54
TCONS_00013662	chr2	13650495	13650741	u	247	29	0.0165004	1	45.34
TCONS_00013663	chr2	13691522	13691779	u	258	33	0.0191005	1	49.22
TCONS_00013664	chr2	13730128	13730608	i	481	35	0.00821104	1	46.15
TCONS_00013666	chr2	15385364	15386114	u	751	88	0.0643507	1	35.29
TCONS_00013668	chr2	15925166	15925434	u	269	39	0.02369	1	44.98
TCONS_00013678	chr2	1122396	1122678	u	283	24	0.0062548	2	49.47
TCONS_00013682	chr2	2893079	2893619	u	541	57	0.0688024	1	44.36
TCONS_00013683	chr2	2893079	2894159	u	1081	77	0.0639152	2	41.54
TCONS_00013685	chr2	3212537	3213031	x	495	28	0.0132211	1	36.77
TCONS_00013689	chr2	3965687	3966066	u	380	60	0.0380427	1	32.11
TCONS_00013720	chr2	13236023	13236226	u	204	18	0.00397506	1	31.37
TCONS_00013731	chr2	15884785	15885730	u	946	46	0.02329	2	34.67
TCONS_00013789	chr2	14914670	14914902	u	233	54	0.060828	1	40.77
TCONS_00013797	chr2	330659	330967	i	309	16	0.00851074	1	29.77
TCONS_00013798	chr2	616715	617163	i	449	25	0.0182228	1	31.4
TCONS_00013801	chr2	3897665	3899015	u	1351	40	0.0127675	1	33.09
TCONS_00013805	chr2	6496199	6496599	u	401	24	0.00756538	1	31.17
TCONS_00013806	chr2	8569849	8570637	i	789	29	0.00681133	1	32.7
TCONS_00013807	chr2	8870346	8870567	i	222	47	0.0158803	1	35.14
TCONS_00013810	chr2	11885583	11885829	u	247	30	0.0116987	1	28.74
TCONS_00013813	chr2	13387865	13388358	u	494	45	0.184241	1	34.41
TCONS_00013905	chr2	11436329	11437634	u	1306	67	0.0332907	2	33.69
TCONS_00013923	chr2	12859091	12862193	u	3103	50	0.0209908	2	37.61
TCONS_00013978	chr2	1981124	1983116	x	1993	37	0.0132686	2	32.36
TCONS_00013979	chr2	1992318	1994098	i	1781	55	0.0237385	2	37
TCONS_00013982	chr2	3478095	3478314	i	220	0	0.0061195	1	35.45
TCONS_00014010	chr2	10768185	10769028	u	844	40	0.0154808	2	34.6
TCONS_00014040	chr2	13975282	13975672	u	391	65	0.0445288	1	53.2
TCONS_00014062	chr2	16745481	16745801	x	321	21	0.00447263	2	39.56
TCONS_00014074	chr2	1444406	1445125	u	720	54	0.0426211	1	41.53
TCONS_00014075	chr2	4471501	4471845	u	345	27	0.0105218	1	40.29
TCONS_00014077	chr2	10256675	10257167	u	493	29	0.0108385	1	42.8
TCONS_00014078	chr2	12805233	12805608	i	376	8	0.00530497	1	34.84
TCONS_00014079	chr2	13642427	13642993	i	567	61	0.0272344	1	33.16
TCONS_00014081	chr2	15165269	15165733	u	465	30	0.0133412	1	32.04
TCONS_00014113	chr2	8233424	8239331	u	5908	61	0.0303531	3	31.26
TCONS_00014120	chr2	11538375	11538980	u	606	36	0.0173677	1	33.99
TCONS_00014132	chr2	17571962	17572243	u	282	15	0.00280744	1	41.84
TCONS_00014156	chr2	8399327	8400538	x	1212	38	0.0113379	2	32.18
TCONS_00014180	chr2	4209954	4210422	i	469	43	0.0188683	1	34.12
TCONS_00014184	chr2	8484600	8484807	i	208	7	0.00526762	1	55.29
TCONS_00014186	chr2	10884927	10885136	u	210	13	0.00335727	1	41.43
TCONS_00014189	chr2	13691522	13691977	u	456	43	0.0213292	1	42.54
TCONS_00014195	chr2	18731591	18732242	i	652	80	0.0921713	1	30.37
TCONS_00014196	chr2	18802935	18803140	u	206	21	0.00825398	1	33.98
TCONS_00014241	chr2	3937973	3938525	u	553	28	0.00963985	1	37.79
TCONS_00014255	chr2	5640053	5640410	u	358	33	0.00992457	2	48.88
TCONS_00014260	chr2	6045926	6047783	u	1858	57	0.0250301	1	36.65
TCONS_00014261	chr2	6045926	6046499	x	574	72	0.0428138	2	30.84
TCONS_00014278	chr2	8233424	8239177	u	5754	78	0.204557	5	31.73
TCONS_00014295	chr2	9435296	9436870	u	1575	48	0.0254964	2	33.71
TCONS_00014319	chr2	12606057	12606399	u	343	39	0.0164558	1	41.98
TCONS_00014351	chr2	17626036	17627077	u	1042	58	0.0283832	3	27.35
TCONS_00014357	chr2	18292936	18293600	u	665	33	0.0188175	1	40.45
TCONS_00014397	chr2	4234697	4235204	i	508	33	0.00777207	2	32.87
TCONS_00014404	chr2	5377398	5378662	i	1265	78	0.0878453	2	35.89
TCONS_00014424	chr2	9841375	9842208	u	834	64	0.0281366	2	40.65
TCONS_00014428	chr2	10301068	10302163	u	1096	65	0.0736316	2	44.8
TCONS_00014453	chr2	14376907	14377550	i	644	60	0.0385545	2	39.29
TCONS_00014469	chr2	15654108	15655412	i	1305	34	0.00744514	1	29.43
TCONS_00014493	chr2	17971052	17972037	i	986	55	0.0214831	2	31.34
TCONS_00014496	chr2	133611	134124	i	514	48	0.109493	1	32.88
TCONS_00014503	chr2	2928752	2929039	u	288	24	0.0103011	1	41.32
TCONS_00014508	chr2	4471501	4471708	u	208	25	0.00884069	1	41.35
TCONS_00014509	chr2	5279810	5280199	u	390	41	0.0168414	1	26.15
TCONS_00014512	chr2	7603374	7604270	i	897	51	0.0184305	1	34.45
TCONS_00014513	chr2	10276674	10277376	u	703	30	0.0171382	1	43.81
TCONS_00014518	chr2	13650495	13651109	u	615	73	0.178253	1	46.02
TCONS_00014522	chr2	14916458	14917078	u	621	47	0.0132017	1	34.94
TCONS_00014525	chr2	17208819	17209395	u	577	24	0.00591538	1	34.49
TCONS_00014539	chr2	2893079	2894072	u	994	77	0.0747481	1	41.05
TCONS_00014542	chr2	3212537	3215131	x	2595	57	0.028163	3	37.92
TCONS_00014546	chr2	3900091	3901452	u	1362	41	0.0155325	2	27.46
TCONS_00014593	chr2	5640053	5641134	u	1082	87	0.120199	1	42.51
TCONS_00014621	chr2	8571297	8572274	x	978	66	0.0345664	2	36.5
TCONS_00014622	chr2	8571297	8572230	x	934	66	0.0363874	2	37.58
TCONS_00014641	chr2	11369243	11369870	i	628	20	0.00376264	2	38.85
TCONS_00014643	chr2	11795658	11796432	x	775	90	0.155388	2	45.81
TCONS_00014650	chr2	12634416	12634648	u	233	32	0.0263788	1	42.49
TCONS_00014664	chr2	14068023	14068326	i	304	23	0.00549949	1	39.14
TCONS_00014671	chr2	14780270	14782013	u	1744	55	0.056286	1	28.61
TCONS_00014769	chr2	9277712	9279450	u	1739	34	0.0236495	2	36.17
TCONS_00014772	chr2	9435296	9437321	u	2026	69	0.0337185	2	35.09
TCONS_00014774	chr2	9461477	9461997	u	521	46	0.172011	2	29.94
TCONS_00014798	chr2	12048277	12049333	i	1057	71	0.0403656	2	30.56
TCONS_00014827	chr2	14993526	14994561	u	1036	40	0.0157876	2	29.73
TCONS_00014843	chr2	330659	331670	i	1012	37	0.0167247	1	29.45
TCONS_00014844	chr2	616715	617526	i	812	25	0.014606	1	31.03
TCONS_00014849	chr2	4263306	4263649	u	344	22	0.00383732	1	46.8
TCONS_00014852	chr2	4788122	4789493	u	1372	64	0.035713	1	36.15
TCONS_00014855	chr2	6310121	6310352	u	232	62	0.047891	1	40.09
TCONS_00014865	chr2	8485384	8485634	i	251	22	0.00638721	1	39.04
TCONS_00014866	chr2	8569849	8570884	i	1036	42	0.0341187	1	33.4
TCONS_00014867	chr2	8625505	8625785	u	281	37	0.0884066	1	41.28
TCONS_00014868	chr2	8775409	8775785	u	377	10	0.0104583	1	32.36
TCONS_00014869	chr2	9011114	9011433	u	320	33	0.0444205	1	34.69
TCONS_00014873	chr2	10386862	10387075	i	214	58	0.0737768	1	47.2
TCONS_00014874	chr2	10410420	10411135	u	716	63	0.0308618	1	35.06
TCONS_00014875	chr2	10572954	10573622	u	669	24	0.00742532	1	26.46
TCONS_00014878	chr2	12805233	12805487	i	255	13	0.00823245	1	40.39
TCONS_00014879	chr2	12872040	12872854	u	815	41	0.0152101	1	33.13
TCONS_00014881	chr2	13387865	13388663	u	799	45	0.186458	1	35.17
TCONS_00014882	chr2	13388867	13389140	u	274	23	0.00636378	1	40.51
TCONS_00014886	chr2	15923542	15924126	u	585	38	0.0121941	1	33.85
TCONS_00014888	chr2	17536057	17536474	u	418	21	0.0386382	1	30.86
TCONS_00014891	chr2	18147103	18147451	i	349	13	0.0883576	1	33.24
TCONS_00014892	chr2	18314929	18315166	u	238	25	0.0105633	1	33.61
TCONS_00014893	chr2	18315861	18317209	u	1349	40	0.00975912	1	33.58
TCONS_00014901	chr2	75767	76098	i	332	48	0.0159652	1	39.76
TCONS_00014902	chr2	355266	356651	u	1386	55	0.0235234	2	31.6
TCONS_00014917	chr2	1698094	1698818	u	725	28	0.00919795	2	36.28
TCONS_00014921	chr2	1793731	1795197	i	1467	80	0.0616545	2	43.42
TCONS_00014934	chr2	2399390	2400458	u	1069	12	0.00295323	3	38.45
TCONS_00014935	chr2	2400718	2401176	u	459	21	0.00425401	2	29.19
TCONS_00014945	chr2	2893079	2894066	u	988	77	0.0747481	2	40.89
TCONS_00014967	chr2	4634683	4635553	u	871	50	0.0196633	2	30.42
TCONS_00014971	chr2	4905438	4905831	u	394	31	0.0172548	2	34.77
TCONS_00015017	chr2	5940408	5942057	u	1650	73	0.049013	2	36.73
TCONS_00015019	chr2	6005910	6006433	u	524	26	0.0071384	2	45.04
TCONS_00015069	chr2	8764873	8766299	u	1427	37	0.0142365	2	32.8
TCONS_00015073	chr2	8927130	8928132	u	1003	78	0.0599921	1	44.47
TCONS_00015079	chr2	9479467	9480615	i	1149	59	0.0334546	2	37.6
TCONS_00015088	chr2	9739253	9739829	u	577	78	0.252426	2	42.29
TCONS_00015095	chr2	10283119	10283763	u	645	70	0.114586	1	37.67
TCONS_00015099	chr2	10430472	10431117	x	646	35	0.0170669	2	36.53
TCONS_00015115	chr2	11168635	11168850	u	216	16	0.00325349	1	37.96
TCONS_00015116	chr2	11181453	11181652	u	200	2	0.136126	1	45.5
TCONS_00015141	chr2	11919696	11920384	i	689	36	0.0254072	2	38.46
TCONS_00015143	chr2	12264850	12266145	u	1296	70	0.0406919	2	40.97
TCONS_00015154	chr2	12641515	12643947	u	2433	55	0.0191857	2	32.26
TCONS_00015173	chr2	14095627	14096424	u	798	26	0.00527262	2	32.83
TCONS_00015199	chr2	15940284	15940744	i	461	46	0.181493	2	24.51
TCONS_00015247	chr2	18413725	18414424	u	700	71	0.0445536	2	40.14
TCONS_00015279	chr2	18975288	18975758	i	471	49	0.0161311	2	43.1
TCONS_00015310	chr2	2744283	2744971	x	689	62	0.0409007	2	36.57
TCONS_00015329	chr2	3793611	3793827	u	217	18	0.0633409	1	38.25
TCONS_00015359	chr2	6176714	6176996	u	283	19	0.0651202	2	38.52
TCONS_00015360	chr2	6357099	6358320	u	1222	51	0.0248383	2	39.36
TCONS_00015376	chr2	7612547	7612825	i	279	12	0.0053686	2	39.43
TCONS_00015398	chr2	8781447	8781950	u	504	19	0.0106148	2	31.94
TCONS_00015431	chr2	10785127	10787526	u	2400	75	0.0411771	2	33.96
TCONS_00015432	chr2	11011560	11012164	i	605	23	0.00547916	2	26.45
TCONS_00015447	chr2	12048277	12050317	i	2041	88	0.0597737	2	37.73
TCONS_00015501	chr2	13975282	13975722	u	441	9	0.00287868	2	38.1
TCONS_00015504	chr2	14089283	14090253	u	971	52	0.0286561	2	43.15
TCONS_00015516	chr2	14914670	14915830	u	1161	32	0.00711187	1	33.33
TCONS_00015518	chr2	14994874	14996035	x	1162	43	0.0161406	2	38.21
TCONS_00015525	chr2	15656814	15657719	x	906	31	0.023135	2	35.98
TCONS_00015527	chr2	15698467	15700213	i	1747	54	0.0273005	2	36.52
TCONS_00015528	chr2	15709169	15709815	u	647	36	0.0118521	2	37.71
TCONS_00015529	chr2	15738032	15739837	u	1806	81	0.0549639	2	38.87
TCONS_00015561	chr2	17960612	17961068	i	457	21	0.00829285	2	36.98
TCONS_00015576	chr2	328952	329206	i	255	16	0.00984529	1	41.57
TCONS_00015577	chr2	330659	331280	i	622	21	0.00561988	1	28.14
TCONS_00015582	chr2	1823778	1824275	u	498	87	0.143656	1	39.16
TCONS_00015585	chr2	2207485	2208403	u	919	68	0.0504599	1	38.63
TCONS_00015586	chr2	2426818	2427048	u	231	17	0.00730916	1	34.2
TCONS_00015587	chr2	2598698	2599231	u	534	46	0.033241	1	33.15
TCONS_00015588	chr2	2658978	2659185	u	208	9	0.00284975	1	37.5
TCONS_00015589	chr2	2980768	2981323	i	556	79	0.162937	1	43.71
TCONS_00015591	chr2	3999704	3999956	u	253	0	6.53718e-06	1	38.34
TCONS_00015592	chr2	4092540	4092788	u	249	15	0.0116118	1	33.33
TCONS_00015593	chr2	4109449	4109689	u	241	18	0.00635308	1	31.54
TCONS_00015597	chr2	4368796	4369286	i	491	37	0.011611	1	38.29
TCONS_00015606	chr2	5358215	5358422	i	208	33	0.00667368	1	40.38
TCONS_00015608	chr2	5857774	5857985	u	212	11	0.0464427	1	14.62
TCONS_00015609	chr2	5944896	5945754	u	859	16	0.00680368	1	41.44
TCONS_00015610	chr2	6003710	6004054	u	345	25	0.0159308	1	45.51
TCONS_00015611	chr2	6035997	6036215	u	219	22	0.0144759	1	37.44
TCONS_00015612	chr2	6136462	6136953	i	492	33	0.00786005	1	37.6
TCONS_00015613	chr2	6162120	6162470	u	351	14	0.00359594	1	35.61
TCONS_00015615	chr2	6435818	6436142	u	325	41	0.0244229	1	32
TCONS_00015617	chr2	7481283	7482113	i	831	67	0.0312831	1	41.88
TCONS_00015619	chr2	8077287	8077652	u	366	54	0.0590751	1	41.8
TCONS_00015620	chr2	8226444	8226893	u	450	88	0.0794539	1	40.44
TCONS_00015623	chr2	8403500	8403762	u	263	11	0.00708123	1	36.5
TCONS_00015624	chr2	8625505	8626008	u	504	33	0.152581	1	41.47
TCONS_00015625	chr2	8775409	8775798	u	390	66	0.0411014	1	30.77
TCONS_00015627	chr2	8775409	8775623	u	215	42	0.0150541	1	20
TCONS_00015628	chr2	8929265	8929707	u	443	60	0.0385975	1	41.53
TCONS_00015629	chr2	8988618	8989347	u	730	56	0.0370076	1	47.53
TCONS_00015630	chr2	9008121	9008487	u	367	30	0.05684	1	40.33
TCONS_00015631	chr2	9141402	9142424	u	1023	67	0.10232	1	35.48
TCONS_00015634	chr2	9492599	9492903	u	305	54	0.0352716	1	39.67
TCONS_00015636	chr2	9495289	9497017	u	1729	60	0.0260195	1	34.12
TCONS_00015640	chr2	9511579	9515305	u	3727	81	0.0555709	1	34.45
TCONS_00015642	chr2	9524783	9534082	u	9300	97	0.0801437	1	36.02
TCONS_00015645	chr2	9841504	9841703	u	200	48	0.0615577	1	39
TCONS_00015646	chr2	9957186	9957539	u	354	41	0.0233313	1	34.46
TCONS_00015647	chr2	10108201	10108542	u	342	21	0.00955686	1	39.77
TCONS_00015648	chr2	10256675	10256935	u	261	21	0.0107943	1	42.91
TCONS_00015649	chr2	10262723	10262986	u	264	11	0.0242356	1	36.74
TCONS_00015651	chr2	10325264	10325634	u	371	18	0.0110252	1	31.54
TCONS_00015652	chr2	10332123	10332717	u	595	44	0.0283065	1	41.51
TCONS_00015655	chr2	10596920	10597508	u	589	71	0.0893988	1	38.54
TCONS_00015658	chr2	11477936	11478155	u	220	40	0.135286	1	40.45
TCONS_00015659	chr2	11607178	11607516	u	339	38	0.0091699	1	34.22
TCONS_00015661	chr2	12915791	12916061	u	271	32	0.00872095	1	41.7
TCONS_00015664	chr2	13192664	13193119	u	456	20	0.00709376	1	35.09
TCONS_00015665	chr2	13293400	13293745	i	346	34	0.0172268	1	37.28
TCONS_00015666	chr2	13638970	13640365	u	1396	52	0.0317718	1	36.25
TCONS_00015667	chr2	13746233	13747381	u	1149	72	0.0630406	1	42.82
TCONS_00015674	chr2	14414084	14414711	i	628	92	0.0830029	1	39.17
TCONS_00015675	chr2	14461755	14461957	u	203	0	0.00497412	1	51.23
TCONS_00015676	chr2	14510063	14510300	i	238	45	0.13011	1	37.82
TCONS_00015683	chr2	15165269	15166236	u	968	43	0.0199785	1	30.17
TCONS_00015684	chr2	15170697	15171066	u	370	30	0.0107831	1	41.08
TCONS_00015686	chr2	15385364	15385847	u	484	88	0.0997553	1	36.16
TCONS_00015687	chr2	15391411	15392003	u	593	32	0.0163926	1	44.52
TCONS_00015688	chr2	15395410	15396124	u	715	20	0.00383257	1	30.49
TCONS_00015690	chr2	15498991	15499869	u	879	46	0.016204	1	40.61
TCONS_00015691	chr2	15921214	15921521	u	308	27	0.00732318	1	41.88
TCONS_00015695	chr2	16147695	16147918	u	224	0	3.20254e-06	1	27.68
TCONS_00015696	chr2	17094550	17094882	i	333	13	0.00329491	1	37.24
TCONS_00015697	chr2	17535166	17535474	u	309	26	0.0831468	1	32.04
TCONS_00015698	chr2	18314929	18315534	u	606	43	0.0134137	1	42.08
TCONS_00015699	chr2	18315861	18318138	u	2278	41	0.012155	1	34.77
TCONS_00015701	chr2	18885125	18885664	i	540	40	0.0120879	1	34.07
TCONS_00015707	chr2	1134554	1134765	u	212	24	0.00705112	1	34.91
TCONS_00015718	chr2	3451408	3451635	i	228	30	0.00972894	1	31.58
TCONS_00015740	chr2	9198078	9198552	u	475	58	0.0493994	2	46.32
TCONS_00015743	chr2	12126801	12127272	i	472	57	0.0398554	1	41.31
TCONS_00015779	chr2	2043466	2043802	i	337	35	0.154221	2	32.64
TCONS_00015809	chr2	13862465	13863137	u	673	46	0.0190728	2	42.64
TCONS_00015817	chr2	15264127	15265947	x	1821	35	0.0101053	2	38.66
TCONS_00015844	chr2	2112065	2113658	u	1594	55	0.0316348	2	41.91
TCONS_00015875	chr2	7783136	7783566	i	431	19	0.00475325	2	37.82
TCONS_00015876	chr2	8233424	8239490	u	6067	78	0.107663	4	31.38
TCONS_00015877	chr2	8233424	8239356	u	5933	61	0.0303531	3	31.32
TCONS_00015881	chr2	8927130	8927498	u	369	32	0.0830491	2	35.77
TCONS_00016005	chr2	9435296	9436550	u	1255	62	0.0374544	2	33.78
TCONS_00016006	chr2	9435296	9437079	u	1784	69	0.0321935	2	35.54
TCONS_00016008	chr2	9689696	9690426	i	731	60	0.0262491	2	31.6
TCONS_00016044	chr2	14051265	14051834	i	570	8	0.0178253	2	31.93
TCONS_00016065	chr2	17965559	17967516	i	1958	64	0.15416	2	34.37
TCONS_00016074	chr2	9841504	9842481	u	978	55	0.0302747	1	34.76
TCONS_00016080	chr2	18016100	18016303	i	204	30	0.0160499	1	42.16
TCONS_00016099	chr2	1774207	1774468	x	262	0	4.16617e-06	1	53.05
TCONS_00016114	chr2	8314459	8315348	u	890	30	0.0152045	1	37.19
TCONS_00016124	chr2	11536320	11537303	u	984	83	0.0687141	2	36.69
TCONS_00016156	chr2	16349977	16350367	x	391	16	0.0027807	2	30.95
TCONS_00016166	chr2	126091	127567	i	1477	92	0.360482	2	36.49
TCONS_00016169	chr2	657078	657567	x	490	29	0.0092186	2	32.24
TCONS_00016203	chr2	4471700	4472069	u	370	47	0.0151527	1	41.62
TCONS_00016230	chr2	11535413	11536404	u	992	45	0.0368205	2	36.9
TCONS_00016233	chr2	11916160	11917850	u	1691	34	0.00982836	2	27.79
TCONS_00016257	chr2	14996900	14997908	i	1009	35	0.0163809	2	31.52
TCONS_00016265	chr2	16927523	16928378	i	856	43	0.0234852	2	42.41
TCONS_00016272	chr2	10601213	10601545	u	333	16	0.00900264	1	31.83
TCONS_00016276	chr2	15274493	15274759	i	267	40	0.0379556	1	40.45
TCONS_00016277	chr2	16099507	16099774	u	268	78	0.170683	1	48.13
TCONS_00016286	chr2	701202	701902	i	701	56	0.0445059	1	46.22
TCONS_00016291	chr2	2112065	2112400	u	336	29	0.00671066	1	48.51
TCONS_00016301	chr2	7407951	7408351	i	401	22	0.00382555	1	34.41
TCONS_00016306	chr2	9565366	9566219	u	854	46	0.0243353	2	45.08
TCONS_00016307	chr2	9565366	9565586	u	221	48	0.12767	1	51.58
TCONS_00016311	chr2	9664695	9664996	i	302	12	0.00338485	2	52.65
TCONS_00016316	chr2	11950025	11954446	i	4422	81	0.0487837	3	36
TCONS_00016317	chr2	11950025	11954104	i	4080	81	0.0487837	2	35.61
TCONS_00016318	chr2	11950025	11954443	i	4419	81	0.0487837	2	35.96
TCONS_00016319	chr2	11950025	11950700	i	676	17	0.00412107	2	44.67
TCONS_00016322	chr2	12126801	12127380	i	580	57	0.0300186	1	40.86
TCONS_00016327	chr2	12338944	12340179	i	1236	35	0.013394	3	39.24
TCONS_00016330	chr2	12859091	12860466	u	1376	45	0.0194487	1	41.35
TCONS_00016343	chr2	18292936	18293161	u	226	9	0.00494509	1	47.35
TCONS_00016348	chr2	2112082	2113453	u	1372	76	0.0662363	2	41.18
TCONS_00016352	chr2	3053995	3054473	i	479	32	0.0232052	2	42.17
TCONS_00016391	chr2	11652041	11652411	u	371	85	0.0950112	2	49.6
TCONS_00016400	chr2	13773156	13773481	i	326	26	0.0142232	2	44.79
TCONS_00016415	chr2	5314642	5314936	u	295	28	0.013803	1	39.32
TCONS_00016417	chr2	15106195	15106849	u	655	11	0.0026438	1	37.56
TCONS_00016432	chr2	784740	785158	i	419	50	0.0184853	2	44.87
TCONS_00016462	chr2	10226086	10226649	i	564	44	0.0124849	2	31.38
TCONS_00016516	chr2	9435296	9436839	u	1544	69	0.0387613	2	33.94
TCONS_00016545	chr2	17757236	17758860	u	1625	68	0.0508214	2	31.82
TCONS_00016551	chr2	2820455	2820717	u	263	25	0.0061159	1	35.36
TCONS_00016553	chr2	4951343	4951674	u	332	16	0.00406117	1	31.33
TCONS_00016556	chr2	8483014	8483248	i	235	24	0.00852378	1	37.87
TCONS_00016563	chr2	13789624	13789830	i	207	37	0.0231141	1	49.76
TCONS_00016564	chr2	14605933	14606970	i	1038	44	0.0149699	1	37.48
TCONS_00016566	chr2	14649519	14650912	u	1394	54	0.0243951	1	38.24
TCONS_00016567	chr2	14651203	14651977	u	775	78	0.0603488	1	42.45
TCONS_00016568	chr2	14659681	14660036	u	356	20	0.0531439	1	41.29
TCONS_00016589	chr2	3212537	3212840	x	304	28	0.0133697	1	36.18
TCONS_00016604	chr2	6526288	6527517	u	1230	52	0.0216434	2	34.31
TCONS_00016637	chr2	16936395	16936977	i	583	19	0.00370365	2	27.44
TCONS_00016716	chr2	17606069	17607543	u	1475	55	0.0230253	2	33.36
TCONS_00016719	chr2	18202428	18203160	i	733	63	0.0336783	2	32.06
TCONS_00016727	chr2	96351	97256	i	906	59	0.048168	1	32.45
TCONS_00016784	chr2	4070246	4070537	i	292	30	0.0219519	2	40.41
TCONS_00016830	chr2	8371058	8371868	i	811	53	0.0303902	2	32.68
TCONS_00016841	chr2	9293377	9294164	x	788	49	0.018102	2	37.18
TCONS_00016846	chr2	10206161	10207004	i	844	46	0.0284907	2	27.13
TCONS_00016850	chr2	11084590	11085930	u	1341	46	0.0203188	2	34.08
TCONS_00016854	chr2	11229687	11230070	u	384	50	0.0819153	1	38.54
TCONS_00016863	chr2	12634416	12634874	u	459	15	0.0026091	1	34.42
TCONS_00016881	chr2	14002704	14003476	i	773	36	0.0152603	2	30.14
TCONS_00016893	chr2	14411588	14411993	i	406	44	0.0275459	2	37.44
TCONS_00016897	chr2	14754934	14755979	u	1046	87	0.123014	2	36.52
TCONS_00016898	chr2	14861110	14861438	u	329	15	0.0126681	1	34.95
TCONS_00016908	chr2	15533623	15534657	x	1035	46	0.0194599	2	33.04
TCONS_00016929	chr2	17760761	17761895	u	1135	33	0.00734315	2	27.31
TCONS_00016930	chr2	17760890	17762310	u	1421	55	0.0275759	2	28.78
TCONS_00016931	chr2	17760761	17761297	u	537	33	0.00855585	2	26.44
TCONS_00017027	chr2	8048226	8049361	i	1136	90	0.111072	2	34.86
TCONS_00017029	chr2	8336114	8337688	i	1575	70	0.0431881	2	30.92
TCONS_00017049	chr2	9795556	9795904	u	349	54	0.0689521	2	40.97
TCONS_00017052	chr2	10334578	10335066	u	489	44	0.0144502	2	35.79
TCONS_00017111	chr2	14816724	14818566	u	1843	36	0.0199038	2	28.65
TCONS_00017122	chr2	15738032	15741941	u	3910	81	0.0536232	2	38.47
TCONS_00017139	chr2	17782401	17782868	u	468	47	0.0328341	2	29.91
TCONS_00017159	chr2	1537907	1538208	u	302	28	0.01378	1	36.75
TCONS_00017164	chr2	2947934	2948154	u	221	26	0.0102634	1	30.77
TCONS_00017166	chr2	3961381	3961607	u	227	31	0.0187934	1	42.73
TCONS_00017168	chr2	4430522	4430809	u	288	28	0.0233762	1	39.24
TCONS_00017171	chr2	4960313	4960598	u	286	30	0.136801	1	25.17
TCONS_00017173	chr2	6399851	6400090	u	240	12	0.00255974	1	29.58
TCONS_00017174	chr2	6468940	6469424	u	485	45	0.0323956	1	37.32
TCONS_00017179	chr2	9511579	9511812	u	234	31	0.0134484	1	39.74
TCONS_00017180	chr2	9524783	9525113	u	331	38	0.0173863	1	43.5
TCONS_00017184	chr2	10329404	10329645	u	242	31	0.0271303	1	35.54
TCONS_00017185	chr2	10344186	10344443	u	258	42	0.0142582	1	25.97
TCONS_00017186	chr2	10456207	10456511	u	305	27	0.00818017	1	39.34
TCONS_00017187	chr2	10463648	10463998	u	351	33	0.00812708	1	42.17
TCONS_00017188	chr2	10554266	10555451	u	1186	54	0.0198829	1	35.92
TCONS_00017190	chr2	11029137	11029768	u	632	66	0.155197	1	33.86
TCONS_00017191	chr2	11086152	11086471	u	320	26	0.00501457	1	42.5
TCONS_00017193	chr2	11734025	11734424	u	400	65	0.0749878	1	34.5
TCONS_00017195	chr2	11907891	11908213	u	323	43	0.0550379	1	41.18
TCONS_00017196	chr2	11938898	11939217	i	320	24	0.0152394	1	36.88
TCONS_00017197	chr2	12646250	12646663	u	414	56	0.0279311	1	37.44
TCONS_00017198	chr2	12651245	12651631	u	387	53	0.036265	1	43.93
TCONS_00017199	chr2	12949776	12949984	u	209	28	0.149098	1	38.28
TCONS_00017203	chr2	14706125	14706574	i	450	29	0.00847371	1	31.78
TCONS_00017204	chr2	14806052	14806356	u	305	18	0.0038667	1	41.31
TCONS_00017205	chr2	14858326	14858575	u	250	38	0.0127024	1	31.6
TCONS_00017206	chr2	14894331	14894559	u	229	20	0.00470793	1	35.37
TCONS_00017207	chr2	15131878	15132189	u	312	28	0.0112426	1	29.49
TCONS_00017208	chr2	15131878	15132365	u	488	34	0.175671	1	36.27
TCONS_00017209	chr2	15389764	15390116	u	353	20	0.00607441	1	27.48
TCONS_00017210	chr2	15547027	15547258	u	232	29	0.09655	1	34.05
TCONS_00017211	chr2	16099507	16100287	u	781	78	0.0656574	1	41.74
TCONS_00017213	chr2	17007282	17007493	u	212	26	0.0183132	1	55.66
TCONS_00017214	chr2	17909860	17910138	i	279	9	0.148869	1	30.82
TCONS_00017215	chr2	17914253	17914530	i	278	23	0.00492838	1	36.33
TCONS_00017217	chr2	18702842	18703161	u	320	27	0.00840596	1	32.5
TCONS_00017221	chr2	117673	118363	i	691	58	0.040188	2	39.22
TCONS_00017228	chr2	435790	436808	u	1019	36	0.0221395	2	41.22
TCONS_00017231	chr2	646815	647958	u	1144	41	0.011554	2	33.04
TCONS_00017243	chr2	3050543	3051290	x	748	40	0.0155693	2	30.75
TCONS_00017247	chr2	3070118	3071354	x	1237	87	0.0577277	2	35.73
TCONS_00017248	chr2	3102858	3103531	i	674	63	0.174718	2	32.34
TCONS_00017323	chr2	5640053	5642208	u	2156	87	0.118406	1	44.94
TCONS_00017346	chr2	7374984	7375207	i	224	38	0.0448566	1	47.77
TCONS_00017355	chr2	7840096	7840788	i	693	23	0.00453305	2	44.01
TCONS_00017362	chr2	8382129	8383866	u	1738	69	0.0448018	1	35.5
TCONS_00017363	chr2	8382129	8383861	u	1733	69	0.0448018	2	35.43
TCONS_00017390	chr2	10013107	10014372	u	1266	81	0.0918396	1	38.47
TCONS_00017414	chr2	10963475	10963999	u	525	63	0.124933	1	40.95
TCONS_00017415	chr2	11033227	11034172	u	946	33	0.00659555	2	33.62
TCONS_00017435	chr2	12223944	12225017	i	1074	95	0.175528	2	35.01
TCONS_00017459	chr2	13731315	13732000	i	686	41	0.0339496	2	27.7
TCONS_00017462	chr2	13962566	13962817	i	252	18	0.0495123	2	27.78
TCONS_00017470	chr2	14780270	14780965	u	696	55	0.0514632	1	33.05
TCONS_00017480	chr2	15850047	15851120	i	1074	84	0.167321	2	38.83
TCONS_00017492	chr2	17560809	17563040	u	2232	55	0.0209177	2	38.31
TCONS_00017497	chr2	17704939	17705926	u	988	30	0.0150697	2	33.81
TCONS_00017498	chr2	17760890	17762119	u	1230	55	0.0296866	2	28.62
TCONS_00017515	chr2	18345838	18347388	x	1551	22	0.00768654	2	34.24
TCONS_00017553	chr2	1702305	1702904	u	600	76	0.262732	2	40.5
TCONS_00017558	chr2	2379382	2379867	x	486	36	0.00938399	2	27.98
TCONS_00017563	chr2	2637715	2638505	i	791	39	0.0188892	2	34.51
TCONS_00017574	chr2	3697880	3698474	i	595	50	0.0151551	2	36.3
TCONS_00017578	chr2	3817221	3817554	u	334	50	0.0768202	2	32.93
TCONS_00017602	chr2	5452988	5453654	i	667	56	0.0363841	2	40.48
TCONS_00017610	chr2	6061562	6062769	u	1208	42	0.0173633	2	30.3
TCONS_00017641	chr2	9501237	9501955	u	719	41	0.0223818	2	28.51
TCONS_00017671	chr2	11168790	11169955	u	1166	65	0.0419678	3	40.05
TCONS_00017675	chr2	11473290	11474228	u	939	71	0.0699246	2	36.21
TCONS_00017683	chr2	12019134	12020087	i	954	91	0.0921511	2	35.74
TCONS_00017692	chr2	12638874	12641143	u	2270	32	0.0086288	2	32.86
TCONS_00017747	chr2	15357882	15359476	u	1595	60	0.0305422	2	33.17
TCONS_00017752	chr2	15630918	15631894	i	977	62	0.0252757	2	35.82
TCONS_00017753	chr2	15630918	15632352	i	1435	62	0.0244892	2	34.01
TCONS_00017788	chr2	18314784	18315584	u	801	56	0.0191493	1	37.83
TCONS_00017797	chr2	1256821	1257384	u	564	55	0.0400913	1	39.54
TCONS_00017802	chr2	2771912	2772793	i	882	50	0.0455227	1	36.28
TCONS_00017804	chr2	4197414	4198046	i	633	40	0.0291671	1	41.71
TCONS_00017809	chr2	5392697	5392948	u	252	30	0.00680982	1	42.86
TCONS_00017810	chr2	5551637	5552914	u	1278	36	0.012011	1	30.59
TCONS_00017811	chr2	5646118	5646761	u	644	87	0.173768	1	36.02
TCONS_00017814	chr2	6926336	6926634	i	299	28	0.0108502	1	39.8
TCONS_00017819	chr2	9146313	9146657	u	345	28	0.0162881	1	27.54
TCONS_00017821	chr2	10079569	10080540	u	972	58	0.0326907	1	35.39
TCONS_00017824	chr2	10201062	10201501	u	440	39	0.017697	1	30.91
TCONS_00017830	chr2	10884927	10885281	u	355	13	0.00327812	1	45.35
TCONS_00017831	chr2	11130625	11130882	i	258	78	0.11866	1	46.12
TCONS_00017837	chr2	11957240	11958010	i	771	40	0.0113341	1	36.45
TCONS_00017842	chr2	13936917	13938354	u	1438	69	0.037177	1	39.08
TCONS_00017845	chr2	14847216	14847446	u	231	52	0.0936713	1	36.8
TCONS_00017846	chr2	15131878	15133394	u	1517	78	0.0515421	1	32.76
TCONS_00017908	chr2	998782	999187	u	406	70	0.0336206	2	42.36
TCONS_00017913	chr2	1355107	1356457	u	1351	90	0.205316	2	39.53
TCONS_00017936	chr2	3504022	3505033	i	1012	60	0.0621734	2	32.41
TCONS_00017940	chr2	3801087	3801827	u	741	46	0.0305662	1	31.85
TCONS_00017953	chr2	5640053	5640652	u	600	87	0.194865	1	44.17
TCONS_00017969	chr2	8535473	8535883	u	411	42	0.012803	2	30.9
TCONS_00017984	chr2	9468461	9468821	u	361	11	0.00398854	1	44.32
TCONS_00017986	chr2	9805252	9805466	u	215	21	0.015844	1	50.7
TCONS_00017992	chr2	11115005	11115415	i	411	56	0.0215996	2	36.25
TCONS_00017993	chr2	11181453	11182278	u	826	46	0.100783	2	33.54
TCONS_00018003	chr2	11372147	11373658	u	1512	43	0.0120319	2	36.18
TCONS_00018004	chr2	11538375	11539174	u	800	66	0.0445184	1	36.88
TCONS_00018018	chr2	12721645	12721853	i	209	11	0.00437911	1	37.32
TCONS_00018060	chr2	17045895	17046297	u	403	29	0.0158158	2	40.69
TCONS_00018069	chr2	18292936	18293958	u	1023	65	0.0537603	1	46.43
TCONS_00018070	chr2	18350852	18351360	u	509	42	0.0143281	1	37.92
TCONS_00018101	chr2	1397831	1398660	u	830	41	0.0151793	3	35.66
TCONS_00018137	chr2	6057848	6058760	u	913	60	0.022598	3	45.67
TCONS_00018214	chr2	12667915	12669488	u	1574	70	0.0522592	2	42.38
TCONS_00018221	chr2	12820199	12821173	i	975	26	0.00629853	2	35.18
TCONS_00018241	chr2	14573163	14573626	u	464	48	0.0232722	2	34.48
TCONS_00018242	chr2	14718884	14720081	x	1198	63	0.0383247	2	32.89
TCONS_00018294	chr2	18963151	18963728	u	578	27	0.0186192	2	47.75
TCONS_00018296	chr2	2686449	2686796	u	348	51	0.181078	1	41.67
TCONS_00018300	chr2	6468940	6469285	u	346	33	0.0153274	1	39.31
TCONS_00018302	chr2	7110559	7110974	i	416	51	0.0279866	1	47.12
TCONS_00018308	chr2	11574955	11575562	u	608	36	0.0219002	1	37.34
TCONS_00018311	chr2	12646250	12646731	u	482	56	0.0259675	1	36.72
TCONS_00018314	chr2	13691522	13692295	u	774	33	0.0199065	1	42.64
TCONS_00018319	chr2	18703389	18703717	u	329	53	0.0379636	1	31.91
TCONS_00018345	chr2	15698250	15699264	i	1015	40	0.130185	1	38.33
TCONS_00018353	chr2	17921735	17922753	i	1019	99	0.354759	2	39.16
TCONS_00018667	chr3	9653714	9654087	u	374	62	0.0842778	1	56.15
TCONS_00019082	chr3	4914772	4916294	i	1523	42	0.0213301	2	36.24
TCONS_00019483	chr3	4435601	4435911	u	311	51	0.0461021	1	47.27
TCONS_00019486	chr3	19710015	19710493	u	479	52	0.0208895	1	31.11
TCONS_00019495	chr3	2403606	2404474	u	869	91	0.0823986	1	37.51
TCONS_00019510	chr3	4977029	4978856	u	1828	40	0.0154602	2	36.38
TCONS_00019522	chr3	6873780	6874821	x	1042	50	0.132378	2	33.11
TCONS_00019543	chr3	11160496	11160723	u	228	9	0.00799995	1	37.72
TCONS_00019555	chr3	15058816	15059090	u	275	54	0.0260614	1	40
TCONS_00019557	chr3	15722579	15723971	u	1393	46	0.0171214	1	34.82
TCONS_00019664	chr3	5732881	5733202	u	322	36	0.0149456	1	43.79
TCONS_00019665	chr3	6296906	6297629	u	724	43	0.0130574	1	42.27
TCONS_00019667	chr3	6828419	6828645	u	227	25	0.00823273	1	31.28
TCONS_00019670	chr3	7658915	7659616	i	702	39	0.0128656	1	43.45
TCONS_00019674	chr3	17068336	17068551	u	216	7	0.00433405	1	44.91
TCONS_00019700	chr3	4758269	4758661	u	393	13	0.00538496	2	47.84
TCONS_00019702	chr3	4977029	4978860	u	1832	40	0.0154602	2	36.3
TCONS_00019733	chr3	10481819	10482405	x	587	61	0.0323682	1	38.5
TCONS_00019800	chr3	16556394	16556786	i	393	28	0.00572026	1	35.62
TCONS_00019812	chr3	17549923	17552237	u	2315	61	0.0379943	2	33.13
TCONS_00019850	chr3	4085121	4086202	x	1082	56	0.0269282	2	34.38
TCONS_00019871	chr3	5654805	5655795	x	991	61	0.0407999	2	33.1
TCONS_00019903	chr3	11103095	11104239	x	1145	62	0.0268203	2	35.81
TCONS_00019985	chr3	1427995	1428305	u	311	16	0.00928437	1	32.8
TCONS_00019986	chr3	2578997	2579383	u	387	41	0.0201319	1	32.56
TCONS_00019987	chr3	3641666	3641899	i	234	31	0.00916068	1	39.74
TCONS_00019991	chr3	5784403	5784682	u	280	14	0.009002	1	39.64
TCONS_00019994	chr3	6299085	6299409	u	325	50	0.026326	1	34.46
TCONS_00019999	chr3	7658915	7659266	i	352	21	0.00571582	1	46.02
TCONS_00020000	chr3	7846268	7846873	u	606	81	0.0634277	1	34.16
TCONS_00020004	chr3	11299982	11301253	u	1272	67	0.051109	1	37.11
TCONS_00020006	chr3	12990957	12992119	i	1163	55	0.0249136	1	38.44
TCONS_00020011	chr3	13777837	13778186	i	350	52	0.0423423	1	48
TCONS_00020083	chr3	1644766	1645070	u	305	26	0.174294	2	32.79
TCONS_00020090	chr3	2134782	2136324	x	1543	78	0.0530113	2	33.57
TCONS_00020102	chr3	2557208	2557408	u	201	8	1.1525e-05	1	40.3
TCONS_00020107	chr3	2620359	2621811	u	1453	90	0.0661625	2	35.44
TCONS_00020109	chr3	2757304	2757742	i	439	20	0.00940157	2	51.48
TCONS_00020113	chr3	3273754	3275981	u	2228	61	0.0265301	2	31.28
TCONS_00020114	chr3	3288267	3289708	u	1442	51	0.0308208	2	40.92
TCONS_00020118	chr3	3358020	3358272	u	253	20	0.00631884	1	42.69
TCONS_00020144	chr3	4783141	4783499	u	359	47	0.0214464	1	44.85
TCONS_00020145	chr3	4805783	4807744	x	1962	39	0.018911	2	29.97
TCONS_00020151	chr3	4977029	4979241	u	2213	40	0.0157194	3	34.07
TCONS_00020152	chr3	4977029	4979241	u	2213	40	0.0157194	3	34.07
TCONS_00020202	chr3	5675355	5677267	i	1913	55	0.0435445	2	37.74
TCONS_00020203	chr3	5677297	5678346	i	1050	31	0.00616092	2	42
TCONS_00020219	chr3	6873780	6874952	x	1173	93	0.151472	2	34.1
TCONS_00020227	chr3	6959521	6960038	u	518	30	0.0119777	2	32.05
TCONS_00020230	chr3	7023745	7025314	u	1570	67	0.0408584	3	32.29
TCONS_00020231	chr3	7023745	7025295	u	1551	67	0.0408584	2	32.5
TCONS_00020235	chr3	7247507	7248321	u	815	41	0.0129412	2	28.34
TCONS_00020268	chr3	7838766	7839499	u	734	18	0.00408941	2	29.7
TCONS_00020337	chr3	10882658	10883265	u	608	37	0.0406193	1	48.36
TCONS_00020364	chr3	11862974	11863703	u	730	55	0.0909273	2	41.64
TCONS_00020365	chr3	11915793	11918246	i	2454	64	0.0320599	2	34.11
TCONS_00020370	chr3	12463760	12464340	i	581	41	0.0157197	2	34.6
TCONS_00020383	chr3	13181288	13182646	u	1359	55	0.0229396	2	33.11
TCONS_00020395	chr3	14031473	14032495	i	1023	68	0.0404058	2	33.53
TCONS_00020435	chr3	15058816	15059330	u	515	54	0.0183428	1	37.28
TCONS_00020437	chr3	15118829	15122112	u	3284	85	0.0625758	1	33.25
TCONS_00020487	chr3	16177093	16177884	i	792	14	0.00595102	2	48.74
TCONS_00020488	chr3	16177093	16177557	i	465	14	0.00356001	2	49.68
TCONS_00020496	chr3	16326211	16326962	i	752	34	0.0120691	2	40.69
TCONS_00020590	chr3	19134380	19135564	u	1185	72	0.142493	2	37.13
TCONS_00020605	chr3	19480854	19481471	u	618	61	0.0507122	4	42.07
TCONS_00020656	chr3	669799	670334	i	536	18	0.00984789	2	36.38
TCONS_00020679	chr3	1643042	1644476	u	1435	57	0.0265396	3	29.27
TCONS_00020730	chr3	3288267	3289848	u	1582	38	0.0143876	2	39.95
TCONS_00020733	chr3	3362737	3363728	u	992	78	0.101138	2	32.76
TCONS_00020828	chr3	5647481	5649021	i	1541	72	0.0568349	2	36.86
TCONS_00020829	chr3	5654805	5656022	x	1218	61	0.032783	2	34.07
TCONS_00020832	chr3	5669846	5670880	i	1035	39	0.00930338	2	42.51
TCONS_00020838	chr3	6319514	6319878	i	365	83	0.161723	2	33.97
TCONS_00020869	chr3	7552328	7552822	x	495	30	0.00761874	2	45.45
TCONS_00020944	chr3	11915096	11916181	i	1086	17	0.00584604	2	32.78
TCONS_00020967	chr3	13181278	13182655	u	1378	58	0.0236841	2	32.87
TCONS_00020995	chr3	14036799	14037817	i	1019	89	0.0691338	2	33.37
TCONS_00021015	chr3	14732721	14733960	u	1240	35	0.0134815	2	26.29
TCONS_00021091	chr3	16826157	16827324	x	1168	57	0.0254312	2	35.02
TCONS_00021092	chr3	16932873	16933775	u	903	28	0.0111886	2	42.75
TCONS_00021185	chr3	2293506	2293856	u	351	17	0.111792	1	51
TCONS_00021186	chr3	2308746	2309244	u	499	25	0.0113696	1	33.87
TCONS_00021187	chr3	2575191	2576765	u	1575	74	0.0897551	1	41.52
TCONS_00021189	chr3	2736451	2736883	u	433	62	0.0482258	1	41.34
TCONS_00021191	chr3	3207917	3208569	u	653	44	0.0216887	1	43.95
TCONS_00021192	chr3	3212612	3213144	u	533	31	0.0173521	1	45.03
TCONS_00021199	chr3	6339616	6340423	u	808	49	0.0230712	1	44.18
TCONS_00021225	chr3	13845850	13846825	u	976	80	0.0579302	1	43.34
TCONS_00021228	chr3	14294201	14294630	u	430	28	0.00914955	1	29.3
TCONS_00021230	chr3	14805393	14806334	u	942	74	0.0519672	1	48.62
TCONS_00021241	chr3	16995751	16996050	u	300	32	0.0126813	1	41.33
TCONS_00021243	chr3	17253792	17254399	u	608	71	0.0661598	1	41.61
TCONS_00021253	chr3	18693562	18693944	i	383	27	0.0102689	1	50.65
TCONS_00021254	chr3	18711437	18711647	u	211	67	0.053432	1	39.34
TCONS_00021255	chr3	19992666	19993108	u	443	31	0.0105232	1	38.6
TCONS_00021330	chr3	2468709	2469080	u	372	42	0.0353308	1	49.73
TCONS_00021335	chr3	3082989	3083673	u	685	35	0.0175742	1	31.97
TCONS_00021339	chr3	3554105	3557111	i	3007	76	0.0803178	2	38.71
TCONS_00021357	chr3	4717082	4717682	i	601	51	0.0218036	2	43.26
TCONS_00021360	chr3	4802111	4802649	i	539	62	0.0456224	1	44.53
TCONS_00021374	chr3	5611694	5611949	u	256	55	0.0270191	1	32.42
TCONS_00021376	chr3	5675355	5677267	i	1913	55	0.0435445	2	37.74
TCONS_00021422	chr3	7449477	7451164	i	1688	77	0.0965431	2	35.49
TCONS_00021432	chr3	7677619	7678675	x	1057	41	0.0181163	2	34.82
TCONS_00021465	chr3	9653714	9655867	u	2154	58	0.0223171	2	40.62
TCONS_00021484	chr3	10481819	10482127	x	309	16	0.00278155	1	29.77
TCONS_00021497	chr3	10882658	10882999	u	342	18	0.036775	2	48.25
TCONS_00021503	chr3	11066866	11067844	u	979	39	0.00937552	2	33.71
TCONS_00021505	chr3	11078304	11079285	u	982	36	0.0188001	2	43.58
TCONS_00021537	chr3	11532071	11533013	i	943	54	0.0294692	2	32.77
TCONS_00021544	chr3	11862974	11864684	u	1711	73	0.0640891	2	41.79
TCONS_00021554	chr3	12323499	12325738	i	2240	59	0.0305391	2	37.37
TCONS_00021559	chr3	12330171	12330798	i	628	71	0.0532484	2	39.49
TCONS_00021560	chr3	12330171	12330797	i	627	71	0.0532484	2	39.39
TCONS_00021564	chr3	12572835	12573682	i	848	57	0.0234032	2	36.08
TCONS_00021565	chr3	12572835	12573682	i	848	57	0.0234032	2	36.08
TCONS_00021566	chr3	12572835	12573681	i	847	57	0.0234032	2	36.13
TCONS_00021578	chr3	13757109	13757319	u	211	0	0.00371007	1	49.29
TCONS_00021630	chr3	15118829	15119655	u	827	60	0.0238986	1	32.65
TCONS_00021641	chr3	15722579	15722931	u	353	29	0.007327	1	40.23
TCONS_00021642	chr3	15722579	15722788	u	210	17	0.00370814	1	34.29
TCONS_00021658	chr3	16177093	16177667	x	575	10	0.0997049	1	47.48
TCONS_00021670	chr3	16606100	16606694	i	595	60	0.0385727	2	41.85
TCONS_00021671	chr3	16699466	16700184	i	719	85	0.0968309	2	49.93
TCONS_00021687	chr3	17013695	17014724	x	1030	37	0.0191402	2	39.32
TCONS_00021722	chr3	18640313	18640535	u	223	3	0.0384303	1	49.33
TCONS_00021725	chr3	19054287	19054588	i	302	32	0.0134927	2	34.44
TCONS_00021765	chr3	338894	340351	i	1458	50	0.0212624	2	39.64
TCONS_00021809	chr3	2425350	2426777	i	1428	69	0.078132	2	37.46
TCONS_00021843	chr3	3753871	3754463	i	593	29	0.013692	1	36.42
TCONS_00021846	chr3	4026184	4026547	i	364	66	0.167085	2	48.35
TCONS_00021890	chr3	4453514	4454612	i	1099	61	0.111556	2	45.31
TCONS_00021912	chr3	4986177	4988097	u	1921	75	0.0655084	2	35.87
TCONS_00021924	chr3	5383613	5384534	i	922	14	0.0031524	2	34.27
TCONS_00021929	chr3	5766508	5768897	u	2390	75	0.0455941	2	37.95
TCONS_00021959	chr3	7573389	7573818	x	430	48	0.0381622	2	38.84
TCONS_00021974	chr3	9565331	9565867	u	537	29	0.0183092	2	37.06
TCONS_00022014	chr3	11380443	11381802	i	1360	88	0.0921491	2	40.07
TCONS_00022169	chr3	14296103	14296458	i	356	72	0.151538	2	38.76
TCONS_00022213	chr3	15118829	15119513	u	685	44	0.0168859	2	36.06
TCONS_00022217	chr3	15171164	15172730	u	1567	70	0.0389446	2	34.46
TCONS_00022243	chr3	16279323	16279925	i	603	27	0.00494718	2	41.79
TCONS_00022247	chr3	16682149	16684708	i	2560	76	0.0444474	2	42.54
TCONS_00022248	chr3	16740853	16741884	i	1032	88	0.103821	2	47.29
TCONS_00022273	chr3	17440774	17444020	x	3247	34	0.0125189	2	35.48
TCONS_00022292	chr3	18414271	18416418	i	2148	64	0.0377416	2	35.57
TCONS_00022311	chr3	19710015	19710390	u	376	36	0.00941785	1	33.51
TCONS_00022332	chr3	109258	109701	u	444	23	0.00643633	1	41.44
TCONS_00022334	chr3	208128	208720	u	593	91	0.0923536	1	36.59
TCONS_00022335	chr3	226753	227133	i	381	35	0.11215	1	42.26
TCONS_00022337	chr3	1313835	1314405	u	571	85	0.136243	1	39.05
TCONS_00022341	chr3	1900267	1900533	u	267	32	0.0192265	1	48.31
TCONS_00022342	chr3	2008972	2009256	u	285	17	0.00979753	1	39.65
TCONS_00022343	chr3	2293506	2294241	u	736	48	0.176415	1	47.42
TCONS_00022344	chr3	2300603	2300884	u	282	51	0.0297893	1	30.5
TCONS_00022346	chr3	2583398	2583631	u	234	28	0.00571498	1	32.48
TCONS_00022347	chr3	2583823	2584814	u	992	49	0.0181585	1	44.56
TCONS_00022350	chr3	2736451	2737907	u	1457	62	0.041707	1	36.03
TCONS_00022363	chr3	5404208	5404887	i	680	96	0.0655063	1	43.97
TCONS_00022365	chr3	5762777	5763479	u	703	52	0.0279888	1	41.96
TCONS_00022370	chr3	6185465	6185707	u	243	41	0.0215045	1	41.98
TCONS_00022372	chr3	6296906	6297144	u	239	20	0.0823402	1	45.61
TCONS_00022377	chr3	9472086	9472484	u	399	29	0.0916305	1	50.38
TCONS_00022379	chr3	9921016	9921219	u	204	29	0.0317208	1	40.69
TCONS_00022380	chr3	9936193	9936394	i	202	46	0.0175214	1	49.5
TCONS_00022382	chr3	10733134	10733396	u	263	25	0.00715022	1	44.11
TCONS_00022384	chr3	11447383	11447614	u	232	28	0.00684636	1	43.97
TCONS_00022386	chr3	12731661	12732061	u	401	24	0.0183519	1	39.65
TCONS_00022388	chr3	12837525	12837857	u	333	57	0.107373	1	48.05
TCONS_00022390	chr3	13210608	13210973	u	366	28	0.0259466	1	43.44
TCONS_00022400	chr3	15363826	15364066	u	241	24	0.00875707	1	34.02
TCONS_00022404	chr3	16468918	16469491	u	574	28	0.00874915	1	40.07
TCONS_00022405	chr3	17068336	17068739	u	404	24	0.0080748	1	45.05
TCONS_00022407	chr3	17211802	17212008	i	207	22	0.0134524	1	46.38
TCONS_00022412	chr3	17864544	17865333	u	790	25	0.00898479	1	33.42
TCONS_00022413	chr3	18240468	18241782	u	1315	37	0.0166676	1	39.62
TCONS_00022415	chr3	18647624	18647856	u	233	27	0.00891297	1	39.91
TCONS_00022416	chr3	18693562	18694082	i	521	45	0.0313256	1	46.26
TCONS_00022419	chr3	18996422	18996882	i	461	26	0.00872415	1	30.37
TCONS_00022421	chr3	19958571	19959963	i	1393	30	0.0120316	1	37.54
TCONS_00022423	chr3	20220485	20220688	u	204	11	0.0051174	1	38.24
TCONS_00022428	chr3	343971	345428	i	1458	38	0.0121298	2	36.69
TCONS_00022481	chr3	15863486	15864303	i	818	47	0.0224437	2	39
TCONS_00022493	chr3	17593704	17594381	u	678	32	0.0104333	2	39.97
TCONS_00022550	chr3	5669846	5674484	i	4639	72	0.038655	3	37.85
TCONS_00022558	chr3	7552328	7553111	x	784	30	0.00735091	2	40.31
TCONS_00022591	chr3	15271551	15272278	u	728	53	0.0168566	2	32.42
TCONS_00022597	chr3	15864327	15864828	i	502	21	0.0039658	2	39.04
TCONS_00022609	chr3	19546215	19546963	u	749	35	0.093608	3	40.59
TCONS_00022622	chr3	3648056	3648678	i	623	45	0.0211492	1	39.65
TCONS_00022633	chr3	15236118	15236737	u	620	61	0.0546658	1	47.26
TCONS_00022637	chr3	17068336	17068889	u	554	8	0.00269194	1	42.42
TCONS_00022640	chr3	19721994	19722855	u	862	33	0.00833829	1	41.88
TCONS_00022648	chr3	5589284	5589838	u	555	41	0.0125717	2	32.25
TCONS_00022676	chr3	17484281	17486309	u	2029	93	0.0895635	2	32.48
TCONS_00022679	chr3	17925387	17926236	x	850	65	0.075944	2	35.29
TCONS_00022700	chr3	4980325	4982433	u	2109	61	0.0311003	2	34.47
TCONS_00022751	chr3	3082989	3083434	x	446	66	0.0427093	2	27.35
TCONS_00022792	chr3	19480854	19481324	u	471	39	0.0165768	3	41.4
TCONS_00022821	chr3	11490397	11491497	i	1101	36	0.0111092	2	33.24
TCONS_00022838	chr3	345738	346928	i	1191	60	0.0233828	2	36.94
TCONS_00022855	chr3	2371474	2371817	u	344	17	0.00993499	1	42.73
TCONS_00022865	chr3	3082989	3083970	u	982	40	0.0127049	1	30.86
TCONS_00022876	chr3	3772048	3772628	i	581	27	0.0158965	1	36.49
TCONS_00022904	chr3	5611694	5611935	u	242	55	0.0238946	1	32.64
TCONS_00022925	chr3	7023745	7025345	u	1601	67	0.0362785	2	32.85
TCONS_00022960	chr3	9653714	9655183	u	1470	62	0.0509497	1	43.88
TCONS_00022988	chr3	12319385	12319928	x	544	35	0.0312705	1	25
TCONS_00022989	chr3	12330171	12330382	x	212	16	0.00880661	1	48.11
TCONS_00023018	chr3	15173972	15174538	u	567	34	0.0131798	1	38.62
TCONS_00023047	chr3	17398154	17399360	x	1207	42	0.0131815	2	35.71
TCONS_00023058	chr3	18980410	18982092	i	1683	43	0.0178516	3	34.52
TCONS_00023103	chr3	2746606	2747520	i	915	63	0.0299985	1	34.21
TCONS_00023114	chr3	4794864	4795678	u	815	34	0.0173613	2	37.3
TCONS_00023154	chr3	7980969	7981657	u	689	51	0.0575127	2	37.3
TCONS_00023168	chr3	10335487	10336133	u	647	30	0.0143758	2	29.21
TCONS_00023171	chr3	10384287	10385852	i	1566	62	0.0435027	2	27.46
TCONS_00023235	chr3	17282686	17283541	u	856	46	0.0217689	2	31.54
TCONS_00023238	chr3	17440774	17443845	u	3072	34	0.0125189	2	35.19
TCONS_00023259	chr3	20487428	20488768	i	1341	85	0.0656715	2	32.44
TCONS_00023263	chr3	709267	709659	i	393	12	0.00265933	1	31.81
TCONS_00023265	chr3	3156007	3156287	u	281	33	0.00903867	1	38.43
TCONS_00023267	chr3	3331032	3331392	u	361	24	0.0135551	1	34.9
TCONS_00023272	chr3	5195639	5195999	u	361	28	0.00581496	1	37.4
TCONS_00023275	chr3	5633826	5634396	u	571	27	0.00958833	1	26.97
TCONS_00023290	chr3	12990957	12991237	i	281	15	0.044984	1	36.3
TCONS_00023293	chr3	14229119	14229333	i	215	31	0.029764	1	45.58
TCONS_00023294	chr3	15414466	15414666	i	201	23	0.173833	1	31.84
TCONS_00023295	chr3	16886282	16886508	u	227	29	0.00956119	1	33.92
TCONS_00023309	chr3	2371474	2372406	u	933	58	0.125949	2	39.34
TCONS_00023310	chr3	2403606	2404373	u	768	29	0.00989362	2	40.49
TCONS_00023346	chr3	9653714	9654678	u	965	27	0.00621719	1	47.46
TCONS_00023377	chr3	14124782	14125205	i	424	62	0.0572542	1	36.79
TCONS_00023378	chr3	14647848	14648191	u	344	45	0.0165666	1	35.47
TCONS_00023415	chr3	19472336	19472848	u	513	54	0.0244406	2	40.55
TCONS_00023493	chr3	13480862	13481296	u	435	30	0.0242416	2	40.46
TCONS_00023501	chr3	15720167	15720767	u	601	31	0.00629717	2	34.78
TCONS_00023543	chr3	139316	139839	u	524	44	0.0146739	1	34.73
TCONS_00023544	chr3	2837880	2838219	i	340	46	0.0528815	1	42.06
TCONS_00023546	chr3	3641666	3642208	i	543	31	0.0208627	1	39.96
TCONS_00023553	chr3	12837525	12837936	u	412	47	0.0243623	1	49.76
TCONS_00023555	chr3	14805393	14806751	u	1359	74	0.0471883	1	44.96
TCONS_00023556	chr3	15754539	15754773	u	235	30	0.0224054	1	45.53
TCONS_00023571	chr3	3419093	3419924	u	832	28	0.0156212	1	34.5
TCONS_00023580	chr3	6293765	6294128	u	364	37	0.0112003	1	29.95
TCONS_00023607	chr3	12330171	12331305	x	1135	65	0.045161	1	34.01
TCONS_00023611	chr3	12432030	12433023	x	994	39	0.0217753	1	33.2
TCONS_00023625	chr3	17085990	17086517	x	528	32	0.0151999	2	34.47
TCONS_00023633	chr3	19046080	19047338	i	1259	43	0.013715	1	28.59
TCONS_00023654	chr3	3524977	3525371	u	395	56	0.0233425	2	41.52
TCONS_00023674	chr3	8288587	8289000	u	414	26	0.0164901	1	32.61
TCONS_00023706	chr3	18116995	18117793	u	799	39	0.00995567	2	29.41
TCONS_00023709	chr3	937659	937976	u	318	15	0.00783892	1	39.31
TCONS_00023711	chr3	3156007	3156720	u	714	33	0.00918087	1	33.61
TCONS_00023713	chr3	3667989	3668412	i	424	70	0.109781	1	44.81
TCONS_00023718	chr3	7187285	7187549	u	265	0	5.05611e-07	1	28.3
TCONS_00023720	chr3	8289851	8290132	u	282	15	0.00671217	1	32.27
TCONS_00023721	chr3	9490287	9490489	u	203	21	0.0123328	1	40.39
TCONS_00023725	chr3	11686932	11687148	i	217	55	0.180206	1	50.23
TCONS_00023726	chr3	12400547	12400910	i	364	24	0.00426596	1	37.64
TCONS_00023730	chr3	14735457	14735691	u	235	19	0.00541416	1	46.81
TCONS_00023733	chr3	15963146	15963418	u	273	50	0.0319531	1	46.89
TCONS_00023738	chr3	17732018	17732326	u	309	23	0.0748849	1	36.57
TCONS_00023746	chr3	1703200	1703776	u	577	38	0.00990007	1	36.74
TCONS_00023755	chr3	4977029	4977676	u	648	38	0.020887	2	31.17
TCONS_00023760	chr3	6063171	6063398	u	228	23	0.0136284	1	50
TCONS_00023765	chr3	6959521	6959722	u	202	30	0.0214978	1	34.65
TCONS_00023781	chr3	8288587	8290672	u	2086	38	0.0151891	2	30.3
TCONS_00023890	chr3	4986177	4987342	u	1166	83	0.131644	2	36.96
TCONS_00023905	chr3	8288587	8290132	u	1546	40	0.0263713	2	30.79
TCONS_00023952	chr3	15103005	15104105	u	1101	56	0.0231758	2	29.34
TCONS_00023982	chr3	3569139	3569389	i	251	16	0.019105	1	35.46
TCONS_00023993	chr3	4427024	4429006	u	1983	38	0.0182918	2	38.73
TCONS_00024007	chr3	15118829	15119569	u	741	60	0.0348374	1	35.22
TCONS_00024016	chr3	18640313	18640704	u	392	10	0.0053456	1	39.8
TCONS_00024070	chr3	18005759	18006844	x	1086	68	0.039474	2	30.76
TCONS_00024075	chr3	610094	610399	i	306	12	0.0212322	1	31.7
TCONS_00024076	chr3	830696	833216	u	2521	97	0.0986545	1	38.75
TCONS_00024077	chr3	833492	834049	u	558	27	0.0102352	1	42.11
TCONS_00024084	chr3	15158967	15159286	u	320	29	0.00813617	1	40
TCONS_00024085	chr3	18829362	18829664	u	303	28	0.0164905	1	39.6
TCONS_00024106	chr3	2403606	2403965	u	360	25	0.00685541	1	37.5
TCONS_00024108	chr3	2557208	2558117	u	910	71	0.0825621	2	37.69
TCONS_00024110	chr3	3241741	3242205	x	465	13	0.00798269	2	36.56
TCONS_00024111	chr3	3288267	3288495	u	229	43	0.0501293	1	47.16
TCONS_00024113	chr3	3365738	3366382	u	645	41	0.0151196	2	31.78
TCONS_00024120	chr3	4797073	4797679	i	607	58	0.0386277	2	27.51
TCONS_00024169	chr3	9653714	9654265	u	552	22	0.0166421	1	49.64
TCONS_00024173	chr3	10481819	10482044	x	226	11	0.0939735	1	34.96
TCONS_00024184	chr3	13721354	13722351	x	998	73	0.0925251	1	32.46
TCONS_00024220	chr3	15722579	15723079	x	501	81	0.0858049	2	35.93
TCONS_00024232	chr3	16326211	16326937	i	727	34	0.0118058	1	41.82
TCONS_00024250	chr3	19134380	19135464	u	1085	40	0.0192644	2	30.41
TCONS_00024296	chr3	4754050	4755650	u	1601	87	0.102515	2	39.04
TCONS_00024325	chr3	9909477	9910796	u	1320	56	0.0240642	2	34.02
TCONS_00024353	chr3	14112175	14113581	u	1407	73	0.0680263	2	36.18
TCONS_00024356	chr3	15094798	15095351	x	554	74	0.0878329	2	37.18
TCONS_00024384	chr3	20229057	20229630	u	574	33	0.0214269	2	43.38
TCONS_00024391	chr3	5590916	5591317	u	402	26	0.00481293	1	35.57
TCONS_00024393	chr3	6727824	6728340	i	517	39	0.0122212	1	32.88
TCONS_00024397	chr3	7855159	7855644	u	486	57	0.0674689	1	37.86
TCONS_00024398	chr3	7856081	7856480	u	400	54	0.129439	1	41.5
TCONS_00024399	chr3	7883703	7885411	i	1709	45	0.0233601	1	40.08
TCONS_00024409	chr3	14118290	14118647	u	358	47	0.0232395	1	37.43
TCONS_00024423	chr3	367791	368133	u	343	33	0.0440922	1	38.19
TCONS_00024429	chr3	968628	969047	u	420	62	0.0281154	2	41.9
TCONS_00024438	chr3	3358020	3358459	u	440	20	0.00659001	1	37.95
TCONS_00024440	chr3	3524952	3525647	x	696	25	0.0146341	2	23.85
TCONS_00024471	chr3	6959521	6959852	u	332	30	0.0157539	1	29.52
TCONS_00024474	chr3	7408764	7409265	i	502	34	0.131008	1	27.49
TCONS_00024501	chr3	10481819	10482974	i	1156	61	0.031186	2	34.26
TCONS_00024512	chr3	11594635	11596349	x	1715	40	0.0103659	3	37.55
TCONS_00024565	chr3	17293336	17293748	x	413	69	0.0629081	2	38.74
TCONS_00024568	chr3	17619128	17619776	u	649	58	0.121925	1	33.13
TCONS_00024620	chr3	3436607	3436959	i	353	29	0.00617851	2	26.35
TCONS_00024645	chr3	6293763	6295025	u	1263	63	0.0417452	2	38.8
TCONS_00024646	chr3	6293763	6294315	u	553	61	0.174928	2	32.55
TCONS_00024661	chr3	7837658	7839911	u	2254	52	0.0624899	3	28.84
TCONS_00024667	chr3	9336162	9337343	i	1182	70	0.0391643	2	29.02
TCONS_00024687	chr3	13046906	13047722	u	817	79	0.0587782	2	37.09
TCONS_00024719	chr3	17440774	17443866	u	3093	34	0.0125189	2	35.4
TCONS_00024721	chr3	17535186	17538142	u	2957	49	0.0203823	4	31.08
TCONS_00024738	chr3	19482452	19482796	u	345	33	0.00740931	2	40.87
TCONS_00024740	chr3	1974930	1975601	u	672	50	0.0183762	1	31.55
TCONS_00024741	chr3	2093401	2093797	u	397	22	0.00380679	1	42.57
TCONS_00024746	chr3	3888251	3888529	u	279	36	0.0148634	1	37.28
TCONS_00024748	chr3	4532824	4533114	i	291	24	0.0050914	1	37.46
TCONS_00024750	chr3	4655733	4656336	i	604	27	0.0132016	1	38.41
TCONS_00024751	chr3	5603930	5604336	u	407	89	0.165485	1	34.64
TCONS_00024755	chr3	6843128	6843327	i	200	38	0.0271425	1	37
TCONS_00024756	chr3	7055863	7057327	u	1465	67	0.0603637	1	35.84
TCONS_00024758	chr3	7369445	7369841	u	397	9	1.67613e-05	1	40.05
TCONS_00024763	chr3	9157799	9158372	u	574	48	0.0176582	1	41.29
TCONS_00024765	chr3	9691492	9691859	u	368	29	0.0144263	1	29.62
TCONS_00024774	chr3	10803267	10804002	u	736	31	0.00798649	1	38.86
TCONS_00024787	chr3	17187636	17188466	i	831	36	0.0177204	1	40.43
TCONS_00024789	chr3	17647231	17647621	u	391	17	0.00577116	1	46.55
TCONS_00024790	chr3	17898079	17898484	i	406	26	0.00493967	1	40.15
TCONS_00024792	chr3	18355761	18355984	u	224	32	0.0108169	1	40.18
TCONS_00024796	chr3	19479480	19479803	u	324	37	0.0154067	1	36.42
TCONS_00024798	chr3	20349333	20349679	i	347	58	0.034402	1	39.19
TCONS_00024800	chr3	13592	16976	u	3385	67	0.0351554	2	37.81
TCONS_00024814	chr3	1350400	1351599	i	1200	58	0.0284633	2	34.25
TCONS_00024817	chr3	1892420	1892828	u	409	7	0.0538314	2	28.12
TCONS_00024818	chr3	2064473	2066180	u	1708	42	0.018133	2	34.13
TCONS_00024819	chr3	2064473	2065643	u	1171	42	0.0165632	2	36.64
TCONS_00024820	chr3	2064473	2065631	u	1159	42	0.0165632	2	37.01
TCONS_00024832	chr3	2371474	2371993	u	520	63	0.0272943	2	44.81
TCONS_00024850	chr3	3870032	3870329	u	298	50	0.0194391	1	39.93
TCONS_00024851	chr3	3896877	3897333	u	457	20	0.00922414	2	33.04
TCONS_00024859	chr3	4268193	4269100	x	908	49	0.0172857	1	34.36
TCONS_00024861	chr3	4758269	4758518	u	250	0	1.23873e-06	1	46
TCONS_00024865	chr3	4828304	4830180	i	1877	63	0.0445084	2	36.01
TCONS_00024908	chr3	6873780	6874936	x	1157	93	0.151472	2	34.14
TCONS_00024928	chr3	7555747	7556149	x	403	50	0.023034	2	24.81
TCONS_00024954	chr3	8870133	8870627	i	495	43	0.017233	2	34.75
TCONS_00024963	chr3	9934298	9935398	x	1101	50	0.0187477	1	33.51
TCONS_00024987	chr3	10364530	10365805	u	1276	62	0.0282924	2	35.66
TCONS_00025002	chr3	11169569	11170070	i	502	47	0.159984	2	18.92
TCONS_00025005	chr3	11594635	11595440	u	806	36	0.00979604	2	34.37
TCONS_00025010	chr3	12159953	12161189	i	1237	79	0.0869475	2	34.03
TCONS_00025012	chr3	12319385	12320093	x	709	35	0.00781208	1	23.55
TCONS_00025014	chr3	12330171	12331651	x	1481	44	0.0130791	1	38.08
TCONS_00025021	chr3	12763627	12764449	u	823	35	0.0130127	1	40.83
TCONS_00025032	chr3	13638060	13638569	u	510	20	0.00653718	2	24.51
TCONS_00025058	chr3	15058816	15059543	u	728	54	0.0196402	2	35.85
TCONS_00025060	chr3	15169140	15170576	u	1437	77	0.0567564	1	35.07
TCONS_00025132	chr3	18980410	18981794	i	1385	43	0.0223142	3	35.67
TCONS_00025137	chr3	19332054	19332797	u	744	52	0.0220677	1	37.23
TCONS_00025163	chr3	345685	346928	i	1244	76	0.0531071	2	36.17
TCONS_00025190	chr3	2428833	2429464	i	632	14	0.0162212	2	29.11
TCONS_00025208	chr3	3943331	3944116	u	786	27	0.0051243	2	28.12
TCONS_00025210	chr3	4064742	4066075	i	1334	53	0.0233361	2	37.03
TCONS_00025211	chr3	4085121	4086043	x	923	49	0.0161474	2	31.85
TCONS_00025240	chr3	4980325	4982527	x	2203	61	0.0310822	2	34.36
TCONS_00025262	chr3	5633883	5634985	u	1103	39	0.0178402	1	33.36
TCONS_00025263	chr3	5633883	5634838	u	956	39	0.0160976	2	34.94
TCONS_00025270	chr3	6498580	6499590	i	1011	25	0.00752363	2	35.31
TCONS_00025281	chr3	6989524	6990833	u	1310	54	0.068043	2	42.29
TCONS_00025301	chr3	8288587	8290132	u	1546	40	0.0263713	2	30.79
TCONS_00025309	chr3	9197829	9199773	u	1945	82	0.0521722	2	41.08
TCONS_00025310	chr3	9377955	9378437	i	483	35	0.0106237	2	38.1
TCONS_00025313	chr3	9652513	9654918	u	2406	47	0.0141219	2	40.52
TCONS_00025321	chr3	10263826	10265646	u	1821	52	0.0271984	2	44.32
TCONS_00025343	chr3	10882666	10883045	u	380	27	0.0124845	2	48.95
TCONS_00025354	chr3	11170493	11171001	i	509	49	0.0195592	2	24.75
TCONS_00025364	chr3	12475440	12476764	i	1325	61	0.0355708	2	30.79
TCONS_00025389	chr3	14036799	14037506	i	708	38	0.0108722	2	34.04
TCONS_00025394	chr3	14640155	14640701	i	547	42	0.0104394	2	26.33
TCONS_00025399	chr3	14726304	14727032	u	729	48	0.0350428	2	29.08
TCONS_00025400	chr3	14734321	14735582	u	1262	74	0.136533	2	41.36
TCONS_00025426	chr3	15861830	15863391	i	1562	64	0.0316498	2	41.61
TCONS_00025429	chr3	15961803	15963431	u	1629	29	0.0124774	2	36.03
TCONS_00025444	chr3	17691404	17691932	u	529	21	0.00641138	2	36.48
TCONS_00025454	chr3	18055995	18056278	i	284	44	0.0133073	1	38.03
TCONS_00025462	chr3	18471545	18472428	x	884	66	0.0351639	2	40.38
TCONS_00025463	chr3	18531967	18533403	i	1437	32	0.00700811	2	38.41
TCONS_00025468	chr3	19001473	19002503	i	1031	48	0.0172313	2	35.79
TCONS_00025472	chr3	19546215	19546876	u	662	35	0.315403	2	42.15
TCONS_00025478	chr3	19967160	19967638	u	479	48	0.0242557	2	31.32
TCONS_00025480	chr3	20293941	20295552	u	1612	61	0.035535	2	37.22
TCONS_00025483	chr3	240953	241299	i	347	43	0.0982704	1	35.45
TCONS_00025485	chr3	432487	432777	i	291	81	0.0720245	1	35.74
TCONS_00025486	chr3	886515	887215	i	701	29	0.0104314	1	42.65
TCONS_00025487	chr3	897326	898179	i	854	58	0.0464831	1	40.75
TCONS_00025488	chr3	1035649	1035986	u	338	35	0.0120219	1	32.25
TCONS_00025489	chr3	1243330	1243559	i	230	0	0.0187419	1	50
TCONS_00025496	chr3	1537578	1537818	u	241	32	0.140121	1	27.39
TCONS_00025501	chr3	1961040	1961245	i	206	0	0.00893322	1	50
TCONS_00025502	chr3	1965324	1965528	i	205	1	0.189616	1	49.76
TCONS_00025506	chr3	2689786	2690295	u	510	26	0.00496563	1	44.31
TCONS_00025509	chr3	3012684	3012909	u	226	0	7.80841e-07	1	48.23
TCONS_00025510	chr3	3071148	3071456	u	309	39	0.0274232	1	38.19
TCONS_00025511	chr3	3141640	3144397	u	2758	55	0.0251356	1	40.9
TCONS_00025513	chr3	3347829	3348090	i	262	31	0.00723117	1	32.44
TCONS_00025514	chr3	3402906	3403314	u	409	66	0.0558454	1	37.65
TCONS_00025518	chr3	4471972	4472420	i	449	37	0.0176476	1	35.19
TCONS_00025521	chr3	5122002	5122259	u	258	13	0.0157724	1	32.95
TCONS_00025523	chr3	5550813	5551251	u	439	44	0.0118605	1	45.56
TCONS_00025527	chr3	5940975	5941192	u	218	0	8.86624e-06	1	43.58
TCONS_00025529	chr3	6033813	6034020	u	208	22	0.0105744	1	41.35
TCONS_00025531	chr3	6185465	6185794	u	330	37	0.0170755	1	36.67
TCONS_00025533	chr3	6296906	6298632	u	1727	43	0.0115608	1	42.21
TCONS_00025535	chr3	6828419	6828781	u	363	25	0.0116311	1	29.48
TCONS_00025539	chr3	7071883	7072115	u	233	16	0.00960123	1	32.62
TCONS_00025540	chr3	7306077	7306276	u	200	19	0.0112203	1	32
TCONS_00025541	chr3	7320477	7320678	u	202	0	0.00614365	1	42.08
TCONS_00025542	chr3	7369445	7370056	u	612	9	1.68877e-05	1	36.93
TCONS_00025543	chr3	7873522	7873745	u	224	28	0.00929202	1	18.3
TCONS_00025544	chr3	7881670	7882037	i	368	36	0.00782944	1	44.57
TCONS_00025548	chr3	8659426	8659656	u	231	0	0.0095948	1	1.73
TCONS_00025551	chr3	9108793	9109043	u	251	0	0.0176763	1	49
TCONS_00025553	chr3	10232438	10232741	u	304	40	0.129725	1	38.82
TCONS_00025556	chr3	10663546	10663808	u	263	22	0.0317947	1	34.22
TCONS_00025557	chr3	10719934	10720216	u	283	0	0.00589917	1	2.12
TCONS_00025558	chr3	10805606	10806122	u	517	48	0.0262534	1	39.26
TCONS_00025564	chr3	11786950	11787633	i	684	54	0.0240408	1	41.37
TCONS_00025567	chr3	12386821	12387114	i	294	46	0.0194617	1	28.91
TCONS_00025568	chr3	12630475	12630858	u	384	34	0.00705319	1	47.66
TCONS_00025569	chr3	12631693	12632311	u	619	36	0.164023	1	47.82
TCONS_00025570	chr3	12639699	12640002	u	304	40	0.0144636	1	36.84
TCONS_00025572	chr3	12935957	12936187	u	231	54	0.0537363	1	39.39
TCONS_00025573	chr3	12954018	12954304	i	287	44	0.0195896	1	33.45
TCONS_00025574	chr3	12957057	12958083	i	1027	84	0.0557187	1	39.05
TCONS_00025576	chr3	13001426	13001951	i	526	48	0.0361256	1	51.71
TCONS_00025579	chr3	14736288	14737207	u	920	56	0.0257212	1	39.67
TCONS_00025581	chr3	15237059	15237371	u	313	26	0.00842916	1	35.78
TCONS_00025583	chr3	15301270	15301493	u	224	49	0.0742315	1	41.07
TCONS_00025586	chr3	16346114	16346574	i	461	3	0.00939207	1	45.34
TCONS_00025587	chr3	16493176	16494077	u	902	44	0.0236187	1	38.25
TCONS_00025589	chr3	16622906	16623116	i	211	41	0.0587721	1	49.29
TCONS_00025590	chr3	16658002	16658367	i	366	37	0.0152942	1	45.9
TCONS_00025592	chr3	17068336	17068586	u	251	7	0.00381751	1	46.22
TCONS_00025594	chr3	17126951	17127162	i	212	32	0.0114238	1	41.51
TCONS_00025595	chr3	17162797	17163014	i	218	0	0.00999057	1	47.71
TCONS_00025600	chr3	17643762	17644111	u	350	26	0.00558734	1	37.43
TCONS_00025601	chr3	17785477	17785821	i	345	35	0.144504	1	27.83
TCONS_00025603	chr3	17868754	17869161	u	408	55	0.0300675	1	40.69
TCONS_00025604	chr3	18236101	18236472	u	372	30	0.0223367	1	28.49
TCONS_00025605	chr3	18253082	18253464	i	383	39	0.022394	1	46.74
TCONS_00025607	chr3	18441869	18442711	i	843	54	0.0252127	1	42.35
TCONS_00025608	chr3	18703552	18703813	i	262	64	0.026435	1	35.88
TCONS_00025611	chr3	19816794	19817022	i	229	0	0.00252236	1	46.29
TCONS_00025612	chr3	19890268	19890474	i	207	38	0.162283	1	36.71
TCONS_00025614	chr3	19942718	19943012	i	295	0	8.86624e-06	1	49.49
TCONS_00025616	chr3	20037097	20037314	u	218	0	0.00499112	1	47.71
TCONS_00025617	chr3	20155873	20156078	u	206	0	1.1261e-05	1	49.03
TCONS_00025660	chr3	12330171	12331218	i	1048	66	0.0337659	2	35.02
TCONS_00025669	chr3	14124782	14125046	i	265	32	0.0263523	1	36.98
TCONS_00025703	chr3	18980410	18981837	i	1428	43	0.0263473	2	36.41
TCONS_00025704	chr3	18980410	18980970	i	561	43	0.0250489	2	36.54
TCONS_00025786	chr3	799509	800288	i	780	32	0.0162157	2	27.95
TCONS_00025806	chr3	4487843	4488226	i	384	46	0.0557773	2	37.24
TCONS_00025807	chr3	4670624	4672496	x	1873	63	0.0285395	3	37.8
TCONS_00025808	chr3	4670624	4672496	x	1873	63	0.0285395	3	37.8
TCONS_00025810	chr3	4678771	4679615	i	845	60	0.026409	2	34.67
TCONS_00025811	chr3	4687897	4688446	i	550	38	0.0180855	2	47.45
TCONS_00025826	chr3	7103758	7105599	i	1842	53	0.0218197	2	34.74
TCONS_00025827	chr3	7266729	7267595	i	867	65	0.0317892	2	37.83
TCONS_00025829	chr3	7394755	7395069	u	315	68	0.059826	1	47.62
TCONS_00025834	chr3	7483026	7483949	i	924	54	0.0191727	2	40.26
TCONS_00025844	chr3	8083861	8084732	u	872	80	0.136185	2	33.6
TCONS_00025852	chr3	9653714	9656036	u	2323	58	0.0223171	2	40.29
TCONS_00025872	chr3	12165455	12165655	u	201	19	0.00326215	1	33.33
TCONS_00025890	chr3	14722802	14724022	u	1221	68	0.0365345	2	26.54
TCONS_00025910	chr3	17079206	17080460	x	1255	45	0.0127454	2	37.77
TCONS_00025935	chr3	1467494	1467840	i	347	25	0.00688784	2	28.53
TCONS_00025982	chr3	5272388	5273269	i	882	32	0.00783248	3	40.82
TCONS_00026000	chr3	8081724	8083524	u	1801	58	0.0311841	2	33.15
TCONS_00026033	chr3	14986308	14987269	u	962	53	0.0203733	2	40.75
TCONS_00026034	chr3	14986308	14987152	u	845	35	0.0171542	3	42.01
TCONS_00026051	chr3	16305590	16306300	i	711	34	0.0154999	2	39.66
TCONS_00026061	chr3	17440774	17442835	u	2062	33	0.0149317	2	34.68
TCONS_00026069	chr3	18829310	18830038	u	729	30	0.0108341	3	39.37
TCONS_00026084	chr3	7204988	7205195	i	208	9	0.00302758	1	33.65
TCONS_00026085	chr3	7369445	7370184	u	740	9	1.63122e-05	1	35.81
TCONS_00026134	chr3	12165455	12165720	u	266	16	0.00540249	1	46.99
TCONS_00026155	chr3	16177093	16177846	i	754	14	0.00595102	2	49.07
TCONS_00026158	chr3	16264636	16265555	i	920	85	0.0655304	2	35.98
TCONS_00026241	chr3	15443212	15444225	u	1014	41	0.0231242	2	51.48
TCONS_00026242	chr3	15443212	15444158	u	947	41	0.0214336	2	50.79
TCONS_00026260	chr3	4874515	4875461	u	947	68	0.0785023	1	36.64
TCONS_00026263	chr3	7847258	7847554	u	297	27	0.0126781	1	31.31
TCONS_00026268	chr3	18236101	18236542	u	442	20	0.00501679	1	29.19
TCONS_00026282	chr3	1921280	1922251	u	972	58	0.02524	1	37.65
TCONS_00026284	chr3	2371474	2371673	u	200	17	0.00935701	1	41
TCONS_00026285	chr3	2403606	2404387	u	782	29	0.00902786	1	40.92
TCONS_00026290	chr3	4620337	4620745	i	409	37	0.0603056	2	47.92
TCONS_00026291	chr3	4802111	4802470	x	360	49	0.0536558	1	53.33
TCONS_00026296	chr3	5611694	5611902	u	209	41	0.139047	1	46.41
TCONS_00026309	chr3	10000531	10000830	u	300	23	0.0055488	2	44
TCONS_00026316	chr3	11599927	11600367	u	441	42	0.0103985	1	36.51
TCONS_00026335	chr3	16306738	16306954	i	217	44	0.0559359	1	37.33
TCONS_00026336	chr3	16316919	16317792	i	874	53	0.0311228	2	55.03
TCONS_00026337	chr3	16694850	16695425	i	576	20	0.00355605	2	48.26
TCONS_00026339	chr3	17013695	17014139	x	445	32	0.0124388	2	39.55
TCONS_00026345	chr3	18120068	18121230	u	1163	35	0.0120415	1	36.46
TCONS_00026355	chr3	20272421	20273718	u	1298	67	0.0381233	2	40.83
TCONS_00026397	chr3	11468058	11469916	x	1859	73	0.043211	2	34.37
TCONS_00026414	chr3	18424121	18425394	i	1274	72	0.0977204	2	36.58
TCONS_00026418	chr3	20529744	20531144	u	1401	48	0.0164404	2	41.18
TCONS_00026419	chr3	1143685	1144019	i	335	68	0.0585641	1	38.21
TCONS_00026421	chr3	2583823	2584196	u	374	17	0.00315865	1	49.47
TCONS_00026424	chr3	8276186	8276432	u	247	41	0.0571059	1	51.82
TCONS_00026425	chr3	9729210	9729412	u	203	64	0.0821584	1	51.72
TCONS_00026429	chr3	15266277	15266498	u	222	20	0.0143712	1	50.9
TCONS_00026432	chr3	18629239	18629527	u	289	24	0.0108301	1	52.6
TCONS_00026445	chr3	4588557	4589192	i	636	36	0.0134037	1	36.95
TCONS_00026449	chr3	6063171	6063421	u	251	34	0.0101014	1	46.61
TCONS_00026460	chr3	10364530	10364938	u	409	62	0.0355933	1	40.1
TCONS_00026479	chr3	19690744	19691545	i	802	46	0.0168008	2	46.13
TCONS_00026485	chr3	20340540	20341124	i	585	60	0.0337303	1	33.33
TCONS_00026542	chr3	19606762	19607717	i	956	24	0.00459954	2	45.29
TCONS_00026543	chr3	19606762	19607717	i	956	24	0.00459954	2	45.29
TCONS_00026544	chr3	19606762	19607715	i	954	24	0.00459954	2	45.28
TCONS_00026550	chr3	3135342	3135622	u	281	29	0.0118775	1	33.81
TCONS_00026552	chr3	6182678	6182901	u	224	17	0.185082	1	41.52
TCONS_00026553	chr3	6312916	6313125	u	210	27	0.00542014	1	39.52
TCONS_00026556	chr3	10438411	10440144	i	1734	88	0.0636708	1	33.97
TCONS_00026557	chr3	12171995	12172287	u	293	32	0.06078	1	37.54
TCONS_00026559	chr3	16933191	16933599	u	409	48	0.0642312	1	47.19
TCONS_00026562	chr3	18693562	18693781	i	220	27	0.0095086	1	50
TCONS_00026566	chr3	1338490	1339137	u	648	35	0.00981741	2	43.36
TCONS_00026572	chr3	4977029	4979047	u	2019	66	0.0403702	2	34.42
TCONS_00026591	chr3	9883160	9884371	x	1212	55	0.0250953	2	36.63
TCONS_00026602	chr3	14647848	14650079	u	2232	73	0.0732179	1	39.7
TCONS_00026606	chr3	15118829	15120285	u	1457	60	0.0453038	1	31.43
TCONS_00026625	chr3	1322803	1323739	u	937	63	0.0319546	3	36.93
TCONS_00026626	chr3	1322803	1323739	u	937	63	0.0319546	4	36.93
TCONS_00026627	chr3	1327651	1328188	u	538	44	0.0714698	2	37.55
TCONS_00026639	chr3	4980325	4982200	x	1876	61	0.0292253	2	33.74
TCONS_00026675	chr3	15300921	15301637	u	717	33	0.0173475	2	35.15
TCONS_00026685	chr3	17490819	17492679	u	1861	62	0.0380957	2	32.46
TCONS_00026686	chr3	17924615	17924963	i	349	40	0.0256867	2	41.55
TCONS_00026700	chr3	12567521	12567901	i	381	37	0.0163484	1	33.6
TCONS_00026708	chr3	1280226	1280509	u	284	22	0.0229157	1	32.39
TCONS_00026709	chr3	1475196	1475711	u	516	35	0.0276722	1	43.8
TCONS_00026711	chr3	2094729	2095050	u	322	43	0.115803	2	24.84
TCONS_00026717	chr3	3554105	3554709	x	605	26	0.00996501	1	35.04
TCONS_00026736	chr3	5149663	5150008	u	346	12	0.00280143	1	28.9
TCONS_00026737	chr3	5197873	5198080	i	208	10	0.00329802	1	39.9
TCONS_00026745	chr3	5611694	5612067	u	374	23	0.0073094	1	31.55
TCONS_00026763	chr3	7394755	7395024	u	270	25	0.0103201	1	31.11
TCONS_00026797	chr3	10882658	10882992	u	335	18	0.036775	1	48.66
TCONS_00026811	chr3	12572835	12573220	x	386	22	0.025231	1	40.16
TCONS_00026844	chr3	15300918	15301828	u	911	59	0.0667113	2	34.8
TCONS_00026883	chr3	19134380	19135459	u	1080	40	0.0192644	2	30.37
TCONS_00026908	chr3	2634690	2635202	u	513	77	0.0684629	3	37.62
TCONS_00026944	chr3	5604200	5604573	u	374	19	0.00464428	1	36.1
TCONS_00026989	chr3	9510473	9511477	i	1005	37	0.00995915	2	34.03
TCONS_00026990	chr3	9537342	9538139	u	798	60	0.0307874	1	35.46
TCONS_00026997	chr3	9935175	9936429	i	1255	41	0.020715	2	33.63
TCONS_00027003	chr3	10335487	10336105	u	619	30	0.0145973	1	29.4
TCONS_00027007	chr3	10803395	10804060	u	666	65	0.0479262	2	41.14
TCONS_00027020	chr3	12568457	12569985	i	1529	36	0.00986393	1	35.51
TCONS_00027060	chr3	15103005	15103460	i	456	25	0.00644677	2	41.01
TCONS_00027107	chr3	18992499	18992927	i	429	60	0.033573	1	26.34
TCONS_00027113	chr3	19813921	19815102	x	1182	40	0.0243055	2	33.59
TCONS_00027122	chr3	1313835	1314049	u	215	46	0.0234762	1	47.91
TCONS_00027123	chr3	1431974	1432561	u	588	27	0.00734657	1	37.07
TCONS_00027134	chr3	4874090	4874331	u	242	22	0.00784751	1	28.1
TCONS_00027135	chr3	5147218	5147566	u	349	60	0.0919127	1	36.68
TCONS_00027136	chr3	5290255	5290562	u	308	60	0.0242689	1	51.62
TCONS_00027139	chr3	5780052	5780284	u	233	14	0.00995647	1	34.33
TCONS_00027140	chr3	6001992	6002202	u	211	50	0.0295445	1	36.49
TCONS_00027143	chr3	6922215	6922477	u	263	48	0.0251493	1	47.53
TCONS_00027144	chr3	6922743	6923114	u	372	51	0.0497836	1	43.01
TCONS_00027146	chr3	7378742	7379206	u	465	68	0.0784266	1	36.77
TCONS_00027150	chr3	7847258	7847762	u	505	26	0.0124005	1	32.67
TCONS_00027155	chr3	9493417	9493657	u	241	31	0.0202561	1	34.02
TCONS_00027156	chr3	9513244	9513697	i	454	53	0.0864081	1	33.92
TCONS_00027158	chr3	9701062	9701289	u	228	19	0.0068491	1	36.84
TCONS_00027165	chr3	11805332	11805872	i	541	31	0.00945762	1	44.36
TCONS_00027166	chr3	11842933	11843192	i	260	30	0.0161023	1	47.31
TCONS_00027167	chr3	12322917	12323120	i	204	23	0.0162127	1	43.14
TCONS_00027170	chr3	12990957	12991500	i	544	45	0.0169818	1	40.26
TCONS_00027172	chr3	14009427	14009699	u	273	18	0.0149059	1	39.19
TCONS_00027175	chr3	15490671	15490980	u	310	37	0.0109355	1	37.74
TCONS_00027176	chr3	15684695	15685261	u	567	17	0.00446796	1	36.51
TCONS_00027177	chr3	16084296	16084579	u	284	48	0.0363518	1	43.31
TCONS_00027178	chr3	16193745	16194068	u	324	21	0.00595209	1	40.43
TCONS_00027179	chr3	16381329	16381582	i	254	59	0.032284	1	48.43
TCONS_00027180	chr3	17084652	17084852	i	201	0	1.29627e-05	1	31.84
TCONS_00027182	chr3	17187636	17187950	i	315	36	0.017511	1	44.76
TCONS_00027183	chr3	17639249	17639472	u	224	10	0.0074115	1	37.95
TCONS_00027184	chr3	17893969	17894300	i	332	18	0.00932587	1	28.61
TCONS_00027185	chr3	18240468	18241171	u	704	46	0.0149103	1	44.74
TCONS_00027186	chr3	18663142	18663423	u	282	41	0.0234527	1	46.45
TCONS_00027187	chr3	18782163	18782472	u	310	2	0.00926265	1	46.77
TCONS_00027188	chr3	19531920	19532169	u	250	47	0.0197479	1	42.4
TCONS_00027189	chr3	19602169	19602403	i	235	25	0.0157387	1	39.15
TCONS_00027190	chr3	20222694	20223027	u	334	36	0.0216259	1	41.62
TCONS_00027191	chr3	20338632	20338921	u	290	37	0.0153307	1	33.45
TCONS_00027192	chr3	60594	63022	u	2429	34	0.0199977	2	31.08
TCONS_00027203	chr3	1350400	1351351	i	952	58	0.0408869	1	34.14
TCONS_00027209	chr3	2064473	2064738	u	266	44	0.029185	1	45.86
TCONS_00027211	chr3	2707732	2709039	u	1308	26	0.00471422	2	35.7
TCONS_00027217	chr3	3415670	3416948	u	1279	42	0.0155749	2	30.26
TCONS_00027238	chr3	4487843	4488085	x	243	27	0.00556939	1	35.39
TCONS_00027241	chr3	4701664	4703058	x	1395	57	0.0360307	1	45.09
TCONS_00027290	chr3	6959521	6960562	u	1042	52	0.0199782	2	36.66
TCONS_00027325	chr3	9027812	9029353	u	1542	80	0.0654699	2	37.29
TCONS_00027329	chr3	9722837	9723047	u	211	3	0.00474687	1	44.08
TCONS_00027332	chr3	9872626	9873271	i	646	42	0.0241075	2	36.07
TCONS_00027352	chr3	10882658	10883003	u	346	30	0.0130968	2	48.27
TCONS_00027354	chr3	10982442	10983471	x	1030	69	0.0763085	2	33.3
TCONS_00027363	chr3	12165455	12165708	u	254	31	0.0202099	1	33.46
TCONS_00027373	chr3	13154349	13154922	i	574	45	0.0239393	2	50.35
TCONS_00027376	chr3	13325790	13326727	u	938	50	0.0212194	2	38.27
TCONS_00027381	chr3	13715796	13716069	i	274	0	2.58436e-06	2	47.45
TCONS_00027421	chr3	15953489	15953723	i	235	0	3.23209e-06	2	55.32
TCONS_00027454	chr3	19332054	19333215	x	1162	50	0.030282	2	34.25
TCONS_00027469	chr3	338894	340605	i	1712	50	0.0152896	2	37.15
TCONS_00027475	chr3	1322803	1323364	u	562	56	0.0324636	2	37.19
TCONS_00027495	chr3	2428833	2429367	i	535	14	0.0448367	2	29.91
TCONS_00027504	chr3	3902886	3903649	u	764	42	0.0140743	2	28.27
TCONS_00027505	chr3	4078815	4080256	i	1442	45	0.0189424	2	39.18
TCONS_00027541	chr3	4938689	4940562	i	1874	77	0.0471462	2	34.79
TCONS_00027601	chr3	8353240	8354223	u	984	51	0.0174514	2	28.05
TCONS_00027655	chr3	13302954	13303230	i	277	44	0.0206819	2	42.24
TCONS_00027705	chr3	16826157	16826689	x	533	57	0.0558355	2	36.4
TCONS_00027731	chr3	19208160	19209247	i	1088	38	0.0154011	2	46.32
TCONS_00027749	chr3	18922	19153	u	232	45	0.024325	1	45.69
TCONS_00027756	chr3	2583823	2584062	u	240	17	0.00323507	1	52.5
TCONS_00027760	chr3	3584233	3584539	i	307	81	0.135913	1	48.53
TCONS_00027764	chr3	4153409	4153693	u	285	31	0.0148017	1	41.05
TCONS_00027766	chr3	4386326	4387990	u	1665	34	0.0143596	1	33.45
TCONS_00027767	chr3	4512960	4513996	i	1037	52	0.0541205	1	37.03
TCONS_00027768	chr3	4722077	4723361	i	1285	84	0.068715	1	42.26
TCONS_00027769	chr3	4753879	4754379	u	501	31	0.00666587	1	39.32
TCONS_00027770	chr3	4766340	4766775	u	436	60	0.0521023	1	44.27
TCONS_00027778	chr3	7055863	7056488	u	626	32	0.00999423	1	37.22
TCONS_00027796	chr3	13590648	13591275	u	628	44	0.0310254	1	39.65
TCONS_00027799	chr3	14693661	14694012	u	352	38	0.0144742	1	33.24
TCONS_00027801	chr3	15252539	15252759	u	221	6	9.37069e-06	1	44.8
TCONS_00027803	chr3	15363826	15364393	u	568	29	0.0089639	1	35.39
TCONS_00027804	chr3	15364654	15365236	u	583	45	0.027598	1	41.51
TCONS_00027805	chr3	15400242	15400635	i	394	22	0.00429792	1	37.31
TCONS_00027808	chr3	17068336	17068621	u	286	8	0.0028266	1	44.76
TCONS_00027820	chr3	19212574	19214429	i	1856	47	0.019978	1	36.21
TCONS_00027838	chr3	14629820	14630988	u	1169	56	0.0222432	1	32.76
TCONS_00027860	chr3	17440774	17442796	x	2023	33	0.0160086	2	36.88
TCONS_00027863	chr3	18996422	18997442	i	1021	26	0.00712531	1	28.99
TCONS_00027874	chr3	1571367	1571857	u	491	58	0.0337431	2	33.6
TCONS_00027875	chr3	1703200	1703428	u	229	22	0.0328169	1	38.86
TCONS_00027882	chr3	2468709	2469208	u	500	62	0.0464598	2	48.6
TCONS_00027888	chr3	4189680	4189883	u	204	10	0.161107	1	44.12
TCONS_00027927	chr3	7365621	7365891	u	271	31	0.00616979	1	50.92
TCONS_00027929	chr3	7382887	7384258	u	1372	47	0.0256767	2	42.06
TCONS_00027933	chr3	7592627	7594075	x	1449	71	0.047641	2	38.16
TCONS_00027943	chr3	8870133	8870498	i	366	43	0.0146574	2	40.71
TCONS_00027946	chr3	9653714	9654439	u	726	62	0.0608015	1	48.76
TCONS_00027958	chr3	10481819	10482057	x	239	24	0.00526975	1	46.44
TCONS_00027965	chr3	11371058	11371873	i	816	14	0.00334818	2	23.28
TCONS_00027970	chr3	12912101	12912353	u	253	13	0.00445578	2	39.53
TCONS_00027975	chr3	13701559	13702058	u	500	77	0.0545414	2	38.2
TCONS_00027986	chr3	15118829	15120921	u	2093	85	0.0730391	1	32.06
TCONS_00027987	chr3	15169140	15169827	u	688	48	0.172231	1	37.06
TCONS_00027995	chr3	15896980	15897797	i	818	31	0.167568	2	48.78
TCONS_00028037	chr3	20340540	20340769	i	230	29	0.0157686	1	31.3
TCONS_00028056	chr3	2209964	2210673	i	710	34	0.00864449	2	38.59
TCONS_00028057	chr3	2528336	2528864	i	529	93	0.0700752	2	45.94
TCONS_00028082	chr3	5445906	5446213	u	308	32	0.0141436	2	47.73
TCONS_00028084	chr3	5980843	5981375	u	533	60	0.0458426	2	38.65
TCONS_00028095	chr3	7023793	7025712	u	1920	39	0.0110535	2	33.07
TCONS_00028102	chr3	7451694	7452460	x	767	37	0.0199449	2	38.2
TCONS_00028104	chr3	7759668	7760237	u	570	48	0.0354621	2	41.4
TCONS_00028123	chr3	10268491	10270944	x	2454	39	0.0148236	2	27.63
TCONS_00028141	chr3	11897006	11897876	u	871	37	0.015207	2	37.43
TCONS_00028169	chr3	15885681	15886125	i	445	33	0.0148215	2	32.36
TCONS_00028182	chr3	17920088	17920652	i	565	82	0.133803	2	47.43
TCONS_00028194	chr3	18450359	18451266	i	908	38	0.0203111	2	38.77
TCONS_00028200	chr3	20199309	20200216	u	908	31	0.00616244	2	34.14
TCONS_00028205	chr3	20358396	20358932	i	537	37	0.00875816	2	44.51
TCONS_00028207	chr3	1431974	1432272	u	299	17	0.00350429	1	34.78
TCONS_00028208	chr3	1435516	1436217	u	702	34	0.02727	1	41.31
TCONS_00028209	chr3	1584017	1584871	u	855	47	0.0623685	1	39.53
TCONS_00028212	chr3	3005907	3006649	u	743	51	0.0575503	1	42.66
TCONS_00028216	chr3	4512960	4514736	i	1777	52	0.0355889	1	34.38
TCONS_00028217	chr3	4999504	5000035	u	532	30	0.177087	1	40.04
TCONS_00028220	chr3	6654750	6655105	i	356	37	0.0329475	1	35.39
TCONS_00028222	chr3	11057299	11057678	u	380	39	0.0209002	1	54.21
TCONS_00028227	chr3	12990957	12991383	i	427	30	0.0173374	1	42.39
TCONS_00028229	chr3	14805393	14805712	u	320	35	0.0129191	1	47.19
TCONS_00028231	chr3	16849883	16850309	u	427	39	0.0238947	1	42.62
TCONS_00028232	chr3	16865779	16866115	u	337	35	0.0297681	1	48.37
TCONS_00028233	chr3	17068336	17069054	u	719	24	0.00775398	1	40.33
TCONS_00028253	chr3	9318837	9319501	i	665	28	0.011256	2	33.68
TCONS_00028263	chr3	20461337	20462017	u	681	49	0.0280217	2	39.79
TCONS_00028296	chr3	9336730	9337343	i	614	32	0.00842968	1	28.66
TCONS_00028297	chr3	10146446	10146758	i	313	40	0.0164964	1	44.73
TCONS_00028583	chr4	8923686	8923953	u	268	32	0.0106864	1	37.69
TCONS_00028584	chr4	8923686	8924513	u	828	37	0.0124973	1	32.49
[truncated: 31,992 more rows]

## Sheet: barb
lncRNA_ID	Chromosome_No	Start	End	Class_Code	Length	Peptide_length	Coding_probability	FPKM_value	Exon_No	Tissue
TCONS_00000433	chr1	10197086	10198264	u	1179	58	0.0260665	25.2882	1	barb
TCONS_00000683	chr1	3983071	3984506	u	1436	45	0.0279747	10.8536	2	barb
TCONS_00000806	chr1	8675172	8675912	u	741	21	0.00450827	0	2	barb
TCONS_00000995	chr1	3998983	3999268	u	286	20	0.00410813	59.5907	1	barb
TCONS_00008354	chr2	3937973	3938405	u	433	28	0.00933971	5.11845	1	barb
TCONS_00008535	chr2	10660708	10661625	u	918	40	0.0416763	6.98709	1	barb
TCONS_00009412	chr2	6505289	6507593	u	2305	62	0.0281659	1009.19	1	barb
TCONS_00009414	chr2	10654620	10654909	u	290	19	0.0116297	4.34935	1	barb
TCONS_00018667	chr3	9653714	9654087	u	374	62	0.0842778	21.0421	1	barb
TCONS_00019082	chr3	4914772	4916294	i	1523	42	0.0213301	7.23386	2	barb
TCONS_00019483	chr3	4435601	4435911	u	311	51	0.0461021	800.688	1	barb
TCONS_00019486	chr3	19710015	19710493	u	479	52	0.0208895	0	1	barb
TCONS_00028583	chr4	8923686	8923953	u	268	32	0.0106864	44.3087	1	barb
TCONS_00028584	chr4	8923686	8924513	u	828	37	0.0124973	11.2955	1	barb
TCONS_00034686	chr5	9731198	9731842	u	645	41	0.0229928	0.510464	1	barb
TCONS_00035072	chr5	3422600	3424701	x	2102	77	0.0522477	18.7479	2	barb
TCONS_00035289	chr5	9391435	9394147	x	2713	92	0.080926	16.6708	2	barb
TCONS_00035632	chr5	10548774	10549186	u	413	44	0.0155462	41.4752	1	barb
TCONS_00035634	chr5	13353865	13354129	u	265	25	0.013126	59.5386	1	barb
TCONS_00046528	chr6	146435	146941	i	507	19	0.00701422	4.34572	1	barb
TCONS_00046620	chr6	3530371	3530971	u	601	45	0.0185665	36.9947	1	barb
TCONS_00046792	chr6	9255326	9257569	x	2244	40	0.0196743	12.6773	2	barb
TCONS_00046810	chr6	9970864	9972344	u	1481	61	0.0426375	29.1907	1	barb
TCONS_00046830	chr6	10324478	10325154	u	677	42	0.0334866	7.45785	2	barb
TCONS_00046896	chr6	12208332	12209999	u	1668	59	0.0260627	3.63114	1	barb
TCONS_00046969	chr6	15466327	15467164	u	838	48	0.0196602	19.5301	1	barb
TCONS_00047087	chr6	18561805	18564138	u	2334	46	0.0547718	64.5157	2	barb
TCONS_00047783	chr6	16748305	16749133	u	829	25	0.00445956	10.9874	1	barb
TCONS_00058256	chr7	116222	117821	u	1600	72	0.0391311	14.74	2	barb
TCONS_00058267	chr7	263597	264443	u	847	30	0.00744313	12.0405	1	barb
TCONS_00058319	chr7	1853167	1853466	u	300	33	0.00991117	0	2	barb
TCONS_00058523	chr7	8529695	8530277	u	583	48	0.0820084	14.5203	1	barb
TCONS_00058533	chr7	8883452	8883926	i	475	73	0.0585014	5.988	1	barb
TCONS_00058564	chr7	9704161	9705587	u	1427	50	0.0150311	4.08187	1	barb
TCONS_00058594	chr7	11135897	11136807	u	911	44	0.0224081	11.6108	1	barb
TCONS_00058675	chr7	13831170	13831565	u	396	58	0.035665	0	1	barb
TCONS_00059051	chr7	10527418	10528154	i	737	40	0.0109389	84.4175	1	barb
TCONS_00066789	chr8	3959897	3960223	i	327	41	0.0147035	1.22531	1	barb
TCONS_00066790	chr8	6738536	6739159	u	624	45	0.0129803	20.1325	1	barb
TCONS_00066791	chr8	10888990	10889261	u	272	21	0.00399191	18.9858	1	barb
TCONS_00076672	chr9	8114976	8116960	u	1985	62	0.0492342	17.224	2	barb
TCONS_00076754	chr9	11791741	11792232	x	492	39	0.0176358	272.492	1	barb
TCONS_00077098	chr9	21897737	21898263	x	527	58	0.0237954	16.6315	1	barb
TCONS_00077156	chr9	583377	584255	i	879	60	0.0449993	2.49488	2	barb
TCONS_00077263	chr9	5692990	5696916	x	3927	86	0.0622282	0	2	barb
TCONS_00077896	chr9	2213734	2214023	u	290	44	0.0239112	13.085	1	barb
TCONS_00077899	chr9	9407414	9408099	i	686	31	0.014409	2.75312	1	barb
TCONS_00077902	chr9	13339005	13339517	u	513	59	0.0413904	16.164	1	barb
TCONS_00077906	chr9	17946785	17947219	i	435	30	0.00601395	30.8099	1	barb
TCONS_00077908	chr9	21199257	21199601	u	345	18	0.00604386	12.5538	1	barb
TCONS_00090075	chr10	12336689	12337611	u	923	71	0.0492602	16.1793	2	barb
TCONS_00090506	chr10	4395840	4397764	u	1925	59	0.033957	3.84209	2	barb
TCONS_00091073	chr10	7032348	7032633	u	286	0	4.07529e-06	0	1	barb
TCONS_00091075	chr10	14389846	14390364	u	519	42	0.021836	31.3453	1	barb
TCONS_00102409	chr11	5093431	5094307	u	877	75	0.0611687	13.686	1	barb
TCONS_00102747	chr11	18116911	18118254	u	1344	48	0.0287488	275.779	2	barb
TCONS_00103236	chr11	14467666	14471385	u	3720	70	0.0450654	4.66635	2	barb
TCONS_00103376	chr11	18624264	18625560	i	1297	54	0.0370612	10.909	2	barb
TCONS_00103395	chr11	9453640	9454907	i	1268	48	0.0237667	0	1	barb
TCONS_00113175	chr12	6255689	6256576	u	888	47	0.0138418	20.1214	1	barb
TCONS_00113299	chr12	9957892	9958732	u	841	34	0.0230468	0	1	barb
TCONS_00113303	chr12	10333040	10333419	u	380	38	0.022597	17.5578	1	barb
TCONS_00113772	chr12	5570012	5570211	u	200	0	7.53884e-06	9.6121	1	barb
TCONS_00120730	chr13	4909127	4909333	x	207	20	0.00381465	14.803	1	barb
TCONS_00120969	chr13	12391763	12392058	u	296	48	0.180383	15.7373	1	barb
TCONS_00121020	chr13	13823509	13823917	u	409	48	0.0384132	0	1	barb
TCONS_00121302	chr13	24733245	24734066	u	822	60	0.03233	14.8068	1	barb
TCONS_00121400	chr13	3110771	3111631	u	861	52	0.0217661	17.3082	2	barb
TCONS_00121927	chr13	24159499	24160357	u	859	62	0.0446851	50.4557	2	barb
TCONS_00121934	chr13	6964719	6965011	u	293	65	0.122678	19.4918	1	barb
TCONS_00121938	chr13	20265388	20266671	u	1284	72	0.03729	14.8193	1	barb
TCONS_00134176	chr14	8732150	8733644	x	1495	35	0.00761669	18.6351	2	barb
TCONS_00134706	chr14	10020668	10023281	u	2614	70	0.0486067	22.4491	2	barb
TCONS_00134968	chr14	16546842	16548035	u	1194	39	0.0142776	15.5596	1	barb
TCONS_00143359	chr15	5428819	5429362	i	544	59	0.0242688	13.0173	1	barb
TCONS_00147033	chr16	9296355	9297404	u	1050	62	0.0286282	5.16237	1	barb
TCONS_00147235	chr16	18149969	18150485	u	517	25	0.00834262	21.616	1	barb
TCONS_00147299	chr16	19829106	19829754	i	649	47	0.0202603	6.75881	2	barb
TCONS_00147938	chr16	11250410	11250678	u	269	31	0.00696323	8.27877	1	barb
TCONS_00157950	chr17	1852636	1853750	i	1115	34	0.0145326	12.2784	1	barb
TCONS_00158452	chr17	10216509	10219822	u	3314	46	0.0654785	13.0087	2	barb
TCONS_00165316	chr18	9722142	9722550	x	409	38	0.0856107	11.6443	1	barb
TCONS_00165638	chr18	20656233	20657005	u	773	51	0.0373384	11.84	1	barb
TCONS_00165655	chr18	21172395	21173094	u	700	37	0.00852677	5.6235	1	barb
TCONS_00165775	chr18	2658452	2659782	u	1331	41	0.0119313	15.4222	2	barb
TCONS_00165811	chr18	3729086	3729953	x	868	44	0.0115616	26.9098	3	barb
TCONS_00166292	chr18	3473764	3474044	u	281	25	0.00563007	11.8345	1	barb
TCONS_00166293	chr18	7291923	7292676	u	754	37	0.0254138	22.7187	1	barb
TCONS_00177092	chr19	6439075	6439366	i	292	20	0.0200572	0	1	barb
TCONS_00177174	chr19	2501938	2502622	i	685	36	0.016505	13.9913	2	barb
TCONS_00177315	chr19	1648937	1649850	u	914	48	0.0165705	13.5603	1	barb
TCONS_00177317	chr19	4053253	4053959	u	707	30	0.00625105	3.73983	1	barb
TCONS_00177318	chr19	4503871	4504808	u	938	64	0.0527936	16.574	1	barb
TCONS_00181336	chr20	2600850	2602179	i	1330	36	0.00881604	33.1445	1	barb
TCONS_00181597	chr20	11890040	11890406	u	367	23	0.118209	166.386	1	barb
TCONS_00190518	chr21	4204728	4205357	u	630	54	0.0284118	4.44504	1	barb
TCONS_00190571	chr21	6377395	6378114	u	720	55	0.0195805	19.9146	1	barb
TCONS_00190698	chr21	10708764	10709926	u	1163	51	0.0270808	54.5655	1	barb
TCONS_00191031	chr21	9089643	9090028	i	386	19	0.00911345	3.72667	1	barb
TCONS_00196221	chr22	7679682	7679928	u	247	33	0.117129	13.3376	1	barb
TCONS_00196362	chr22	3750212	3751470	u	1259	43	0.0306142	3.79976	2	barb
TCONS_00196502	chr22	7995468	7996518	u	1051	67	0.0326675	5.29804	1	barb
TCONS_00200386	chr23	1519693	1520488	i	796	87	0.118603	33.6312	4	barb
TCONS_00200392	chr23	1519693	1520764	i	1072	56	0.0254677	0	3	barb
TCONS_00200399	chr23	1834566	1836214	x	1649	47	0.0189251	1.39489	1	barb
TCONS_00201191	chr23	15619525	15622427	x	2903	67	0.0360145	5.45653	2	barb
TCONS_00201243	chr23	9575403	9575785	u	383	45	0.0323278	0	1	barb
TCONS_00208544	chr24	3823699	3824272	x	574	36	0.0179032	22.4725	1	barb
TCONS_00208559	chr24	4593385	4594393	u	1009	42	0.0186424	12.3409	1	barb
TCONS_00208692	chr24	8321457	8323335	u	1879	78	0.0481303	8.10816	2	barb
TCONS_00208900	chr24	4167464	4168387	u	924	44	0.0196043	57.5165	2	barb
TCONS_00208924	chr24	4609807	4610141	u	335	38	0.16322	37.2081	2	barb
TCONS_00208984	chr24	6788464	6790606	x	2143	48	0.020064	13.1958	2	barb
TCONS_00209101	chr24	3936659	3937237	u	579	76	0.0572383	16.8068	1	barb
TCONS_00215253	chr25	7513248	7514067	u	820	38	0.177899	19.2765	1	barb
TCONS_00215511	chr25	2766597	2768270	u	1674	55	0.0267133	40.0849	1	barb
TCONS_00219835	chr26	9764012	9765182	u	1171	38	0.0193993	6.165	1	barb
TCONS_00219925	chr26	14898523	14899112	u	590	94	0.195982	41.9539	1	barb
TCONS_00219927	chr26	14924691	14925219	u	529	25	0.00627133	10.1643	1	barb
TCONS_00219932	chr26	15020781	15021280	u	500	23	0.00714213	11.925	2	barb
TCONS_00219941	chr26	15469102	15469403	u	302	19	0.061446	20.0114	1	barb
TCONS_00220029	chr26	2522918	2524986	u	2069	81	0.0505963	6.36671	3	barb
TCONS_00227050	chr27	11090856	11092144	x	1289	28	0.00609535	53.1028	1	barb
TCONS_00227144	chr27	14297561	14298608	u	1048	28	0.0116687	3.51259	1	barb
TCONS_00227633	chr27	585407	585931	i	525	37	0.0147771	11.3458	1	barb
TCONS_00227637	chr27	14134539	14135085	u	547	34	0.0644618	9.58157	1	barb
TCONS_00235063	chr28	13696194	13697128	x	935	77	0.189723	8.43602	2	barb
TCONS_00235181	chr28	17505823	17507404	u	1582	64	0.0391719	0	1	barb
TCONS_00235191	chr28	17535680	17536426	u	747	43	0.0150797	32.6051	1	barb
TCONS_00235239	chr28	18739618	18740332	u	715	53	0.0265491	4.14964	1	barb
TCONS_00235901	chr28	9491236	9491525	u	290	31	0.00727439	71.8381	1	barb
TCONS_00235903	chr28	17553530	17554743	i	1214	59	0.0706524	10.6667	1	barb
TCONS_00235904	chr28	18578820	18579192	u	373	49	0.0247625	0	1	barb
TCONS_00246779	chr29	6705422	6705657	u	236	20	0.00505088	10.6615	1	barb
TCONS_00246910	chr29	10060341	10060742	u	402	48	0.0339979	10.6705	1	barb
TCONS_00246915	chr29	10366975	10368208	u	1234	38	0.0193479	103.112	2	barb
TCONS_00247021	chr29	14858935	14859161	u	227	10	0.00394713	13.9311	1	barb
TCONS_00255732	chr30	17759418	17760452	u	1035	27	0.00554767	9.49928	2	barb
TCONS_00256276	chr30	12987985	12988298	u	314	13	0.00891586	13.9823	1	barb
TCONS_00264503	chr31	782647	783852	u	1206	40	0.00981644	7.88983	1	barb
TCONS_00264710	chr31	7501277	7502240	u	964	27	0.0372521	7.30494	1	barb
TCONS_00264750	chr31	8668575	8669539	x	965	61	0.0346136	4.58683	1	barb
TCONS_00264778	chr31	10834496	10836176	u	1681	57	0.0261202	11.5091	1	barb
TCONS_00265415	chr31	8070443	8072026	u	1584	38	0.0122053	100.178	2	barb
TCONS_00265823	chr31	21316880	21317717	i	838	40	0.0140064	11.5143	3	barb
TCONS_00265915	chr31	8817164	8817521	i	358	23	0.0106012	9.24248	1	barb
TCONS_00278127	chr32	4881689	4882241	u	553	98	0.122208	9.06355	1	barb
TCONS_00278493	chr32	17936305	17937316	i	1012	62	0.0304123	18.3299	1	barb
TCONS_00291871	chr33	4827270	4828202	x	933	57	0.024141	119.631	1	barb
TCONS_00292117	chr33	14947693	14948166	u	474	23	0.00400929	0	1	barb
TCONS_00292317	chr33	22872239	22872804	u	566	75	0.134002	3.21516	1	barb
TCONS_00292364	chr33	23934478	23934984	u	507	33	0.0149863	24.5606	2	barb
TCONS_00293022	chr33	8937826	8938222	u	397	33	0.00987036	13.4991	1	barb
TCONS_00304870	chr34	3366353	3366656	u	304	31	0.0182043	7.05945	1	barb
TCONS_00304881	chr34	3645830	3646842	u	1013	71	0.0536764	3.27323	1	barb
TCONS_00304935	chr34	5164246	5165256	u	1011	48	0.0157143	11.5693	2	barb
TCONS_00304979	chr34	6981484	6983386	u	1903	56	0.0241978	19.1313	2	barb
TCONS_00305149	chr34	12359921	12361236	u	1316	71	0.044747	15.0316	2	barb
TCONS_00305787	chr34	7988122	7988409	i	288	24	0.0212659	0	1	barb
TCONS_00314698	chr35	3511169	3511410	u	242	13	0.00272179	5.50322	1	barb
TCONS_00314855	chr35	10248005	10248267	u	263	30	0.0291107	9.91137	1	barb
TCONS_00315233	chr35	25297550	25299099	x	1550	69	0.0373138	880.179	1	barb
TCONS_00315263	chr35	26859626	26859869	x	244	37	0.0106402	10.7157	1	barb
TCONS_00315365	chr35	693227	693861	u	635	41	0.0405056	10.5405	2	barb
TCONS_00327718	chr36	5620873	5621651	x	779	57	0.0262777	19.4449	1	barb
TCONS_00328060	chr36	19214766	19215517	u	752	48	0.0420624	11.0984	3	barb
TCONS_00328247	chr36	3490011	3490801	u	791	33	0.00713512	20.5247	2	barb
TCONS_00339851	chr37	111132	111455	x	324	42	0.0679844	34.6502	1	barb
TCONS_00339879	chr37	1370414	1371591	u	1178	55	0.0316103	5.43905	1	barb
TCONS_00339886	chr37	1672082	1672371	x	290	18	0.0105993	12.0261	1	barb
TCONS_00340115	chr37	9907232	9909049	u	1818	68	0.0599889	6.72154	1	barb
TCONS_00340154	chr37	104033	105201	i	1169	77	0.0899504	22.9068	2	barb
TCONS_00340518	chr37	1768465	1768722	u	258	45	0.103996	18.7295	1	barb
TCONS_00340521	chr37	7561551	7562354	u	804	48	0.0783117	15.5404	1	barb
TCONS_00347229	chr38	5229692	5230584	u	893	42	0.0137774	10.8144	1	barb
TCONS_00347230	chr38	5234465	5235173	u	709	31	0.00798961	36.0237	1	barb
TCONS_00347345	chr38	10535960	10536825	u	866	46	0.0123847	18.5006	1	barb
TCONS_00347457	chr38	15775100	15775510	u	411	61	0.102101	6.44154	1	barb
TCONS_00347559	chr38	19201507	19202457	i	951	71	0.0902536	13.9595	1	barb
TCONS_00347667	chr38	23257432	23257749	u	318	27	0.016235	7.9769	1	barb
TCONS_00347796	chr38	26902640	26903280	u	641	65	0.050885	243.248	1	barb
TCONS_00348225	chr38	15943991	15945747	u	1757	38	0.0218519	0	2	barb
TCONS_00348641	chr38	5235617	5236154	u	538	40	0.0138	13.3689	1	barb
TCONS_00348648	chr38	16418864	16420008	u	1145	50	0.018434	38.6205	1	barb
TCONS_00348649	chr38	20168184	20168466	u	283	29	0.0108291	24.1105	1	barb
TCONS_00348650	chr38	22844560	22845415	u	856	43	0.0231052	14.3422	1	barb
TCONS_00362734	chr39	2447138	2448807	x	1670	63	0.0294332	55.3474	2	barb
TCONS_00363017	chr39	14873748	14874477	u	730	27	0.00602645	13.6386	2	barb
TCONS_00371307	chr40	16196086	16198028	u	1943	41	0.188811	7.29547	2	barb
TCONS_00371398	chr40	20071621	20071859	x	239	3	1.04533e-05	14.9381	1	barb
TCONS_00371914	chr40	15601514	15603415	u	1902	98	0.10956	1.59056	2	barb
TCONS_00372112	chr40	1287515	1288349	u	835	29	0.00601764	19.8096	1	barb
TCONS_00372113	chr40	4212353	4213298	u	946	42	0.0206268	3.65208	1	barb
TCONS_00372114	chr40	5744466	5744899	i	434	46	0.0158773	20.5974	1	barb
TCONS_00382458	chr41	1508245	1511058	u	2814	36	0.169051	8.43885	1	barb
TCONS_00382509	chr41	3032081	3035013	u	2933	64	0.180154	121.65	2	barb
TCONS_00382679	chr41	8763611	8763951	u	341	55	0.0420178	5.03014	1	barb
TCONS_00383131	chr41	12733313	12734922	x	1610	53	0.026401	26.9155	2	barb
TCONS_00383190	chr41	5390878	5391292	u	415	64	0.084098	11.6195	1	barb
TCONS_00383192	chr41	14676814	14677238	u	425	44	0.0146097	9.70144	1	barb
TCONS_00390675	chr42	3857114	3859115	u	2002	48	0.0219857	5.56909	1	barb
TCONS_00390795	chr42	8300139	8301781	u	1643	53	0.0213341	48.142	1	barb
TCONS_00390813	chr42	9177659	9179328	u	1670	42	0.0239709	7.03523	1	barb
TCONS_00391249	chr42	11634263	11636931	i	2669	42	0.0150197	15.8626	2	barb
TCONS_00398177	chr43	8892157	8892543	u	387	27	0.00959946	24.5067	1	barb
TCONS_00398189	chr43	9144312	9145092	u	781	40	0.00953466	0	1	barb
TCONS_00398401	chr43	430203	431833	u	1631	59	0.0249586	14.6728	2	barb
TCONS_00398407	chr43	653696	656078	u	2383	50	0.031464	10.3076	2	barb
TCONS_00398478	chr43	2960616	2962910	x	2295	43	0.0173159	11.2623	2	barb
TCONS_00398773	chr43	1729916	1730192	u	277	19	0.00329075	6.59163	1	barb
TCONS_00398774	chr43	8519831	8521373	i	1543	49	0.109173	23.2457	1	barb
TCONS_00398775	chr43	13624383	13625939	i	1557	69	0.0390951	134.073	1	barb
TCONS_00406214	chr44	2691727	2692160	u	434	35	0.0123882	4.44259	1	barb
TCONS_00406498	chr44	12384961	12385467	u	507	60	0.0411615	16.4395	2	barb
TCONS_00406687	chr44	2159745	2161385	u	1641	64	0.029377	16.909	2	barb
TCONS_00406703	chr44	2343030	2343378	i	349	33	0.0278862	1.55301	1	barb
TCONS_00407138	chr44	3773453	3773773	i	321	27	0.00537575	12.4418	1	barb
TCONS_00407139	chr44	11805453	11806069	u	617	29	0.00594942	14.2415	1	barb
TCONS_00416444	chr45	4689937	4690234	u	298	38	0.101643	8.84321	1	barb
TCONS_00416668	chr45	15066089	15067810	u	1722	61	0.0277157	40.9774	2	barb
TCONS_00417145	chr45	4835260	4835621	i	362	20	0.00694263	14.9585	1	barb
TCONS_00417146	chr45	8642598	8642968	i	371	39	0.0140239	17.2773	1	barb
TCONS_00417147	chr45	9395091	9395586	i	496	40	0.0131272	59.2526	1	barb
TCONS_00424550	chr46	3748771	3750129	u	1359	87	0.102353	5.71794	1	barb
TCONS_00424571	chr46	5079460	5079677	u	218	26	0.049444	10.848	1	barb
TCONS_00424643	chr46	6877562	6878476	u	915	23	0.00873242	6.46068	1	barb
TCONS_00428771	chr47	703854	704348	i	495	28	0.00688781	23.0429	1	barb
TCONS_00429108	chr47	13744533	13745459	u	927	18	0.00446741	29.5028	1	barb
TCONS_00429148	chr47	15056305	15057023	i	719	26	0.0091424	14.8971	1	barb
TCONS_00429635	chr47	1729583	1730674	i	1092	42	0.0200641	10.2026	1	barb
TCONS_00429637	chr47	11805556	11807410	i	1855	65	0.0347763	21.0116	1	barb
TCONS_00437417	chr48	9925233	9925730	u	498	54	0.0356749	7.86752	1	barb
TCONS_00437425	chr48	10482643	10483806	u	1164	57	0.0308952	10.614	2	barb
TCONS_00437555	chr48	15743823	15744083	u	261	21	0.0102852	21.9425	1	barb
TCONS_00438156	chr48	13755111	13757534	x	2424	41	0.0151005	43.4415	2	barb
TCONS_00438219	chr48	16539325	16540079	u	755	27	0.0665148	0	2	barb
TCONS_00448350	chr49	1651063	1653029	x	1967	49	0.0214811	16.0724	2	barb
TCONS_00448507	chr49	6960615	6961347	x	733	49	0.0196985	15.0781	2	barb
TCONS_00454405	chr50	7582907	7583841	u	935	35	0.011852	0	2	barb
TCONS_00454647	chr50	2766002	2767421	u	1420	35	0.0149575	7.69491	1	barb

## Sheet: blood
lncRNA_ID	Chromosome_No	Start	End	Class_Code	Length	Peptide_length	Coding_probability	FPKM_value	Exon_No	Tissue
TCONS_00000433	chr1	10197086	10198264	u	1179	58	0.0260665	78.3577	1	blood
TCONS_00000996	chr1	680688	681602	u	915	52	0.0353852	0	2	blood
TCONS_00000997	chr1	680688	682035	u	1348	36	0.0206377	0	2	blood
TCONS_00001006	chr1	1190754	1190987	u	234	8	0.00254384	4.49047	1	blood
TCONS_00001015	chr1	3305598	3306526	u	929	38	0.0122388	0.542199	1	blood
TCONS_00001027	chr1	4897922	4898455	u	534	82	0.149145	0	1	blood
TCONS_00001047	chr1	7401649	7402567	u	919	37	0.00956817	0	1	blood
TCONS_00001054	chr1	9545591	9546356	u	766	51	0.0213084	0	1	blood
TCONS_00001058	chr1	9910927	9911182	x	256	20	0.0321961	0	1	blood
TCONS_00001066	chr1	12433056	12434575	u	1520	55	0.0257814	0.691295	1	blood
TCONS_00001075	chr1	14995600	14996050	u	451	27	0.0120643	0	3	blood
TCONS_00001126	chr1	12147435	12148259	u	825	53	0.0278131	4.15325	1	blood
TCONS_00001139	chr1	2832302	2832532	u	231	61	0.170548	0	1	blood
TCONS_00001144	chr1	12618152	12618359	u	208	23	0.0139986	20.5538	1	blood
TCONS_00009417	chr2	607802	608019	u	218	21	0.0141389	0	1	blood
TCONS_00009422	chr2	646815	648064	u	1250	48	0.0188824	0.840618	1	blood
TCONS_00009439	chr2	3451408	3452139	i	732	30	0.0156871	5.26747	1	blood
TCONS_00009440	chr2	3212537	3214417	x	1881	57	0.0282312	0	2	blood
TCONS_00009444	chr2	3965687	3966335	u	649	65	0.0526318	0	1	blood
TCONS_00009470	chr2	11486748	11487017	u	270	29	0.0102762	0	1	blood
TCONS_00009489	chr2	13986866	13987179	u	314	35	0.0161913	35.4326	1	blood
TCONS_00009526	chr2	10490784	10491158	u	375	30	0.00646283	2.80206	1	blood
TCONS_00009529	chr2	11377649	11378510	u	862	51	0.0226556	0	2	blood
TCONS_00009562	chr2	18399436	18399738	i	303	23	0.0161492	3.4679	1	blood
TCONS_00009567	chr2	2820455	2821497	u	1043	25	0.00451776	6.93325	1	blood
TCONS_00009571	chr2	4471501	4471927	u	427	25	0.00834393	1.37723	1	blood
TCONS_00009574	chr2	5551637	5552132	u	496	36	0.0099767	2.4841	1	blood
TCONS_00009575	chr2	6505289	6505761	u	473	62	0.0350946	174.899	1	blood
TCONS_00009577	chr2	10188702	10189071	u	370	19	0.0220143	0	1	blood
TCONS_00009578	chr2	11913062	11913331	u	270	17	0.00799309	3.89175	1	blood
TCONS_00009580	chr2	13650495	13651067	u	573	43	0.0277318	1.8338	1	blood
TCONS_00009581	chr2	14914630	14916234	u	1605	44	0.0194098	5.06966	1	blood
TCONS_00009582	chr2	15739546	15739829	u	284	22	0.0150368	38.8852	1	blood
TCONS_00009584	chr2	17427233	17428176	u	944	51	0.0216154	4.70969	1	blood
TCONS_00019495	chr3	2403606	2404474	u	869	91	0.0823986	7.28691	1	blood
TCONS_00019510	chr3	4977029	4978856	u	1828	40	0.0154602	5.96057	2	blood
TCONS_00019522	chr3	6873780	6874821	x	1042	50	0.132378	0	2	blood
TCONS_00019543	chr3	11160496	11160723	u	228	9	0.00799995	0	1	blood
TCONS_00019555	chr3	15058816	15059090	u	275	54	0.0260614	207.12	1	blood
TCONS_00019557	chr3	15722579	15723971	u	1393	46	0.0171214	8.21596	1	blood
TCONS_00019664	chr3	5732881	5733202	u	322	36	0.0149456	0	1	blood
TCONS_00019665	chr3	6296906	6297629	u	724	43	0.0130574	1.46908	1	blood
TCONS_00019667	chr3	6828419	6828645	u	227	25	0.00823273	0	1	blood
TCONS_00019670	chr3	7658915	7659616	i	702	39	0.0128656	7.96039	1	blood
TCONS_00019674	chr3	17068336	17068551	u	216	7	0.00433405	20.7941	1	blood
TCONS_00028981	chr4	51662	52880	i	1219	44	0.0186132	0	2	blood
TCONS_00028989	chr4	732950	734538	u	1589	86	0.0566006	4.09733	1	blood
TCONS_00028997	chr4	1979858	1980614	x	757	44	0.0167644	0	1	blood
TCONS_00028998	chr4	1979858	1980567	u	710	16	0.00374039	0	1	blood
TCONS_00028999	chr4	2005845	2006528	u	684	27	0.00871789	0	2	blood
TCONS_00029002	chr4	2397401	2397623	u	223	15	0.00404417	24.8072	1	blood
TCONS_00029008	chr4	4493828	4494322	u	495	29	0.0324326	0	1	blood
TCONS_00029029	chr4	10555705	10556212	i	508	35	0.0257949	0	2	blood
TCONS_00029080	chr4	3411534	3412115	u	582	50	0.0169542	3.73277	1	blood
TCONS_00029082	chr4	6369511	6369958	u	448	28	0.0286567	4.77623	1	blood
TCONS_00029085	chr4	9477367	9477976	i	610	22	0.00793192	2.17102	1	blood
TCONS_00029086	chr4	10593192	10593398	u	207	15	0.0036284	0	1	blood
TCONS_00035289	chr5	9391435	9394147	x	2713	92	0.080926	28.6085	2	blood
TCONS_00035632	chr5	10548774	10549186	u	413	44	0.0155462	28.2232	1	blood
TCONS_00035634	chr5	13353865	13354129	u	265	25	0.013126	22.7076	1	blood
TCONS_00035683	chr5	6564930	6565549	u	620	83	0.0795955	2.19827	1	blood
TCONS_00035725	chr5	9345289	9345976	u	688	50	0.0359944	26.085	1	blood
TCONS_00035730	chr5	10044513	10044816	i	304	26	0.00847682	12.9788	1	blood
TCONS_00035743	chr5	13004055	13006704	u	2650	76	0.0584814	6.28191	1	blood
TCONS_00035749	chr5	14141197	14141967	u	771	72	0.0929469	1.40103	1	blood
TCONS_00035752	chr5	14382517	14383587	u	1071	51	0.0214749	0	1	blood
TCONS_00035753	chr5	15290531	15291017	u	487	28	0.00853522	45.3367	1	blood
TCONS_00035758	chr5	16535360	16535667	x	308	19	0.00949125	0	1	blood
TCONS_00035760	chr5	16819770	16820947	u	1178	89	0.101941	4.01398	1	blood
TCONS_00035818	chr5	7146094	7148692	u	2599	68	0.0337739	34.2801	2	blood
TCONS_00035828	chr5	8501890	8503488	u	1599	64	0.038032	0	2	blood
TCONS_00035844	chr5	9661409	9661814	i	406	83	0.126104	15.7864	2	blood
TCONS_00035875	chr5	16552999	16553664	i	666	29	0.00757352	1.97513	2	blood
TCONS_00035885	chr5	18065930	18067274	x	1345	35	0.00996703	2.93512	2	blood
TCONS_00035896	chr5	19584828	19585572	x	745	59	0.0357253	6.27781	1	blood
TCONS_00035913	chr5	4404967	4405476	u	510	74	0.16105	1.40478	1	blood
TCONS_00035916	chr5	6268544	6268782	u	239	47	0.020539	5.00368	1	blood
TCONS_00035920	chr5	10319656	10319991	u	336	23	0.00506109	0	1	blood
TCONS_00035922	chr5	14366078	14366332	u	255	9	0.00965255	0	1	blood
TCONS_00035925	chr5	16597825	16598412	i	588	49	0.0475167	3.01303	1	blood
TCONS_00035931	chr5	20624286	20624644	u	359	41	0.01616	0	1	blood
TCONS_00046810	chr6	9970864	9972344	u	1481	61	0.0426375	13.9127	1	blood
TCONS_00046896	chr6	12208332	12209999	u	1668	59	0.0260627	175.678	1	blood
TCONS_00046969	chr6	15466327	15467164	u	838	48	0.0196602	43.1708	1	blood
TCONS_00047783	chr6	16748305	16749133	u	829	25	0.00445956	2.99162	1	blood
TCONS_00047799	chr6	2266820	2267240	u	421	49	0.12941	10.3398	1	blood
TCONS_00047806	chr6	3530371	3530723	u	353	45	0.0201106	63.2693	1	blood
TCONS_00047866	chr6	13299447	13301153	u	1707	52	0.0185663	3.38562	1	blood
TCONS_00047867	chr6	13341765	13344191	u	2427	38	0.0145917	11.21	1	blood
TCONS_00047873	chr6	15559510	15560102	u	593	30	0.0117612	2.58845	1	blood
TCONS_00047874	chr6	16249295	16249562	u	268	0	1.5525e-05	10.1088	1	blood
TCONS_00047881	chr6	17152426	17153309	u	884	31	0.0193043	0	2	blood
TCONS_00047895	chr6	19446038	19446827	u	790	31	0.0078951	0	2	blood
TCONS_00048003	chr6	8547853	8548870	u	1018	71	0.0611104	7.07356	1	blood
TCONS_00048006	chr6	12183776	12184282	u	507	42	0.0303697	0.806622	1	blood
TCONS_00048007	chr6	12344491	12344958	u	468	67	0.123905	0	1	blood
TCONS_00048009	chr6	15415726	15416458	u	733	78	0.0973229	12.2183	1	blood
TCONS_00058267	chr7	263597	264443	u	847	30	0.00744313	21.2876	1	blood
TCONS_00058523	chr7	8529695	8530277	u	583	48	0.0820084	5.69011	1	blood
TCONS_00059051	chr7	10527418	10528154	i	737	40	0.0109389	15.7202	1	blood
TCONS_00059055	chr7	727497	728349	u	853	40	0.0126141	1.23185	1	blood
TCONS_00059064	chr7	2955006	2956120	x	1115	27	0.0108385	0	2	blood
TCONS_00059073	chr7	4948496	4949547	u	1052	34	0.00818655	5.00395	1	blood
TCONS_00059074	chr7	4948496	4951651	u	3156	67	0.0347237	0.889283	1	blood
TCONS_00059077	chr7	5387801	5388334	i	534	97	0.195143	2.48998	1	blood
TCONS_00059083	chr7	7810942	7811454	u	513	48	0.0297374	2.59571	1	blood
TCONS_00059093	chr7	11135897	11137448	u	1552	49	0.0221968	24.4333	1	blood
TCONS_00059102	chr7	12858535	12860613	x	2079	57	0.0377894	0	2	blood
TCONS_00059105	chr7	13831170	13831588	u	419	56	0.030718	2.28653	1	blood
TCONS_00059106	chr7	13831170	13831685	u	516	33	0.00679754	4.40576	1	blood
TCONS_00059163	chr7	54048	55114	u	1067	50	0.0178495	23.1329	1	blood
TCONS_00059174	chr7	13063919	13064724	u	806	45	0.0249961	10.554	1	blood
TCONS_00066789	chr8	3959897	3960223	i	327	41	0.0147035	6.31394	1	blood
TCONS_00066885	chr8	1093831	1094797	u	967	74	0.0490497	0	2	blood
TCONS_00066927	chr8	11854245	11855004	x	760	38	0.0188348	11.7639	2	blood
TCONS_00066967	chr8	1096578	1097075	u	498	21	0.0155122	0	1	blood
TCONS_00066968	chr8	1465080	1466145	u	1066	33	0.0385287	0	1	blood
TCONS_00066971	chr8	5707718	5707965	u	248	24	0.0104038	10.4678	1	blood
TCONS_00066980	chr8	16906745	16907223	u	479	26	0.00662283	57.6702	1	blood
TCONS_00066981	chr8	17022883	17023181	i	299	25	0.0249932	16.779	1	blood
TCONS_00077899	chr9	9407414	9408099	i	686	31	0.014409	13.6204	1	blood
TCONS_00077939	chr9	6535958	6536241	u	284	61	0.0362323	26.3931	1	blood
TCONS_00077952	chr9	8919112	8920666	u	1555	71	0.0365909	1.5171	1	blood
TCONS_00078030	chr9	23436752	23437002	x	251	11	0.00423985	31.5207	1	blood
TCONS_00078031	chr9	23706497	23707169	u	673	16	0.00740363	8.63322	1	blood
TCONS_00078072	chr9	10719044	10719692	i	649	46	0.0333458	1.46034	1	blood
TCONS_00078115	chr9	17261639	17264072	u	2434	49	0.0405307	0	2	blood
TCONS_00078153	chr9	2094886	2095501	u	616	47	0.0165348	3.4116	1	blood
TCONS_00078154	chr9	2213734	2214049	u	316	16	0.195414	26.7648	1	blood
TCONS_00078155	chr9	2682214	2685727	u	3514	95	0.0790345	1.58034	1	blood
TCONS_00078160	chr9	9565052	9565576	i	525	33	0.0134966	0	1	blood
TCONS_00078161	chr9	10153139	10154150	u	1012	32	0.0144664	3.9396	1	blood
TCONS_00078162	chr9	10154481	10154852	u	372	49	0.0181227	8.90485	1	blood
TCONS_00078171	chr9	19497560	19497892	u	333	47	0.180145	14.9675	1	blood
TCONS_00078174	chr9	22293581	22294097	u	517	28	0.00736251	0	1	blood
TCONS_00078177	chr9	23709955	23710221	u	267	41	0.0886982	0	1	blood
TCONS_00091099	chr10	2456851	2457564	u	714	42	0.0287278	1.47167	1	blood
TCONS_00091107	chr10	4196821	4197095	u	275	9	0.00293656	31.4937	1	blood
TCONS_00091119	chr10	5514577	5515724	u	1148	20	0.00445303	0	2	blood
TCONS_00091123	chr10	6119116	6120070	u	955	44	0.0520539	0	2	blood
TCONS_00091124	chr10	7610528	7612234	u	1707	30	0.0101301	85.3948	1	blood
TCONS_00091160	chr10	14057213	14057673	u	461	30	0.0142091	1.16201	1	blood
TCONS_00091165	chr10	14758131	14759066	u	936	49	0.0275193	1.7305	1	blood
TCONS_00091176	chr10	17049909	17050163	u	255	16	0.00988127	1.41396	1	blood
TCONS_00091199	chr10	19769815	19770179	x	365	49	0.0178128	2.87883	1	blood
TCONS_00091216	chr10	439055	440475	i	1421	38	0.0111471	1.99463	2	blood
TCONS_00091219	chr10	753181	753713	u	533	39	0.0237935	0	2	blood
TCONS_00091235	chr10	5011377	5014011	u	2635	76	0.0577353	23.631	2	blood
TCONS_00091288	chr10	15122844	15123590	i	747	57	0.0537858	0	2	blood
TCONS_00091340	chr10	4889446	4889831	i	386	33	0.00908955	0	1	blood
TCONS_00091342	chr10	5366199	5367045	u	847	81	0.0794925	0	1	blood
TCONS_00091345	chr10	6338840	6339532	u	693	74	0.065862	0	1	blood
TCONS_00091346	chr10	7191201	7191422	u	222	40	0.108576	0	1	blood
TCONS_00091347	chr10	7465099	7465804	u	706	20	0.00575348	2.97669	1	blood
TCONS_00091348	chr10	12076236	12076684	i	449	12	0.00321211	5.52493	1	blood
TCONS_00091352	chr10	20380437	20380895	u	459	33	0.0900055	2.56285	1	blood
TCONS_00103376	chr11	18624264	18625560	i	1297	54	0.0370612	9.98985	2	blood
TCONS_00103446	chr11	4544487	4544705	i	219	17	0.00327482	30.8065	1	blood
TCONS_00103468	chr11	8226700	8227150	u	451	20	0.0116126	0	1	blood
TCONS_00103473	chr11	9032406	9033796	x	1391	66	0.032321	4.91016	1	blood
TCONS_00103474	chr11	9355867	9357259	x	1393	36	0.0168265	9.55156	1	blood
TCONS_00103499	chr11	17689107	17689364	u	258	7	0.157864	0	1	blood
TCONS_00103503	chr11	18383745	18383995	x	251	51	0.0647283	4.26843	1	blood
TCONS_00103522	chr11	1487058	1487645	u	588	48	0.0466087	0	2	blood
TCONS_00103524	chr11	1904375	1906241	x	1867	79	0.0564164	4.84709	2	blood
TCONS_00103532	chr11	3851333	3853370	i	2038	75	0.0448445	0	2	blood
TCONS_00103537	chr11	5115606	5116646	x	1041	26	0.0727345	17.4988	2	blood
TCONS_00103544	chr11	6398529	6398854	u	326	32	0.0149717	0	2	blood
TCONS_00103554	chr11	8256469	8257852	x	1384	93	0.082806	1.39862	2	blood
TCONS_00103610	chr11	18686983	18687240	i	258	42	0.0125877	1.63709	1	blood
TCONS_00113299	chr12	9957892	9958732	u	841	34	0.0230468	15.052	1	blood
TCONS_00113779	chr12	894099	895690	i	1592	51	0.0241845	3.40113	2	blood
TCONS_00113781	chr12	1481796	1482601	u	806	33	0.0128552	0	2	blood
TCONS_00113805	chr12	5747596	5748720	u	1125	47	0.0897861	0	2	blood
TCONS_00113808	chr12	6000178	6000435	u	258	11	0.00285341	3.9929	1	blood
TCONS_00113824	chr12	7559079	7560589	u	1511	57	0.0221451	8.99846	1	blood
TCONS_00113827	chr12	8426986	8428403	u	1418	72	0.0549991	0	2	blood
TCONS_00113828	chr12	8426986	8428060	u	1075	72	0.0556434	0	1	blood
TCONS_00113832	chr12	8656266	8656942	u	677	44	0.0235713	0	2	blood
TCONS_00113839	chr12	9126869	9127711	u	843	58	0.0405461	1.20981	1	blood
TCONS_00113843	chr12	9859531	9860204	i	674	20	0.00394846	6.23604	1	blood
TCONS_00113891	chr12	4254716	4256277	u	1562	29	0.0166742	0	2	blood
TCONS_00113933	chr12	966766	967158	u	393	46	0.0214521	15.9375	1	blood
TCONS_00113935	chr12	3459397	3459667	u	271	34	0.0157953	0	1	blood
TCONS_00113938	chr12	6162402	6162795	u	394	69	0.0927177	4.16909	1	blood
TCONS_00113940	chr12	7410854	7411064	i	211	0	8.09189e-07	3.80821	1	blood
TCONS_00113941	chr12	7585671	7586186	u	516	80	0.202903	2.2646	1	blood
TCONS_00121934	chr13	6964719	6965011	u	293	65	0.122678	47.1036	1	blood
TCONS_00121950	chr13	1072434	1075164	x	2731	58	0.0332381	11.8504	3	blood
TCONS_00122016	chr13	11021434	11023386	x	1953	74	0.127149	0	2	blood
TCONS_00122056	chr13	20837005	20838212	x	1208	47	0.0227478	0	2	blood
TCONS_00122062	chr13	22889120	22890360	u	1241	94	0.103937	12.0289	1	blood
TCONS_00122067	chr13	23637580	23638421	u	842	35	0.0179122	0	2	blood
TCONS_00122068	chr13	23664051	23664515	u	465	29	0.0147816	0.790346	1	blood
TCONS_00122072	chr13	23664051	23665507	i	1457	29	0.00651076	10.0165	1	blood
TCONS_00122073	chr13	23664051	23664582	i	532	57	0.0245937	8.38382	1	blood
TCONS_00122099	chr13	5747707	5748504	x	798	24	0.0105602	0	2	blood
TCONS_00122116	chr13	10834682	10836269	u	1588	63	0.0302618	0	2	blood
TCONS_00122125	chr13	11633622	11636038	i	2417	70	0.119244	0	2	blood
TCONS_00122126	chr13	11633622	11635864	i	2243	74	0.0595884	0	2	blood
TCONS_00122154	chr13	18077027	18080831	u	3805	95	0.0751078	20.7508	2	blood
TCONS_00122168	chr13	22947526	22947810	i	285	31	0.00781095	0	2	blood
TCONS_00122181	chr13	9523223	9523470	i	248	0	1.37189e-05	4.90161	1	blood
TCONS_00122188	chr13	20965032	20965502	u	471	40	0.011376	8.35344	1	blood
TCONS_00122195	chr13	24198609	24199021	u	413	20	0.0130364	5.22773	1	blood
TCONS_00134706	chr14	10020668	10023281	u	2614	70	0.0486067	7.05551	2	blood
TCONS_00134968	chr14	16546842	16548035	u	1194	39	0.0142776	18.5255	1	blood
TCONS_00134976	chr14	878493	879250	u	758	41	0.0107478	0	2	blood
TCONS_00135008	chr14	11289182	11291816	u	2635	57	0.0431335	0.81951	1	blood
TCONS_00135012	chr14	12333804	12335376	i	1573	31	0.0623328	0	2	blood
TCONS_00135067	chr14	10020668	10022295	u	1628	64	0.0346548	7.05551	1	blood
TCONS_00135080	chr14	16099655	16100075	i	421	43	0.0188112	0	1	blood
TCONS_00135097	chr14	1042192	1042408	u	217	0	3.58588e-06	0	1	blood
TCONS_00135098	chr14	3870076	3870405	i	330	22	0.011784	8.89691	1	blood
TCONS_00135099	chr14	4546622	4547534	i	913	53	0.0280828	5.59138	1	blood
TCONS_00135102	chr14	12710977	12711943	u	967	46	0.0187555	3.16734	1	blood
TCONS_00135104	chr14	13793354	13794779	u	1426	70	0.0393202	15.5677	1	blood
TCONS_00135112	chr14	16285711	16286275	i	565	66	0.177496	0	1	blood
TCONS_00135115	chr14	18350451	18351602	u	1152	79	0.064403	0.537202	1	blood
TCONS_00143365	chr15	1397324	1398192	u	869	68	0.0567035	5.78814	1	blood
TCONS_00143387	chr15	4854022	4854228	x	207	8	0.0387079	7.31569	1	blood
TCONS_00143411	chr15	7849369	7850628	x	1260	66	0.051146	0	2	blood
TCONS_00143418	chr15	1516836	1517563	i	728	63	0.0302771	0	2	blood
TCONS_00143421	chr15	2542292	2543294	u	1003	39	0.0147871	0	2	blood
TCONS_00143439	chr15	13453	13696	i	244	20	0.0126627	9.031	1	blood
TCONS_00143441	chr15	2058654	2059846	u	1193	50	0.0190452	0	1	blood
TCONS_00143445	chr15	7484445	7484734	u	290	62	0.0332199	0	1	blood
TCONS_00143446	chr15	7487706	7488262	u	557	54	0.0269316	0	1	blood
TCONS_00143448	chr15	7895850	7896455	u	606	35	0.0107132	5.6982	1	blood
TCONS_00147966	chr16	3033512	3034213	u	702	29	0.00667805	7.92438	1	blood
TCONS_00147967	chr16	3523705	3524181	u	477	34	0.0234906	21.3377	1	blood
TCONS_00147983	chr16	7105912	7106635	u	724	35	0.00818282	0	1	blood
TCONS_00148023	chr16	19381422	19382173	u	752	31	0.00859227	5.61657	1	blood
TCONS_00148106	chr16	1026806	1027647	i	842	77	0.0701571	0	1	blood
TCONS_00148111	chr16	4492895	4493874	u	980	98	0.17937	0	1	blood
TCONS_00148113	chr16	4624041	4625043	u	1003	36	0.0162813	0.541632	1	blood
TCONS_00148116	chr16	5983849	5984577	i	729	34	0.00953398	8.53528	1	blood
TCONS_00148117	chr16	7391092	7391669	u	578	73	0.15457	9.56988	1	blood
TCONS_00148119	chr16	9879865	9882383	u	2519	88	0.087273	3.75015	1	blood
TCONS_00148121	chr16	14210950	14211576	i	627	61	0.0300832	0	1	blood
TCONS_00148122	chr16	14212564	14213296	i	733	60	0.0328617	0	1	blood
TCONS_00148124	chr16	15877962	15878203	u	242	36	0.00887432	1.81527	1	blood
TCONS_00148126	chr16	18236964	18237938	u	975	44	0.0453756	1.39916	1	blood
TCONS_00157950	chr17	1852636	1853750	i	1115	34	0.0145326	29.2927	1	blood
TCONS_00158452	chr17	10216509	10219822	u	3314	46	0.0654785	2.44043	2	blood
TCONS_00158668	chr17	3545247	3545450	u	204	0	4.78619e-07	5.45384	1	blood
TCONS_00158670	chr17	4694114	4695252	i	1139	79	0.11247	1.90013	1	blood
TCONS_00158673	chr17	9844295	9844537	u	243	27	0.0134311	6.47792	1	blood
TCONS_00158675	chr17	13574178	13575284	u	1107	32	0.00630242	2.14662	1	blood
TCONS_00165655	chr18	21172395	21173094	u	700	37	0.00852677	58.4445	1	blood
TCONS_00166305	chr18	2658647	2659915	u	1269	56	0.0416408	5.38221	1	blood
TCONS_00166311	chr18	5592501	5594059	i	1559	43	0.0643653	0	2	blood
TCONS_00166316	chr18	6950892	6951818	u	927	43	0.022673	0	1	blood
TCONS_00166332	chr18	11204619	11205912	i	1294	36	0.0131542	7.2097	2	blood
TCONS_00166333	chr18	11206530	11208267	i	1738	52	0.0257084	13.8004	2	blood
TCONS_00166338	chr18	11355061	11355545	x	485	39	0.019437	7.58289	1	blood
TCONS_00166341	chr18	11954220	11955183	u	964	35	0.0129125	0	1	blood
TCONS_00166342	chr18	11954220	11956061	x	1842	43	0.0113678	0	2	blood
TCONS_00166376	chr18	19312573	19314209	i	1637	57	0.0225563	3.75632	1	blood
TCONS_00166486	chr18	2669416	2669705	u	290	26	0.00799389	0	1	blood
TCONS_00166488	chr18	9049667	9049985	u	319	23	0.00460618	0	1	blood
TCONS_00166490	chr18	9161699	9162177	u	479	39	0.0144058	2.19368	1	blood
TCONS_00166493	chr18	13387494	13388207	u	714	49	0.0280068	1.47167	1	blood
TCONS_00177315	chr19	1648937	1649850	u	914	48	0.0165705	8.33946	1	blood
TCONS_00177318	chr19	4503871	4504808	u	938	64	0.0527936	41.0445	1	blood
TCONS_00177334	chr19	1650032	1650829	u	798	24	0.00481039	5.88668	1	blood
TCONS_00177364	chr19	5569010	5569359	i	350	24	0.0150812	0	1	blood
TCONS_00181336	chr20	2600850	2602179	i	1330	36	0.00881604	19.1986	1	blood
TCONS_00182132	chr20	862941	863846	u	906	49	0.0310184	0	3	blood
TCONS_00182162	chr20	6534653	6536754	u	2102	80	0.162688	3.3024	2	blood
TCONS_00182270	chr20	1958026	1958384	i	359	53	0.0408629	2.72607	1	blood
TCONS_00182271	chr20	2540437	2540970	i	534	56	0.125851	15.9523	1	blood
TCONS_00182273	chr20	3399302	3399846	u	545	56	0.162796	0	1	blood
TCONS_00182278	chr20	11039154	11039556	u	403	38	0.183636	10.2761	1	blood
TCONS_00182279	chr20	12323543	12324080	u	538	68	0.0840607	43.3713	1	blood
TCONS_00182282	chr20	15456445	15456668	u	224	28	0.164925	4.18969	1	blood
TCONS_00182283	chr20	15575612	15576013	i	402	18	0.00618097	0	1	blood
TCONS_00190518	chr21	4204728	4205357	u	630	54	0.0284118	54.2258	1	blood
TCONS_00190571	chr21	6377395	6378114	u	720	55	0.0195805	49.6582	1	blood
TCONS_00191034	chr21	206158	206949	u	792	38	0.00961425	4.64357	1	blood
TCONS_00191080	chr21	12837542	12838938	u	1397	44	0.029557	0	2	blood
TCONS_00191081	chr21	12901788	12903032	u	1245	39	0.0119004	0	1	blood
TCONS_00191117	chr21	2373235	2374266	i	1032	61	0.0247682	11.2696	1	blood
TCONS_00191122	chr21	12286786	12286985	u	200	37	0.125397	0	1	blood
TCONS_00196507	chr22	987692	987904	u	213	53	0.0338398	1.59604	1	blood
TCONS_00196510	chr22	1186243	1186516	u	274	24	0.0196345	2.16209	1	blood
TCONS_00196538	chr22	7679682	7681373	i	1692	74	0.0470175	5.81086	1	blood
TCONS_00196569	chr22	6106346	6106729	u	384	53	0.0445031	11.4713	2	blood
TCONS_00196578	chr22	2391829	2392087	u	259	5	1.80089e-05	4.05703	1	blood
TCONS_00196579	chr22	3126448	3126805	u	358	30	0.00969535	0	1	blood
TCONS_00196580	chr22	3222607	3223097	u	491	49	0.021485	21.4007	1	blood
TCONS_00200399	chr23	1834566	1836214	x	1649	47	0.0189251	9.20842	1	blood
TCONS_00201285	chr23	6508455	6509257	i	803	75	0.0565892	1.31347	1	blood
TCONS_00201291	chr23	9204748	9205435	x	688	51	0.024939	0	2	blood
TCONS_00201310	chr23	16840341	16840804	u	464	38	0.0177036	0	3	blood
TCONS_00201371	chr23	1258001	1258225	u	225	41	0.0228345	0	1	blood
TCONS_00201378	chr23	7975713	7976353	u	641	17	0.006593	0	1	blood
TCONS_00201380	chr23	9734595	9734831	u	237	33	0.0150772	0	1	blood
TCONS_00201381	chr23	11260650	11260948	u	299	22	0.00590357	0	1	blood
TCONS_00201382	chr23	11535727	11536808	u	1082	32	0.0113735	1.33347	1	blood
TCONS_00201383	chr23	11821438	11822440	u	1003	41	0.0109684	0	1	blood
TCONS_00208692	chr24	8321457	8323335	u	1879	78	0.0481303	15.1399	2	blood
TCONS_00209101	chr24	3936659	3937237	u	579	76	0.0572383	207.802	1	blood
TCONS_00209144	chr24	6235872	6237137	u	1266	63	0.0262755	12.6107	2	blood
TCONS_00209181	chr24	8305133	8306733	u	1601	42	0.0452453	0	2	blood
TCONS_00209183	chr24	8505055	8506537	u	1483	61	0.0285906	0	2	blood
TCONS_00209192	chr24	11504868	11505389	u	522	59	0.0330344	0	2	blood
TCONS_00209197	chr24	3975413	3978130	u	2718	96	0.108463	2.90471	1	blood
TCONS_00209201	chr24	7109005	7109599	u	595	87	0.0344716	28.6411	1	blood
TCONS_00209205	chr24	9905269	9906537	u	1269	58	0.0232564	0	1	blood
TCONS_00209206	chr24	10097543	10098714	u	1172	68	0.099866	0	1	blood
TCONS_00215253	chr25	7513248	7514067	u	820	38	0.177899	63.2385	1	blood
TCONS_00215511	chr25	2766597	2768270	u	1674	55	0.0267133	75.9306	1	blood
TCONS_00215523	chr25	2368660	2369791	u	1132	45	0.013903	17.9187	1	blood
TCONS_00215527	chr25	3311079	3312240	u	1162	49	0.0233277	68.995	1	blood
TCONS_00215539	chr25	5295849	5296057	u	209	11	0.0813225	0	1	blood
TCONS_00215572	chr25	883454	883929	u	476	59	0.0268396	6.20055	1	blood
TCONS_00215573	chr25	2140662	2140988	u	327	31	0.122343	3.80714	1	blood
TCONS_00215580	chr25	4105303	4105612	u	310	30	0.0261374	0	1	blood
TCONS_00215581	chr25	4109946	4111199	u	1254	62	0.0516159	0.987571	1	blood
TCONS_00215583	chr25	5737907	5738781	u	875	16	0.00770249	8.10082	1	blood
TCONS_00219835	chr26	9764012	9765182	u	1171	38	0.0193993	15.932	1	blood
TCONS_00219927	chr26	14924691	14925219	u	529	25	0.00627133	14.2672	1	blood
TCONS_00220380	chr26	2690071	2691076	u	1006	43	0.0199187	18.776	2	blood
TCONS_00220387	chr26	6318252	6320728	u	2477	69	0.035899	0	1	blood
TCONS_00220389	chr26	7370385	7371395	u	1011	42	0.0164525	3.76428	1	blood
TCONS_00220397	chr26	8122584	8124199	u	1616	56	0.0247292	4.14016	2	blood
TCONS_00220400	chr26	8869128	8871008	i	1881	60	0.0304835	6.44377	2	blood
TCONS_00220402	chr26	11223965	11224183	u	219	0	0.00815296	7.19707	1	blood
TCONS_00220423	chr26	14936590	14938267	u	1678	88	0.0657005	21.715	1	blood
TCONS_00220425	chr26	15034036	15035182	u	1147	74	0.0439359	129.285	1	blood
TCONS_00220477	chr26	15322824	15323396	u	573	73	0.114351	6.81386	1	blood
TCONS_00220480	chr26	3918911	3919116	i	206	12	0.113052	0	1	blood
TCONS_00220488	chr26	12874056	12874476	u	421	11	0.0081774	3.13091	1	blood
TCONS_00227633	chr27	585407	585931	i	525	37	0.0147771	9.58749	1	blood
TCONS_00227647	chr27	216079	216413	u	335	21	0.0041953	6.27327	1	blood
TCONS_00227660	chr27	1808489	1808745	u	257	9	0.00304523	4.85021	1	blood
TCONS_00227684	chr27	6739268	6739831	u	564	28	0.0099841	0	1	blood
TCONS_00227689	chr27	9015553	9016570	x	1018	52	0.0188494	0	2	blood
TCONS_00227694	chr27	10652052	10653527	u	1476	37	0.0205666	15.6589	1	blood
TCONS_00227695	chr27	10761124	10761676	u	553	21	0.0112114	0	1	blood
TCONS_00227757	chr27	11529142	11529476	i	335	27	0.0113483	0	1	blood
TCONS_00227772	chr27	9846040	9846725	u	686	51	0.0175614	15.7157	1	blood
TCONS_00227774	chr27	10821250	10821806	u	557	31	0.00816673	0	1	blood
TCONS_00227778	chr27	13938776	13939829	i	1054	41	0.0141631	5.04334	1	blood
TCONS_00235063	chr28	13696194	13697128	x	935	77	0.189723	11.2551	2	blood
TCONS_00235903	chr28	17553530	17554743	i	1214	59	0.0706524	0	1	blood
TCONS_00235904	chr28	18578820	18579192	u	373	49	0.0247625	24.9805	1	blood
TCONS_00235919	chr28	2118260	2121968	u	3709	69	0.0335061	14.904	1	blood
TCONS_00235935	chr28	5316271	5316884	u	614	76	0.0935358	2.15206	1	blood
TCONS_00235946	chr28	5852040	5852503	u	464	28	0.00654328	7.92609	1	blood
TCONS_00235970	chr28	9838083	9839619	x	1537	42	0.0153631	7.08558	2	blood
TCONS_00235972	chr28	11111965	11112527	u	563	42	0.0125357	5.87361	1	blood
TCONS_00235987	chr28	13286527	13286771	u	245	51	0.0339109	18.0067	1	blood
TCONS_00236024	chr28	19338444	19339214	u	771	42	0.0114899	2.72573	1	blood
TCONS_00236036	chr28	20643945	20644692	u	748	4	0.00256184	6.30771	1	blood
TCONS_00236123	chr28	17543976	17544492	i	517	41	0.0112413	0	2	blood
TCONS_00236150	chr28	2658945	2659161	u	217	14	0.0100176	0	1	blood
TCONS_00236154	chr28	9398971	9399856	u	886	39	0.00933254	1.93011	1	blood
TCONS_00236156	chr28	13005236	13005972	i	737	32	0.0126087	1.42574	1	blood
TCONS_00236164	chr28	20950363	20950770	u	408	30	0.0122722	0	1	blood
TCONS_00246910	chr29	10060341	10060742	u	402	48	0.0339979	15.1184	1	blood
TCONS_00247545	chr29	6705422	6705978	u	557	26	0.0110505	23.5581	1	blood
TCONS_00247572	chr29	10680039	10680465	u	427	36	0.017433	0	1	blood
TCONS_00247588	chr29	14858935	14859800	u	866	35	0.0097629	0	2	blood
TCONS_00247595	chr29	16383004	16383289	x	286	3	0.203099	1.7774	1	blood
TCONS_00247643	chr29	11040103	11040888	u	786	29	0.0112313	0	2	blood
TCONS_00247666	chr29	993805	994336	u	532	75	0.115032	23.8476	1	blood
TCONS_00247670	chr29	7013714	7014164	i	451	54	0.0617291	4.65974	1	blood
TCONS_00247672	chr29	8518857	8519861	u	1005	51	0.0210844	2.03984	1	blood
TCONS_00247674	chr29	9179992	9180251	u	260	6	0.0110781	7.61429	1	blood
TCONS_00247682	chr29	11538230	11539712	u	1483	59	0.0244421	35.0313	1	blood
TCONS_00256290	chr30	2403671	2405364	x	1694	34	0.0163027	23.8127	2	blood
TCONS_00256299	chr30	3044256	3046737	i	2482	85	0.0592795	0	2	blood
TCONS_00256335	chr30	14296848	14297951	u	1104	46	0.0390849	0	2	blood
TCONS_00256345	chr30	307220	308485	i	1266	61	0.0293287	2.94334	1	blood
TCONS_00256377	chr30	10135870	10137478	u	1609	56	0.0372898	0	2	blood
TCONS_00264750	chr31	8668575	8669539	x	965	61	0.0346136	15.9489	1	blood
TCONS_00264778	chr31	10834496	10836176	u	1681	57	0.0261202	14.0977	1	blood
TCONS_00265415	chr31	8070443	8072026	u	1584	38	0.0122053	6.4061	2	blood
TCONS_00265925	chr31	1165212	1166033	u	822	90	0.0815097	1.26887	1	blood
TCONS_00265971	chr31	8786505	8787373	x	869	30	0.0181043	3.74607	1	blood
TCONS_00266025	chr31	16966022	16966566	u	545	36	0.00994505	12.4057	2	blood
TCONS_00266028	chr31	18160194	18161742	u	1549	40	0.0192781	0	2	blood
TCONS_00266029	chr31	18160194	18160683	x	490	33	0.015173	10.9006	1	blood
TCONS_00266030	chr31	18788230	18789017	u	788	52	0.0167264	13.3496	1	blood
TCONS_00266031	chr31	19290922	19291521	x	600	56	0.0258131	5.40839	1	blood
TCONS_00266038	chr31	20267377	20269090	x	1714	67	0.0555045	1.16501	2	blood
TCONS_00266135	chr31	11745981	11746728	x	748	34	0.101855	9.09347	2	blood
TCONS_00266179	chr31	24066071	24066669	u	599	27	0.0148377	7.7647	2	blood
TCONS_00266185	chr31	1108267	1108516	u	250	40	0.0243238	3.46137	1	blood
TCONS_00266190	chr31	16621208	16622289	u	1082	77	0.071588	0.51767	1	blood
TCONS_00266191	chr31	17243294	17243799	u	506	34	0.0163256	12.644	1	blood
TCONS_00266192	chr31	18995648	18996158	i	511	21	0.00460206	0	1	blood
TCONS_00266194	chr31	19869737	19870390	u	654	20	0.00692281	0	1	blood
TCONS_00266195	chr31	20079276	20079615	u	340	25	0.0157775	3.12484	1	blood
TCONS_00279493	chr32	2023479	2023923	u	445	27	0.0137297	8.29859	1	blood
TCONS_00279500	chr32	2631194	2631981	x	788	33	0.0189307	0	2	blood
TCONS_00279550	chr32	17457819	17458049	x	231	0	0.0109573	2.49738	1	blood
TCONS_00279575	chr32	18983475	18985448	u	1974	51	0.0291634	3.44157	1	blood
TCONS_00279616	chr32	1113823	1114538	u	716	60	0.0259589	0	2	blood
TCONS_00279617	chr32	2082708	2084986	i	2279	70	0.0335975	1.73598	2	blood
TCONS_00279681	chr32	18209278	18212997	u	3720	83	0.0534777	0	1	blood
TCONS_00279682	chr32	18209278	18212997	u	3720	83	0.0534777	0	2	blood
TCONS_00279688	chr32	19800197	19800838	i	642	65	0.0421498	0	2	blood
TCONS_00279710	chr32	25427183	25428458	u	1276	61	0.0297648	0	2	blood
TCONS_00279715	chr32	28183	28478	u	296	13	0.00963882	2.29872	1	blood
TCONS_00279722	chr32	9988491	9989219	u	729	66	0.0307927	9.45229	1	blood
TCONS_00279728	chr32	15165038	15165243	u	206	58	0.0530814	4.10067	1	blood
TCONS_00279735	chr32	20841353	20842144	u	792	49	0.0163881	11.6152	1	blood
TCONS_00279740	chr32	23968118	23968742	i	625	51	0.0228688	0.346137	1	blood
TCONS_00279741	chr32	24378430	24378801	u	372	20	0.00799778	0.636933	1	blood
TCONS_00293022	chr33	8937826	8938222	u	397	33	0.00987036	16.7471	1	blood
TCONS_00293059	chr33	6753815	6754979	u	1165	65	0.0341419	55.1206	1	blood
TCONS_00293078	chr33	9594033	9594268	i	236	71	0.0430984	11.4362	1	blood
TCONS_00293094	chr33	16473987	16474485	u	499	24	0.00927325	0	1	blood
TCONS_00293102	chr33	17760347	17760684	u	338	36	0.0299923	3.10879	1	blood
TCONS_00293106	chr33	18581200	18582003	u	804	88	0.09584	5.94776	1	blood
TCONS_00293115	chr33	19821813	19822521	u	709	24	0.130987	0	2	blood
TCONS_00293131	chr33	20959321	20960016	u	696	33	0.00993799	0	1	blood
TCONS_00293136	chr33	21907631	21909412	u	1782	48	0.0389703	9.08973	2	blood
TCONS_00293142	chr33	23069076	23069604	i	529	45	0.0197871	2.04431	1	blood
TCONS_00293173	chr33	2496068	2496836	u	769	43	0.0254661	0	2	blood
TCONS_00293255	chr33	22234935	22235204	u	270	23	0.0901038	1.24478	1	blood
TCONS_00293264	chr33	2532915	2533326	u	412	23	0.00435078	77.1173	1	blood
TCONS_00293265	chr33	5866659	5867310	u	652	54	0.019261	6.79063	1	blood
TCONS_00293273	chr33	13948522	13948780	u	259	24	0.00794487	0	1	blood
TCONS_00293274	chr33	14121515	14121825	i	311	22	0.0419134	70.9123	1	blood
TCONS_00293275	chr33	14644189	14644434	u	246	0	1.2164e-06	0	1	blood
TCONS_00293277	chr33	18043212	18043505	u	294	0	9.45508e-07	0	1	blood
TCONS_00293281	chr33	20888396	20888685	i	290	45	0.0147684	14.0316	1	blood
TCONS_00305798	chr34	4526212	4526522	u	311	22	0.00433627	30.9051	1	blood
TCONS_00305821	chr34	10540445	10541992	u	1548	67	0.0487834	6.74135	1	blood
TCONS_00305834	chr34	12124274	12124976	u	703	34	0.012259	0	2	blood
TCONS_00305839	chr34	12208075	12210008	u	1934	58	0.0383538	0	2	blood
TCONS_00305863	chr34	16731087	16731906	u	820	38	0.00902907	8.48085	1	blood
TCONS_00305867	chr34	16911440	16911848	u	409	31	0.00917674	1.21196	1	blood
TCONS_00305879	chr34	18615316	18615858	x	543	46	0.0533196	31.8892	1	blood
TCONS_00305882	chr34	1724779	1725618	u	840	38	0.0249594	0	2	blood
TCONS_00305901	chr34	8968344	8968921	i	578	43	0.013433	15.4525	1	blood
TCONS_00305903	chr34	9102239	9104694	x	2456	51	0.0200198	28.7975	2	blood
TCONS_00305919	chr34	12690809	12691957	u	1149	39	0.0146303	4.1153	1	blood
TCONS_00305944	chr34	3554503	3554725	u	223	11	0.00556396	0	1	blood
TCONS_00305947	chr34	6002329	6002530	i	202	39	0.151202	192.825	1	blood
TCONS_00305948	chr34	6394491	6396212	u	1722	78	0.0444947	5.04309	1	blood
TCONS_00305956	chr34	12364495	12364869	u	375	27	0.0197663	8.75023	1	blood
TCONS_00305957	chr34	15529771	15531443	u	1673	51	0.0232715	28.0787	1	blood
TCONS_00305958	chr34	17544088	17545187	u	1100	65	0.0355871	4.62946	1	blood
TCONS_00315263	chr35	26859626	26859869	x	244	37	0.0106402	16.7455	1	blood
TCONS_00316079	chr35	262225	262663	u	439	25	0.00806785	2.39356	1	blood
TCONS_00316106	chr35	9694592	9695104	u	513	48	0.0232696	21.1857	1	blood
TCONS_00316108	chr35	9766424	9767225	i	802	41	0.117143	13.196	1	blood
TCONS_00316113	chr35	10534117	10534490	x	374	13	0.00375321	5.85932	1	blood
TCONS_00316148	chr35	23059296	23059822	u	527	20	0.00394395	9.99509	1	blood
TCONS_00316172	chr35	917602	918291	i	690	83	0.0636352	0	3	blood
TCONS_00316173	chr35	917602	918291	i	690	83	0.0636352	0	2	blood
TCONS_00316174	chr35	917602	918300	i	699	83	0.0636352	0	2	blood
TCONS_00316176	chr35	1628432	1630562	x	2131	38	0.143198	25.4479	2	blood
TCONS_00316207	chr35	11313844	11315212	u	1369	71	0.0542096	0	2	blood
TCONS_00316242	chr35	23575756	23576724	u	969	49	0.0232859	0	2	blood
TCONS_00316258	chr35	4569548	4569856	u	309	13	0.00584341	8.23469	1	blood
TCONS_00316263	chr35	10787716	10788217	u	502	41	0.0204367	6.27952	1	blood
TCONS_00316264	chr35	13312850	13313642	u	793	84	0.0953028	8.07682	1	blood
TCONS_00316267	chr35	17267992	17268430	u	439	41	0.0203824	0	1	blood
TCONS_00316268	chr35	17825054	17825503	u	450	44	0.0246451	2.33505	1	blood
TCONS_00316273	chr35	21450830	21451184	i	355	29	0.00836453	3.6109	1	blood
TCONS_00316274	chr35	27856676	27857050	u	375	34	0.0278488	4.71812	1	blood
TCONS_00316275	chr35	28297488	28298078	u	591	55	0.0331728	65.7244	1	blood
TCONS_00328060	chr36	19214766	19215517	u	752	48	0.0420624	0	3	blood
TCONS_00328247	chr36	3490011	3490801	u	791	33	0.00713512	0	2	blood
TCONS_00328830	chr36	6512499	6514069	x	1571	41	0.0155187	0	2	blood
TCONS_00328835	chr36	7054425	7057681	x	3257	68	0.0369962	20.6519	2	blood
TCONS_00328836	chr36	7288172	7289439	u	1268	72	0.117599	8.12249	1	blood
TCONS_00328882	chr36	19985706	19986258	u	553	31	0.020225	10.991	1	blood
TCONS_00328893	chr36	22404157	22404369	u	213	8	0.0395663	0	1	blood
TCONS_00328901	chr36	22643599	22645279	x	1681	63	0.0409004	0	1	blood
TCONS_00328903	chr36	304024	305466	i	1443	52	0.0381324	0	2	blood
TCONS_00328973	chr36	13383782	13384039	i	258	2	0.00622542	0	2	blood
TCONS_00329002	chr36	1090171	1091680	i	1510	55	0.0287076	0	1	blood
TCONS_00329003	chr36	1649945	1650280	u	336	29	0.173059	0	1	blood
TCONS_00329007	chr36	3199957	3201035	u	1079	35	0.0144793	1.00168	1	blood
TCONS_00329009	chr36	5658499	5658773	u	275	15	0.00677017	1.9105	1	blood
TCONS_00329012	chr36	9272065	9272515	i	451	29	0.0334103	0	1	blood
TCONS_00329018	chr36	16457021	16457381	u	361	33	0.0122798	4.69501	1	blood
TCONS_00329024	chr36	20475905	20476395	u	491	83	0.0796392	2.14443	1	blood
TCONS_00329025	chr36	22412983	22413429	u	447	17	0.00994927	33.273	1	blood
TCONS_00339851	chr37	111132	111455	x	324	42	0.0679844	383.711	1	blood
TCONS_00340527	chr37	1451369	1451839	u	471	33	0.00728671	0	1	blood
TCONS_00340540	chr37	3947171	3947964	x	794	39	0.0266788	0	2	blood
TCONS_00340544	chr37	5805332	5805719	u	388	28	0.00893688	16.727	1	blood
TCONS_00340593	chr37	9907232	9909057	u	1826	68	0.0599889	20.7798	2	blood
TCONS_00340639	chr37	8554855	8555536	u	682	54	0.0208557	0	2	blood
TCONS_00340645	chr37	9882225	9882469	u	245	49	0.0319122	2.14443	1	blood
TCONS_00340659	chr37	1361937	1362153	u	217	4	1.57346e-05	1.68393	1	blood
TCONS_00340665	chr37	3483137	3483961	u	825	48	0.0158478	1.39545	1	blood
TCONS_00340666	chr37	4151835	4152204	u	370	34	0.0116736	0	1	blood
TCONS_00340672	chr37	8556718	8557110	u	393	25	0.00588199	0	1	blood
TCONS_00340675	chr37	10415081	10415874	u	794	51	0.0596806	9.37361	1	blood
TCONS_00340676	chr37	10969855	10970599	u	745	71	0.0743404	12.3112	1	blood
TCONS_00347229	chr38	5229692	5230584	u	893	42	0.0137774	2.94169	1	blood
TCONS_00347796	chr38	26902640	26903280	u	641	65	0.050885	95.8446	1	blood
TCONS_00348649	chr38	20168184	20168466	u	283	29	0.0108291	1.78215	1	blood
TCONS_00348661	chr38	2391298	2393876	u	2579	74	0.0495185	3.25948	1	blood
TCONS_00348663	chr38	2471630	2471967	u	338	9	0.00911274	10.3017	1	blood
TCONS_00348672	chr38	4885074	4885582	u	509	51	0.130275	0	1	blood
TCONS_00348681	chr38	9587906	9588415	i	510	36	0.0185232	0	1	blood
TCONS_00348702	chr38	13326096	13326483	i	388	49	0.0147901	10.4344	1	blood
TCONS_00348760	chr38	20961971	20965298	u	3328	61	0.0305532	0	2	blood
TCONS_00348762	chr38	21467920	21468958	u	1039	99	0.0884107	3.24978	1	blood
TCONS_00348787	chr38	27445801	27446909	x	1109	44	0.0193307	3.2605	1	blood
TCONS_00348788	chr38	890686	893781	u	3096	56	0.028963	0	2	blood
TCONS_00348789	chr38	890686	893567	u	2882	56	0.0342828	0	2	blood
TCONS_00348822	chr38	8842804	8845351	u	2548	70	0.0382399	0	2	blood
TCONS_00348879	chr38	17720569	17721913	u	1345	75	0.0850424	0	4	blood
TCONS_00348921	chr38	1066732	1068407	u	1676	60	0.0590308	3.38449	1	blood
TCONS_00348928	chr38	3774129	3774399	u	271	0	2.95652e-06	4.70714	1	blood
TCONS_00348930	chr38	5632527	5632845	u	319	15	0.00347642	2.16367	1	blood
TCONS_00348933	chr38	6451182	6451738	u	557	89	0.121921	0	1	blood
TCONS_00348941	chr38	12218544	12218963	i	420	74	0.160146	5.29429	1	blood
TCONS_00348944	chr38	13994093	13994313	u	221	30	0.0293311	2.9833	1	blood
TCONS_00348945	chr38	14044030	14044323	i	294	45	0.0175229	0	1	blood
TCONS_00348946	chr38	15574667	15574977	u	311	13	0.00358592	0	1	blood
TCONS_00363017	chr39	14873748	14874477	u	730	27	0.00602645	0	2	blood
TCONS_00363057	chr39	1098273	1101829	u	3557	54	0.0212677	12.6737	1	blood
TCONS_00363058	chr39	1098273	1101829	u	3557	54	0.0212677	12.6737	2	blood
TCONS_00363073	chr39	4246522	4246861	i	340	61	0.039663	11.7186	1	blood
TCONS_00363094	chr39	7397119	7397755	i	637	62	0.107236	0	2	blood
TCONS_00363131	chr39	15528374	15529342	u	969	66	0.0508078	55.5618	1	blood
TCONS_00363151	chr39	2447138	2449057	x	1920	63	0.0315492	2.81479	2	blood
TCONS_00363198	chr39	189558	191283	u	1726	76	0.11577	1.10841	1	blood
TCONS_00363202	chr39	4318674	4318882	i	209	0	7.31239e-07	9.31588	1	blood
TCONS_00363204	chr39	7410026	7410401	i	376	33	0.0160923	0	1	blood
TCONS_00363205	chr39	10078067	10078557	u	491	30	0.0104488	2.26948	1	blood
TCONS_00363208	chr39	12008939	12009397	i	459	32	0.104819	2.26682	1	blood
TCONS_00363209	chr39	13740925	13741686	u	762	59	0.0540427	3.72853	1	blood
TCONS_00372160	chr40	6357324	6358068	u	745	41	0.0176835	0	2	blood
TCONS_00372161	chr40	6357324	6359017	u	1694	59	0.0690901	0	2	blood
TCONS_00372164	chr40	7603450	7603981	u	532	50	0.0269133	0.639014	1	blood
TCONS_00372187	chr40	12209103	12210044	i	942	59	0.0337409	0	2	blood
TCONS_00372188	chr40	12603964	12604215	u	252	21	0.0074098	11.101	2	blood
TCONS_00372299	chr40	1187150	1187371	i	222	0	4.6913e-07	2.5381	1	blood
TCONS_00372300	chr40	1226383	1226643	u	261	0	4.96685e-07	0	1	blood
TCONS_00372301	chr40	1669637	1670364	i	728	74	0.11835	12.1979	1	blood
TCONS_00372302	chr40	2369188	2369596	u	409	22	0.170487	2.56913	1	blood
TCONS_00372305	chr40	4312711	4313611	u	901	40	0.0136411	6.56169	1	blood
TCONS_00372311	chr40	11647596	11648948	u	1353	67	0.043506	5.96825	1	blood
TCONS_00372314	chr40	18066704	18068619	u	1916	54	0.0248117	2.94954	1	blood
TCONS_00382509	chr41	3032081	3035013	u	2933	64	0.180154	0	2	blood
TCONS_00383190	chr41	5390878	5391292	u	415	64	0.084098	5.42707	1	blood
TCONS_00383194	chr41	1508245	1509475	u	1231	35	0.0157527	0.318003	1	blood
TCONS_00383195	chr41	1508245	1509610	u	1366	36	0.0736087	8.60485	1	blood
TCONS_00383200	chr41	2514110	2515257	u	1148	54	0.0216829	0	1	blood
TCONS_00383201	chr41	2669425	2669687	u	263	86	0.147642	0	1	blood
TCONS_00383208	chr41	3049719	3050558	u	840	82	0.0951505	0	1	blood
TCONS_00383222	chr41	5400135	5401192	x	1058	49	0.0152809	8.87754	1	blood
TCONS_00383244	chr41	9464604	9468206	i	3603	67	0.0358228	0	2	blood
TCONS_00383250	chr41	12631105	12632748	u	1644	54	0.0216466	2.71954	1	blood
TCONS_00383257	chr41	14162162	14164202	u	2041	70	0.0347082	19.6747	1	blood
TCONS_00383273	chr41	2584865	2587030	x	2166	84	0.0770585	12.3817	2	blood
TCONS_00383319	chr41	3051350	3051769	u	420	44	0.0190094	0	1	blood
TCONS_00383322	chr41	3834093	3834828	i	736	56	0.0225254	6.24602	1	blood
TCONS_00383328	chr41	9508813	9509378	i	566	66	0.0773201	0	1	blood
TCONS_00383329	chr41	10614318	10614524	u	207	16	0.0115599	2.5381	1	blood
TCONS_00383330	chr41	14621008	14621215	u	208	17	0.00406145	0	1	blood
TCONS_00383331	chr41	14676814	14677552	u	739	44	0.0143482	1.53174	1	blood
TCONS_00383333	chr41	15485881	15486127	u	247	37	0.0144787	0	1	blood
TCONS_00390795	chr42	8300139	8301781	u	1643	53	0.0213341	50.2921	1	blood
TCONS_00391249	chr42	11634263	11636931	i	2669	42	0.0150197	12.2252	2	blood
TCONS_00391303	chr42	722820	723512	u	693	47	0.0203729	0	1	blood
TCONS_00391326	chr42	4976308	4977311	u	1004	52	0.0181519	42.587	2	blood
TCONS_00391347	chr42	8303293	8303890	u	598	36	0.0236752	9.06968	1	blood
TCONS_00391354	chr42	9489712	9493091	u	3380	61	0.0310398	2.11171	2	blood
TCONS_00391368	chr42	12433942	12434970	u	1029	44	0.0176744	0	2	blood
TCONS_00391370	chr42	12612426	12613190	x	765	47	0.0488176	0	2	blood
TCONS_00391403	chr42	6641960	6642368	x	409	42	0.0125837	0	2	blood
TCONS_00391422	chr42	8950944	8951246	i	303	36	0.016354	0	2	blood
TCONS_00391449	chr42	5488766	5489431	i	666	43	0.0213405	3.80512	1	blood
TCONS_00391452	chr42	7924724	7925144	i	421	58	0.0315434	8.1973	1	blood
TCONS_00391454	chr42	8843458	8843825	u	368	54	0.0527911	0	1	blood
TCONS_00398177	chr43	8892157	8892543	u	387	27	0.00959946	52.4705	1	blood
TCONS_00398189	chr43	9144312	9145092	u	781	40	0.00953466	12.9193	1	blood
TCONS_00398401	chr43	430203	431833	u	1631	59	0.0249586	7.61172	2	blood
TCONS_00398773	chr43	1729916	1730192	u	277	19	0.00329075	34.6432	1	blood
TCONS_00398775	chr43	13624383	13625939	i	1557	69	0.0390951	14.7544	1	blood
TCONS_00398779	chr43	592513	593382	u	870	19	0.00471123	7.29647	1	blood
TCONS_00398789	chr43	4971187	4971431	i	245	0	6.52675e-07	0	1	blood
TCONS_00398794	chr43	5233635	5233912	u	278	39	0.118967	81.4632	1	blood
TCONS_00398801	chr43	8830926	8831155	u	230	24	0.0122864	0	1	blood
TCONS_00398867	chr43	11359312	11360019	u	708	72	0.0432464	0	2	blood
TCONS_00398885	chr43	3348765	3349320	u	556	42	0.0400372	3.56366	1	blood
TCONS_00398886	chr43	4662717	4664242	u	1526	98	0.123807	11.7587	1	blood
TCONS_00398889	chr43	9405161	9405407	u	247	40	0.018336	0	1	blood
TCONS_00398896	chr43	12445752	12446905	u	1154	59	0.0384352	25.2796	1	blood
TCONS_00406498	chr44	12384961	12385467	u	507	60	0.0411615	13.9073	2	blood
TCONS_00406703	chr44	2343030	2343378	i	349	33	0.0278862	15.9558	1	blood
TCONS_00407147	chr44	308661	309236	i	576	55	0.0208264	13.664	1	blood
TCONS_00407199	chr44	9101095	9102093	u	999	81	0.0864516	10.7977	1	blood
TCONS_00407235	chr44	15185930	15186956	x	1027	45	0.0142659	16.7327	1	blood
TCONS_00407236	chr44	15533609	15534195	u	587	59	0.0516783	9.58215	1	blood
TCONS_00407250	chr44	469170	471929	i	2760	56	0.0346254	0	2	blood
TCONS_00407257	chr44	971871	972645	u	775	26	0.00675796	0	2	blood
TCONS_00407366	chr44	541332	541893	i	562	31	0.00814598	12.6089	1	blood
TCONS_00407371	chr44	4918216	4918669	u	454	31	0.00938099	0	1	blood
TCONS_00407378	chr44	11990523	11990863	u	341	36	0.0204463	18.3242	1	blood
TCONS_00407380	chr44	13601388	13601653	u	266	11	0.0033987	0	1	blood
TCONS_00407383	chr44	14439398	14439623	u	226	48	0.0316132	0	1	blood
TCONS_00407387	chr44	15607216	15607526	u	311	36	0.0107853	0	1	blood
TCONS_00417146	chr45	8642598	8642968	i	371	39	0.0140239	21.8983	1	blood
TCONS_00417147	chr45	9395091	9395586	i	496	40	0.0131272	0	1	blood
TCONS_00417151	chr45	551590	552109	x	520	68	0.0760659	2.09317	1	blood
TCONS_00417160	chr45	3233316	3234314	u	999	65	0.037968	0	1	blood
TCONS_00417162	chr45	3334347	3336147	x	1801	33	0.00957668	0	2	blood
TCONS_00417174	chr45	4776811	4777181	u	371	95	0.143163	44.8023	1	blood
TCONS_00417176	chr45	5477848	5478236	i	389	26	0.00532526	2.64825	1	blood
TCONS_00417210	chr45	16661555	16661810	i	256	31	0.0128263	71.0046	1	blood
TCONS_00417224	chr45	4311870	4313485	x	1616	62	0.0353882	0	2	blood
TCONS_00417270	chr45	3713038	3713973	i	936	45	0.0239896	0	1	blood
TCONS_00424643	chr46	6877562	6878476	u	915	23	0.00873242	261.123	1	blood
TCONS_00424861	chr46	2742472	2744774	x	2303	49	0.0209102	2.03638	2	blood
TCONS_00424877	chr46	5079460	5079901	u	442	28	0.00809973	2.98515	1	blood
TCONS_00424897	chr46	3367186	3370149	i	2964	88	0.069418	0	2	blood
TCONS_00424923	chr46	2135948	2136949	i	1002	56	0.0367852	0	1	blood
TCONS_00424924	chr46	2193408	2193971	u	564	39	0.0101423	0	1	blood
TCONS_00429108	chr47	13744533	13745459	u	927	18	0.00446741	0	1	blood
TCONS_00429647	chr47	2173820	2175094	u	1275	35	0.0107718	0	2	blood
TCONS_00429656	chr47	7337226	7337822	u	597	22	0.134009	0	3	blood
TCONS_00429664	chr47	8797922	8798148	u	227	60	0.0292822	0	1	blood
TCONS_00429665	chr47	8797922	8798357	u	436	34	0.0122861	5.95419	1	blood
TCONS_00429667	chr47	8941091	8942246	i	1156	89	0.115294	7.99053	1	blood
TCONS_00429684	chr47	11768844	11769776	u	933	47	0.0289553	7.22112	1	blood
TCONS_00429712	chr47	197544	198328	i	785	65	0.0372178	0	2	blood
TCONS_00429773	chr47	1498058	1498592	u	535	40	0.0239799	4.16147	1	blood
TCONS_00429775	chr47	3277232	3277443	u	212	5	0.00984204	6.41426	1	blood
TCONS_00429778	chr47	11957570	11957840	u	271	44	0.0958127	0	1	blood
TCONS_00437417	chr48	9925233	9925730	u	498	54	0.0356749	105.176	1	blood
TCONS_00437425	chr48	10482643	10483806	u	1164	57	0.0308952	21.1185	2	blood
TCONS_00438156	chr48	13755111	13757534	x	2424	41	0.0151005	7.50551	2	blood
TCONS_00438219	chr48	16539325	16540079	u	755	27	0.0665148	0	2	blood
TCONS_00438384	chr48	1300547	1301401	u	855	35	0.0142696	2.45794	1	blood
TCONS_00438385	chr48	1305699	1306578	u	880	67	0.0396399	36.8749	2	blood
TCONS_00438419	chr48	7793555	7793800	u	246	44	0.0137072	8.10624	1	blood
TCONS_00438458	chr48	17733122	17734646	u	1525	52	0.0223917	3.87041	1	blood
TCONS_00438491	chr48	3745525	3745728	i	204	0	0.00472677	6.8678	1	blood
TCONS_00438526	chr48	14380301	14380835	u	535	35	0.0120015	0	2	blood
TCONS_00438532	chr48	16714227	16714916	u	690	22	0.00412303	0	2	blood
TCONS_00438556	chr48	2338324	2338575	u	252	0	0.00386783	5.23598	1	blood
TCONS_00438564	chr48	8990626	8991154	u	529	35	0.00880952	1.48001	1	blood
TCONS_00438571	chr48	12105174	12105389	u	216	17	0.00777834	0	1	blood
TCONS_00438575	chr48	14916512	14916827	u	316	72	0.138612	100.508	1	blood
TCONS_00438583	chr48	20226597	20228704	u	2108	71	0.0439609	24.3026	1	blood
TCONS_00438587	chr48	21594451	21594715	u	265	54	0.0537387	0	1	blood
TCONS_00448895	chr49	3889101	3890159	u	1059	40	0.0414796	3.56871	1	blood
TCONS_00448914	chr49	5380588	5381651	u	1064	55	0.0299528	5.58298	1	blood
TCONS_00448942	chr49	10721724	10722831	i	1108	43	0.0173245	8.67818	1	blood
TCONS_00448997	chr49	596544	596848	i	305	52	0.0752997	2.16677	1	blood
TCONS_00454671	chr50	6793635	6794094	i	460	36	0.0301128	0	2	blood
TCONS_00454713	chr50	232211	232495	u	285	50	0.0183379	14.2007	1	blood

## Sheet: bone
lncRNA_ID	Chromosome_No	Start	End	Class_Code	Length	Peptide_length	Coding_probability	FPKM_value	Exon_No	Tissue
TCONS_00000433	chr1	10197086	10198264	u	1179	58	0.0260665	5.74584	1	bone
TCONS_00000995	chr1	3998983	3999268	u	286	20	0.00410813	26.7274	1	bone
TCONS_00001027	chr1	4897922	4898455	u	534	82	0.149145	1.55478	1	bone
TCONS_00001047	chr1	7401649	7402567	u	919	37	0.00956817	1.08422	1	bone
TCONS_00001054	chr1	9545591	9546356	u	766	51	0.0213084	0.253183	1	bone
TCONS_00001145	chr1	23539	24046	u	508	39	0.00918241	0.749806	1	bone
TCONS_00001222	chr1	7712035	7712835	u	801	78	0.0470688	0	2	bone
TCONS_00001230	chr1	8779392	8780198	u	807	49	0.0146525	1.86638	2	bone
TCONS_00001244	chr1	11960744	11961333	u	590	52	0.0580807	1.71301	1	bone
TCONS_00001259	chr1	12924583	12925808	u	1226	49	0.0166973	2.13178	1	bone
TCONS_00001279	chr1	14152238	14153521	u	1284	68	0.111854	1.31983	2	bone
TCONS_00001282	chr1	14152238	14154572	u	2335	68	0.0377994	1.31983	2	bone
TCONS_00001283	chr1	14152238	14152619	u	382	37	0.0181058	6.7591	1	bone
TCONS_00001311	chr1	2136899	2138472	u	1574	44	0.0171494	1.97292	2	bone
TCONS_00001343	chr1	5480637	5482237	i	1601	59	0.027598	31.7434	2	bone
TCONS_00001390	chr1	12141392	12142315	x	924	89	0.140106	0	2	bone
TCONS_00001394	chr1	12963345	12964102	x	758	33	0.00995641	0.350381	2	bone
TCONS_00001397	chr1	14148239	14149330	x	1092	44	0.0144786	0	2	bone
TCONS_00001398	chr1	14368390	14370543	u	2154	49	0.0168687	3.48394	1	bone
TCONS_00001403	chr1	14563529	14565773	x	2245	42	0.025452	0	2	bone
TCONS_00001405	chr1	14966200	14967302	u	1103	52	0.0254604	2.26688	2	bone
TCONS_00001408	chr1	521057	521295	u	239	9	0.0500909	1.66152	1	bone
TCONS_00001415	chr1	4358208	4358410	i	203	18	0.0126336	0	1	bone
TCONS_00001417	chr1	5187519	5187734	u	216	38	0.0125362	1.44266	1	bone
TCONS_00001418	chr1	5605266	5605650	u	385	68	0.059564	0.528003	1	bone
TCONS_00001422	chr1	6244934	6245202	u	269	14	0.00273936	1.67206	1	bone
TCONS_00001429	chr1	12158789	12159501	u	713	38	0.0119233	2.48133	1	bone
TCONS_00001432	chr1	14566690	14567046	u	357	37	0.0182969	4.19282	1	bone
TCONS_00008354	chr2	3937973	3938405	u	433	28	0.00933971	4.73719	1	bone
TCONS_00009567	chr2	2820455	2821497	u	1043	25	0.00451776	2.97311	1	bone
TCONS_00009588	chr2	96351	97912	i	1562	59	0.0483989	1.95195	2	bone
TCONS_00009615	chr2	1134554	1136365	u	1812	28	0.0112064	33.8612	1	bone
TCONS_00009623	chr2	2112065	2113658	u	1594	55	0.0316348	3.36856	2	bone
TCONS_00009634	chr2	3212537	3215140	x	2604	57	0.028163	4.9069	3	bone
TCONS_00009645	chr2	5319019	5319481	u	463	25	0.0311463	14.5972	2	bone
TCONS_00009647	chr2	5324258	5325074	x	817	56	0.0212367	30.4238	2	bone
TCONS_00009656	chr2	5640053	5641731	u	1679	43	0.0115474	3.68984	2	bone
TCONS_00009660	chr2	6045926	6047126	u	1201	48	0.0253753	1.27656	1	bone
TCONS_00009664	chr2	6390647	6391157	u	511	23	0.0162769	0	1	bone
TCONS_00009675	chr2	7010775	7011908	i	1134	50	0.0185818	0.80974	1	bone
TCONS_00009690	chr2	9435979	9437989	u	2011	51	0.0232417	0.578922	2	bone
TCONS_00009702	chr2	10963475	10963885	u	411	26	0.025233	0.904474	1	bone
TCONS_00009705	chr2	11778455	11781001	u	2547	79	0.0556255	1.12024	1	bone
TCONS_00009706	chr2	11916160	11916473	u	314	47	0.0201636	1.83267	1	bone
TCONS_00009715	chr2	12859091	12862216	u	3126	50	0.0209908	2.62886	1	bone
TCONS_00009736	chr2	15698250	15700733	i	2484	49	0.0156385	1.90317	2	bone
TCONS_00009749	chr2	17537720	17538107	u	388	53	0.0209297	0.123632	1	bone
TCONS_00009759	chr2	18292936	18293262	u	327	17	0.00684143	0	1	bone
TCONS_00009776	chr2	133505	134598	i	1094	62	0.0286236	1.86173	1	bone
TCONS_00009826	chr2	6725369	6726211	x	843	42	0.0306969	0.385014	2	bone
TCONS_00009837	chr2	8373583	8374268	x	686	60	0.123471	0	2	bone
TCONS_00009882	chr2	14379751	14380886	x	1136	84	0.108844	2.60057	2	bone
TCONS_00009918	chr2	17599566	17600164	x	599	18	0.0038072	0	2	bone
TCONS_00009936	chr2	1078312	1079301	u	990	54	0.0233619	0.673692	1	bone
TCONS_00009943	chr2	5551637	5552433	u	797	36	0.020831	0.417657	1	bone
TCONS_00009946	chr2	6358072	6358282	u	211	22	0.00843266	0.038909	1	bone
TCONS_00009947	chr2	6972897	6973282	i	386	36	0.0121185	0.671092	1	bone
TCONS_00009949	chr2	8181217	8181566	u	350	30	0.0218951	0.223857	1	bone
TCONS_00009951	chr2	8985762	8985979	u	218	17	0.019609	0	1	bone
TCONS_00009953	chr2	9604329	9604627	u	299	31	0.0127262	0.152127	1	bone
TCONS_00009955	chr2	10790015	10790259	u	245	15	0.0063952	0.147878	1	bone
TCONS_00009958	chr2	12805233	12805728	i	496	26	0.00562174	0.743039	1	bone
TCONS_00009959	chr2	13691522	13691903	u	382	33	0.0184027	2.02067	1	bone
TCONS_00009964	chr2	14914630	14915372	u	743	44	0.019309	0.94332	1	bone
TCONS_00009968	chr2	16099507	16099720	u	214	62	0.0848819	3.72626	1	bone
TCONS_00009970	chr2	17737845	17738935	u	1091	56	0.0299057	2.58042	1	bone
TCONS_00019486	chr3	19710015	19710493	u	479	52	0.0208895	23.8197	1	bone
TCONS_00019495	chr3	2403606	2404474	u	869	91	0.0823986	0.67107	1	bone
TCONS_00019667	chr3	6828419	6828645	u	227	25	0.00823273	0.249863	1	bone
TCONS_00019700	chr3	4758269	4758661	u	393	13	0.00538496	0	2	bone
TCONS_00019702	chr3	4977029	4978860	u	1832	40	0.0154602	0.728777	2	bone
TCONS_00019733	chr3	10481819	10482405	x	587	61	0.0323682	0.045607	1	bone
TCONS_00019800	chr3	16556394	16556786	i	393	28	0.00572026	1.94186	1	bone
TCONS_00019812	chr3	17549923	17552237	u	2315	61	0.0379943	0	2	bone
TCONS_00019850	chr3	4085121	4086202	x	1082	56	0.0269282	0.374013	2	bone
TCONS_00019871	chr3	5654805	5655795	x	991	61	0.0407999	0	2	bone
TCONS_00019903	chr3	11103095	11104239	x	1145	62	0.0268203	0.865825	2	bone
TCONS_00019985	chr3	1427995	1428305	u	311	16	0.00928437	0	1	bone
TCONS_00019986	chr3	2578997	2579383	u	387	41	0.0201319	3.48453	1	bone
TCONS_00019987	chr3	3641666	3641899	i	234	31	0.00916068	0.408968	1	bone
TCONS_00019991	chr3	5784403	5784682	u	280	14	0.009002	1.07084	1	bone
TCONS_00019994	chr3	6299085	6299409	u	325	50	0.026326	0.101043	1	bone
TCONS_00019999	chr3	7658915	7659266	i	352	21	0.00571582	8.41208	1	bone
TCONS_00020000	chr3	7846268	7846873	u	606	81	0.0634277	761.282	1	bone
TCONS_00020004	chr3	11299982	11301253	u	1272	67	0.051109	0.948956	1	bone
TCONS_00020006	chr3	12990957	12992119	i	1163	55	0.0249136	1.20159	1	bone
TCONS_00020011	chr3	13777837	13778186	i	350	52	0.0423423	2.42019	1	bone
TCONS_00029080	chr4	3411534	3412115	u	582	50	0.0169542	1.05767	1	bone
TCONS_00029111	chr4	1942198	1943349	u	1152	28	0.0130589	0.457362	2	bone
TCONS_00029112	chr4	1942198	1943549	x	1352	67	0.0396231	1.35226	2	bone
TCONS_00029119	chr4	2551720	2551962	u	243	20	0.0211239	0.888649	1	bone
TCONS_00029125	chr4	2560570	2561880	u	1311	35	0.00890165	1.28453	2	bone
TCONS_00029143	chr4	4448789	4449011	u	223	25	0.00549997	1.06284	1	bone
TCONS_00029144	chr4	4493828	4497114	u	3287	79	0.0704955	8.65855	2	bone
TCONS_00029145	chr4	4665036	4665364	u	329	11	0.00389975	4.65919	1	bone
TCONS_00029151	chr4	4923362	4923814	u	453	67	0.122424	0.508821	1	bone
TCONS_00029155	chr4	5526538	5528130	u	1593	93	0.0733619	0.279206	3	bone
TCONS_00029158	chr4	5802084	5803014	x	931	69	0.036064	0.705825	1	bone
TCONS_00029173	chr4	7673152	7674255	i	1104	80	0.048298	2.92648	2	bone
TCONS_00029174	chr4	7863681	7865287	u	1607	33	0.00757505	0.904221	2	bone
TCONS_00029180	chr4	8923686	8925969	u	2284	87	0.126483	0.265241	2	bone
TCONS_00029184	chr4	9427559	9428013	u	455	11	1.37049e-05	0.738846	1	bone
TCONS_00029200	chr4	9951140	9951815	u	676	81	0.113094	1.21974	1	bone
TCONS_00029237	chr4	2253543	2254866	x	1324	44	0.032526	0.385127	2	bone
TCONS_00029240	chr4	2388327	2391178	x	2852	74	0.0467545	0	2	bone
TCONS_00029273	chr4	5526534	5528098	u	1565	45	0.0228452	0.514942	2	bone
TCONS_00029285	chr4	7320819	7322220	x	1402	48	0.0149924	1.93184	2	bone
TCONS_00029288	chr4	7543070	7543888	u	819	34	0.0154828	3.68379	2	bone
TCONS_00029289	chr4	7837974	7839607	x	1634	56	0.0314529	0	2	bone
TCONS_00029296	chr4	9477421	9477976	i	556	42	0.0166325	1.28944	1	bone
TCONS_00029307	chr4	10871151	10873730	x	2580	73	0.0420366	0	2	bone
TCONS_00029314	chr4	1040392	1040879	u	488	50	0.0285119	0.118495	1	bone
TCONS_00029318	chr4	2814923	2815914	u	992	40	0.0209782	0.047677	1	bone
TCONS_00029319	chr4	2817539	2819195	u	1657	71	0.0690098	0.032313	1	bone
TCONS_00029321	chr4	4036294	4037173	u	880	37	0.0180694	0.283935	1	bone
TCONS_00029322	chr4	4145550	4147138	i	1589	44	0.0215755	2.39328	1	bone
TCONS_00029332	chr4	10287087	10287657	u	571	31	0.00611268	0.79516	1	bone
TCONS_00035289	chr5	9391435	9394147	x	2713	92	0.080926	0.837035	2	bone
TCONS_00035632	chr5	10548774	10549186	u	413	44	0.0155462	9.077	1	bone
TCONS_00035683	chr5	6564930	6565549	u	620	83	0.0795955	0.956197	1	bone
TCONS_00035743	chr5	13004055	13006704	u	2650	76	0.0584814	3.64684	1	bone
TCONS_00035752	chr5	14382517	14383587	u	1071	51	0.0214749	0.376007	1	bone
TCONS_00035896	chr5	19584828	19585572	x	745	59	0.0357253	1.39432	1	bone
TCONS_00035913	chr5	4404967	4405476	u	510	74	0.16105	0.354439	1	bone
TCONS_00035916	chr5	6268544	6268782	u	239	47	0.020539	0.665611	1	bone
TCONS_00035925	chr5	16597825	16598412	i	588	49	0.0475167	2.16638	1	bone
TCONS_00035973	chr5	2009619	2009934	i	316	43	0.01737	0.868646	1	bone
TCONS_00035992	chr5	4032091	4032439	u	349	39	0.128191	0.458212	1	bone
TCONS_00036029	chr5	7173821	7178266	u	4446	95	0.0737737	1.13725	2	bone
TCONS_00036030	chr5	7905841	7906415	x	575	30	0.0089071	0.987656	1	bone
TCONS_00036035	chr5	8771489	8772220	u	732	31	0.0142828	0.156281	1	bone
TCONS_00036036	chr5	8771489	8771866	u	378	31	0.0124869	0.278865	1	bone
TCONS_00036041	chr5	8869228	8870432	u	1205	51	0.0289777	0	2	bone
TCONS_00036048	chr5	9186404	9188148	i	1745	53	0.0182544	0	2	bone
TCONS_00036062	chr5	10320218	10320536	u	319	14	0.130021	0.3424	1	bone
TCONS_00036072	chr5	11163249	11164459	u	1211	45	0.0253587	0.887355	1	bone
TCONS_00036078	chr5	12305860	12307628	x	1769	41	0.0399458	0.261151	2	bone
TCONS_00036086	chr5	14227350	14228773	u	1424	52	0.0181519	1.11642	1	bone
TCONS_00036089	chr5	14753793	14754571	u	779	27	0.0665421	0	2	bone
TCONS_00036098	chr5	15865290	15868229	i	2940	56	0.0240538	3.05212	2	bone
TCONS_00036099	chr5	15865290	15868229	i	2940	56	0.0240538	3.05212	2	bone
TCONS_00036101	chr5	16152439	16152854	x	416	31	0.00695964	0.254686	1	bone
TCONS_00036107	chr5	16819770	16821297	x	1528	69	0.0333307	0	2	bone
TCONS_00036134	chr5	20184664	20185450	i	787	28	0.0199772	0.607535	1	bone
TCONS_00036137	chr5	20542193	20542505	u	313	52	0.024688	0.921447	1	bone
TCONS_00036174	chr5	3422600	3424847	x	2248	77	0.0485729	0.195746	2	bone
TCONS_00036218	chr5	7146094	7146814	u	721	64	0.0533501	5.83578	1	bone
TCONS_00036240	chr5	9246915	9247966	i	1052	30	0.00953008	0.573543	2	bone
TCONS_00036247	chr5	9391435	9392694	x	1260	92	0.120083	0.837035	2	bone
TCONS_00036271	chr5	13252929	13253569	u	641	25	0.00777476	0	2	bone
TCONS_00036385	chr5	61562	61940	u	379	48	0.0211458	1.32984	1	bone
TCONS_00036388	chr5	3811787	3812649	u	863	37	0.0121897	0.646682	1	bone
TCONS_00036390	chr5	4715265	4715519	u	255	41	0.0894207	0.599111	1	bone
TCONS_00036394	chr5	7309462	7309724	u	263	7	0.0102924	0	1	bone
TCONS_00036400	chr5	10601306	10601811	u	506	53	0.0325267	0	1	bone
TCONS_00036402	chr5	10605674	10606233	u	560	29	0.00605889	0.024291	1	bone
TCONS_00036403	chr5	12096461	12096856	u	396	29	0.007276	0.949957	1	bone
TCONS_00036405	chr5	12727737	12727968	i	232	22	0.00693051	1.42394	1	bone
TCONS_00036407	chr5	13969147	13969438	i	292	22	0.0271573	0.965101	1	bone
TCONS_00036410	chr5	15490418	15490839	u	422	31	0.0172941	0.630933	1	bone
TCONS_00036413	chr5	15909707	15910528	i	822	46	0.0387816	0.812032	1	bone
TCONS_00036414	chr5	16056685	16057155	i	471	24	0.0167868	2.05225	1	bone
TCONS_00036416	chr5	16103533	16103826	i	294	76	0.0719883	0.364231	1	bone
TCONS_00046620	chr6	3530371	3530971	u	601	45	0.0185665	14.817	1	bone
TCONS_00046810	chr6	9970864	9972344	u	1481	61	0.0426375	4.4454	1	bone
TCONS_00046896	chr6	12208332	12209999	u	1668	59	0.0260627	69.0964	1	bone
TCONS_00046969	chr6	15466327	15467164	u	838	48	0.0196602	13.7808	1	bone
TCONS_00047087	chr6	18561805	18564138	u	2334	46	0.0547718	1.54915	2	bone
TCONS_00047783	chr6	16748305	16749133	u	829	25	0.00445956	1.93366	1	bone
TCONS_00048006	chr6	12183776	12184282	u	507	42	0.0303697	1.67393	1	bone
TCONS_00048009	chr6	15415726	15416458	u	733	78	0.0973229	4.05808	1	bone
TCONS_00048018	chr6	583059	583309	u	251	19	0.0132414	0.661256	2	bone
TCONS_00048030	chr6	2266820	2267758	u	939	59	0.034287	2.09017	1	bone
TCONS_00048038	chr6	2778731	2779842	x	1112	68	0.0419036	1.3042	1	bone
TCONS_00048049	chr6	3097836	3098252	u	417	26	0.00516221	0.556389	1	bone
TCONS_00048050	chr6	3162543	3165544	u	3002	72	0.0403762	2.20542	1	bone
TCONS_00048067	chr6	4913836	4914726	u	891	47	0.0241308	0.317622	2	bone
TCONS_00048093	chr6	7436606	7436960	i	355	43	0.0155282	3.49305	1	bone
TCONS_00048098	chr6	8443048	8443641	u	594	29	0.009101	0.626478	1	bone
TCONS_00048117	chr6	9829161	9831119	i	1959	92	0.085913	525.656	2	bone
TCONS_00048118	chr6	9855137	9855500	x	364	38	0.0143429	0	2	bone
TCONS_00048162	chr6	14982070	14982620	u	551	77	0.0738505	0.084666	2	bone
TCONS_00048178	chr6	17022911	17023590	u	680	35	0.0133467	3.86736	1	bone
TCONS_00048225	chr6	3382864	3384429	x	1566	55	0.163123	0.244462	2	bone
TCONS_00048253	chr6	8190935	8192578	x	1644	46	0.0182689	0	2	bone
TCONS_00048262	chr6	9255335	9256979	u	1645	66	0.0350572	2.25426	2	bone
TCONS_00048318	chr6	13890814	13893848	u	3035	95	0.0737151	0.612937	2	bone
TCONS_00048354	chr6	16864273	16866003	i	1731	65	0.0483998	25.1118	2	bone
TCONS_00048359	chr6	16934459	16935380	x	922	73	0.040672	1.20103	2	bone
TCONS_00048376	chr6	17952571	17953604	x	1034	58	0.0276536	0.539788	2	bone
TCONS_00048380	chr6	18569257	18571563	u	2307	56	0.0383286	0.529616	2	bone
TCONS_00048394	chr6	10247283	10247924	u	642	85	0.0637199	6.68946	1	bone
TCONS_00048395	chr6	10851095	10852025	u	931	50	0.0268486	8.15864	1	bone
TCONS_00048396	chr6	11657347	11657739	u	393	55	0.0408577	0.23524	1	bone
TCONS_00048399	chr6	12989279	12989981	u	703	39	0.0203646	1.57736	1	bone
TCONS_00048402	chr6	15968447	15968698	i	252	61	0.177622	0.436268	1	bone
TCONS_00048411	chr6	19566769	19567008	u	240	47	0.0629513	0.839717	1	bone
TCONS_00058267	chr7	263597	264443	u	847	30	0.00744313	4.91625	1	bone
TCONS_00058523	chr7	8529695	8530277	u	583	48	0.0820084	2.24323	1	bone
TCONS_00058533	chr7	8883452	8883926	i	475	73	0.0585014	1.41675	1	bone
TCONS_00059074	chr7	4948496	4951651	u	3156	67	0.0347237	5.15974	1	bone
TCONS_00059163	chr7	54048	55114	u	1067	50	0.0178495	13.1165	1	bone
TCONS_00059174	chr7	13063919	13064724	u	806	45	0.0249961	1.72218	1	bone
TCONS_00059187	chr7	883302	884346	i	1045	73	0.0585081	1.2032	1	bone
TCONS_00059220	chr7	4567653	4568097	u	445	29	0.017962	0.068135	1	bone
TCONS_00059223	chr7	4943830	4944333	u	504	34	0.0143464	0.977633	1	bone
TCONS_00059224	chr7	4948496	4948840	u	345	20	0.00369185	0.720101	1	bone
TCONS_00059225	chr7	4948496	4950259	u	1764	34	0.00729461	5.39374	1	bone
TCONS_00059226	chr7	4948496	4951498	u	3003	67	0.0366052	5.15974	2	bone
TCONS_00059234	chr7	5177159	5177622	u	464	64	0.056601	1.98513	1	bone
TCONS_00059251	chr7	6321814	6322693	x	880	41	0.0142157	1.4431	1	bone
TCONS_00059263	chr7	8270157	8271155	u	999	69	0.0456076	5.16439	1	bone
TCONS_00059268	chr7	9124509	9126357	u	1849	54	0.0262909	0.379847	1	bone
TCONS_00059275	chr7	9978090	9978811	u	722	55	0.0342679	1.08295	1	bone
TCONS_00059276	chr7	9997222	9997557	u	336	43	0.0327914	0	1	bone
TCONS_00059303	chr7	11383616	11384466	x	851	41	0.024616	2.6984	2	bone
TCONS_00059306	chr7	11499410	11500006	i	597	63	0.102697	0	1	bone
TCONS_00059315	chr7	12858535	12860617	x	2083	57	0.0377894	0	2	bone
TCONS_00059325	chr7	231680	231999	u	320	40	0.0131063	0.384195	1	bone
TCONS_00059329	chr7	1024390	1028976	u	4587	78	0.0491355	2.13413	2	bone
TCONS_00059360	chr7	4165703	4166596	u	894	46	0.0195775	1.65048	2	bone
TCONS_00059439	chr7	93397	94645	u	1249	72	0.0431457	0.039153	1	bone
TCONS_00059447	chr7	7372879	7373152	i	274	17	0.0119944	0.241825	1	bone
TCONS_00059451	chr7	10077003	10077389	i	387	80	0.0633065	1.07684	1	bone
TCONS_00059453	chr7	10800539	10800891	u	353	6	1.33873e-05	0	1	bone
TCONS_00059455	chr7	12075051	12075743	i	693	39	0.0180594	0.442964	1	bone
TCONS_00059456	chr7	12225359	12225566	u	208	38	0.0878853	0	1	bone
TCONS_00066789	chr8	3959897	3960223	i	327	41	0.0147035	1.42275	1	bone
TCONS_00066790	chr8	6738536	6739159	u	624	45	0.0129803	3.33688	1	bone
TCONS_00066968	chr8	1465080	1466145	u	1066	33	0.0385287	1.04774	1	bone
TCONS_00066981	chr8	17022883	17023181	i	299	25	0.0249932	0.789518	1	bone
TCONS_00066992	chr8	1209845	1210145	u	301	30	0.00658439	0.706778	1	bone
TCONS_00067009	chr8	4991841	4992310	u	470	33	0.0433133	0.889916	1	bone
TCONS_00067014	chr8	5213376	5213774	u	399	21	0.00552543	3.38652	1	bone
TCONS_00067031	chr8	6638530	6642309	x	3780	58	0.0291211	24.2449	2	bone
TCONS_00067032	chr8	6864586	6865754	u	1169	55	0.0254946	0	2	bone
TCONS_00067036	chr8	7266278	7268947	i	2670	41	0.0109626	1.27375	2	bone
TCONS_00067044	chr8	8898650	8898913	u	264	11	0.148369	0.050027	1	bone
TCONS_00067048	chr8	9189870	9191400	u	1531	52	0.0196105	8.18533	1	bone
TCONS_00067117	chr8	14259866	14260461	u	596	28	0.00609435	1.72926	1	bone
TCONS_00067124	chr8	14999625	14999908	u	284	68	0.125435	1.14374	1	bone
TCONS_00067145	chr8	17739066	17741268	i	2203	95	0.300394	1.34929	1	bone
TCONS_00067159	chr8	18927626	18927998	u	373	29	0.0155174	1.16428	1	bone
TCONS_00067165	chr8	19445891	19446656	u	766	49	0.0259266	0.325959	1	bone
TCONS_00067167	chr8	19628696	19628995	u	300	22	0.00582049	0.369014	1	bone
TCONS_00067217	chr8	7185118	7187395	x	2278	53	0.0251752	0.75793	2	bone
TCONS_00067251	chr8	10467426	10468312	u	887	86	0.140966	1.36218	2	bone
TCONS_00067297	chr8	15617872	15618998	x	1127	73	0.0505105	7.0946	2	bone
TCONS_00067314	chr8	17239475	17240555	u	1081	90	0.0982494	0	1	bone
TCONS_00067339	chr8	88500	89017	u	518	35	0.0211211	1.17121	1	bone
TCONS_00067341	chr8	1314800	1315428	u	629	41	0.0192652	2.36544	1	bone
TCONS_00067343	chr8	1987295	1987780	u	486	61	0.0546624	1.54854	1	bone
TCONS_00067347	chr8	3295357	3295685	u	329	20	0.0197083	0	1	bone
TCONS_00067349	chr8	3388911	3389414	u	504	23	0.0129226	0.731599	1	bone
TCONS_00067365	chr8	11629184	11629824	u	641	41	0.0166049	1.2335	1	bone
TCONS_00067368	chr8	12850829	12851138	u	310	40	0.0385873	0	1	bone
TCONS_00067369	chr8	12976830	12977109	u	280	11	0.00518627	0.626555	1	bone
TCONS_00067372	chr8	13249393	13249853	i	461	28	0.00650497	2.23802	1	bone
TCONS_00067375	chr8	14053210	14053537	u	328	37	0.0130967	0.552832	1	bone
TCONS_00067380	chr8	15041366	15041972	u	607	43	0.095269	1.04555	1	bone
TCONS_00067381	chr8	15335642	15336504	u	863	61	0.0449018	1.4494	1	bone
TCONS_00067382	chr8	15350133	15350435	i	303	51	0.0941077	1.04551	1	bone
TCONS_00067386	chr8	18456785	18457095	u	311	22	0.00499161	1.03296	1	bone
TCONS_00067390	chr8	19760698	19760972	u	275	8	0.028505	0.650941	1	bone
TCONS_00077899	chr9	9407414	9408099	i	686	31	0.014409	3.31841	1	bone
TCONS_00077902	chr9	13339005	13339517	u	513	59	0.0413904	1.86117	1	bone
TCONS_00077908	chr9	21199257	21199601	u	345	18	0.00604386	1.36518	1	bone
TCONS_00077939	chr9	6535958	6536241	u	284	61	0.0362323	1.0403	1	bone
TCONS_00078031	chr9	23706497	23707169	u	673	16	0.00740363	0.56253	1	bone
TCONS_00078072	chr9	10719044	10719692	i	649	46	0.0333458	0.348409	1	bone
TCONS_00078161	chr9	10153139	10154150	u	1012	32	0.0144664	3.10121	1	bone
TCONS_00078162	chr9	10154481	10154852	u	372	49	0.0181227	0.813265	1	bone
TCONS_00078188	chr9	596080	604692	i	8613	79	0.0461365	0.942081	2	bone
TCONS_00078209	chr9	3020098	3020536	u	439	41	0.0201535	0.796829	1	bone
TCONS_00078224	chr9	4220664	4221301	u	638	31	0.00971262	0.62009	2	bone
TCONS_00078229	chr9	5326413	5326763	u	351	32	0.118824	2.4311	1	bone
TCONS_00078242	chr9	6183308	6183573	u	266	21	0.0124925	8.99479	1	bone
TCONS_00078245	chr9	6470270	6471476	u	1207	35	0.0155153	14.0161	2	bone
TCONS_00078260	chr9	7218454	7219033	u	580	30	0.00658866	0.835467	1	bone
TCONS_00078261	chr9	7368493	7369229	u	737	62	0.0452701	0.450421	1	bone
TCONS_00078269	chr9	8114976	8116314	u	1339	62	0.0623526	0.77393	3	bone
TCONS_00078270	chr9	8114976	8116314	u	1339	62	0.0623526	0.77393	3	bone
TCONS_00078284	chr9	10118921	10119160	u	240	72	0.0935454	0.405689	1	bone
TCONS_00078287	chr9	10415390	10416633	u	1244	36	0.00867375	0.883745	1	bone
TCONS_00078291	chr9	10973868	10975381	u	1514	60	0.0359869	0.537188	1	bone
TCONS_00078293	chr9	11170003	11170222	u	220	16	0.00520182	0.48179	1	bone
TCONS_00078322	chr9	13934377	13935521	x	1145	77	0.137049	0.700041	2	bone
TCONS_00078335	chr9	15260498	15261589	u	1092	57	0.0358262	0.999631	2	bone
TCONS_00078350	chr9	16573796	16575630	u	1835	59	0.0299495	0.299311	2	bone
TCONS_00078386	chr9	21487221	21487980	x	760	87	0.12315	4.42755	1	bone
TCONS_00078440	chr9	2393069	2394461	u	1393	67	0.033647	1.8461	2	bone
TCONS_00078451	chr9	3709510	3711966	i	2457	75	0.0443625	0.624474	2	bone
TCONS_00078464	chr9	5938246	5940277	i	2032	67	0.0366125	0	2	bone
TCONS_00078478	chr9	6768097	6768362	u	266	35	0.0290008	1.58531	1	bone
TCONS_00078482	chr9	8115139	8116185	u	1047	71	0.0355998	4.66038	2	bone
TCONS_00078521	chr9	12075915	12077665	u	1751	72	0.0499395	0	2	bone
TCONS_00078532	chr9	13873990	13874927	i	938	50	0.0177813	0.622349	2	bone
TCONS_00078556	chr9	16701930	16703458	x	1529	50	0.0246935	1.49094	2	bone
TCONS_00078557	chr9	16701930	16703462	x	1533	50	0.0246935	1.49094	1	bone
TCONS_00078617	chr9	21607726	21608026	i	301	12	0.00884608	4.39958	1	bone
TCONS_00078648	chr9	359620	360204	u	585	37	0.0212808	0.463957	1	bone
TCONS_00078650	chr9	1186539	1186809	u	271	31	0.0100769	0.111957	1	bone
TCONS_00078652	chr9	2682214	2683922	u	1709	91	0.106909	1.0326	1	bone
TCONS_00078661	chr9	7571640	7572582	u	943	38	0.014756	1.70622	1	bone
TCONS_00078662	chr9	8702775	8703300	u	526	30	0.00585893	11.5032	1	bone
TCONS_00078668	chr9	13349535	13349925	u	391	38	0.0147662	0.87913	1	bone
TCONS_00078676	chr9	15903258	15903516	u	259	18	0.00644916	0.901131	1	bone
TCONS_00078677	chr9	16067877	16068142	u	266	55	0.085526	0	1	bone
TCONS_00078683	chr9	19976442	19977354	i	913	44	0.0251997	1.31372	1	bone
TCONS_00078685	chr9	22614594	22615498	u	905	62	0.0312652	1.95512	1	bone
TCONS_00078686	chr9	22795855	22796091	u	237	10	0.0171062	0	1	bone
TCONS_00078687	chr9	23345796	23346079	i	284	26	0.00997045	1.07084	1	bone
TCONS_00090075	chr10	12336689	12337611	u	923	71	0.0492602	0	2	bone
TCONS_00090506	chr10	4395840	4397764	u	1925	59	0.033957	0	2	bone
TCONS_00091073	chr10	7032348	7032633	u	286	0	4.07529e-06	1.31122	1	bone
TCONS_00091075	chr10	14389846	14390364	u	519	42	0.021836	2.32015	1	bone
TCONS_00091235	chr10	5011377	5014011	u	2635	76	0.0577353	6.10027	2	bone
TCONS_00091340	chr10	4889446	4889831	i	386	33	0.00908955	3.18619	1	bone
TCONS_00091352	chr10	20380437	20380895	u	459	33	0.0900055	1.20195	1	bone
TCONS_00091358	chr10	459039	460035	i	997	36	0.0148538	1.27554	2	bone
TCONS_00091372	chr10	2054768	2055695	u	928	99	0.0794156	4.04277	1	bone
TCONS_00091388	chr10	2965901	2966477	x	577	39	0.0099765	1.9264	1	bone
TCONS_00091408	chr10	5011377	5013900	u	2524	52	0.038564	1.3496	2	bone
TCONS_00091414	chr10	5297418	5297618	u	201	12	0.00860096	0	1	bone
TCONS_00091416	chr10	5514577	5515809	u	1233	20	0.0043633	1.71178	2	bone
TCONS_00091418	chr10	5989159	5989999	u	841	40	0.0429537	1.56822	2	bone
TCONS_00091441	chr10	9169623	9171870	x	2248	37	0.0122207	1.65707	1	bone
TCONS_00091442	chr10	9264757	9266925	i	2169	45	0.014936	0.954568	1	bone
TCONS_00091450	chr10	10265851	10266395	u	545	35	0.011559	1.38816	1	bone
TCONS_00091451	chr10	10265851	10267388	x	1538	55	0.0231116	1.21172	2	bone
TCONS_00091469	chr10	12804212	12805084	u	873	66	0.110554	0.1106	1	bone
TCONS_00091481	chr10	14057213	14059943	x	2731	80	0.0476433	0	2	bone
TCONS_00091488	chr10	14758131	14758781	u	651	49	0.0361858	3.49212	1	bone
TCONS_00091490	chr10	15339438	15342108	u	2671	90	0.0635835	0.826168	2	bone
TCONS_00091509	chr10	17827100	17828421	i	1322	38	0.0102616	0.738342	2	bone
TCONS_00091522	chr10	19124889	19125494	u	606	26	0.0142125	0.657347	1	bone
TCONS_00091523	chr10	19196257	19198154	u	1898	58	0.0242511	1.50612	1	bone
TCONS_00091524	chr10	19387874	19388254	u	381	30	0.00622303	1.02043	1	bone
TCONS_00091532	chr10	20377036	20377656	u	621	36	0.00889805	1.31576	1	bone
TCONS_00091544	chr10	20992580	20992942	u	363	42	0.0722007	8.07998	2	bone
TCONS_00091545	chr10	21530345	21531054	u	710	19	0.00634909	0.075047	1	bone
TCONS_00091546	chr10	21646763	21647300	u	538	21	0.00401929	0.889425	1	bone
TCONS_00091593	chr10	5208592	5209221	x	630	68	0.0875532	2.54218	2	bone
TCONS_00091603	chr10	6738273	6740061	i	1789	79	0.064227	3.42247	2	bone
TCONS_00091704	chr10	15584659	15586894	u	2236	69	0.0357569	23.1699	2	bone
TCONS_00091724	chr10	16899195	16901009	x	1815	48	0.0273456	1.34391	2	bone
TCONS_00091743	chr10	19770031	19770929	u	899	48	0.0151315	3.44484	2	bone
TCONS_00091744	chr10	19770031	19772401	u	2371	69	0.0382105	0	2	bone
TCONS_00091745	chr10	19770031	19772301	u	2271	69	0.0382105	0	2	bone
TCONS_00091770	chr10	1356123	1356452	u	330	8	0.00347148	0.217954	1	bone
TCONS_00091773	chr10	3671730	3672839	u	1110	55	0.0266628	9.9045	1	bone
TCONS_00091776	chr10	4907905	4908346	u	442	76	0.069968	0.590739	1	bone
TCONS_00091784	chr10	9060614	9060914	i	301	28	0.0104784	0.071152	1	bone
TCONS_00091792	chr10	11859165	11859764	u	600	38	0.0109286	1.1574	1	bone
TCONS_00091794	chr10	13072128	13072502	u	375	27	0.00793914	22.0957	1	bone
TCONS_00091804	chr10	19046634	19047307	i	674	25	0.00882708	0.200451	1	bone
TCONS_00091805	chr10	19121789	19122246	u	458	33	0.0205168	5.02648	1	bone
TCONS_00091807	chr10	20309803	20310203	u	401	35	0.00816736	4.05171	1	bone
TCONS_00091809	chr10	21623226	21623496	i	271	13	0.183794	0	1	bone
TCONS_00102409	chr11	5093431	5094307	u	877	75	0.0611687	1.92435	1	bone
TCONS_00103376	chr11	18624264	18625560	i	1297	54	0.0370612	8.46789	2	bone
TCONS_00103395	chr11	9453640	9454907	i	1268	48	0.0237667	10.7285	1	bone
TCONS_00103474	chr11	9355867	9357259	x	1393	36	0.0168265	1.36145	1	bone
TCONS_00103524	chr11	1904375	1906241	x	1867	79	0.0564164	0.595478	2	bone
TCONS_00103537	chr11	5115606	5116646	x	1041	26	0.0727345	4.92779	2	bone
TCONS_00103628	chr11	1913790	1914893	x	1104	35	0.113166	0.798569	2	bone
TCONS_00103659	chr11	2923270	2924478	u	1209	59	0.0294536	0.326203	2	bone
TCONS_00103687	chr11	4568704	4570229	u	1526	33	0.0718599	0.803387	2	bone
TCONS_00103721	chr11	7500259	7501902	x	1644	67	0.0385906	1.42252	2	bone
TCONS_00103724	chr11	7636733	7637592	u	860	75	0.0503066	13.3274	2	bone
TCONS_00103750	chr11	11991094	11991504	u	411	22	0.0119327	1.20024	1	bone
TCONS_00103783	chr11	16403745	16404335	u	591	30	0.0121131	0.459018	1	bone
TCONS_00103790	chr11	17837182	17837735	u	554	32	0.0126018	1.26961	1	bone
TCONS_00103802	chr11	18261545	18261857	u	313	15	0.0115085	6.59667	1	bone
TCONS_00103824	chr11	2112638	2116741	u	4104	65	0.0320546	0.645912	2	bone
TCONS_00103834	chr11	3851333	3855109	x	3777	75	0.0448445	1.0059	2	bone
TCONS_00103839	chr11	4432534	4433138	x	605	29	0.0207929	0	2	bone
TCONS_00103892	chr11	8628002	8629456	x	1455	79	0.140866	0.251403	2	bone
TCONS_00103932	chr11	14796488	14797686	u	1199	77	0.0597593	1.64186	1	bone
TCONS_00103941	chr11	15689993	15690587	x	595	58	0.0704297	0	2	bone
TCONS_00103981	chr11	3899408	3899752	u	345	38	0.0150259	0	1	bone
TCONS_00103984	chr11	5298136	5298429	u	294	14	0.011697	1.3689	1	bone
TCONS_00103994	chr11	10203449	10203738	u	290	14	0.00947997	0.531489	1	bone
TCONS_00104002	chr11	17448353	17449305	u	953	48	0.0156606	0.709694	1	bone
TCONS_00113299	chr12	9957892	9958732	u	841	34	0.0230468	6.07579	1	bone
TCONS_00113824	chr12	7559079	7560589	u	1511	57	0.0221451	1.04359	1	bone
TCONS_00113839	chr12	9126869	9127711	u	843	58	0.0405461	1.04894	1	bone
TCONS_00113843	chr12	9859531	9860204	i	674	20	0.00394846	1.06155	1	bone
TCONS_00113891	chr12	4254716	4256277	u	1562	29	0.0166742	0	2	bone
TCONS_00113941	chr12	7585671	7586186	u	516	80	0.202903	0.443264	1	bone
TCONS_00113965	chr12	2167343	2168001	u	659	48	0.0204561	0.212326	1	bone
TCONS_00113968	chr12	2608576	2609635	u	1060	55	0.0216536	1.20643	1	bone
TCONS_00113993	chr12	4258557	4259323	u	767	27	0.00718687	1.13855	1	bone
TCONS_00113999	chr12	4535765	4536736	u	972	56	0.0559833	1.70081	1	bone
TCONS_00114010	chr12	5043312	5043569	i	258	31	0.0777535	5.32233	1	bone
TCONS_00114025	chr12	6123985	6124508	u	524	37	0.0144761	1.26294	1	bone
TCONS_00114028	chr12	6420473	6421358	x	886	36	0.0142471	5.22389	2	bone
TCONS_00114078	chr12	10787740	10788223	x	484	21	0.00473935	0.199998	2	bone
TCONS_00114079	chr12	10796674	10797150	i	477	16	0.00328603	0	2	bone
TCONS_00114104	chr12	12688649	12689002	u	354	33	0.0238207	4.72448	1	bone
TCONS_00114110	chr12	199161	200942	x	1782	53	0.0251513	4.21965	2	bone
TCONS_00114158	chr12	7812929	7813548	x	620	37	0.0155417	0.65998	2	bone
TCONS_00114161	chr12	8365784	8366988	x	1205	63	0.0378768	0.506132	2	bone
TCONS_00114188	chr12	12549276	12550661	x	1386	67	0.0338434	0	2	bone
TCONS_00114190	chr12	301681	302509	u	829	68	0.17684	0.419475	1	bone
TCONS_00114201	chr12	7811004	7811247	u	244	5	0.002952	0.692682	1	bone
TCONS_00114205	chr12	9850686	9850959	u	274	25	0.0369882	0.828501	1	bone
TCONS_00114207	chr12	11866468	11866675	u	208	8	0.00342657	0.706134	1	bone
TCONS_00121934	chr13	6964719	6965011	u	293	65	0.122678	6.45838	1	bone
TCONS_00121938	chr13	20265388	20266671	u	1284	72	0.03729	6.99557	1	bone
TCONS_00122072	chr13	23664051	23665507	i	1457	29	0.00651076	2.18676	1	bone
TCONS_00122116	chr13	10834682	10836269	u	1588	63	0.0302618	0.687612	2	bone
TCONS_00122125	chr13	11633622	11636038	i	2417	70	0.119244	0.399403	2	bone
TCONS_00122188	chr13	20965032	20965502	u	471	40	0.011376	4.85732	1	bone
TCONS_00122195	chr13	24198609	24199021	u	413	20	0.0130364	0	1	bone
TCONS_00122215	chr13	1738244	1738885	u	642	44	0.0183734	0.660796	1	bone
TCONS_00122222	chr13	2805733	2807895	x	2163	42	0.0202558	0.275782	2	bone
TCONS_00122256	chr13	5507908	5508395	u	488	24	0.00478268	0.547479	1	bone
TCONS_00122266	chr13	6037466	6039012	u	1547	95	0.302817	15.0073	1	bone
TCONS_00122267	chr13	6037466	6039135	u	1670	95	0.212287	15.0073	2	bone
TCONS_00122280	chr13	7402932	7404147	u	1216	58	0.0227698	0	2	bone
TCONS_00122307	chr13	10070161	10070966	u	806	96	0.100847	2.65429	1	bone
TCONS_00122311	chr13	10263883	10266505	u	2623	77	0.0511574	1.88908	2	bone
TCONS_00122320	chr13	10918467	10919694	u	1228	27	0.0062417	1.02647	1	bone
TCONS_00122323	chr13	10994065	10994672	u	608	23	0.00958002	0.063111	1	bone
TCONS_00122324	chr13	11021434	11024033	x	2600	74	0.0959798	1.69047	2	bone
TCONS_00122354	chr13	13363843	13364424	u	582	46	0.0255019	1.12468	1	bone
TCONS_00122356	chr13	13711955	13712661	u	707	58	0.082606	0.754536	1	bone
TCONS_00122360	chr13	15781420	15781732	u	313	12	0.00316467	1.50876	1	bone
TCONS_00122399	chr13	19423514	19425418	u	1905	82	0.0847561	1.05333	2	bone
TCONS_00122412	chr13	20133581	20135051	x	1471	53	0.0239919	0.161982	2	bone
TCONS_00122426	chr13	21765767	21766312	u	546	60	0.053864	1.59449	1	bone
TCONS_00122439	chr13	22889120	22891185	u	2066	94	0.0926187	0	1	bone
TCONS_00122455	chr13	24199675	24200179	u	505	48	0.0252834	0.699277	1	bone
TCONS_00122457	chr13	24354714	24355249	u	536	52	0.0298232	3.09665	1	bone
TCONS_00122467	chr13	24733245	24734965	u	1721	67	0.0308834	3.92054	1	bone
TCONS_00122475	chr13	1464143	1465782	x	1640	32	0.0141677	0.387161	2	bone
TCONS_00122525	chr13	5981015	5981246	i	232	38	0.0359993	0.940062	1	bone
TCONS_00122544	chr13	8700495	8702405	i	1911	77	0.0525377	2.11826	2	bone
TCONS_00122545	chr13	8700495	8701535	i	1041	77	0.0594801	2.11826	2	bone
TCONS_00122561	chr13	11019121	11020503	u	1383	54	0.0261177	3.89091	2	bone
TCONS_00122591	chr13	13825386	13828749	u	3364	68	0.0494956	0.401054	2	bone
TCONS_00122603	chr13	16501285	16502012	u	728	40	0.0187349	2.16007	1	bone
TCONS_00122612	chr13	17833034	17834233	x	1200	28	0.0164331	0.487424	2	bone
TCONS_00122617	chr13	18077027	18081242	u	4216	95	0.073699	0.949315	4	bone
TCONS_00122620	chr13	18566152	18567164	x	1013	39	0.0109872	0.441335	2	bone
TCONS_00122641	chr13	20878713	20879966	u	1254	37	0.0200805	0.374712	2	bone
TCONS_00122663	chr13	23034543	23035060	x	518	64	0.14001	0	2	bone
TCONS_00122666	chr13	23551518	23552347	u	830	33	0.0131194	1.46892	2	bone
TCONS_00122673	chr13	98152	99722	u	1571	37	0.0085856	1.27798	1	bone
TCONS_00122674	chr13	293530	293744	u	215	37	0.0212553	7.33876	1	bone
TCONS_00122682	chr13	5583424	5583669	u	246	16	0.0142952	0	1	bone
TCONS_00122687	chr13	8700503	8701308	i	806	62	0.0275571	1.06925	1	bone
TCONS_00122688	chr13	8775150	8775501	u	352	57	0.0595092	0.343574	1	bone
TCONS_00122689	chr13	9589030	9589767	u	738	55	0.0250559	0.78862	1	bone
TCONS_00122697	chr13	13081505	13081859	i	355	18	0.00671812	0	1	bone
TCONS_00122698	chr13	13310397	13311723	u	1327	23	0.00558672	1.02194	1	bone
TCONS_00122700	chr13	13878333	13878828	u	496	45	0.0252367	1.96903	1	bone
TCONS_00122701	chr13	14472187	14472400	u	214	26	0.128765	3.06574	1	bone
TCONS_00122705	chr13	16486024	16486364	u	341	29	0.015247	18.9622	1	bone
TCONS_00122707	chr13	17283596	17283847	i	252	19	0.0192625	0.735849	1	bone
TCONS_00122716	chr13	20055770	20056801	u	1032	46	0.0244373	3.37102	1	bone
TCONS_00122717	chr13	20669803	20670364	i	562	61	0.0506361	9.9809	1	bone
TCONS_00122718	chr13	21159608	21159839	u	232	68	0.0899029	0.059235	1	bone
TCONS_00122721	chr13	23365186	23365476	u	291	11	0.00382801	0.160687	1	bone
TCONS_00122723	chr13	23448287	23449288	u	1002	37	0.0129159	1.02971	1	bone
TCONS_00134706	chr14	10020668	10023281	u	2614	70	0.0486067	0.861878	2	bone
TCONS_00134968	chr14	16546842	16548035	u	1194	39	0.0142776	5.31927	1	bone
TCONS_00135098	chr14	3870076	3870405	i	330	22	0.011784	0.921534	1	bone
TCONS_00135099	chr14	4546622	4547534	i	913	53	0.0280828	1.58457	1	bone
TCONS_00135116	chr14	16823	19065	u	2243	58	0.0845917	1.06467	2	bone
TCONS_00135117	chr14	16823	21045	x	4223	58	0.0540971	1.06467	3	bone
TCONS_00135118	chr14	222822	224265	i	1444	60	0.0830606	3.50665	2	bone
TCONS_00135126	chr14	1385351	1385654	i	304	34	0.0369295	1.88468	1	bone
TCONS_00135146	chr14	4422370	4423018	u	649	59	0.0360041	0	2	bone
TCONS_00135147	chr14	4422370	4422953	u	584	50	0.122824	0	2	bone
TCONS_00135162	chr14	6230247	6230690	u	444	42	0.0211914	3.9483	1	bone
TCONS_00135170	chr14	7103155	7103556	u	402	42	0.016129	1.37584	1	bone
TCONS_00135179	chr14	7373862	7374267	x	406	64	0.0283369	1.7777	1	bone
TCONS_00135195	chr14	8343485	8345144	u	1660	68	0.0387283	1.69303	1	bone
TCONS_00135201	chr14	9599176	9599903	i	728	76	0.0461223	0.176634	2	bone
TCONS_00135206	chr14	9956077	9957149	u	1073	42	0.0108826	1.20131	2	bone
TCONS_00135214	chr14	10662846	10663292	i	447	51	0.0157041	0	2	bone
TCONS_00135232	chr14	12347110	12347762	u	653	25	0.0119515	1.70272	1	bone
TCONS_00135285	chr14	15847571	15847810	u	240	35	0.130865	0.604871	1	bone
TCONS_00135288	chr14	16624904	16625457	u	554	77	0.0848267	0.900913	1	bone
TCONS_00135290	chr14	16625802	16626540	i	739	45	0.0126564	0.825711	1	bone
TCONS_00135309	chr14	17942529	17942780	u	252	43	0.0152182	1.29352	1	bone
TCONS_00135310	chr14	18086455	18087425	u	971	30	0.0130962	1.67783	1	bone
TCONS_00135351	chr14	4765529	4767806	x	2278	39	0.0147626	1.24402	2	bone
TCONS_00135377	chr14	8250838	8251904	x	1067	26	0.0135751	0	2	bone
TCONS_00135391	chr14	9599184	9599906	i	723	59	0.0865019	4.64108	2	bone
TCONS_00135418	chr14	13793311	13794816	u	1506	47	0.0171415	5.03393	1	bone
TCONS_00135419	chr14	13793311	13794782	u	1472	47	0.0171415	5.03393	2	bone
TCONS_00135473	chr14	10761640	10763101	u	1462	53	0.0215868	1.65619	1	bone
TCONS_00135476	chr14	11482467	11483092	i	626	27	0.0119811	0.949091	1	bone
TCONS_00135477	chr14	12164623	12165103	u	481	39	0.0147518	1.64639	1	bone
TCONS_00135480	chr14	13331455	13331889	u	435	48	0.0385161	0	1	bone
TCONS_00135483	chr14	14903728	14904014	u	287	36	0.00989078	0.524108	1	bone
TCONS_00135487	chr14	17946540	17946841	u	302	45	0.0142546	0.206249	1	bone
TCONS_00135489	chr14	18350451	18350992	u	542	79	0.0630459	4.96959	1	bone
TCONS_00143365	chr15	1397324	1398192	u	869	68	0.0567035	0.84557	1	bone
TCONS_00143448	chr15	7895850	7896455	u	606	35	0.0107132	2.95256	1	bone
TCONS_00143478	chr15	3651665	3652003	u	339	24	0.0354501	0.896283	1	bone
TCONS_00143487	chr15	5197614	5198108	u	495	82	0.168149	0.951497	1	bone
TCONS_00143530	chr15	4434800	4435614	i	815	40	0.183299	13.1863	1	bone
TCONS_00143531	chr15	4434800	4435493	i	694	37	0.0109259	13.1863	2	bone
TCONS_00143536	chr15	5403693	5405351	u	1659	27	0.00946588	1.05918	2	bone
TCONS_00143554	chr15	17227	17598	u	372	17	0.0969182	1.40718	1	bone
TCONS_00143561	chr15	2142954	2143367	u	414	26	0.00812063	0.547664	1	bone
TCONS_00143563	chr15	2803440	2803721	u	282	47	0.0252559	2.16521	1	bone
TCONS_00143568	chr15	5428819	5430094	i	1276	59	0.0234626	18.0188	1	bone
TCONS_00143570	chr15	6043896	6044174	u	279	28	0.0367789	1.07084	1	bone
TCONS_00147966	chr16	3033512	3034213	u	702	29	0.00667805	3.16363	1	bone
TCONS_00148116	chr16	5983849	5984577	i	729	34	0.00953398	1.88435	1	bone
TCONS_00148121	chr16	14210950	14211576	i	627	61	0.0300832	0	1	bone
TCONS_00148126	chr16	18236964	18237938	u	975	44	0.0453756	0	1	bone
TCONS_00148171	chr16	3901211	3901992	u	782	64	0.177014	6.34546	1	bone
TCONS_00148188	chr16	5672930	5673546	u	617	54	0.142877	1.77924	1	bone
TCONS_00148189	chr16	5672930	5673990	u	1061	35	0.0149432	1.17412	1	bone
TCONS_00148216	chr16	7505571	7506478	i	908	80	0.099262	25.8594	1	bone
TCONS_00148217	chr16	7518359	7518674	i	316	33	0.0268267	58.2083	1	bone
TCONS_00148232	chr16	9817610	9818679	x	1070	49	0.0227316	0	2	bone
TCONS_00148234	chr16	9834895	9835803	i	909	41	0.0216063	0	2	bone
TCONS_00148246	chr16	11461680	11462840	i	1161	38	0.0180367	0	2	bone
TCONS_00148254	chr16	12108474	12108886	i	413	24	0.00639739	0	1	bone
TCONS_00148268	chr16	13186361	13189252	x	2892	76	0.0454742	0	2	bone
TCONS_00148276	chr16	14051923	14054203	u	2281	54	0.0210393	0	2	bone
TCONS_00148277	chr16	14306412	14307286	u	875	35	0.0104724	0	2	bone
TCONS_00148279	chr16	14689622	14690028	x	407	40	0.0153424	0	1	bone
TCONS_00148291	chr16	16538458	16538860	i	403	34	0.0127579	0	1	bone
TCONS_00148310	chr16	19381422	19381865	u	444	31	0.00817997	2.04151	1	bone
TCONS_00148358	chr16	2619043	2620280	x	1238	29	0.0214785	2.00145	2	bone
TCONS_00148450	chr16	11461680	11462842	i	1163	56	0.0297146	0	2	bone
TCONS_00148453	chr16	11623302	11624072	u	771	37	0.174292	0	2	bone
TCONS_00148464	chr16	13184470	13185653	u	1184	40	0.0108225	0	2	bone
TCONS_00148468	chr16	14306311	14308857	u	2547	68	0.0359767	0	2	bone
TCONS_00148476	chr16	15858324	15859100	x	777	71	0.0474446	0	2	bone
TCONS_00148540	chr16	4212780	4213031	u	252	8	0.0146767	0.140937	1	bone
TCONS_00148542	chr16	6106209	6106464	u	256	34	0.0499033	0.773627	1	bone
TCONS_00148547	chr16	9714747	9715345	u	599	64	0.0412655	0	1	bone
TCONS_00148553	chr16	15223756	15223991	u	236	12	0.0153706	0	1	bone
TCONS_00157950	chr17	1852636	1853750	i	1115	34	0.0145326	7.63535	1	bone
TCONS_00158670	chr17	4694114	4695252	i	1139	79	0.11247	0.423125	1	bone
TCONS_00158675	chr17	13574178	13575284	u	1107	32	0.00630242	0.966795	1	bone
TCONS_00158687	chr17	958246	958497	u	252	16	0.00858253	2.92819	1	bone
TCONS_00158691	chr17	1480349	1480568	u	220	30	0.010019	0	1	bone
TCONS_00158749	chr17	8616421	8617062	u	642	46	0.0164945	2.90978	1	bone
TCONS_00158761	chr17	10218658	10219149	u	492	40	0.0218431	1.35817	1	bone
TCONS_00158769	chr17	12045587	12045817	u	231	13	0.00306119	0	1	bone
TCONS_00158772	chr17	12459485	12460581	u	1097	53	0.0282308	2.19552	1	bone
TCONS_00158796	chr17	14982456	14984222	u	1767	48	0.0146878	0.203775	1	bone
TCONS_00158879	chr17	4516790	4517065	u	276	27	0.0150445	0	1	bone
TCONS_00158880	chr17	5288853	5289282	u	430	40	0.188577	1.98188	1	bone
TCONS_00158884	chr17	9901289	9901756	i	468	53	0.119931	1.59058	1	bone
TCONS_00158887	chr17	10475190	10475729	u	540	29	0.00580922	1.6177	1	bone
TCONS_00158888	chr17	10475190	10475510	u	321	31	0.00805299	1.05305	1	bone
TCONS_00158892	chr17	11498796	11499289	i	494	35	0.00971526	0.244588	1	bone
TCONS_00158893	chr17	11577486	11577914	i	429	63	0.0526578	0.423926	1	bone
TCONS_00158894	chr17	12069916	12070503	u	588	35	0.156352	0.318095	1	bone
TCONS_00158898	chr17	14110339	14110684	i	346	20	0.00948484	1.06052	1	bone
TCONS_00158899	chr17	14193413	14194375	u	963	61	0.0413895	2.8552	1	bone
TCONS_00158903	chr17	15018495	15019577	i	1083	66	0.0318007	0.054547	1	bone
TCONS_00165316	chr18	9722142	9722550	x	409	38	0.0856107	9.82139	1	bone
TCONS_00165655	chr18	21172395	21173094	u	700	37	0.00852677	8.71486	1	bone
TCONS_00165775	chr18	2658452	2659782	u	1331	41	0.0119313	0.777752	2	bone
TCONS_00166332	chr18	11204619	11205912	i	1294	36	0.0131542	1.31122	2	bone
TCONS_00166333	chr18	11206530	11208267	i	1738	52	0.0257084	0.069421	2	bone
TCONS_00166376	chr18	19312573	19314209	i	1637	57	0.0225563	0.196773	1	bone
TCONS_00166519	chr18	1683179	1683444	u	266	20	0.00942266	1.19765	1	bone
TCONS_00166522	chr18	2658647	2659975	u	1329	56	0.0440723	4.88775	2	bone
TCONS_00166528	chr18	3600827	3601193	u	367	23	0.184195	0.122765	1	bone
TCONS_00166542	chr18	5097206	5098970	u	1765	48	0.173017	0	2	bone
TCONS_00166543	chr18	5097206	5099034	u	1829	54	0.0265754	0	2	bone
TCONS_00166549	chr18	5592501	5593977	i	1477	43	0.0302385	0.174708	2	bone
TCONS_00166584	chr18	11298434	11299246	x	813	43	0.0112302	11.0656	1	bone
TCONS_00166589	chr18	11954220	11954738	u	519	21	0.0268051	2.57119	1	bone
TCONS_00166592	chr18	12205193	12206625	u	1433	96	0.0760307	0.387131	2	bone
TCONS_00166597	chr18	13567641	13569538	u	1898	58	0.0297623	2.43826	1	bone
TCONS_00166598	chr18	13567641	13569805	u	2165	58	0.029619	2.43826	2	bone
TCONS_00166609	chr18	15414620	15415577	u	958	53	0.0261175	3.49376	1	bone
TCONS_00166611	chr18	15571865	15572626	u	762	45	0.0221904	1.27438	1	bone
TCONS_00166620	chr18	16716963	16718168	x	1206	45	0.0155863	0	2	bone
TCONS_00166626	chr18	17533204	17533521	u	318	16	0.00376321	1.05737	1	bone
TCONS_00166631	chr18	18436463	18437888	u	1426	86	0.0585292	1.02821	2	bone
TCONS_00166657	chr18	20498684	20499611	x	928	62	0.0272548	0.184423	2	bone
TCONS_00166662	chr18	20870820	20872244	u	1425	42	0.0128486	3.38807	1	bone
TCONS_00166663	chr18	20870820	20871850	u	1031	62	0.0332613	1.90504	1	bone
TCONS_00166722	chr18	4905522	4906097	u	576	52	0.0299405	1.03367	2	bone
TCONS_00166731	chr18	6983646	6984260	u	615	75	0.0973786	0	2	bone
TCONS_00166786	chr18	12700530	12701322	u	793	67	0.0389736	2.83747	2	bone
TCONS_00166876	chr18	20836041	20837093	u	1053	66	0.0364788	2.68305	2	bone
TCONS_00166887	chr18	22014489	22015581	u	1093	82	0.0639855	0.05327	2	bone
TCONS_00166894	chr18	907300	907534	i	235	12	0.00295851	1.06021	1	bone
TCONS_00166900	chr18	8684901	8685343	i	443	66	0.0479463	0.96287	1	bone
TCONS_00166905	chr18	13285395	13286354	u	960	60	0.0296873	1.09709	1	bone
TCONS_00166907	chr18	15592603	15593444	u	842	30	0.00769894	31.81	1	bone
TCONS_00166908	chr18	15888446	15889330	u	885	60	0.133985	2.72734	1	bone
TCONS_00166909	chr18	16154140	16154408	u	269	31	0.0137332	0.135348	1	bone
TCONS_00166911	chr18	16405504	16405970	i	467	28	0.0107532	2.11559	1	bone
TCONS_00177315	chr19	1648937	1649850	u	914	48	0.0165705	1.01583	1	bone
TCONS_00177318	chr19	4503871	4504808	u	938	64	0.0527936	11.4428	1	bone
TCONS_00177364	chr19	5569010	5569359	i	350	24	0.0150812	6.67275	1	bone
TCONS_00177417	chr19	864735	865089	i	355	49	0.0204014	1.12497	1	bone
TCONS_00177419	chr19	861063	861486	u	424	35	0.048343	0.332533	1	bone
TCONS_00177422	chr19	1373477	1374446	x	970	55	0.0356378	3.7396	1	bone
TCONS_00177432	chr19	1847180	1847413	u	234	18	0.00420843	2.39414	1	bone
TCONS_00177457	chr19	4668838	4669590	u	753	40	0.0267734	2.29402	2	bone
TCONS_00177465	chr19	5232957	5235750	u	2794	80	0.0482765	2.313	2	bone
TCONS_00177466	chr19	5232957	5235893	x	2937	83	0.1717	0.668174	2	bone
TCONS_00177473	chr19	6476385	6477786	x	1402	83	0.0994317	12.5697	1	bone
TCONS_00177480	chr19	798225	799209	i	985	40	0.0152578	0.717349	2	bone
TCONS_00177492	chr19	2047009	2048263	u	1255	54	0.0233255	2.07944	2	bone
TCONS_00177515	chr19	4189787	4190250	x	464	24	0.0139596	0	2	bone
TCONS_00177521	chr19	4677174	4679250	x	2077	70	0.0411764	1.38497	2	bone
TCONS_00177540	chr19	5702527	5702764	u	238	46	0.0249098	0.542919	1	bone
TCONS_00177543	chr19	6058162	6058740	i	579	46	0.0449258	0	2	bone
TCONS_00177559	chr19	408419	409130	u	712	44	0.0134381	1.91334	1	bone
TCONS_00177564	chr19	2639477	2639927	u	451	38	0.027	3.80295	1	bone
TCONS_00177567	chr19	2880343	2880561	u	219	40	0.0139117	0.08231	1	bone
TCONS_00177571	chr19	3668499	3668955	i	457	12	0.0126152	0.587833	1	bone
TCONS_00177573	chr19	4861492	4861713	u	222	25	0.00603908	1.05282	1	bone
TCONS_00182271	chr20	2540437	2540970	i	534	56	0.125851	0.534332	1	bone
TCONS_00182278	chr20	11039154	11039556	u	403	38	0.183636	1.48185	1	bone
TCONS_00182285	chr20	13044	15272	x	2229	91	0.0811338	0.339293	2	bone
TCONS_00182298	chr20	938997	940483	i	1487	51	0.0265935	0.982419	2	bone
TCONS_00182311	chr20	2600850	2601496	i	647	36	0.010139	2.50913	1	bone
TCONS_00182330	chr20	5899358	5899980	u	623	31	0.0132282	0.693554	1	bone
TCONS_00182333	chr20	6534653	6536620	u	1968	42	0.01955	1.24621	2	bone
TCONS_00182336	chr20	6880109	6880431	u	323	47	0.0207502	0.699527	1	bone
TCONS_00182337	chr20	7086287	7087026	u	740	53	0.0221935	1.78721	2	bone
TCONS_00182398	chr20	11997737	11998456	u	720	34	0.0102764	2.98586	1	bone
TCONS_00182416	chr20	14093196	14095527	u	2332	56	0.0218803	0	2	bone
TCONS_00182428	chr20	15993790	15994236	u	447	56	0.102094	0.789355	1	bone
TCONS_00182435	chr20	400042	400622	i	581	54	0.0259902	1.29171	1	bone
TCONS_00182461	chr20	2703075	2705708	x	2634	91	0.122253	1.55027	2	bone
TCONS_00182531	chr20	10910523	10913004	u	2482	60	0.0284025	2.70515	2	bone
TCONS_00182537	chr20	12115398	12116355	x	958	54	0.0316441	0.180388	2	bone
TCONS_00182589	chr20	2925785	2926494	u	710	40	0.0129062	1.98238	1	bone
TCONS_00182591	chr20	3560938	3561355	u	418	39	0.172391	0.67811	1	bone
TCONS_00182600	chr20	8875369	8875733	u	365	33	0.0180144	0	1	bone
TCONS_00182602	chr20	9629258	9629727	u	470	28	0.0183063	12.8043	1	bone
TCONS_00182606	chr20	11760418	11760761	u	344	26	0.00979081	1.19494	1	bone
TCONS_00182610	chr20	15867210	15867526	u	317	34	0.107989	0.102467	1	bone
TCONS_00190518	chr21	4204728	4205357	u	630	54	0.0284118	6.68848	1	bone
TCONS_00190571	chr21	6377395	6378114	u	720	55	0.0195805	9.23661	1	bone
TCONS_00191117	chr21	2373235	2374266	i	1032	61	0.0247682	2.22863	1	bone
TCONS_00191124	chr21	200226	202746	x	2521	73	0.0402019	3.61743	2	bone
TCONS_00191136	chr21	3740941	3741364	u	424	62	0.0371671	1.33476	1	bone
TCONS_00191140	chr21	5138272	5140563	u	2292	68	0.105953	3.14651	1	bone
TCONS_00191158	chr21	5944092	5945827	i	1736	72	0.0439219	7.56916	2	bone
TCONS_00191159	chr21	5944092	5945817	i	1726	72	0.0439219	7.56916	1	bone
TCONS_00191166	chr21	7204505	7205944	u	1440	65	0.0349807	0.756084	1	bone
TCONS_00191173	chr21	7651792	7652878	i	1087	67	0.0622805	2.37483	1	bone
TCONS_00191197	chr21	10476652	10476873	u	222	10	0.00278521	0	1	bone
TCONS_00191202	chr21	11262863	11263302	u	440	22	0.00433526	0.463625	1	bone
TCONS_00191307	chr21	1023527	1023831	i	305	7	0.00430692	0.253959	1	bone
TCONS_00191309	chr21	3003373	3004079	u	707	57	0.0309548	2.45247	1	bone
TCONS_00191313	chr21	3634725	3636969	u	2245	48	0.0215909	2.7204	1	bone
TCONS_00191316	chr21	7828233	7828545	u	313	19	0.00450069	1.59543	1	bone
TCONS_00191318	chr21	10697113	10697484	u	372	31	0.00733194	1.98426	1	bone
TCONS_00191321	chr21	11635940	11636256	i	317	35	0.0717	3.86444	1	bone
TCONS_00191324	chr21	12076807	12077047	u	241	21	0.0148266	4.38852	1	bone
TCONS_00191326	chr21	12409506	12409729	u	224	30	0.0163234	0	1	bone
TCONS_00196502	chr22	7995468	7996518	u	1051	67	0.0326675	22.2763	1	bone
TCONS_00196632	chr22	4335616	4336026	x	411	31	0.0188571	6.09482	2	bone
TCONS_00196656	chr22	7872052	7873470	u	1419	61	0.0357458	2.01261	2	bone
TCONS_00196670	chr22	1012074	1013007	x	934	49	0.0164186	0	2	bone
TCONS_00196696	chr22	3750212	3751547	u	1336	43	0.0345102	6.67509	2	bone
TCONS_00196736	chr22	473562	474349	u	788	53	0.0249086	0.341772	1	bone
TCONS_00196737	chr22	610318	610808	u	491	47	0.0156201	0.692128	1	bone
TCONS_00196741	chr22	1155278	1155536	u	259	30	0.00715082	1.11425	1	bone
TCONS_00196748	chr22	6465741	6465982	u	242	28	0.00942549	1.07084	1	bone
TCONS_00196749	chr22	6946716	6947285	u	570	30	0.0121282	0.095812	1	bone
TCONS_00201191	chr23	15619525	15622427	x	2903	67	0.0360145	0.980169	2	bone
TCONS_00201243	chr23	9575403	9575785	u	383	45	0.0323278	5.00662	1	bone
TCONS_00201382	chr23	11535727	11536808	u	1082	32	0.0113735	1.36506	1	bone
TCONS_00201392	chr23	590076	590738	u	663	47	0.0215438	1.9328	1	bone
TCONS_00201419	chr23	2075099	2075455	u	357	84	0.0651959	0.26496	1	bone
TCONS_00201436	chr23	3097185	3099328	i	2144	55	0.0290026	1.62628	2	bone
TCONS_00201466	chr23	6508455	6509617	i	1163	75	0.06649	0.235072	2	bone
TCONS_00201506	chr23	12016240	12016538	u	299	21	0.0110123	0.777165	1	bone
TCONS_00201507	chr23	12065924	12066489	u	566	25	0.0048721	0.99994	1	bone
TCONS_00201514	chr23	13064173	13065460	u	1288	60	0.034311	1.37305	1	bone
TCONS_00201525	chr23	15542413	15543718	x	1306	53	0.0323167	0.91968	2	bone
TCONS_00201621	chr23	12741405	12742627	x	1223	61	0.0351082	26.5452	2	bone
TCONS_00201637	chr23	15798593	15803858	u	5266	90	0.136114	0	2	bone
TCONS_00201638	chr23	15798593	15802243	u	3651	79	0.0576705	0	2	bone
TCONS_00201659	chr23	2553318	2553970	u	653	44	0.0178822	1.83351	1	bone
TCONS_00201666	chr23	7982686	7983047	u	362	40	0.0237937	0	1	bone
TCONS_00201668	chr23	9012225	9012550	u	326	43	0.0286345	1.52308	1	bone
TCONS_00201671	chr23	10864800	10865164	u	365	18	0.00360146	0.836181	1	bone
TCONS_00201673	chr23	11605557	11607686	i	2130	52	0.0165817	10.7903	1	bone
TCONS_00201674	chr23	11821438	11821831	u	394	24	0.00495727	1.12746	1	bone
TCONS_00201675	chr23	12170638	12170878	u	241	25	0.0136096	0.171068	1	bone
TCONS_00201676	chr23	12246611	12247139	u	529	24	0.00802807	0.65384	1	bone
TCONS_00201677	chr23	12262545	12263624	u	1080	33	0.0100391	0.754611	1	bone
TCONS_00201679	chr23	12544974	12545685	u	712	65	0.0495297	0.056149	1	bone
TCONS_00201680	chr23	13035314	13036075	u	762	47	0.0179361	3.45564	1	bone
TCONS_00201682	chr23	13155250	13155449	u	200	37	0.0119931	0	1	bone
TCONS_00201683	chr23	13203992	13204219	u	228	22	0.00609969	0.043053	1	bone
TCONS_00201684	chr23	14204342	14204697	u	356	18	0.00417112	0.774053	1	bone
TCONS_00201685	chr23	16203053	16203461	u	409	26	0.00873334	0	1	bone
TCONS_00201688	chr23	18086394	18088853	u	2460	61	0.0239974	2.87952	1	bone
TCONS_00201689	chr23	18299869	18300183	u	315	32	0.0101798	1.01531	1	bone
TCONS_00209101	chr24	3936659	3937237	u	579	76	0.0572383	25.963	1	bone
TCONS_00209212	chr24	185963	187300	u	1338	76	0.0557328	0.637462	1	bone
TCONS_00209254	chr24	4898983	4900461	x	1479	61	0.0281709	3.86659	3	bone
TCONS_00209271	chr24	6394344	6395887	x	1544	75	0.0559517	0	2	bone
TCONS_00209277	chr24	6235872	6237036	u	1165	57	0.0247492	0.688397	1	bone
TCONS_00209278	chr24	6829026	6829271	u	246	14	0.0106794	0.705152	1	bone
TCONS_00209283	chr24	7494042	7495612	u	1571	35	0.0114385	2.05205	1	bone
TCONS_00209299	chr24	9094518	9094921	i	404	53	0.041893	0.691805	1	bone
TCONS_00209300	chr24	9094518	9094794	u	277	19	0.00412676	0.101156	1	bone
TCONS_00209329	chr24	12242887	12243729	u	843	39	0.0123847	0.175086	1	bone
TCONS_00209370	chr24	4912916	4914282	x	1367	84	0.0683164	0	2	bone
TCONS_00209372	chr24	5081138	5081547	u	410	64	0.0952881	1.03911	2	bone
TCONS_00209423	chr24	10399314	10401824	u	2511	62	0.0272186	0	2	bone
TCONS_00209445	chr24	3294416	3294730	i	315	31	0.0210372	1.00568	1	bone
TCONS_00209446	chr24	3885843	3886228	u	386	21	0.00900988	0.654557	1	bone
TCONS_00209455	chr24	8523007	8523678	i	672	41	0.0209654	3.68316	1	bone
TCONS_00209456	chr24	8722512	8722750	u	239	9	0.0042254	1.08954	1	bone
TCONS_00209458	chr24	8966208	8966703	u	496	52	0.0175827	0.231749	1	bone
TCONS_00215253	chr25	7513248	7514067	u	820	38	0.177899	5.42953	1	bone
TCONS_00215511	chr25	2766597	2768270	u	1674	55	0.0267133	3.06091	1	bone
TCONS_00215573	chr25	2140662	2140988	u	327	31	0.122343	1.70614	1	bone
TCONS_00215581	chr25	4109946	4111199	u	1254	62	0.0516159	0.606234	1	bone
TCONS_00215583	chr25	5737907	5738781	u	875	16	0.00770249	3.44802	1	bone
TCONS_00215590	chr25	993719	994129	i	411	37	0.0199664	0.333691	1	bone
TCONS_00215614	chr25	4402418	4404014	u	1597	66	0.0353988	4.16331	2	bone
TCONS_00215641	chr25	7268815	7269023	i	209	26	0.00469891	1.7446	1	bone
TCONS_00215656	chr25	8116890	8118735	u	1846	63	0.0288037	0.490758	2	bone
TCONS_00215700	chr25	4361304	4362811	u	1508	49	0.0156356	0	2	bone
TCONS_00215741	chr25	980238	980878	i	641	42	0.0365962	0.53375	1	bone
TCONS_00215743	chr25	1912407	1913991	u	1585	44	0.0129941	1.21873	1	bone
TCONS_00215745	chr25	1963466	1963823	i	358	51	0.0473251	0.565332	1	bone
TCONS_00215747	chr25	2349534	2349778	i	245	16	0.00408871	0	1	bone
TCONS_00219927	chr26	14924691	14925219	u	529	25	0.00627133	6.49178	1	bone
TCONS_00220380	chr26	2690071	2691076	u	1006	43	0.0199187	2.57949	2	bone
TCONS_00220387	chr26	6318252	6320728	u	2477	69	0.035899	0.774618	1	bone
TCONS_00220425	chr26	15034036	15035182	u	1147	74	0.0439359	2.48827	1	bone
TCONS_00220516	chr26	1864830	1865091	u	262	48	0.0205831	0.587191	1	bone
TCONS_00220524	chr26	2913395	2914541	i	1147	51	0.0283114	1.03653	2	bone
TCONS_00220533	chr26	3602442	3603748	x	1307	52	0.016166	0.58445	2	bone
TCONS_00220535	chr26	3737790	3738358	x	569	28	0.00980542	0	2	bone
TCONS_00220553	chr26	7790805	7791148	u	344	27	0.0128171	1.15333	1	bone
TCONS_00220576	chr26	10140185	10140402	u	218	9	0.0449827	0	1	bone
TCONS_00220578	chr26	10958290	10959442	x	1153	40	0.0112655	0	2	bone
TCONS_00220579	chr26	11059392	11060754	u	1363	46	0.0194986	1.99164	2	bone
TCONS_00220605	chr26	14832663	14833402	u	740	61	0.0689863	7.56304	1	bone
TCONS_00220606	chr26	14898523	14899296	u	774	94	0.200048	0	2	bone
TCONS_00220607	chr26	14898523	14899321	u	799	94	0.200048	0	2	bone
TCONS_00220608	chr26	14898523	14899321	u	799	94	0.200048	0	2	bone
TCONS_00220609	chr26	14898523	14899222	u	700	94	0.133036	0	2	bone
TCONS_00220621	chr26	15612165	15612909	u	745	47	0.0206882	1.42611	1	bone
TCONS_00220706	chr26	9877088	9879583	x	2496	57	0.0226705	2.0681	2	bone
TCONS_00220718	chr26	11968708	11969804	u	1097	52	0.034029	6.17982	2	bone
TCONS_00220719	chr26	12212797	12214195	u	1399	61	0.034317	2.01831	2	bone
TCONS_00220743	chr26	1236875	1237105	i	231	33	0.0147448	0.60341	1	bone
TCONS_00220749	chr26	3681315	3681708	u	394	45	0.0558073	1.39296	1	bone
TCONS_00220751	chr26	4858236	4858470	u	235	26	0.00526875	0.122803	1	bone
TCONS_00220752	chr26	4888486	4888965	u	480	87	0.0727149	2.77489	1	bone
TCONS_00220753	chr26	4943182	4943616	i	435	41	0.0126536	0	1	bone
TCONS_00220759	chr26	8784399	8784714	u	316	48	0.052497	0	1	bone
TCONS_00220761	chr26	10641428	10641796	u	369	20	0.0385545	1.37974	1	bone
TCONS_00220762	chr26	11396977	11397277	u	301	22	0.0124	0	1	bone
TCONS_00220764	chr26	12352405	12352711	u	307	65	0.0862081	0	1	bone
TCONS_00220768	chr26	12726176	12726381	i	206	35	0.00753823	1.07084	1	bone
TCONS_00220769	chr26	12869033	12869703	u	671	51	0.083923	2.4175	1	bone
TCONS_00220771	chr26	13375782	13376052	i	271	52	0.0283827	0.929906	1	bone
TCONS_00220772	chr26	13483104	13483625	i	522	44	0.0152992	0.68633	1	bone
TCONS_00220774	chr26	14846038	14846370	i	333	56	0.0983472	0.999342	1	bone
TCONS_00227144	chr27	14297561	14298608	u	1048	28	0.0116687	10.3612	1	bone
TCONS_00227633	chr27	585407	585931	i	525	37	0.0147771	1.53087	1	bone
TCONS_00227637	chr27	14134539	14135085	u	547	34	0.0644618	22.9485	1	bone
TCONS_00227684	chr27	6739268	6739831	u	564	28	0.0099841	0.712311	1	bone
TCONS_00227694	chr27	10652052	10653527	u	1476	37	0.0205666	2.73724	1	bone
TCONS_00227695	chr27	10761124	10761676	u	553	21	0.0112114	0	1	bone
TCONS_00227778	chr27	13938776	13939829	i	1054	41	0.0141631	1.61962	1	bone
TCONS_00227792	chr27	823475	824018	u	544	58	0.0387565	0.4639	1	bone
TCONS_00227797	chr27	1451765	1452206	u	442	77	0.108376	1.1179	1	bone
TCONS_00227810	chr27	3548452	3550122	u	1671	54	0.0236154	1.25861	1	bone
TCONS_00227832	chr27	4511539	4513382	u	1844	50	0.0195231	1.61868	2	bone
TCONS_00227835	chr27	4611868	4612522	u	655	63	0.0295136	0.883103	1	bone
TCONS_00227836	chr27	5098550	5099036	u	487	21	0.00497793	0.014188	1	bone
TCONS_00227848	chr27	6750074	6752493	u	2420	68	0.04227	1.92591	1	bone
TCONS_00227849	chr27	6750074	6750727	u	654	25	0.00440881	1.07384	1	bone
TCONS_00227857	chr27	9036280	9036517	i	238	17	0.0571742	1.21932	1	bone
TCONS_00227858	chr27	9115653	9115965	u	313	32	0.0167041	4.76131	1	bone
TCONS_00227878	chr27	11090856	11092857	x	2002	57	0.0313917	0.164687	2	bone
TCONS_00227882	chr27	11548143	11549472	x	1330	80	0.0595069	0.097855	2	bone
TCONS_00227884	chr27	12170518	12171764	x	1247	79	0.154262	1.74359	2	bone
TCONS_00227907	chr27	14462818	14463363	u	546	57	0.0362817	1.63207	1	bone
TCONS_00227918	chr27	1094929	1096305	u	1377	60	0.115709	3.50193	2	bone
TCONS_00227924	chr27	1815462	1816801	u	1340	70	0.0397965	8.69011	2	bone
TCONS_00227935	chr27	4512931	4515529	u	2599	48	0.0146612	0	2	bone
TCONS_00227988	chr27	10667414	10668833	x	1420	81	0.0982196	0	2	bone
TCONS_00227994	chr27	11462928	11464923	u	1996	53	0.0174915	1.15898	2	bone
TCONS_00228033	chr27	885280	887394	i	2115	31	0.0106211	0.207029	1	bone
TCONS_00228034	chr27	1200163	1200500	u	338	44	0.11792	1.15268	1	bone
TCONS_00228039	chr27	3364828	3365083	u	256	21	0.00681184	0.928619	1	bone
TCONS_00228041	chr27	3653382	3653794	i	413	31	0.0116532	0.24848	1	bone
TCONS_00228044	chr27	4962465	4962708	u	244	48	0.085677	0	1	bone
TCONS_00228045	chr27	6147076	6147283	u	208	5	0.0199869	1.06912	1	bone
TCONS_00228048	chr27	9781070	9781731	u	662	33	0.0143603	5.6176	1	bone
TCONS_00228050	chr27	10521381	10521657	u	277	32	0.00672466	1.6752	1	bone
TCONS_00228055	chr27	12668791	12669651	u	861	52	0.0291005	3.37752	1	bone
TCONS_00228056	chr27	13351810	13352437	u	628	39	0.0141757	1.17883	1	bone
TCONS_00235063	chr28	13696194	13697128	x	935	77	0.189723	1.90359	2	bone
TCONS_00235901	chr28	9491236	9491525	u	290	31	0.00727439	0.646966	1	bone
TCONS_00235970	chr28	9838083	9839619	x	1537	42	0.0153631	4.53134	2	bone
TCONS_00236170	chr28	446257	449477	x	3221	48	0.027248	1.06036	2	bone
TCONS_00236172	chr28	633475	634767	u	1293	60	0.0427391	0.375933	2	bone
TCONS_00236206	chr28	5003485	5003850	i	366	23	0.00906046	0.763632	1	bone
TCONS_00236222	chr28	6310185	6311343	i	1159	46	0.0151233	1.07621	2	bone
TCONS_00236232	chr28	6812622	6815009	i	2388	38	0.0225136	0	2	bone
TCONS_00236267	chr28	9453936	9456166	u	2231	67	0.037769	0.105008	2	bone
TCONS_00236268	chr28	9777927	9778203	u	277	24	0.00794041	2.42775	1	bone
TCONS_00236274	chr28	10217429	10218120	u	692	32	0.00914552	0.956254	1	bone
TCONS_00236277	chr28	10217429	10218419	u	991	79	0.0560888	0.955102	1	bone
TCONS_00236278	chr28	10253079	10254178	u	1100	39	0.0147917	0	3	bone
TCONS_00236279	chr28	10253079	10254178	u	1100	39	0.0147917	0	3	bone
TCONS_00236285	chr28	10812940	10814169	u	1230	47	0.0177305	0	1	bone
TCONS_00236287	chr28	10836174	10838369	u	2196	98	0.0842859	1.81367	2	bone
TCONS_00236290	chr28	10991403	10991777	u	375	14	0.00865691	0.73659	1	bone
TCONS_00236291	chr28	11001993	11002357	u	365	40	0.0113433	0.435541	1	bone
TCONS_00236320	chr28	14710982	14712499	u	1518	48	0.0152044	0.981102	1	bone
TCONS_00236328	chr28	15096661	15100538	u	3878	51	0.0236523	1.50274	2	bone
TCONS_00236354	chr28	17587462	17588079	i	618	50	0.0208565	2.45704	1	bone
TCONS_00236361	chr28	18919206	18921906	u	2701	82	0.0641961	1.99968	1	bone
TCONS_00236375	chr28	19476933	19477929	u	997	38	0.0148455	0.968908	1	bone
TCONS_00236380	chr28	20541489	20541717	u	229	31	0.0189622	0.117417	1	bone
TCONS_00236433	chr28	2079284	2082527	x	3244	89	0.153242	2.21476	2	bone
TCONS_00236434	chr28	2079284	2080060	u	777	37	0.0951489	2.21476	2	bone
TCONS_00236449	chr28	2952622	2953084	i	463	56	0.0464137	9.16117	1	bone
TCONS_00236452	chr28	2837421	2837661	i	241	8	0.0039822	0.859199	1	bone
TCONS_00236457	chr28	4717606	4718724	x	1119	45	0.0153757	0.766401	2	bone
TCONS_00236485	chr28	8520669	8521714	u	1046	54	0.0221219	0	2	bone
TCONS_00236496	chr28	9453861	9455907	u	2047	74	0.0525834	1.91776	2	bone
TCONS_00236498	chr28	9778329	9780542	x	2214	42	0.0125795	0.736307	2	bone
TCONS_00236559	chr28	17764945	17766469	x	1525	45	0.0189061	1.72348	2	bone
TCONS_00236567	chr28	18781923	18783449	u	1527	52	0.022153	2.72334	2	bone
TCONS_00236568	chr28	19001504	19002905	u	1402	72	0.169502	0.249626	2	bone
TCONS_00236591	chr28	1314063	1314504	i	442	72	0.199494	1.07878	1	bone
TCONS_00236592	chr28	1467829	1468483	u	655	44	0.012788	1.05454	1	bone
TCONS_00236595	chr28	3237689	3239139	i	1451	48	0.0138358	1.22877	1	bone
TCONS_00236604	chr28	10303034	10303267	u	234	14	0.00340529	0.085423	1	bone
TCONS_00236606	chr28	12440048	12440551	u	504	40	0.0137034	3.01094	1	bone
TCONS_00236609	chr28	16620081	16620474	u	394	71	0.0901317	2.10534	1	bone
TCONS_00236611	chr28	17210699	17210947	u	249	31	0.0108597	0	1	bone
TCONS_00236612	chr28	17691754	17691979	u	226	34	0.105981	0.399748	1	bone
TCONS_00236616	chr28	20450631	20451008	u	378	15	0.00486363	0.095375	1	bone
TCONS_00246915	chr29	10366975	10368208	u	1234	38	0.0193479	1.51917	2	bone
TCONS_00247545	chr29	6705422	6705978	u	557	26	0.0110505	1.68898	1	bone
TCONS_00247572	chr29	10680039	10680465	u	427	36	0.017433	0.41823	1	bone
TCONS_00247666	chr29	993805	994336	u	532	75	0.115032	0.980111	1	bone
TCONS_00247697	chr29	1780431	1781888	x	1458	70	0.0451728	1.22398	1	bone
TCONS_00247712	chr29	2625581	2627075	x	1495	54	0.0231594	0	2	bone
TCONS_00247715	chr29	3171754	3173134	x	1381	51	0.0171053	0	2	bone
TCONS_00247733	chr29	5265756	5266667	u	912	50	0.0217513	0	2	bone
TCONS_00247738	chr29	6252986	6254471	x	1486	42	0.0152884	0	2	bone
TCONS_00247739	chr29	6252986	6254469	x	1484	42	0.0129608	0	2	bone
TCONS_00247747	chr29	7245794	7246232	u	439	47	0.0204017	0.558593	1	bone
TCONS_00247760	chr29	8398159	8398577	i	419	18	0.00430658	13.258	1	bone
TCONS_00247773	chr29	9635098	9635568	u	471	38	0.0130935	1.28652	1	bone
TCONS_00247774	chr29	9818549	9819520	u	972	38	0.0258141	2.43455	1	bone
TCONS_00247821	chr29	15872470	15874059	x	1590	48	0.0137828	1.26442	2	bone
TCONS_00247878	chr29	6252475	6253710	u	1236	70	0.0466445	1.84105	3	bone
TCONS_00247887	chr29	7017623	7018436	i	814	54	0.019656	0.454954	1	bone
TCONS_00247893	chr29	8409347	8411686	x	2340	58	0.0317147	12.7174	2	bone
TCONS_00247944	chr29	4628417	4628788	u	372	37	0.0386126	0.229329	1	bone
TCONS_00247948	chr29	5624936	5625173	i	238	16	0.00390227	0.124766	1	bone
TCONS_00247949	chr29	6117761	6118018	u	258	25	0.010552	1.13863	1	bone
TCONS_00247954	chr29	10050352	10050704	u	353	10	0.0083177	5.06582	1	bone
TCONS_00247955	chr29	10449781	10450431	u	651	36	0.0104637	0.459206	1	bone
TCONS_00247956	chr29	10449781	10451126	u	1346	60	0.0438829	0.828707	1	bone
TCONS_00247966	chr29	13545343	13545771	i	429	35	0.036638	1.80553	1	bone
TCONS_00256290	chr30	2403671	2405364	x	1694	34	0.0163027	0	2	bone
TCONS_00256299	chr30	3044256	3046737	i	2482	85	0.0592795	0.24415	2	bone
TCONS_00256422	chr30	1194302	1194986	u	685	30	0.0168596	0.7021	2	bone
TCONS_00256434	chr30	2403671	2405364	x	1694	34	0.0163027	0	2	bone
TCONS_00256435	chr30	2403671	2405437	x	1767	34	0.0156847	0	2	bone
TCONS_00256444	chr30	2570238	2571369	x	1132	57	0.0522381	0	2	bone
TCONS_00256445	chr30	3044256	3046364	i	2109	85	0.0876314	5.72652	2	bone
TCONS_00256452	chr30	4405597	4407095	x	1499	58	0.0293782	1.40266	2	bone
TCONS_00256467	chr30	6554718	6555390	x	673	28	0.00629403	0.795223	1	bone
TCONS_00256468	chr30	6889219	6892085	i	2867	89	0.0672662	0.352017	2	bone
TCONS_00256476	chr30	8776974	8777505	u	532	23	0.00522203	0	2	bone
TCONS_00256516	chr30	12519041	12519361	u	321	46	0.028942	0.324497	1	bone
TCONS_00256520	chr30	12882534	12883625	u	1092	36	0.0138491	1.32041	1	bone
TCONS_00256556	chr30	17975611	17978343	u	2733	55	0.0473385	0	2	bone
TCONS_00256558	chr30	18110709	18111297	u	589	37	0.0173846	0.897518	1	bone
TCONS_00256562	chr30	18419655	18420724	i	1070	97	0.0757654	0	2	bone
TCONS_00256570	chr30	1606879	1612139	u	5261	69	0.0511262	1.57446	2	bone
TCONS_00256571	chr30	1606879	1613547	u	6669	70	0.0580316	1.57446	2	bone
TCONS_00256572	chr30	1606879	1613557	u	6679	70	0.0572041	1.57446	2	bone
TCONS_00256573	chr30	1618402	1619763	x	1362	50	0.0255835	1.11462	2	bone
TCONS_00256632	chr30	9031766	9032935	x	1170	41	0.031778	0.775793	2	bone
TCONS_00256634	chr30	9307004	9307341	x	338	21	0.0464169	0.054295	2	bone
TCONS_00256644	chr30	9871707	9873011	u	1305	78	0.0496083	0	2	bone
TCONS_00256701	chr30	16113038	16113830	u	793	49	0.0289378	1.48095	2	bone
TCONS_00256702	chr30	16202840	16204334	u	1495	49	0.0165388	0	2	bone
TCONS_00256722	chr30	341234	342750	u	1517	46	0.0196817	1.26623	1	bone
TCONS_00256726	chr30	2961929	2962381	i	453	2	1.49667e-05	1.79787	1	bone
TCONS_00256727	chr30	3028985	3030071	i	1087	48	0.0240212	0.022986	1	bone
TCONS_00256729	chr30	4545002	4545257	i	256	29	0.0103277	0.352067	1	bone
TCONS_00256745	chr30	12126551	12126852	i	302	42	0.0217069	0	1	bone
TCONS_00256747	chr30	13205297	13206730	u	1434	56	0.0353505	0.405315	1	bone
TCONS_00256748	chr30	13259399	13259914	u	516	17	0.00967572	2.35799	1	bone
TCONS_00256750	chr30	13772384	13773297	u	914	62	0.0303483	2.5095	1	bone
TCONS_00264778	chr31	10834496	10836176	u	1681	57	0.0261202	2.03392	1	bone
TCONS_00265415	chr31	8070443	8072026	u	1584	38	0.0122053	1.71328	2	bone
TCONS_00265915	chr31	8817164	8817521	i	358	23	0.0106012	1.90077	1	bone
TCONS_00266028	chr31	18160194	18161742	u	1549	40	0.0192781	0	2	bone
TCONS_00266030	chr31	18788230	18789017	u	788	52	0.0167264	2.81353	1	bone
TCONS_00266190	chr31	16621208	16622289	u	1082	77	0.071588	2.54558	1	bone
TCONS_00266194	chr31	19869737	19870390	u	654	20	0.00692281	2.90934	1	bone
TCONS_00266203	chr31	297165	299473	u	2309	74	0.042578	0	2	bone
TCONS_00266204	chr31	297165	298216	u	1052	74	0.0418544	0	2	bone
TCONS_00266230	chr31	2391493	2393650	u	2158	94	0.113397	1.0613	1	bone
TCONS_00266239	chr31	4076519	4077041	x	523	39	0.0244318	0.521429	1	bone
TCONS_00266254	chr31	5253572	5256114	x	2543	60	0.0548795	2.92464	2	bone
TCONS_00266255	chr31	5253572	5255320	x	1749	60	0.0860842	2.92464	2	bone
TCONS_00266257	chr31	5448380	5449971	i	1592	68	0.0409459	0.871168	2	bone
TCONS_00266288	chr31	8223813	8224477	u	665	38	0.110875	2.12256	1	bone
TCONS_00266293	chr31	8464620	8465939	u	1320	56	0.0354158	0	1	bone
TCONS_00266295	chr31	8560562	8561144	i	583	37	0.0101708	1.49697	1	bone
TCONS_00266304	chr31	11409083	11411568	i	2486	87	0.0978724	14.8239	2	bone
TCONS_00266328	chr31	12220250	12221026	x	777	37	0.0156134	0.699845	2	bone
TCONS_00266333	chr31	12935349	12935924	u	576	60	0.0471986	0	2	bone
TCONS_00266347	chr31	14549444	14550818	u	1375	57	0.0270357	1.25126	1	bone
TCONS_00266349	chr31	15294709	15295433	u	725	17	0.00454277	0	2	bone
TCONS_00266353	chr31	15464378	15465882	x	1505	71	0.0409646	0.522737	2	bone
TCONS_00266361	chr31	16435810	16436147	u	338	15	0.00816567	2.98552	1	bone
TCONS_00266364	chr31	17140835	17142049	u	1215	55	0.0524684	0.986494	2	bone
TCONS_00266398	chr31	22168298	22170501	u	2204	53	0.0277464	4.20262	1	bone
TCONS_00266420	chr31	23706044	23706292	u	249	28	0.00834165	0	1	bone
TCONS_00266423	chr31	24067645	24068145	u	501	32	0.0175649	1.41853	1	bone
TCONS_00266450	chr31	2058638	2059414	i	777	51	0.025006	1.17066	1	bone
TCONS_00266459	chr31	3022907	3024483	i	1577	64	0.0413099	2.51888	2	bone
TCONS_00266494	chr31	6281191	6285149	u	3959	50	0.0237914	1.07871	2	bone
TCONS_00266499	chr31	6774795	6775321	u	527	58	0.035035	0	2	bone
TCONS_00266505	chr31	8297170	8300819	i	3650	85	0.0692483	3.34108	2	bone
TCONS_00266513	chr31	8786378	8787623	i	1246	47	0.0205795	1.24279	1	bone
TCONS_00266520	chr31	9965150	9967826	u	2677	75	0.0412876	0	2	bone
TCONS_00266521	chr31	9965150	9966543	u	1394	75	0.0555241	0	1	bone
TCONS_00266522	chr31	9965150	9966555	u	1406	75	0.0555241	0	2	bone
TCONS_00266551	chr31	11381272	11383197	i	1926	37	0.0227864	1.40446	2	bone
TCONS_00266571	chr31	11727748	11728437	x	690	18	0.00307873	5.49589	2	bone
TCONS_00266639	chr31	21003675	21004991	u	1317	49	0.0207904	7.49388	2	bone
TCONS_00266670	chr31	24000714	24001531	x	818	77	0.0735095	0.204922	2	bone
TCONS_00266679	chr31	2631660	2632217	i	558	49	0.0270694	1.65456	1	bone
TCONS_00266685	chr31	5575712	5578030	i	2319	49	0.0209325	0.727208	1	bone
TCONS_00266688	chr31	7975091	7975433	u	343	40	0.0136637	0.839714	1	bone
TCONS_00266690	chr31	8817164	8818079	i	916	39	0.010763	0.339662	1	bone
TCONS_00266692	chr31	9989258	9990664	u	1407	55	0.0249241	1.34095	1	bone
TCONS_00266694	chr31	10485649	10485923	u	275	29	0.0127029	1.07084	1	bone
TCONS_00266702	chr31	16480239	16480557	u	319	22	0.00940489	0.936319	1	bone
TCONS_00266705	chr31	18995648	18995847	i	200	21	0.00555056	0.040157	1	bone
TCONS_00266708	chr31	19753527	19753778	u	252	24	0.0121185	0.158269	1	bone
TCONS_00266710	chr31	20077122	20077680	u	559	32	0.0130246	0.007452	1	bone
TCONS_00266711	chr31	21309089	21309689	i	601	35	0.0282003	0.705058	1	bone
TCONS_00279493	chr32	2023479	2023923	u	445	27	0.0137297	2.55468	1	bone
TCONS_00279575	chr32	18983475	18985448	u	1974	51	0.0291634	1.97024	1	bone
TCONS_00279688	chr32	19800197	19800838	i	642	65	0.0421498	0	2	bone
TCONS_00279722	chr32	9988491	9989219	u	729	66	0.0307927	0.502384	1	bone
TCONS_00279735	chr32	20841353	20842144	u	792	49	0.0163881	10.6801	1	bone
TCONS_00279768	chr32	3159755	3159992	u	238	2	1.00997e-05	1.71949	1	bone
TCONS_00279776	chr32	4181675	4182822	i	1148	74	0.0580016	5.04796	1	bone
TCONS_00279780	chr32	4954975	4956203	u	1229	44	0.0193361	3.25667	1	bone
TCONS_00279790	chr32	5520792	5521552	u	761	34	0.0121659	1.18294	1	bone
TCONS_00279808	chr32	8208676	8209571	i	896	72	0.0539839	0.240152	2	bone
TCONS_00279810	chr32	8452791	8453417	u	627	48	0.0240266	1.37031	1	bone
TCONS_00279813	chr32	8784766	8785041	u	276	24	0.0198361	0	1	bone
TCONS_00279816	chr32	8914386	8915898	u	1513	99	0.163314	0.933738	2	bone
TCONS_00279841	chr32	11596323	11597733	u	1411	60	0.0291464	2.19069	2	bone
TCONS_00279860	chr32	13614356	13615169	u	814	47	0.017261	1.07676	1	bone
TCONS_00279865	chr32	14476750	14477103	u	354	23	0.00748099	0.226369	1	bone
TCONS_00279870	chr32	14942054	14943249	i	1196	66	0.0415397	1.83913	2	bone
TCONS_00279896	chr32	17854118	17854873	u	756	71	0.0710838	0	2	bone
TCONS_00279928	chr32	19425164	19426177	u	1014	41	0.015529	0.487018	1	bone
TCONS_00279940	chr32	20659715	20660470	u	756	33	0.0107934	5.3405	2	bone
TCONS_00279950	chr32	22227428	22227661	u	234	18	0.00744215	0.558301	1	bone
TCONS_00279955	chr32	23149646	23150447	x	802	42	0.0257878	0	2	bone
TCONS_00279956	chr32	23219910	23220314	x	405	9	0.00318592	0	2	bone
TCONS_00279961	chr32	23733771	23734219	u	449	58	0.0558999	7.36908	1	bone
TCONS_00279999	chr32	1929419	1929954	x	536	60	0.0410102	0	2	bone
TCONS_00280021	chr32	4336169	4337968	x	1800	78	0.0844125	1.66866	2	bone
TCONS_00280051	chr32	8846363	8847851	u	1489	47	0.180745	0.97082	2	bone
TCONS_00280061	chr32	9765443	9766813	x	1371	62	0.0375695	1.08738	2	bone
TCONS_00280062	chr32	9771699	9773629	x	1931	33	0.00968251	0.203636	2	bone
TCONS_00280095	chr32	13957599	13958732	u	1134	32	0.0120859	0.198678	2	bone
TCONS_00280100	chr32	14142226	14146657	u	4432	69	0.0340728	5.40665	7	bone
TCONS_00280107	chr32	14788470	14789735	x	1266	49	0.023132	1.33963	2	bone
TCONS_00280125	chr32	17985958	17986435	i	478	32	0.026131	1.15074	1	bone
TCONS_00280159	chr32	23762441	23763101	i	661	29	0.0116711	0	2	bone
TCONS_00280165	chr32	24440224	24441011	u	788	37	0.00982709	0.913824	2	bone
TCONS_00280172	chr32	25372368	25374033	x	1666	58	0.0348247	0	2	bone
TCONS_00280181	chr32	5362279	5362625	u	347	28	0.0150578	0.183769	1	bone
TCONS_00280182	chr32	6204889	6205139	u	251	0	6.33972e-06	0.916542	1	bone
TCONS_00280183	chr32	6668199	6668508	i	310	49	0.0165171	0.12064	1	bone
TCONS_00280194	chr32	9625084	9625510	u	427	68	0.0502168	1.55204	1	bone
TCONS_00280198	chr32	15155248	15155599	u	352	15	0.00653948	1.72693	1	bone
TCONS_00280205	chr32	18248937	18249214	u	278	15	0.00613722	0.153254	1	bone
TCONS_00280212	chr32	22671390	22671697	i	308	51	0.0161412	1.58482	1	bone
TCONS_00280215	chr32	23968118	23968423	i	306	22	0.0141269	0.203718	1	bone
TCONS_00280218	chr32	25306031	25306406	i	376	16	0.00309007	0.940308	1	bone
TCONS_00293022	chr33	8937826	8938222	u	397	33	0.00987036	16.2529	1	bone
TCONS_00293059	chr33	6753815	6754979	u	1165	65	0.0341419	2.18764	1	bone
TCONS_00293094	chr33	16473987	16474485	u	499	24	0.00927325	0.533877	1	bone
TCONS_00293255	chr33	22234935	22235204	u	270	23	0.0901038	0.596894	1	bone
TCONS_00293307	chr33	2117399	2118871	u	1473	62	0.0336657	4.02111	2	bone
TCONS_00293327	chr33	3856106	3856806	u	701	61	0.0446002	0.455986	1	bone
TCONS_00293355	chr33	6601094	6601715	x	622	49	0.0204383	0.204871	1	bone
TCONS_00293470	chr33	18006480	18007470	u	991	80	0.0704638	2.28287	1	bone
TCONS_00293471	chr33	18006480	18006815	u	336	55	0.0394217	0.088706	1	bone
TCONS_00293495	chr33	20959321	20959914	u	594	85	0.13434	0.995868	1	bone
TCONS_00293497	chr33	21233432	21233688	i	257	22	0.00482554	0.004861	1	bone
TCONS_00293500	chr33	21871554	21871998	u	445	21	0.00364792	1.10541	1	bone
TCONS_00293502	chr33	22046073	22047140	x	1068	69	0.0391688	0	2	bone
TCONS_00293505	chr33	22399776	22400277	u	502	45	0.0405988	2.24805	1	bone
TCONS_00293512	chr33	22990543	22990985	i	443	28	0.0135453	2.11947	1	bone
TCONS_00293514	chr33	23069076	23069290	i	215	31	0.00629624	3.67821	1	bone
TCONS_00293515	chr33	23069076	23069546	i	471	66	0.0487461	0.658192	1	bone
TCONS_00293532	chr33	23587960	23588604	u	645	33	0.0130634	1.81545	1	bone
TCONS_00293591	chr33	3949193	3950924	x	1732	39	0.0157949	0	2	bone
TCONS_00293595	chr33	4666949	4669270	x	2322	53	0.0205911	1.75348	2	bone
TCONS_00293606	chr33	6282677	6283773	u	1097	51	0.0156596	0.794746	2	bone
TCONS_00293699	chr33	16226074	16228195	u	2122	34	0.0165329	4.75203	2	bone
TCONS_00293718	chr33	19211385	19212614	u	1230	56	0.0243262	2.64577	2	bone
TCONS_00293740	chr33	22430023	22430554	u	532	47	0.0231688	0.675985	1	bone
TCONS_00293769	chr33	2078074	2078939	u	866	85	0.113581	2.34725	1	bone
TCONS_00293774	chr33	4640608	4641249	i	642	58	0.0266034	9.31485	1	bone
TCONS_00293779	chr33	8891214	8891573	u	360	35	0.00807726	0.382231	1	bone
TCONS_00293782	chr33	11419306	11419589	i	284	8	1.41761e-05	1.07084	1	bone
TCONS_00293784	chr33	11955153	11955604	u	452	27	0.0134757	5.21283	1	bone
TCONS_00293787	chr33	14450921	14451684	i	764	38	0.0191018	2.38229	1	bone
TCONS_00293788	chr33	15088414	15088642	u	229	72	0.0747554	0.296157	1	bone
TCONS_00293795	chr33	20974997	20975324	u	328	48	0.0256768	0.342255	1	bone
TCONS_00304935	chr34	5164246	5165256	u	1011	48	0.0157143	27.3732	2	bone
TCONS_00304979	chr34	6981484	6983386	u	1903	56	0.0241978	0.811882	2	bone
TCONS_00305787	chr34	7988122	7988409	i	288	24	0.0212659	1.74283	1	bone
TCONS_00305839	chr34	12208075	12210008	u	1934	58	0.0383538	0.597036	2	bone
TCONS_00305948	chr34	6394491	6396212	u	1722	78	0.0444947	1.6922	1	bone
TCONS_00305964	chr34	442154	442660	u	507	45	0.0170386	0.492543	1	bone
TCONS_00305976	chr34	2100597	2101217	i	621	39	0.0144984	6.3366	1	bone
TCONS_00305994	chr34	3645830	3646105	u	276	22	0.00560397	0.110576	1	bone
TCONS_00305995	chr34	3645830	3649056	x	3227	71	0.041288	3.95861	2	bone
TCONS_00306100	chr34	11170712	11171572	u	861	30	0.00903356	0	2	bone
TCONS_00306121	chr34	12178624	12179277	u	654	37	0.0207557	0.806988	2	bone
TCONS_00306124	chr34	12208075	12209821	u	1747	58	0.0357961	0.597036	2	bone
TCONS_00306127	chr34	12675403	12675613	u	211	36	0.0351458	0.60976	1	bone
TCONS_00306137	chr34	14343053	14345879	x	2827	61	0.0451586	0	2	bone
TCONS_00306147	chr34	16089235	16089519	u	285	45	0.0836326	0	1	bone
TCONS_00306150	chr34	16600711	16603104	u	2394	52	0.0531396	1.72162	1	bone
TCONS_00306151	chr34	16600711	16603112	u	2402	52	0.0531396	1.72162	2	bone
TCONS_00306154	chr34	16732127	16732501	u	375	17	0.00396077	1.2674	1	bone
TCONS_00306161	chr34	17757250	17757614	u	365	37	0.0177851	1.969	1	bone
TCONS_00306164	chr34	18203768	18205764	u	1997	77	0.0640891	0	2	bone
TCONS_00306169	chr34	18615316	18615609	x	294	46	0.0243091	0.857765	1	bone
TCONS_00306178	chr34	2249477	2252122	x	2646	84	0.094393	1.73834	2	bone
TCONS_00306189	chr34	4557517	4560610	x	3094	92	0.11183	2.3249	3	bone
TCONS_00306193	chr34	5164246	5165256	u	1011	58	0.0261432	0.523308	2	bone
TCONS_00306203	chr34	5807669	5808714	x	1046	40	0.0212372	0	2	bone
TCONS_00306273	chr34	15023361	15023794	u	434	28	0.00606739	2.0693	1	bone
TCONS_00306274	chr34	15031495	15033425	x	1931	96	0.100636	9.04724	2	bone
TCONS_00306282	chr34	16905103	16907934	u	2832	90	0.0683913	1.12183	2	bone
TCONS_00306295	chr34	18426773	18428708	x	1936	47	0.0147376	2.93348	2	bone
TCONS_00306299	chr34	18584758	18586055	u	1298	24	0.00817229	1.66832	1	bone
TCONS_00306300	chr34	18584758	18586055	u	1298	24	0.00817229	1.66832	2	bone
TCONS_00306301	chr34	18584758	18586055	u	1298	24	0.00817229	1.66832	2	bone
TCONS_00306303	chr34	18818392	18819650	x	1259	53	0.0292389	5.02265	2	bone
TCONS_00306308	chr34	2120533	2121106	i	574	80	0.0466874	0	1	bone
TCONS_00306309	chr34	2183405	2184801	i	1397	44	0.02054	0.750382	1	bone
TCONS_00306311	chr34	2243722	2243982	i	261	13	0.00550089	0.075219	1	bone
TCONS_00306313	chr34	4705521	4705834	u	314	16	0.00892081	0	1	bone
TCONS_00306317	chr34	5553765	5554128	u	364	15	0.00540515	0.386179	1	bone
TCONS_00306321	chr34	7238399	7238882	u	484	72	0.133289	0.740812	1	bone
TCONS_00306323	chr34	10616708	10617076	u	369	41	0.0183595	1.08148	1	bone
TCONS_00306324	chr34	10753859	10755313	u	1455	84	0.0933504	1.82607	1	bone
TCONS_00306327	chr34	11117146	11117416	u	271	31	0.00707875	0	1	bone
TCONS_00306338	chr34	15529771	15530724	u	954	32	0.0163616	2.54291	1	bone
TCONS_00306341	chr34	17544088	17545721	u	1634	65	0.054905	1.1989	1	bone
TCONS_00315263	chr35	26859626	26859869	x	244	37	0.0106402	14.7037	1	bone
TCONS_00316108	chr35	9766424	9767225	i	802	41	0.117143	11.927	1	bone
TCONS_00316176	chr35	1628432	1630562	x	2131	38	0.143198	0.604345	2	bone
TCONS_00316242	chr35	23575756	23576724	u	969	49	0.0232859	0	2	bone
TCONS_00316273	chr35	21450830	21451184	i	355	29	0.00836453	2.95461	1	bone
TCONS_00316282	chr35	400168	402005	x	1838	56	0.0361561	3.69587	2	bone
TCONS_00316291	chr35	771331	773854	i	2524	58	0.028813	0.810625	1	bone
TCONS_00316295	chr35	452628	454334	i	1707	49	0.0232244	1.93523	1	bone
TCONS_00316325	chr35	5805510	5806917	u	1408	61	0.0403046	0.304216	1	bone
TCONS_00316336	chr35	9694592	9697127	u	2536	48	0.0192075	1.50413	2	bone
TCONS_00316347	chr35	10261187	10261905	u	719	40	0.0396103	1.37591	1	bone
TCONS_00316352	chr35	11590356	11590643	u	288	30	0.128186	2.30528	1	bone
TCONS_00316364	chr35	12846712	12847060	u	349	22	0.00958381	0.50218	1	bone
TCONS_00316385	chr35	15015189	15015856	u	668	38	0.019172	0.699733	1	bone
TCONS_00316395	chr35	15393409	15393879	u	471	44	0.180495	1.05796	1	bone
TCONS_00316412	chr35	18255420	18256163	u	744	41	0.0224851	0.830717	1	bone
TCONS_00316415	chr35	18435471	18437181	u	1711	66	0.0445038	1.17338	3	bone
TCONS_00316416	chr35	18442876	18443740	u	865	62	0.0350108	2.05482	1	bone
TCONS_00316452	chr35	23416262	23417979	x	1718	42	0.0165859	0.155837	2	bone
TCONS_00316465	chr35	24383748	24385746	u	1999	60	0.032896	0.135529	2	bone
TCONS_00316475	chr35	25297550	25299806	x	2257	69	0.0409027	1.58388	1	bone
TCONS_00316499	chr35	27929618	27930136	u	519	50	0.0180472	4.06775	1	bone
TCONS_00316529	chr35	1628432	1630383	u	1952	37	0.0335069	0.604345	2	bone
TCONS_00316530	chr35	1628432	1630383	u	1952	37	0.0335069	0.604345	2	bone
TCONS_00316554	chr35	5646693	5648319	x	1627	38	0.0153741	1.81448	2	bone
TCONS_00316555	chr35	5646693	5647774	u	1082	38	0.0153741	1.81448	2	bone
TCONS_00316597	chr35	10262846	10263453	u	608	22	0.00502387	20.2333	2	bone
TCONS_00316629	chr35	13313175	13313481	u	307	29	0.00810708	0.65634	1	bone
TCONS_00316632	chr35	14434394	14436059	u	1666	61	0.0428052	1.56519	2	bone
TCONS_00316674	chr35	18653539	18654707	u	1169	42	0.129426	0.407196	2	bone
TCONS_00316695	chr35	23574459	23575454	x	996	28	0.00716581	2.4536	2	bone
TCONS_00316731	chr35	96727	97643	u	917	33	0.00743923	1.2071	1	bone
TCONS_00316737	chr35	4300921	4301287	u	367	53	0.0323367	0	1	bone
TCONS_00316738	chr35	4741724	4742079	u	356	38	0.042625	0	1	bone
TCONS_00316740	chr35	6947915	6948421	u	507	62	0.0430329	0.937651	1	bone
TCONS_00316741	chr35	7268680	7269271	u	592	59	0.0438264	0.445655	1	bone
TCONS_00316746	chr35	10787716	10788027	u	312	33	0.0102273	1.76929	1	bone
TCONS_00316749	chr35	11634034	11634359	u	326	36	0.0121162	1.22906	1	bone
TCONS_00316750	chr35	11744702	11745361	i	660	22	0.00440163	2.1231	1	bone
TCONS_00316752	chr35	11787882	11789427	i	1546	25	0.00611575	0.823563	1	bone
TCONS_00316753	chr35	11956951	11958634	i	1684	76	0.0626106	1.09712	1	bone
TCONS_00316757	chr35	14602341	14602933	i	593	45	0.0156356	1.17765	1	bone
TCONS_00316758	chr35	15199271	15200513	u	1243	64	0.0389582	0.971688	1	bone
TCONS_00316761	chr35	16732717	16733186	i	470	45	0.0289263	1.19957	1	bone
TCONS_00316762	chr35	18113464	18114279	i	816	41	0.0218731	0.827467	1	bone
TCONS_00316765	chr35	19590208	19590635	u	428	48	0.0137207	0.415154	1	bone
TCONS_00316766	chr35	20333455	20333750	u	296	10	1.55674e-05	0.928544	1	bone
TCONS_00316770	chr35	27612401	27613173	i	773	78	0.0454618	1.7065	1	bone
TCONS_00316771	chr35	27693447	27694650	i	1204	29	0.0115549	1.89561	1	bone
TCONS_00328247	chr36	3490011	3490801	u	791	33	0.00713512	0	2	bone
TCONS_00329007	chr36	3199957	3201035	u	1079	35	0.0144793	1.91433	1	bone
TCONS_00329018	chr36	16457021	16457381	u	361	33	0.0122798	1.78071	1	bone
TCONS_00329024	chr36	20475905	20476395	u	491	83	0.0796392	0.104362	1	bone
TCONS_00329025	chr36	22412983	22413429	u	447	17	0.00994927	1.28645	1	bone
TCONS_00329034	chr36	551365	552549	u	1185	67	0.0349438	2.6957	2	bone
TCONS_00329035	chr36	551365	553091	u	1727	76	0.047706	0	2	bone
TCONS_00329036	chr36	551365	553204	x	1840	52	0.023025	0.228495	2	bone
TCONS_00329038	chr36	626604	630394	u	3791	74	0.0407307	0.905067	2	bone
TCONS_00329049	chr36	1204000	1204588	x	589	43	0.0399829	1.09981	2	bone
TCONS_00329065	chr36	3030722	3032604	u	1883	48	0.0169176	3.99066	2	bone
TCONS_00329107	chr36	6034588	6035254	i	667	54	0.0326117	2.17486	1	bone
TCONS_00329112	chr36	6804830	6805398	u	569	21	0.00687655	1.55733	1	bone
TCONS_00329113	chr36	7054425	7055103	u	679	25	0.00683046	0.438167	1	bone
TCONS_00329124	chr36	8682681	8683567	i	887	72	0.0955	0.229592	2	bone
TCONS_00329129	chr36	9395571	9395988	u	418	26	0.00564547	0.888951	1	bone
TCONS_00329144	chr36	11191991	11192336	u	346	42	0.0199871	1.29832	1	bone
TCONS_00329152	chr36	12710607	12714388	u	3782	67	0.035539	0	2	bone
TCONS_00329159	chr36	13288949	13289155	u	207	21	0.00868962	1.47779	1	bone
TCONS_00329160	chr36	13737640	13739443	u	1804	43	0.0262936	0.753204	2	bone
TCONS_00329175	chr36	17181595	17183244	x	1650	62	0.0437285	20.7832	2	bone
TCONS_00329176	chr36	17181595	17182797	u	1203	62	0.0473076	20.7832	2	bone
TCONS_00329181	chr36	17604383	17604753	u	371	19	0.0103412	1.52591	2	bone
TCONS_00329191	chr36	19258311	19258902	u	592	54	0.0217594	1.36458	1	bone
TCONS_00329202	chr36	19985706	19986507	u	802	87	0.192578	2.4263	1	bone
TCONS_00329219	chr36	22320181	22320988	u	808	57	0.0205661	1.14241	1	bone
TCONS_00329224	chr36	22226486	22227495	u	1010	49	0.0246758	2.70696	1	bone
TCONS_00329226	chr36	22572100	22574297	i	2198	43	0.0144193	2.93501	2	bone
TCONS_00329229	chr36	717000	718146	x	1147	54	0.0213997	6.19566	1	bone
TCONS_00329235	chr36	1089100	1090602	i	1503	73	0.0642753	0	2	bone
TCONS_00329288	chr36	3030712	3031085	u	374	30	0.0094785	7.51354	1	bone
TCONS_00329325	chr36	6597510	6599023	u	1514	79	0.0525318	0	2	bone
TCONS_00329326	chr36	6597510	6598230	u	721	79	0.118929	0	1	bone
TCONS_00329338	chr36	7804553	7805389	i	837	49	0.0278918	2.507	2	bone
TCONS_00329341	chr36	7926744	7928623	x	1880	79	0.0586271	0.861591	2	bone
TCONS_00329410	chr36	12641200	12641587	u	388	29	0.0136603	1.06219	2	bone
TCONS_00329460	chr36	20954275	20956606	x	2332	61	0.0378699	1.18305	2	bone
TCONS_00329476	chr36	2285362	2286013	u	652	16	0.00293581	1.04867	1	bone
TCONS_00329478	chr36	2907503	2908009	u	507	54	0.0273165	1.37923	1	bone
TCONS_00329479	chr36	3380909	3381363	i	455	38	0.016562	2.00282	1	bone
TCONS_00329483	chr36	6070526	6071738	i	1213	63	0.0299222	4.7077	1	bone
TCONS_00329486	chr36	8281828	8282073	i	246	30	0.0131706	2.25344	1	bone
TCONS_00329487	chr36	8805864	8806176	i	313	23	0.0154391	0.938358	1	bone
TCONS_00329488	chr36	8807228	8807452	u	225	5	0.00908692	1.37623	1	bone
TCONS_00329490	chr36	10553096	10554202	i	1107	57	0.0308096	3.95495	1	bone
TCONS_00329493	chr36	12109296	12109589	u	294	18	0.00518628	1.03988	1	bone
TCONS_00329495	chr36	12256090	12257029	i	940	39	0.0220702	0.765562	1	bone
TCONS_00329496	chr36	12262693	12263479	i	787	69	0.106203	1.95333	1	bone
TCONS_00329497	chr36	12808779	12809064	u	286	32	0.00874958	0.043058	1	bone
TCONS_00329499	chr36	13825137	13825735	u	599	34	0.0137946	1.57343	1	bone
TCONS_00329500	chr36	14695751	14696073	u	323	37	0.0226953	7.17606	1	bone
TCONS_00329501	chr36	15162782	15163133	i	352	60	0.067944	0	1	bone
TCONS_00329503	chr36	19876995	19877850	i	856	24	0.0370967	0.649671	1	bone
TCONS_00329505	chr36	20740594	20740849	u	256	60	0.0667415	0.451064	1	bone
TCONS_00329508	chr36	22121216	22121871	u	656	61	0.0344129	0.654042	1	bone
TCONS_00329509	chr36	22121216	22121698	u	483	60	0.0626639	1.11091	1	bone
TCONS_00340593	chr37	9907232	9909057	u	1826	68	0.0599889	0	2	bone
TCONS_00340675	chr37	10415081	10415874	u	794	51	0.0596806	2.97882	1	bone
TCONS_00340676	chr37	10969855	10970599	u	745	71	0.0743404	3.89211	1	bone
TCONS_00340679	chr37	262359	262897	i	539	52	0.115815	0.991599	2	bone
TCONS_00340687	chr37	1453082	1453971	u	890	75	0.0686501	0.315637	1	bone
TCONS_00340689	chr37	1622666	1623822	x	1157	92	0.147622	0	2	bone
TCONS_00340690	chr37	1979273	1980012	u	740	41	0.0119656	155.54	2	bone
TCONS_00340698	chr37	2876590	2876995	u	406	41	0.0160121	2.4058	1	bone
TCONS_00340708	chr37	3865296	3866792	u	1497	96	0.0923969	1.53857	1	bone
TCONS_00340765	chr37	7850353	7851446	u	1094	40	0.0115767	3.98695	1	bone
TCONS_00340780	chr37	8271315	8272078	u	764	30	0.0171125	0.959294	1	bone
TCONS_00340782	chr37	8480198	8480886	u	689	35	0.0147469	0.475584	1	bone
TCONS_00340822	chr37	10429425	10429850	u	426	32	0.0130519	15.2033	1	bone
TCONS_00340824	chr37	116541	117991	i	1451	79	0.0467759	8.51064	2	bone
TCONS_00340825	chr37	116541	117991	i	1451	79	0.0467759	8.51064	2	bone
TCONS_00340881	chr37	5838098	5838601	u	504	51	0.0262874	0.196651	2	bone
TCONS_00340890	chr37	6249766	6252679	x	2914	62	0.0365546	0.470951	2	bone
TCONS_00340906	chr37	7220334	7222175	u	1842	68	0.0391109	3.38759	2	bone
TCONS_00340924	chr37	8626324	8627015	i	692	88	0.0933172	0.062707	2	bone
TCONS_00340966	chr37	889700	890335	u	636	90	0.0834444	0.759354	1	bone
TCONS_00340970	chr37	4109084	4109403	i	320	50	0.0587417	0.554941	1	bone
TCONS_00340972	chr37	5605919	5606158	u	240	44	0.0164246	1.52297	1	bone
TCONS_00340976	chr37	6420522	6420861	i	340	63	0.0329692	0.933836	1	bone
TCONS_00340981	chr37	10362622	10363299	i	678	37	0.0217397	1.1837	1	bone
TCONS_00340984	chr37	10578634	10579341	i	708	45	0.0169823	0.67709	1	bone
TCONS_00347796	chr38	26902640	26903280	u	641	65	0.050885	5.85957	1	bone
TCONS_00348225	chr38	15943991	15945747	u	1757	38	0.0218519	0	2	bone
TCONS_00348648	chr38	16418864	16420008	u	1145	50	0.018434	1.01222	1	bone
TCONS_00348649	chr38	20168184	20168466	u	283	29	0.0108291	0.340449	1	bone
TCONS_00348672	chr38	4885074	4885582	u	509	51	0.130275	1.53914	1	bone
TCONS_00348762	chr38	21467920	21468958	u	1039	99	0.0884107	0.718484	1	bone
TCONS_00348933	chr38	6451182	6451738	u	557	89	0.121921	0.376299	1	bone
TCONS_00348941	chr38	12218544	12218963	i	420	74	0.160146	0.341871	1	bone
TCONS_00348989	chr38	2351717	2352276	x	560	49	0.043292	0	2	bone
TCONS_00348991	chr38	2391298	2392167	x	870	64	0.0309908	0.609271	1	bone
TCONS_00348992	chr38	2471630	2472602	u	973	65	0.0399249	2.0844	1	bone
TCONS_00348995	chr38	2707793	2708559	u	767	74	0.0664456	3.21919	1	bone
TCONS_00349004	chr38	4582256	4582484	u	229	23	0.00773672	0.120801	1	bone
TCONS_00349010	chr38	5187359	5187700	u	342	47	0.0277452	0	1	bone
TCONS_00349011	chr38	5187359	5187579	u	221	8	0.0191988	0	1	bone
TCONS_00349043	chr38	11254742	11255920	u	1179	35	0.0190355	0.765517	3	bone
TCONS_00349044	chr38	11254742	11255093	u	352	18	0.0103414	0.765517	1	bone
TCONS_00349048	chr38	11584066	11584816	u	751	24	0.0123085	0.421112	1	bone
TCONS_00349053	chr38	11936134	11937030	i	897	49	0.0179688	0.221918	2	bone
TCONS_00349061	chr38	13641432	13641763	u	332	28	0.0077997	1.29698	1	bone
TCONS_00349065	chr38	14371255	14375681	u	4427	64	0.0765102	0.144508	3	bone
TCONS_00349080	chr38	15078857	15079558	u	702	24	0.0119066	0.435506	1	bone
TCONS_00349081	chr38	15078857	15079396	u	540	64	0.0340352	1.61312	1	bone
TCONS_00349082	chr38	15078857	15079327	u	471	49	0.170784	1.34897	1	bone
TCONS_00349087	chr38	16187599	16189381	u	1783	50	0.182537	41.4608	2	bone
TCONS_00349088	chr38	16187599	16189218	u	1620	52	0.184397	41.4608	2	bone
TCONS_00349132	chr38	17792455	17793018	u	564	36	0.0158242	0	2	bone
TCONS_00349144	chr38	19768578	19769925	u	1348	74	0.0862745	0.237164	2	bone
TCONS_00349158	chr38	20982916	20983180	u	265	40	0.029714	1.38468	1	bone
TCONS_00349172	chr38	21467920	21468382	u	463	23	0.00842074	0.287129	2	bone
TCONS_00349196	chr38	23555964	23556252	u	289	15	0.00415609	0.787027	1	bone
TCONS_00349200	chr38	23758572	23759481	x	910	58	0.0262247	1.12672	2	bone
TCONS_00349206	chr38	24333558	24333801	u	244	0	5.33637e-07	2.20028	1	bone
TCONS_00349235	chr38	770764	772938	x	2175	44	0.0204185	0	2	bone
TCONS_00349244	chr38	2041310	2042218	x	909	34	0.189739	0.175855	2	bone
TCONS_00349254	chr38	2683047	2683676	u	630	38	0.0121685	0	2	bone
TCONS_00349354	chr38	16486526	16488421	u	1896	48	0.020953	1.35	2	bone
TCONS_00349364	chr38	16659676	16660967	u	1292	40	0.0154669	1.14711	2	bone
TCONS_00349387	chr38	18401371	18402628	i	1258	44	0.0179726	0.178473	2	bone
TCONS_00349454	chr38	3671170	3671449	i	280	27	0.0246562	259.172	1	bone
TCONS_00349458	chr38	6245061	6245585	u	525	86	0.144814	2.47367	1	bone
TCONS_00349461	chr38	6935091	6936000	u	910	43	0.0176171	1.11364	1	bone
TCONS_00349464	chr38	9004552	9004769	u	218	65	0.11344	0	1	bone
TCONS_00349468	chr38	9836869	9837650	u	782	66	0.0623447	3.93262	1	bone
TCONS_00349469	chr38	11056230	11058782	i	2553	44	0.0210057	1.17998	1	bone
TCONS_00349470	chr38	12047242	12048226	u	985	28	0.0213548	3.91906	1	bone
TCONS_00349472	chr38	13930119	13930923	u	805	50	0.115158	3.26584	1	bone
TCONS_00349478	chr38	15889173	15889810	u	638	42	0.0155934	0.494578	1	bone
TCONS_00349490	chr38	22076525	22076996	i	472	25	0.0144889	1.2478	1	bone
TCONS_00349495	chr38	23247493	23248147	u	655	43	0.040085	1.5012	1	bone
TCONS_00349497	chr38	23899615	23900012	i	398	45	0.0152118	0.34462	1	bone
TCONS_00349498	chr38	24122338	24122644	i	307	32	0.0110733	1.83066	1	bone
TCONS_00349501	chr38	25457016	25457877	u	862	65	0.0860876	2.56424	1	bone
TCONS_00363073	chr39	4246522	4246861	i	340	61	0.039663	1.08345	1	bone
TCONS_00363205	chr39	10078067	10078557	u	491	30	0.0104488	2.20602	1	bone
TCONS_00363209	chr39	13740925	13741686	u	762	59	0.0540427	1.12841	1	bone
TCONS_00363215	chr39	387104	388153	u	1050	60	0.0259368	6.51115	2	bone
TCONS_00363217	chr39	1098273	1101883	u	3611	54	0.0212677	3.12242	3	bone
TCONS_00363229	chr39	2463234	2465105	x	1872	85	0.0599176	0	2	bone
TCONS_00363280	chr39	6780941	6781305	u	365	22	0.0205298	5.51802	1	bone
TCONS_00363312	chr39	10152867	10153101	u	235	11	0.00599144	0.179992	1	bone
TCONS_00363313	chr39	10152867	10153512	u	646	52	0.150299	3.23251	1	bone
TCONS_00363316	chr39	10185625	10186294	i	670	76	0.0604726	2.1273	1	bone
TCONS_00363328	chr39	11136820	11137038	u	219	14	0.00460184	0.300275	1	bone
TCONS_00363351	chr39	13554803	13555327	u	525	20	0.00383322	1.30031	1	bone
TCONS_00363358	chr39	14710630	14710910	u	281	48	0.0964489	1.51317	1	bone
TCONS_00363359	chr39	14943169	14944120	u	952	59	0.0242047	0.897381	1	bone
TCONS_00363360	chr39	14943169	14943657	u	489	43	0.0165645	0.943828	1	bone
TCONS_00363361	chr39	15048347	15049521	u	1175	59	0.0375826	10.2569	2	bone
TCONS_00363367	chr39	15623812	15625451	u	1640	42	0.0369217	1.33877	2	bone
TCONS_00363370	chr39	606009	607997	u	1989	44	0.0196088	1.78756	2	bone
TCONS_00363399	chr39	3647602	3649422	i	1821	58	0.0251925	3.28317	2	bone
TCONS_00363400	chr39	3647602	3650137	i	2536	58	0.0303709	3.28317	3	bone
TCONS_00363453	chr39	12919113	12920531	u	1419	72	0.0841237	1.50478	2	bone
TCONS_00363459	chr39	14873748	14875354	u	1607	36	0.012727	8.54051	3	bone
TCONS_00363460	chr39	14873748	14875791	u	2044	54	0.023585	8.54051	3	bone
TCONS_00363463	chr39	15090244	15090783	u	540	61	0.156999	0	2	bone
TCONS_00363483	chr39	3862369	3862818	u	450	55	0.0385841	0.719049	1	bone
TCONS_00363484	chr39	4843850	4844969	u	1120	29	0.0121271	3.47943	1	bone
TCONS_00363486	chr39	6124707	6124908	u	202	11	0.00347293	0.134297	1	bone
TCONS_00363492	chr39	9263939	9264521	u	583	30	0.0211956	1.5331	1	bone
TCONS_00363494	chr39	10467192	10467633	u	442	54	0.0251816	3.35506	1	bone
TCONS_00363497	chr39	11881495	11881965	u	471	62	0.0340528	2.29473	1	bone
TCONS_00363502	chr39	14077148	14077389	u	242	28	0.165941	1.0347	1	bone
TCONS_00363506	chr39	14790751	14791166	u	416	31	0.0099351	1.14424	1	bone
TCONS_00371307	chr40	16196086	16198028	u	1943	41	0.188811	0.386019	2	bone
TCONS_00372112	chr40	1287515	1288349	u	835	29	0.00601764	0.865296	1	bone
TCONS_00372113	chr40	4212353	4213298	u	946	42	0.0206268	2.39516	1	bone
TCONS_00372305	chr40	4312711	4313611	u	901	40	0.0136411	2.14355	1	bone
TCONS_00372311	chr40	11647596	11648948	u	1353	67	0.043506	0.545324	1	bone
TCONS_00372314	chr40	18066704	18068619	u	1916	54	0.0248117	1.71945	1	bone
TCONS_00372360	chr40	7256260	7256981	u	722	41	0.0113381	1.51599	2	bone
TCONS_00372364	chr40	7667502	7668867	x	1366	72	0.0360063	0.873503	2	bone
TCONS_00372397	chr40	12603964	12605784	u	1821	49	0.016563	3.55714	3	bone
TCONS_00372441	chr40	16943390	16945172	u	1783	75	0.112385	1.19549	2	bone
TCONS_00372485	chr40	20400648	20401052	u	405	48	0.0330046	1.01047	1	bone
TCONS_00372503	chr40	22236507	22236998	u	492	88	0.0753908	1.17527	1	bone
TCONS_00372568	chr40	6216919	6218218	i	1300	30	0.00636593	0.168263	2	bone
TCONS_00372600	chr40	11147768	11149151	u	1384	54	0.17282	0	2	bone
TCONS_00372601	chr40	11147768	11148781	u	1014	28	0.0159015	0	1	bone
TCONS_00372635	chr40	15601514	15603460	u	1947	98	0.10956	2.37328	2	bone
TCONS_00372650	chr40	16998552	17000812	u	2261	58	0.0319564	1.48392	2	bone
TCONS_00372652	chr40	17341786	17342365	x	580	50	0.0207197	0	2	bone
TCONS_00372688	chr40	366513	367328	u	816	35	0.01367	1.09698	1	bone
TCONS_00372689	chr40	1132357	1133214	i	858	64	0.0327591	0.547693	1	bone
TCONS_00372690	chr40	1880682	1881372	u	691	66	0.0916293	10.0149	1	bone
TCONS_00372694	chr40	2666765	2667196	u	432	33	0.00910894	3.71055	1	bone
TCONS_00372695	chr40	3006930	3007984	i	1055	71	0.0548869	5.02571	1	bone
TCONS_00372696	chr40	3510762	3511276	i	515	23	0.00466146	2.35562	1	bone
TCONS_00372697	chr40	4119103	4119758	u	656	52	0.016971	1.12691	1	bone
TCONS_00372699	chr40	5025002	5025275	u	274	27	0.018042	2.41331	1	bone
TCONS_00372701	chr40	6075560	6076570	u	1011	77	0.0907057	1.56413	1	bone
TCONS_00372706	chr40	7567379	7567641	u	263	19	0.0165085	0	1	bone
TCONS_00372709	chr40	9160094	9160741	u	648	20	0.0121264	0.774371	1	bone
TCONS_00372713	chr40	11758193	11758424	u	232	20	0.00400599	1.06776	1	bone
TCONS_00372727	chr40	20402025	20402270	i	246	30	0.0186428	0.108825	1	bone
TCONS_00372729	chr40	20815622	20815841	u	220	0	6.05862e-06	1.04812	1	bone
TCONS_00372731	chr40	21480939	21482096	u	1158	44	0.0155377	3.82709	1	bone
TCONS_00372732	chr40	21666001	21668049	i	2049	99	0.0981456	1.56119	1	bone
TCONS_00382509	chr41	3032081	3035013	u	2933	64	0.180154	0.841643	2	bone
TCONS_00383190	chr41	5390878	5391292	u	415	64	0.084098	3.00577	1	bone
TCONS_00383192	chr41	14676814	14677238	u	425	44	0.0146097	1.75499	1	bone
TCONS_00383222	chr41	5400135	5401192	x	1058	49	0.0152809	0	1	bone
TCONS_00383319	chr41	3051350	3051769	u	420	44	0.0190094	0.218904	1	bone
TCONS_00383342	chr41	638834	639428	u	595	22	0.00470374	0.372157	1	bone
TCONS_00383347	chr41	1627501	1627868	i	368	48	0.0272436	0	2	bone
TCONS_00383352	chr41	2101381	2101991	x	611	25	0.00892814	0.540053	2	bone
TCONS_00383361	chr41	3032081	3035403	u	3323	66	0.168181	1.30723	3	bone
TCONS_00383362	chr41	3049719	3050007	u	289	34	0.0159361	0.353241	1	bone
TCONS_00383393	chr41	4735346	4735649	u	304	41	0.0238241	6.88388	1	bone
TCONS_00383397	chr41	4735346	4735719	u	374	42	0.0134782	1.73507	1	bone
TCONS_00383425	chr41	7639156	7639461	u	306	27	0.00750564	0	1	bone
TCONS_00383428	chr41	8103345	8104544	x	1200	53	0.133078	4.41662	2	bone
TCONS_00383438	chr41	8763611	8764722	x	1112	55	0.0199961	4.74646	2	bone
TCONS_00383448	chr41	9946681	9946981	u	301	18	0.00860606	1.40822	1	bone
TCONS_00383455	chr41	10905360	10906873	u	1514	62	0.0251474	0	2	bone
TCONS_00383456	chr41	11014571	11014792	x	222	71	0.118669	1.14159	1	bone
TCONS_00383463	chr41	11853901	11854658	u	758	42	0.0137422	2.18017	1	bone
TCONS_00383472	chr41	12631105	12633182	u	2078	36	0.0122117	0.694912	1	bone
TCONS_00383473	chr41	12631105	12631423	u	319	23	0.00506065	1.07811	1	bone
TCONS_00383480	chr41	14162162	14162909	u	748	49	0.0152354	0.732504	1	bone
TCONS_00383481	chr41	14285739	14286827	u	1089	61	0.0249695	2.15288	1	bone
TCONS_00383485	chr41	14621680	14622015	u	336	40	0.0101913	0.882274	1	bone
TCONS_00383486	chr41	14671047	14671849	i	803	61	0.0461844	1.19639	1	bone
TCONS_00383520	chr41	1864847	1865128	x	282	20	0.0222306	0	2	bone
TCONS_00383521	chr41	1890660	1893841	x	3182	56	0.031085	1.68081	2	bone
TCONS_00383534	chr41	3235453	3236709	u	1257	76	0.0463872	0	2	bone
TCONS_00383551	chr41	6744127	6746148	u	2022	50	0.0196445	0.454867	2	bone
TCONS_00383553	chr41	6778515	6779608	x	1094	45	0.0289652	2.59708	2	bone
TCONS_00383576	chr41	7636607	7637744	u	1138	36	0.0161263	0	2	bone
TCONS_00383589	chr41	9464604	9468354	i	3751	61	0.0283608	0.268222	2	bone
TCONS_00383610	chr41	12190137	12191016	x	880	38	0.0197708	1.07836	2	bone
TCONS_00383613	chr41	12304404	12305153	u	750	43	0.0208504	1.66992	2	bone
TCONS_00383647	chr41	4220320	4220561	i	242	38	0.0995781	0.736018	1	bone
TCONS_00383650	chr41	6079268	6079513	i	246	23	0.0180818	0.128594	1	bone
TCONS_00383655	chr41	7464991	7465589	u	599	64	0.0302019	0.703134	1	bone
TCONS_00383658	chr41	12145583	12146039	u	457	50	0.0539936	2.03868	1	bone
TCONS_00390675	chr42	3857114	3859115	u	2002	48	0.0219857	1.97345	1	bone
TCONS_00390795	chr42	8300139	8301781	u	1643	53	0.0213341	8.32368	1	bone
TCONS_00390813	chr42	9177659	9179328	u	1670	42	0.0239709	3.92491	1	bone
TCONS_00391249	chr42	11634263	11636931	i	2669	42	0.0150197	0.984948	2	bone
TCONS_00391368	chr42	12433942	12434970	u	1029	44	0.0176744	0	2	bone
TCONS_00391449	chr42	5488766	5489431	i	666	43	0.0213405	3.28475	1	bone
TCONS_00391471	chr42	830730	833037	u	2308	79	0.0488427	1.10996	3	bone
TCONS_00391474	chr42	889801	891466	x	1666	65	0.0356605	5.79798	2	bone
TCONS_00391489	chr42	2081397	2082078	u	682	37	0.0191412	1.54793	1	bone
TCONS_00391522	chr42	5708830	5709328	u	499	49	0.018211	0	1	bone
TCONS_00391523	chr42	5786330	5786567	u	238	17	0.00429902	0	1	bone
TCONS_00391524	chr42	5786330	5786994	u	665	25	0.0124835	0.137723	1	bone
TCONS_00391543	chr42	7784109	7784819	u	711	33	0.0101757	1.36243	1	bone
TCONS_00391554	chr42	9319899	9322008	x	2110	59	0.0303985	0	2	bone
TCONS_00391557	chr42	9489712	9492756	u	3045	61	0.0337564	2.02795	2	bone
TCONS_00391579	chr42	12067736	12068515	u	780	82	0.208561	2.26868	1	bone
TCONS_00391585	chr42	12508044	12508286	u	243	64	0.0597529	0.250549	1	bone
TCONS_00391595	chr42	13354720	13356228	x	1509	84	0.102348	0	2	bone
TCONS_00391596	chr42	13354720	13355964	x	1245	84	0.20845	0	2	bone
TCONS_00391602	chr42	1400265	1401467	u	1203	44	0.018081	2.26709	2	bone
TCONS_00391622	chr42	3850760	3852416	u	1657	65	0.0415622	0.119684	2	bone
TCONS_00391679	chr42	9179905	9182394	u	2490	61	0.0400528	10.6172	2	bone
TCONS_00391708	chr42	12623764	12624126	i	363	63	0.0511884	3.83612	1	bone
TCONS_00391722	chr42	836453	837057	u	605	51	0.0222423	0.921428	1	bone
TCONS_00391726	chr42	2134204	2134459	u	256	34	0.111212	1.88216	1	bone
TCONS_00391727	chr42	2178748	2179592	u	845	38	0.0137953	0.528239	1	bone
TCONS_00391729	chr42	2541081	2541647	u	567	41	0.0144968	0.824592	1	bone
TCONS_00391730	chr42	2628812	2629421	i	610	90	0.235256	0.919577	1	bone
TCONS_00391732	chr42	4353598	4354057	u	460	16	0.00981675	0.091177	1	bone
TCONS_00391734	chr42	4914286	4915039	i	754	30	0.0119298	1.86318	1	bone
TCONS_00391739	chr42	6083184	6084209	u	1026	29	0.0549197	1.58309	1	bone
TCONS_00391740	chr42	6570589	6570909	u	321	31	0.167581	1.30143	1	bone
TCONS_00391741	chr42	6570589	6570883	u	295	51	0.0472977	2.45903	1	bone
TCONS_00391743	chr42	7164570	7164915	u	346	69	0.124479	1.31065	1	bone
TCONS_00398177	chr43	8892157	8892543	u	387	27	0.00959946	7.07728	1	bone
TCONS_00398407	chr43	653696	656078	u	2383	50	0.031464	1.55415	2	bone
TCONS_00398478	chr43	2960616	2962910	x	2295	43	0.0173159	5.93861	2	bone
TCONS_00398773	chr43	1729916	1730192	u	277	19	0.00329075	12.3074	1	bone
TCONS_00398775	chr43	13624383	13625939	i	1557	69	0.0390951	2.89393	1	bone
TCONS_00398896	chr43	12445752	12446905	u	1154	59	0.0384352	11.3496	1	bone
TCONS_00398899	chr43	498429	498845	x	417	43	0.0151942	0.497665	2	bone
TCONS_00398900	chr43	498429	499106	u	678	34	0.0163733	1.28643	1	bone
TCONS_00398907	chr43	702178	702593	u	416	11	1.41254e-05	0.959723	1	bone
TCONS_00398938	chr43	4047441	4047760	i	320	54	0.0681473	0.113109	1	bone
TCONS_00398940	chr43	4162978	4163697	i	720	45	0.0216996	0	1	bone
TCONS_00398962	chr43	5585092	5585602	u	511	30	0.0133238	0.619569	1	bone
TCONS_00398963	chr43	5585092	5585961	u	870	51	0.0326403	1.82381	1	bone
TCONS_00399010	chr43	10187340	10188466	u	1127	63	0.0379406	3.17305	2	bone
TCONS_00399020	chr43	11465065	11466045	i	981	40	0.0135325	0.954769	1	bone
TCONS_00399125	chr43	8869645	8871029	x	1385	80	0.0592191	0.566687	2	bone
TCONS_00399144	chr43	10122868	10123915	u	1048	47	0.0245146	3.17478	2	bone
TCONS_00399162	chr43	12257141	12258065	x	925	30	0.0114984	41.8601	2	bone
TCONS_00399166	chr43	12269664	12271494	u	1831	72	0.0469815	1.47889	2	bone
TCONS_00399173	chr43	13664406	13665295	u	890	40	0.0677149	0	2	bone
TCONS_00399175	chr43	589960	590494	u	535	36	0.0117969	0.67553	1	bone
TCONS_00399177	chr43	992449	992781	i	333	20	0.00502829	0.501119	1	bone
TCONS_00399184	chr43	4165376	4165811	i	436	27	0.0139027	0.085105	1	bone
TCONS_00399185	chr43	4932665	4933768	u	1104	72	0.0431563	4.01101	1	bone
TCONS_00399186	chr43	5567194	5567455	u	262	0	2.15827e-06	2.05244	1	bone
TCONS_00399187	chr43	5917898	5918425	u	528	23	0.00508326	1.13058	1	bone
TCONS_00399188	chr43	8227357	8228341	u	985	63	0.174062	4.67328	1	bone
TCONS_00399190	chr43	8379545	8380137	u	593	55	0.0304268	1.64027	1	bone
TCONS_00399191	chr43	9122441	9122724	u	284	64	0.038502	0	1	bone
TCONS_00399199	chr43	10762322	10762798	u	477	38	0.0561213	0.322898	1	bone
TCONS_00399200	chr43	10963325	10964604	u	1280	72	0.0455764	1.02989	1	bone
TCONS_00399202	chr43	12588372	12588843	u	472	54	0.0402338	1.2028	1	bone
TCONS_00399203	chr43	13102948	13103235	u	288	43	0.0402384	1.14149	1	bone
TCONS_00399204	chr43	13419513	13419919	i	407	38	0.0198949	2.00793	1	bone
TCONS_00406214	chr44	2691727	2692160	u	434	35	0.0123882	1.29791	1	bone
TCONS_00407139	chr44	11805453	11806069	u	617	29	0.00594942	6.93807	1	bone
TCONS_00407406	chr44	1036833	1037045	u	213	31	0.0161154	8.66978	1	bone
TCONS_00407407	chr44	1131907	1132278	x	372	30	0.0271378	1.22149	1	bone
TCONS_00407426	chr44	3002145	3005332	x	3188	69	0.0420832	0	2	bone
TCONS_00407468	chr44	6167642	6168048	u	407	61	0.0843483	1.68779	1	bone
TCONS_00407471	chr44	6794265	6794561	i	297	10	0.00398742	8.99638	1	bone
TCONS_00407474	chr44	7099090	7099310	i	221	51	0.153764	0	1	bone
TCONS_00407480	chr44	8650992	8651879	u	888	77	0.159782	1.95111	1	bone
TCONS_00407491	chr44	10133998	10134844	i	847	50	0.0173533	0.967496	2	bone
TCONS_00407516	chr44	12242911	12243702	i	792	15	0.0115162	2.16918	2	bone
TCONS_00407526	chr44	13018657	13019784	x	1128	53	0.023007	1.70909	2	bone
TCONS_00407536	chr44	14204889	14205805	x	917	40	0.0150927	1.25639	2	bone
TCONS_00407559	chr44	566693	566962	i	270	28	0.0213062	0.336455	1	bone
TCONS_00407568	chr44	1036833	1037743	u	911	46	0.0419241	7.67339	2	bone
TCONS_00407589	chr44	2343030	2343944	i	915	44	0.0141398	20.4553	2	bone
TCONS_00407658	chr44	11497676	11499310	u	1635	34	0.0102373	0.20131	2	bone
TCONS_00407660	chr44	11619509	11619998	x	490	81	0.0661667	5.09069	1	bone
TCONS_00407697	chr44	15168044	15169915	x	1872	66	0.0342559	2.70108	2	bone
TCONS_00407704	chr44	3396629	3396879	u	251	40	0.0313747	0.338459	1	bone
TCONS_00407705	chr44	3814807	3815152	u	346	45	0.0296828	1.15337	1	bone
TCONS_00407711	chr44	7849286	7849665	u	380	28	0.00867807	0.764886	1	bone
TCONS_00407712	chr44	8061844	8062180	u	337	55	0.0723661	0	1	bone
TCONS_00407713	chr44	8104696	8105160	u	465	39	0.0181821	0	1	bone
TCONS_00407717	chr44	10662780	10663241	i	462	44	0.042669	0.56561	1	bone
TCONS_00407724	chr44	13986979	13987421	u	443	42	0.0209563	0.32134	1	bone
TCONS_00407726	chr44	15757528	15757967	u	440	76	0.0593808	0.353702	1	bone
TCONS_00416444	chr45	4689937	4690234	u	298	38	0.101643	3.22268	1	bone
TCONS_00417224	chr45	4311870	4313485	x	1616	62	0.0353882	0.413635	2	bone
TCONS_00417358	chr45	5259737	5260291	u	555	54	0.0390252	1.43647	1	bone
TCONS_00417360	chr45	5477848	5478244	i	397	26	0.00543883	0.711769	2	bone
TCONS_00417361	chr45	5788090	5791830	u	3741	64	0.0602471	1.74413	1	bone
TCONS_00417362	chr45	5799952	5800756	u	805	28	0.0136734	1.85945	1	bone
TCONS_00417363	chr45	5799952	5800530	u	579	28	0.00801216	2.93379	1	bone
TCONS_00417375	chr45	7243617	7244455	x	839	66	0.0344945	0.549733	2	bone
TCONS_00417376	chr45	7402402	7402900	u	499	45	0.0293916	1.98219	1	bone
TCONS_00417377	chr45	7438518	7439829	u	1312	43	0.0154481	1.47784	2	bone
TCONS_00417398	chr45	9881653	9883347	x	1695	57	0.048407	1.46174	2	bone
TCONS_00417400	chr45	10139353	10141411	u	2059	63	0.0563461	0.321345	2	bone
TCONS_00417401	chr45	10248380	10250740	u	2361	42	0.0124762	3.38964	1	bone
TCONS_00417402	chr45	10248380	10250176	u	1797	34	0.00722452	0.703213	1	bone
TCONS_00417403	chr45	10248380	10249721	u	1342	28	0.0102988	0.703213	2	bone
TCONS_00417421	chr45	11841803	11845011	i	3209	62	0.0323969	0.096903	2	bone
TCONS_00417422	chr45	11841803	11843373	x	1571	76	0.0556414	0.096903	2	bone
TCONS_00417427	chr45	12709354	12709670	u	317	24	0.0193658	49.8903	1	bone
TCONS_00417454	chr45	17065428	17066339	u	912	51	0.0175195	1.229	2	bone
TCONS_00417485	chr45	4311870	4313437	x	1568	62	0.0349456	0.413635	2	bone
TCONS_00417507	chr45	6889551	6891435	x	1885	62	0.0325933	1.13206	2	bone
TCONS_00417556	chr45	11588913	11591309	u	2397	78	0.112769	0	2	bone
TCONS_00417573	chr45	14910180	14911195	u	1016	24	0.0050326	1.30459	2	bone
TCONS_00417574	chr45	14959702	14959989	u	288	29	0.0566685	1.09238	1	bone
TCONS_00417587	chr45	348437	348800	u	364	37	0.0203415	6.79929	1	bone
TCONS_00417588	chr45	718800	719377	u	578	41	0.051742	0.188856	1	bone
TCONS_00417589	chr45	1250439	1251067	i	629	29	0.0136706	0.03944	1	bone
TCONS_00417591	chr45	3547878	3548163	i	286	36	0.0467985	0.020593	1	bone
TCONS_00417593	chr45	3713038	3713478	i	441	45	0.0238113	0.274821	1	bone
TCONS_00417594	chr45	3999811	4000208	i	398	47	0.0190206	0	1	bone
TCONS_00417599	chr45	6676344	6676613	i	270	41	0.0222051	0.154677	1	bone
TCONS_00417602	chr45	9599509	9599945	u	437	48	0.0275437	1.30098	1	bone
TCONS_00417603	chr45	9682602	9683070	u	469	47	0.0252031	0	1	bone
TCONS_00417607	chr45	12557264	12557533	u	270	62	0.0833133	26.4805	1	bone
TCONS_00417608	chr45	13602882	13603134	u	253	0	0.00453017	1.40008	1	bone
TCONS_00417609	chr45	13934014	13934361	u	348	29	0.0127313	0.06821	1	bone
TCONS_00417613	chr45	16710254	16711093	u	840	69	0.0362256	0.98791	1	bone
TCONS_00424643	chr46	6877562	6878476	u	915	23	0.00873242	0	1	bone
TCONS_00424927	chr46	410699	411516	x	818	75	0.0820321	1.16241	2	bone
TCONS_00424933	chr46	641440	642857	u	1418	40	0.0177227	3.56714	2	bone
TCONS_00424949	chr46	2810202	2811785	x	1584	64	0.0314279	0	2	bone
TCONS_00424959	chr46	4479091	4480140	u	1050	40	0.0131875	1.42303	1	bone
TCONS_00424976	chr46	5525146	5525793	u	648	18	0.00832546	2.14818	1	bone
TCONS_00425028	chr46	3504018	3505388	u	1371	53	0.0202257	0	2	bone
TCONS_00425063	chr46	2355020	2356361	i	1342	57	0.167074	0.98768	1	bone
TCONS_00425065	chr46	3073949	3075131	u	1183	70	0.0573297	0.835743	1	bone
TCONS_00425067	chr46	4366711	4367114	u	404	38	0.0332359	1.63895	1	bone
TCONS_00425068	chr46	5239808	5240194	u	387	37	0.0113945	75.6286	1	bone
TCONS_00425070	chr46	6202843	6203568	i	726	57	0.0317828	0	1	bone
TCONS_00425071	chr46	6547985	6548739	u	755	45	0.0224493	1.74843	1	bone
TCONS_00428771	chr47	703854	704348	i	495	28	0.00688781	7.82984	1	bone
TCONS_00429108	chr47	13744533	13745459	u	927	18	0.00446741	8.43917	1	bone
TCONS_00429148	chr47	15056305	15057023	i	719	26	0.0091424	10.1969	1	bone
TCONS_00429635	chr47	1729583	1730674	i	1092	42	0.0200641	34.3979	1	bone
TCONS_00429647	chr47	2173820	2175094	u	1275	35	0.0107718	0	2	bone
TCONS_00429664	chr47	8797922	8798148	u	227	60	0.0292822	1.1253	1	bone
TCONS_00429665	chr47	8797922	8798357	u	436	34	0.0122861	2.49462	1	bone
TCONS_00429773	chr47	1498058	1498592	u	535	40	0.0239799	0.462894	1	bone
TCONS_00429802	chr47	2791987	2792283	u	297	24	0.00934383	6.65145	1	bone
TCONS_00429841	chr47	5956859	5958345	u	1487	60	0.0739192	1.86269	2	bone
TCONS_00429844	chr47	6511648	6511984	i	337	41	0.0184979	0	2	bone
TCONS_00429846	chr47	6941603	6942235	i	633	88	0.0843102	0.463796	2	bone
TCONS_00429860	chr47	8089355	8089762	u	408	31	0.0141343	0.68992	1	bone
TCONS_00429880	chr47	10522642	10524206	u	1565	87	0.0894552	0	2	bone
TCONS_00429883	chr47	10666385	10667267	x	883	29	0.0345885	1.70897	2	bone
TCONS_00429902	chr47	12182658	12182935	u	278	43	0.0479309	2.21679	1	bone
TCONS_00429903	chr47	12386588	12387395	x	808	40	0.0203166	0	2	bone
TCONS_00429921	chr47	14535694	14536048	u	355	42	0.0154624	1.11179	1	bone
TCONS_00429931	chr47	14933986	14934656	i	671	35	0.0140353	207.746	1	bone
TCONS_00429939	chr47	15154401	15154681	u	281	11	0.00874556	1.38666	1	bone
TCONS_00429988	chr47	5383638	5385008	x	1371	79	0.0523073	0	2	bone
TCONS_00430009	chr47	10592284	10592755	x	472	25	0.00534318	0	2	bone
TCONS_00430074	chr47	15445544	15448520	x	2977	82	0.0565733	0	2	bone
TCONS_00430079	chr47	816044	816566	u	523	51	0.0216797	1.04247	1	bone
TCONS_00430084	chr47	2956247	2956700	u	454	13	0.0191332	3.19981	1	bone
TCONS_00430085	chr47	3103984	3104993	u	1010	67	0.03624	0.908498	1	bone
TCONS_00430094	chr47	9547319	9547931	i	613	46	0.0332803	15.2052	1	bone
TCONS_00430095	chr47	9576092	9576337	i	246	25	0.0160703	1.07084	1	bone
TCONS_00430099	chr47	11866697	11867022	u	326	45	0.0992936	0.976129	1	bone
TCONS_00430107	chr47	14706167	14706483	u	317	50	0.0255667	1.4338	1	bone
TCONS_00430109	chr47	15282352	15282651	i	300	32	0.0131265	0	1	bone
TCONS_00430110	chr47	15537355	15537634	u	280	55	0.0249042	0.136405	1	bone
TCONS_00437417	chr48	9925233	9925730	u	498	54	0.0356749	54.561	1	bone
TCONS_00437425	chr48	10482643	10483806	u	1164	57	0.0308952	2.14059	2	bone
TCONS_00438219	chr48	16539325	16540079	u	755	27	0.0665148	5.05628	2	bone
TCONS_00438458	chr48	17733122	17734646	u	1525	52	0.0223917	0.907072	1	bone
TCONS_00438583	chr48	20226597	20228704	u	2108	71	0.0439609	7.27769	1	bone
TCONS_00438590	chr48	119685	120434	i	750	59	0.0263818	2.40925	1	bone
TCONS_00438597	chr48	1300547	1301024	u	478	35	0.0166931	0.467539	1	bone
TCONS_00438604	chr48	2267205	2267515	i	311	47	0.118913	1.03296	1	bone
TCONS_00438609	chr48	3197335	3200113	u	2779	78	0.0510756	1.07501	2	bone
TCONS_00438619	chr48	4248570	4249149	u	580	36	0.00831969	1.10427	1	bone
TCONS_00438674	chr48	11015280	11015995	x	716	37	0.0165426	1.40485	1	bone
TCONS_00438675	chr48	11015280	11015860	x	581	33	0.0100577	1.15839	1	bone
TCONS_00438691	chr48	12324260	12324492	u	233	26	0.00953526	2.58978	1	bone
TCONS_00438696	chr48	12601370	12601931	u	562	74	0.0401693	1.32585	1	bone
TCONS_00438715	chr48	14230238	14230587	u	350	10	0.00645838	2.68687	1	bone
TCONS_00438758	chr48	18928549	18929945	u	1397	49	0.0193585	0.657255	1	bone
TCONS_00438775	chr48	20573714	20574391	u	678	29	0.00602363	0.434601	1	bone
TCONS_00438851	chr48	8764167	8764559	i	393	74	0.112296	16.7871	1	bone
TCONS_00438857	chr48	9577880	9579785	x	1906	75	0.0798492	2.81047	2	bone
TCONS_00438942	chr48	19419332	19420147	u	816	42	0.0115765	1.25361	2	bone
TCONS_00438969	chr48	2489738	2490006	i	269	27	0.0244042	1.06858	1	bone
TCONS_00438976	chr48	4263678	4264144	u	467	35	0.0106518	1.39081	1	bone
TCONS_00438978	chr48	4481064	4481389	u	326	74	0.0906402	2.57636	1	bone
TCONS_00438979	chr48	5012621	5013657	u	1037	60	0.197276	1.41779	1	bone
TCONS_00438984	chr48	6839248	6839635	i	388	29	0.0842347	0.13768	1	bone
TCONS_00438988	chr48	9899499	9900486	u	988	20	0.00464395	0.516013	1	bone
TCONS_00438989	chr48	10131116	10132412	u	1297	52	0.0171738	2.84501	1	bone
TCONS_00438993	chr48	12877350	12877752	i	403	26	0.0125257	0.651535	1	bone
TCONS_00438997	chr48	14688549	14689296	u	748	49	0.0210531	0.230509	1	bone
TCONS_00439002	chr48	16844854	16845112	u	259	10	0.00993313	0.298374	1	bone
TCONS_00439006	chr48	18689096	18689676	u	581	26	0.00924902	0.312098	1	bone
TCONS_00439007	chr48	18994147	18994522	i	376	39	0.0377668	1.18107	1	bone
TCONS_00439008	chr48	19007158	19007761	i	604	29	0.0147601	1.94932	1	bone
TCONS_00439009	chr48	19039189	19039476	i	288	9	0.00523335	0.128897	1	bone
TCONS_00439010	chr48	20022059	20022653	u	595	57	0.0363221	0.763741	1	bone
TCONS_00448350	chr49	1651063	1653029	x	1967	49	0.0214811	1.22817	2	bone
TCONS_00448942	chr49	10721724	10722831	i	1108	43	0.0173245	1.00376	1	bone
TCONS_00449031	chr49	3332171	3333344	u	1174	54	0.0428939	0.940558	1	bone
TCONS_00449045	chr49	4346073	4347121	u	1049	54	0.0633637	0.865145	1	bone
TCONS_00449059	chr49	5900447	5900670	x	224	30	0.0138624	0	1	bone
TCONS_00449060	chr49	5907995	5908610	x	616	44	0.0163882	0.373172	1	bone
TCONS_00449069	chr49	6833271	6833591	u	321	25	0.00521909	1.30436	1	bone
TCONS_00449086	chr49	8994735	8995873	x	1139	90	0.100513	1.65501	2	bone
TCONS_00449092	chr49	9120761	9121882	u	1122	55	0.0238998	2.1666	2	bone
TCONS_00449093	chr49	9388497	9389266	u	770	35	0.0144213	0.997269	1	bone
TCONS_00449118	chr49	2742500	2743117	x	618	30	0.00852255	0	2	bone
TCONS_00449176	chr49	8349382	8350347	x	966	35	0.0100393	1.06024	2	bone
TCONS_00449213	chr49	3900171	3900464	u	294	32	0.0105552	1.07972	1	bone
TCONS_00449214	chr49	4413620	4414212	u	593	31	0.0119119	25.277	1	bone
TCONS_00449215	chr49	6784678	6784963	u	286	39	0.025196	2.19223	1	bone
TCONS_00449216	chr49	7415023	7415226	u	204	18	0.00673098	0.113733	1	bone
TCONS_00454647	chr50	2766002	2767421	u	1420	35	0.0149575	1.03198	1	bone
TCONS_00454752	chr50	5487968	5488185	u	218	8	0.0104347	1.14832	1	bone
TCONS_00454753	chr50	5841961	5843620	u	1660	75	0.0424415	1.79618	2	bone
TCONS_00454768	chr50	6793635	6793897	i	263	28	0.0263482	1.95642	1	bone
TCONS_00454775	chr50	7566964	7568273	u	1310	86	0.0872828	2.98352	1	bone
TCONS_00454778	chr50	7632952	7633168	u	217	13	0.0033237	2.1828	1	bone
TCONS_00454834	chr50	399329	400147	u	819	57	0.0269593	1.92395	1	bone
TCONS_00454838	chr50	1485802	1486131	u	330	17	0.00299738	0.833318	1	bone
TCONS_00454841	chr50	3094903	3095324	u	422	49	0.0230487	1.29787	1	bone
TCONS_00454842	chr50	4762958	4763281	i	324	54	0.0714042	0.10466	1	bone
TCONS_00454846	chr50	5661156	5661447	i	292	39	0.044798	1.01033	1	bone
TCONS_00454848	chr50	7027500	7027951	u	452	83	0.315826	0.758924	1	bone

## Sheet: brain
lncRNA_ID	Chromosome_No	Start	End	Class_Code	Length	Peptide_length	Coding_probability	FPKM_value	Exon_No	Tissue
TCONS_00000806	chr1	8675172	8675912	u	741	21	0.00450827	0	2	brain
TCONS_00000996	chr1	680688	681602	u	915	52	0.0353852	0	2	brain
TCONS_00001027	chr1	4897922	4898455	u	534	82	0.149145	3.94997	1	brain
TCONS_00001047	chr1	7401649	7402567	u	919	37	0.00956817	1.87758	1	brain
TCONS_00001054	chr1	9545591	9546356	u	766	51	0.0213084	6.6355	1	brain
TCONS_00001058	chr1	9910927	9911182	x	256	20	0.0321961	0.875396	1	brain
TCONS_00001230	chr1	8779392	8780198	u	807	49	0.0146525	8.78894	2	brain
TCONS_00001390	chr1	12141392	12142315	x	924	89	0.140106	1.81968	2	brain
TCONS_00001398	chr1	14368390	14370543	u	2154	49	0.0168687	8.05989	1	brain
TCONS_00001405	chr1	14966200	14967302	u	1103	52	0.0254604	0	2	brain
TCONS_00001432	chr1	14566690	14567046	u	357	37	0.0182969	6.36865	1	brain
TCONS_00001433	chr1	23539	24307	u	769	35	0.00949544	1.49678	1	brain
TCONS_00001487	chr1	1506875	1507967	x	1093	41	0.0109998	0.223594	4	brain
TCONS_00001515	chr1	2741488	2742038	u	551	68	0.112266	0.29098	2	brain
TCONS_00001572	chr1	5168689	5169263	u	575	17	0.00465646	0.173992	1	brain
TCONS_00001582	chr1	5704875	5705746	i	872	33	0.014405	0	2	brain
TCONS_00001590	chr1	6092679	6093454	u	776	74	0.0675956	0.780432	1	brain
TCONS_00001591	chr1	6155091	6156584	u	1494	43	0.0208308	16.8463	2	brain
TCONS_00001592	chr1	6155091	6156722	u	1632	37	0.014299	16.8463	2	brain
TCONS_00001593	chr1	6157029	6159183	x	2155	44	0.0205505	3.0582	2	brain
TCONS_00001594	chr1	6161113	6161970	i	858	43	0.0111735	0	2	brain
TCONS_00001599	chr1	6476228	6477133	u	906	67	0.0357562	0	2	brain
TCONS_00001600	chr1	6476228	6476819	u	592	67	0.0445482	0	2	brain
TCONS_00001646	chr1	8688846	8689370	u	525	51	0.0176396	2.43158	1	brain
TCONS_00001654	chr1	8779392	8780242	u	851	49	0.0142303	8.78894	1	brain
TCONS_00001667	chr1	9207694	9208247	i	554	32	0.0121553	0	2	brain
TCONS_00001668	chr1	9257974	9259797	x	1824	52	0.0199283	0	2	brain
TCONS_00001677	chr1	9546664	9547645	i	982	47	0.028842	0.276512	2	brain
TCONS_00001704	chr1	9971114	9971802	i	689	43	0.0224683	0	2	brain
TCONS_00001753	chr1	12177760	12181227	i	3468	45	0.023879	0.11892	2	brain
TCONS_00001805	chr1	13927968	13929544	x	1577	67	0.0326489	1.22667	2	brain
TCONS_00001840	chr1	14086334	14087650	u	1317	65	0.0450668	2.52604	2	brain
TCONS_00001878	chr1	14783066	14783818	u	753	73	0.117782	1.49274	2	brain
TCONS_00001883	chr1	14980994	14982071	i	1078	52	0.0265319	0.643534	2	brain
TCONS_00001899	chr1	67511	68890	i	1380	55	0.0209326	0.029715	2	brain
TCONS_00001908	chr1	647603	647941	u	339	23	0.00477271	0	2	brain
TCONS_00001923	chr1	937079	937987	x	909	49	0.022987	0.519715	2	brain
TCONS_00002047	chr1	3754095	3754572	u	478	28	0.00614649	0.821829	2	brain
TCONS_00002049	chr1	3766926	3767932	x	1007	62	0.0339019	3.37927	2	brain
TCONS_00002099	chr1	6155091	6155924	u	834	80	0.160739	17.2482	2	brain
TCONS_00002116	chr1	6586899	6587300	x	402	54	0.0484285	0	2	brain
TCONS_00002117	chr1	6618487	6618816	i	330	27	0.0068567	0	2	brain
TCONS_00002118	chr1	7040811	7042484	x	1674	33	0.0157867	0.397956	2	brain
TCONS_00002146	chr1	8258636	8259424	u	789	43	0.110144	0.398998	1	brain
TCONS_00002218	chr1	10105412	10106340	u	929	39	0.0172113	2.91201	2	brain
TCONS_00002235	chr1	10334862	10336376	u	1515	56	0.0542607	2.97201	2	brain
TCONS_00002272	chr1	12141392	12142218	x	827	89	0.165139	1.81968	1	brain
TCONS_00002306	chr1	14018712	14019945	i	1234	39	0.00962292	6.10486	2	brain
TCONS_00002308	chr1	14021113	14022526	u	1414	56	0.0931332	7.69323	2	brain
TCONS_00002331	chr1	14368390	14370030	u	1641	46	0.0234979	8.05989	2	brain
TCONS_00002335	chr1	14563529	14565865	x	2337	42	0.0273018	0	3	brain
TCONS_00002366	chr1	1473548	1473913	u	366	59	0.10668	5.7813	1	brain
TCONS_00002385	chr1	4475032	4475475	u	444	25	0.0115695	0.97792	1	brain
TCONS_00002389	chr1	4950540	4950949	i	410	28	0.012784	0.277116	1	brain
TCONS_00002391	chr1	5187519	5187900	u	382	38	0.00901315	1.65363	1	brain
TCONS_00002392	chr1	5605266	5605911	u	646	68	0.0433812	1.87856	1	brain
TCONS_00002393	chr1	5715852	5716415	i	564	39	0.023501	0	1	brain
TCONS_00002395	chr1	5938116	5938408	u	293	42	0.182114	0.034618	1	brain
TCONS_00002400	chr1	6884030	6884239	u	210	8	0.00336279	0.68126	1	brain
TCONS_00002404	chr1	7225556	7225866	u	311	20	0.00734129	2.46109	1	brain
TCONS_00002410	chr1	8393128	8393452	u	325	15	0.00373113	0.404945	1	brain
TCONS_00002420	chr1	9751115	9751437	u	323	26	0.00530249	0.659001	1	brain
TCONS_00002426	chr1	11498493	11498821	u	329	48	0.0245189	0.424508	1	brain
TCONS_00002430	chr1	12091019	12091749	u	731	50	0.0204723	0.102645	1	brain
TCONS_00002433	chr1	12618152	12618656	u	505	37	0.0175349	6.668	1	brain
TCONS_00002438	chr1	13869609	13870584	u	976	55	0.0328959	23.4277	1	brain
TCONS_00002444	chr1	15291065	15291408	u	344	26	0.00801213	2.09744	1	brain
TCONS_00009567	chr2	2820455	2821497	u	1043	25	0.00451776	2.37502	1	brain
TCONS_00009577	chr2	10188702	10189071	u	370	19	0.0220143	13.5999	1	brain
TCONS_00009582	chr2	15739546	15739829	u	284	22	0.0150368	0.877158	1	brain
TCONS_00009584	chr2	17427233	17428176	u	944	51	0.0216154	1.41045	1	brain
TCONS_00009588	chr2	96351	97912	i	1562	59	0.0483989	0.020923	2	brain
TCONS_00009615	chr2	1134554	1136365	u	1812	28	0.0112064	1.37075	1	brain
TCONS_00009634	chr2	3212537	3215140	x	2604	57	0.028163	0.981324	3	brain
TCONS_00009690	chr2	9435979	9437989	u	2011	51	0.0232417	0	2	brain
TCONS_00009702	chr2	10963475	10963885	u	411	26	0.025233	0.124434	1	brain
TCONS_00009736	chr2	15698250	15700733	i	2484	49	0.0156385	0	2	brain
TCONS_00009749	chr2	17537720	17538107	u	388	53	0.0209297	2.00954	1	brain
TCONS_00009837	chr2	8373583	8374268	x	686	60	0.123471	0	2	brain
TCONS_00009882	chr2	14379751	14380886	x	1136	84	0.108844	0	2	brain
TCONS_00010019	chr2	1122396	1122803	u	408	24	0.00797036	0.530275	1	brain
TCONS_00010054	chr2	2399390	2400540	u	1151	12	0.00380318	0.674256	3	brain
TCONS_00010055	chr2	2399390	2400458	u	1069	12	0.00295323	0.674256	3	brain
TCONS_00010056	chr2	2400718	2401011	u	294	21	0.00415222	0.118858	1	brain
TCONS_00010104	chr2	3937973	3939056	u	1084	28	0.010525	1.05214	1	brain
TCONS_00010140	chr2	5636050	5636511	u	462	55	0.0407101	1.84715	1	brain
TCONS_00010150	chr2	5640053	5640603	u	551	41	0.0154645	13.4661	2	brain
TCONS_00010151	chr2	5782417	5783206	x	790	50	0.0154991	0	2	brain
TCONS_00010189	chr2	6864268	6865512	i	1245	44	0.0190649	1.15096	2	brain
TCONS_00010246	chr2	8464088	8465285	i	1198	64	0.0266771	0.318538	2	brain
TCONS_00010247	chr2	8571297	8572452	x	1156	66	0.0321263	0	2	brain
TCONS_00010248	chr2	8571297	8572284	x	988	66	0.0363874	0	2	brain
TCONS_00010312	chr2	9468461	9468704	u	244	4	0.00400658	2.42733	1	brain
TCONS_00010321	chr2	9805252	9805500	u	249	24	0.0166007	0.207591	1	brain
TCONS_00010356	chr2	11436960	11438504	u	1545	86	0.161211	0.578353	2	brain
TCONS_00010361	chr2	11778455	11781284	u	2830	79	0.0563111	0	2	brain
TCONS_00010362	chr2	11778455	11781214	x	2760	79	0.0660742	0	2	brain
TCONS_00010366	chr2	11916160	11917978	u	1819	52	0.0225993	0.919419	2	brain
TCONS_00010402	chr2	12917370	12919049	u	1680	49	0.018652	0	2	brain
TCONS_00010414	chr2	13520281	13521140	i	860	40	0.0120404	2.1776	2	brain
TCONS_00010415	chr2	13523300	13523863	i	564	10	0.00477636	1.36466	2	brain
TCONS_00010416	chr2	13524974	13525952	i	979	44	0.0192224	0	2	brain
TCONS_00010470	chr2	14895335	14896730	u	1396	40	0.0191087	0.422847	2	brain
TCONS_00010493	chr2	15698250	15700519	i	2270	49	0.0168913	0	2	brain
TCONS_00010494	chr2	15698250	15700456	i	2207	49	0.0157225	0	2	brain
TCONS_00010499	chr2	15927599	15928783	u	1185	75	0.0525781	0.420443	1	brain
TCONS_00010505	chr2	16584724	16584936	i	213	14	0.0165802	0.688991	1	brain
TCONS_00010517	chr2	16918590	16920246	u	1657	49	0.0379665	0	2	brain
TCONS_00010562	chr2	18399489	18399914	i	426	17	0.00532024	3.13117	2	brain
TCONS_00010587	chr2	17891	19059	i	1169	47	0.0174145	0	2	brain
TCONS_00010589	chr2	616032	617234	i	1203	97	0.1028	1.67373	1	brain
TCONS_00010598	chr2	1030538	1031713	u	1176	36	0.00944195	2.56398	2	brain
TCONS_00010605	chr2	1393078	1393805	i	728	42	0.0303927	1.11721	2	brain
TCONS_00010634	chr2	2399490	2400052	u	563	21	0.00538925	0	2	brain
TCONS_00010635	chr2	2399490	2400051	u	562	21	0.00538925	0	2	brain
TCONS_00010717	chr2	5323951	5325275	i	1325	53	0.0219802	3.76841	1	brain
TCONS_00010723	chr2	5704049	5705897	u	1849	47	0.0180791	0	2	brain
TCONS_00010766	chr2	6782250	6783973	i	1724	44	0.0250683	0	2	brain
TCONS_00010816	chr2	9099741	9100381	i	641	40	0.01696	0	2	brain
TCONS_00010851	chr2	9841375	9842608	u	1234	64	0.0317185	13.4619	1	brain
TCONS_00010852	chr2	9841375	9842280	u	906	64	0.0341917	13.4619	2	brain
TCONS_00010853	chr2	9841375	9842273	u	899	64	0.0335083	13.4619	2	brain
TCONS_00010854	chr2	9841375	9842272	u	898	64	0.0335083	13.4619	2	brain
TCONS_00010891	chr2	11037015	11038065	x	1051	49	0.180658	0	2	brain
TCONS_00010996	chr2	13975282	13975894	u	613	65	0.0550569	1.44111	1	brain
TCONS_00010997	chr2	13975282	13976126	u	845	65	0.0407376	1.44111	2	brain
TCONS_00011003	chr2	14133285	14133671	u	387	45	0.0272846	0	2	brain
TCONS_00011005	chr2	14249049	14249752	i	704	33	0.0115274	0.327645	2	brain
TCONS_00011045	chr2	15495837	15496060	u	224	52	0.0932002	0	1	brain
TCONS_00011176	chr2	697834	698103	i	270	45	0.028397	1.28206	1	brain
TCONS_00011181	chr2	1808677	1809152	u	476	65	0.0612772	0.802933	1	brain
TCONS_00011190	chr2	5279810	5280506	u	697	41	0.0204982	0.722709	1	brain
TCONS_00011196	chr2	7288805	7290258	i	1454	51	0.0234374	1.35028	1	brain
TCONS_00011197	chr2	8639394	8639915	u	522	21	0.00679155	1.00333	1	brain
TCONS_00011198	chr2	8671407	8671697	u	291	19	0.0154923	0.08595	1	brain
TCONS_00011204	chr2	10302377	10302860	u	484	18	0.00736864	2.93659	1	brain
TCONS_00011208	chr2	10768861	10769157	u	297	24	0.0190638	1.88301	1	brain
TCONS_00011212	chr2	12903556	12903764	u	209	30	0.0638629	0	1	brain
TCONS_00011216	chr2	13650495	13651367	u	873	66	0.178074	3.81731	1	brain
TCONS_00011217	chr2	13691522	13692076	u	555	33	0.017231	0.628212	1	brain
TCONS_00011218	chr2	13785997	13786597	u	601	60	0.0472698	0	1	brain
TCONS_00011221	chr2	14671189	14671743	u	555	32	0.0163693	0.504527	1	brain
TCONS_00011223	chr2	15654108	15655147	i	1040	47	0.0249812	8.8973	1	brain
TCONS_00011225	chr2	16251029	16251278	u	250	25	0.0113554	0.200091	1	brain
TCONS_00011230	chr2	17193317	17193770	i	454	90	0.0774569	0.548706	1	brain
TCONS_00011233	chr2	17380232	17380528	u	297	15	0.00562212	0.034883	1	brain
TCONS_00019495	chr3	2403606	2404474	u	869	91	0.0823986	0.952581	1	brain
TCONS_00019665	chr3	6296906	6297629	u	724	43	0.0130574	0.904645	1	brain
TCONS_00019871	chr3	5654805	5655795	x	991	61	0.0407999	1.78296	2	brain
TCONS_00019903	chr3	11103095	11104239	x	1145	62	0.0268203	0.24838	2	brain
TCONS_00019986	chr3	2578997	2579383	u	387	41	0.0201319	356.052	1	brain
TCONS_00019987	chr3	3641666	3641899	i	234	31	0.00916068	2.24461	1	brain
TCONS_00020004	chr3	11299982	11301253	u	1272	67	0.051109	1.97875	1	brain
TCONS_00020083	chr3	1644766	1645070	u	305	26	0.174294	2.25976	2	brain
TCONS_00020090	chr3	2134782	2136324	x	1543	78	0.0530113	0	2	brain
TCONS_00020102	chr3	2557208	2557408	u	201	8	1.1525e-05	0	1	brain
TCONS_00020107	chr3	2620359	2621811	u	1453	90	0.0661625	0.444101	2	brain
TCONS_00020109	chr3	2757304	2757742	i	439	20	0.00940157	0	2	brain
TCONS_00020113	chr3	3273754	3275981	u	2228	61	0.0265301	0.698698	2	brain
TCONS_00020114	chr3	3288267	3289708	u	1442	51	0.0308208	0.262747	2	brain
TCONS_00020118	chr3	3358020	3358272	u	253	20	0.00631884	3.27718	1	brain
TCONS_00020144	chr3	4783141	4783499	u	359	47	0.0214464	11.5837	1	brain
TCONS_00020145	chr3	4805783	4807744	x	1962	39	0.018911	1.35085	2	brain
TCONS_00020151	chr3	4977029	4979241	u	2213	40	0.0157194	0.846167	3	brain
TCONS_00020152	chr3	4977029	4979241	u	2213	40	0.0157194	0.846167	3	brain
TCONS_00020202	chr3	5675355	5677267	i	1913	55	0.0435445	1.40847	2	brain
TCONS_00020203	chr3	5677297	5678346	i	1050	31	0.00616092	0.61084	2	brain
TCONS_00020219	chr3	6873780	6874952	x	1173	93	0.151472	0	2	brain
TCONS_00020227	chr3	6959521	6960038	u	518	30	0.0119777	0.918792	2	brain
TCONS_00020230	chr3	7023745	7025314	u	1570	67	0.0408584	0.718016	3	brain
TCONS_00020231	chr3	7023745	7025295	u	1551	67	0.0408584	0.718016	2	brain
TCONS_00020235	chr3	7247507	7248321	u	815	41	0.0129412	0.250113	2	brain
TCONS_00020268	chr3	7838766	7839499	u	734	18	0.00408941	2.37666	2	brain
TCONS_00020337	chr3	10882658	10883265	u	608	37	0.0406193	0.37517	1	brain
TCONS_00020364	chr3	11862974	11863703	u	730	55	0.0909273	0	2	brain
TCONS_00020365	chr3	11915793	11918246	i	2454	64	0.0320599	3.60473	2	brain
TCONS_00020370	chr3	12463760	12464340	i	581	41	0.0157197	0	2	brain
TCONS_00020383	chr3	13181288	13182646	u	1359	55	0.0229396	0	2	brain
TCONS_00020395	chr3	14031473	14032495	i	1023	68	0.0404058	0	2	brain
TCONS_00020435	chr3	15058816	15059330	u	515	54	0.0183428	16.8134	1	brain
TCONS_00020437	chr3	15118829	15122112	u	3284	85	0.0625758	6.28268	1	brain
TCONS_00020487	chr3	16177093	16177884	i	792	14	0.00595102	0	2	brain
TCONS_00020488	chr3	16177093	16177557	i	465	14	0.00356001	0	2	brain
TCONS_00020496	chr3	16326211	16326962	i	752	34	0.0120691	2.44951	2	brain
TCONS_00020590	chr3	19134380	19135564	u	1185	72	0.142493	5.53024	2	brain
TCONS_00020605	chr3	19480854	19481471	u	618	61	0.0507122	0	4	brain
TCONS_00020656	chr3	669799	670334	i	536	18	0.00984789	0.245511	2	brain
TCONS_00020679	chr3	1643042	1644476	u	1435	57	0.0265396	2.67782	3	brain
TCONS_00020730	chr3	3288267	3289848	u	1582	38	0.0143876	2.49738	2	brain
TCONS_00020733	chr3	3362737	3363728	u	992	78	0.101138	0	2	brain
TCONS_00020828	chr3	5647481	5649021	i	1541	72	0.0568349	1.79348	2	brain
TCONS_00020829	chr3	5654805	5656022	x	1218	61	0.032783	1.78296	2	brain
TCONS_00020832	chr3	5669846	5670880	i	1035	39	0.00930338	1.04723	2	brain
TCONS_00020838	chr3	6319514	6319878	i	365	83	0.161723	0	2	brain
TCONS_00020869	chr3	7552328	7552822	x	495	30	0.00761874	1.50101	2	brain
TCONS_00020944	chr3	11915096	11916181	i	1086	17	0.00584604	0.657111	2	brain
TCONS_00020967	chr3	13181278	13182655	u	1378	58	0.0236841	8.57178	2	brain
TCONS_00020995	chr3	14036799	14037817	i	1019	89	0.0691338	0.478239	2	brain
TCONS_00021015	chr3	14732721	14733960	u	1240	35	0.0134815	0.470526	2	brain
TCONS_00021091	chr3	16826157	16827324	x	1168	57	0.0254312	0	2	brain
TCONS_00021092	chr3	16932873	16933775	u	903	28	0.0111886	0	2	brain
TCONS_00021185	chr3	2293506	2293856	u	351	17	0.111792	0.498802	1	brain
TCONS_00021186	chr3	2308746	2309244	u	499	25	0.0113696	0.11027	1	brain
TCONS_00021187	chr3	2575191	2576765	u	1575	74	0.0897551	1.98818	1	brain
TCONS_00021189	chr3	2736451	2736883	u	433	62	0.0482258	0.986699	1	brain
TCONS_00021191	chr3	3207917	3208569	u	653	44	0.0216887	0.260988	1	brain
TCONS_00021192	chr3	3212612	3213144	u	533	31	0.0173521	0.324725	1	brain
TCONS_00021199	chr3	6339616	6340423	u	808	49	0.0230712	8.31441	1	brain
TCONS_00021225	chr3	13845850	13846825	u	976	80	0.0579302	0.67961	1	brain
TCONS_00021228	chr3	14294201	14294630	u	430	28	0.00914955	2.64655	1	brain
TCONS_00021230	chr3	14805393	14806334	u	942	74	0.0519672	2.37834	1	brain
TCONS_00021241	chr3	16995751	16996050	u	300	32	0.0126813	0.333484	1	brain
TCONS_00021243	chr3	17253792	17254399	u	608	71	0.0661598	1.63054	1	brain
TCONS_00021253	chr3	18693562	18693944	i	383	27	0.0102689	0.261215	1	brain
TCONS_00021254	chr3	18711437	18711647	u	211	67	0.053432	0.459924	1	brain
TCONS_00021255	chr3	19992666	19993108	u	443	31	0.0105232	0	1	brain
TCONS_00028999	chr4	2005845	2006528	u	684	27	0.00871789	0	2	brain
TCONS_00029080	chr4	3411534	3412115	u	582	50	0.0169542	1.44465	1	brain
TCONS_00029085	chr4	9477367	9477976	i	610	22	0.00793192	2.64019	1	brain
TCONS_00029112	chr4	1942198	1943549	x	1352	67	0.0396231	1.792	2	brain
TCONS_00029125	chr4	2560570	2561880	u	1311	35	0.00890165	2.24303	2	brain
TCONS_00029144	chr4	4493828	4497114	u	3287	79	0.0704955	2.43853	2	brain
TCONS_00029158	chr4	5802084	5803014	x	931	69	0.036064	0.802726	1	brain
TCONS_00029180	chr4	8923686	8925969	u	2284	87	0.126483	0	2	brain
TCONS_00029240	chr4	2388327	2391178	x	2852	74	0.0467545	0	2	brain
TCONS_00029285	chr4	7320819	7322220	x	1402	48	0.0149924	16.6786	2	brain
TCONS_00029289	chr4	7837974	7839607	x	1634	56	0.0314529	0	2	brain
TCONS_00029307	chr4	10871151	10873730	x	2580	73	0.0420366	0	2	brain
TCONS_00029367	chr4	732950	734592	u	1643	86	0.0575921	0.176161	2	brain
TCONS_00029373	chr4	953340	956454	u	3115	92	0.0958378	0	2	brain
TCONS_00029391	chr4	1979858	1982525	x	2668	95	0.0840554	7.06586	2	brain
TCONS_00029404	chr4	2305645	2306798	u	1154	35	0.00935446	0	2	brain
TCONS_00029448	chr4	4061126	4061348	u	223	53	0.108104	0.692017	1	brain
TCONS_00029450	chr4	4104124	4104558	u	435	29	0.0233857	6.06028	1	brain
TCONS_00029460	chr4	4689555	4689838	i	284	12	0.00949191	4.07977	1	brain
TCONS_00029465	chr4	4778518	4778901	i	384	28	0.00631347	0	2	brain
TCONS_00029499	chr4	5526538	5527786	u	1249	72	0.0358046	0	3	brain
TCONS_00029508	chr4	5854521	5855186	u	666	14	0.0775435	0	1	brain
TCONS_00029590	chr4	9097233	9097857	i	625	37	0.0160857	1.25607	2	brain
TCONS_00029595	chr4	9314300	9317102	u	2803	61	0.0335136	1.99879	2	brain
TCONS_00029614	chr4	9951140	9952203	u	1064	81	0.129677	0.928298	1	brain
TCONS_00029615	chr4	9951140	9951870	u	731	69	0.0649511	0.879559	1	brain
TCONS_00029649	chr4	10849805	10852039	u	2235	96	0.237085	0	2	brain
TCONS_00029673	chr4	10771171	10773566	u	2396	72	0.0418088	0	3	brain
TCONS_00029679	chr4	170596	171558	u	963	35	0.0386941	0.365769	2	brain
TCONS_00029683	chr4	533037	533559	i	523	24	0.00440613	23.4093	2	brain
TCONS_00029729	chr4	1942021	1943294	u	1274	70	0.036066	1.36926	2	brain
TCONS_00029805	chr4	3816026	3817655	u	1630	52	0.0258912	2.2747	2	brain
TCONS_00029824	chr4	4514220	4516823	u	2604	63	0.0562989	5.54113	3	brain
TCONS_00029857	chr4	5116139	5117354	x	1216	35	0.00894479	0.945315	2	brain
TCONS_00029867	chr4	5526534	5528744	u	2211	45	0.0228475	2.45264	3	brain
TCONS_00029952	chr4	7699778	7701769	x	1992	45	0.0173744	3.57717	3	brain
TCONS_00030082	chr4	10871151	10874220	x	3070	73	0.0420366	0	2	brain
TCONS_00030083	chr4	10871151	10873397	x	2247	73	0.0428036	0	2	brain
TCONS_00030084	chr4	10871151	10873325	x	2175	73	0.0426715	0	2	brain
TCONS_00030088	chr4	277362	278560	u	1199	87	0.0912756	1.05691	1	brain
TCONS_00030091	chr4	519599	519805	u	207	29	0.0135429	0	1	brain
TCONS_00030092	chr4	637143	637519	i	377	57	0.0901138	2.458	1	brain
TCONS_00030095	chr4	1931902	1932162	u	261	38	0.00934497	1.70896	1	brain
TCONS_00030096	chr4	2121875	2122365	u	491	41	0.0111516	0	1	brain
TCONS_00030097	chr4	2286962	2287348	u	387	47	0.0343201	2.38868	1	brain
TCONS_00030103	chr4	3222450	3223019	i	570	65	0.0754852	1.00923	1	brain
TCONS_00030108	chr4	4431822	4432434	u	613	29	0.00998383	0.449183	1	brain
TCONS_00030110	chr4	5077080	5077367	u	288	31	0.0116164	0.222828	1	brain
TCONS_00030112	chr4	5157883	5158674	u	792	96	0.12304	1.05982	1	brain
TCONS_00030117	chr4	6770723	6771128	u	406	27	0.00693359	1.51429	1	brain
TCONS_00030119	chr4	6813450	6813703	u	254	42	0.0213941	0.779872	1	brain
TCONS_00030120	chr4	7455139	7455477	u	339	20	0.011845	2.87003	1	brain
TCONS_00030122	chr4	8334216	8334430	i	215	47	0.103177	2.75008	1	brain
TCONS_00030123	chr4	8491988	8492854	u	867	39	0.0141745	0	1	brain
TCONS_00030126	chr4	9445506	9445741	u	236	55	0.022036	0	1	brain
TCONS_00030130	chr4	9981815	9982211	u	397	31	0.00703406	0.013447	1	brain
TCONS_00030133	chr4	11173864	11174494	u	631	42	0.0192803	0.018283	1	brain
TCONS_00035289	chr5	9391435	9394147	x	2713	92	0.080926	12.3691	2	brain
TCONS_00035743	chr5	13004055	13006704	u	2650	76	0.0584814	1.19479	1	brain
TCONS_00035752	chr5	14382517	14383587	u	1071	51	0.0214749	0.164031	1	brain
TCONS_00035913	chr5	4404967	4405476	u	510	74	0.16105	1.126	1	brain
TCONS_00035916	chr5	6268544	6268782	u	239	47	0.020539	6.99034	1	brain
TCONS_00035925	chr5	16597825	16598412	i	588	49	0.0475167	1.61638	1	brain
TCONS_00036029	chr5	7173821	7178266	u	4446	95	0.0737737	1.23411	2	brain
TCONS_00036041	chr5	8869228	8870432	u	1205	51	0.0289777	0	2	brain
TCONS_00036078	chr5	12305860	12307628	x	1769	41	0.0399458	1.86094	2	brain
TCONS_00036089	chr5	14753793	14754571	u	779	27	0.0665421	1.12713	2	brain
TCONS_00036098	chr5	15865290	15868229	i	2940	56	0.0240538	3.9321	2	brain
TCONS_00036099	chr5	15865290	15868229	i	2940	56	0.0240538	3.9321	2	brain
TCONS_00036240	chr5	9246915	9247966	i	1052	30	0.00953008	0	2	brain
TCONS_00036247	chr5	9391435	9392694	x	1260	92	0.120083	12.3691	2	brain
TCONS_00036434	chr5	351454	353259	i	1806	48	0.0216191	2.08293	2	brain
TCONS_00036466	chr5	1351688	1353044	i	1357	47	0.0197635	0.673853	2	brain
TCONS_00036473	chr5	1419861	1420629	u	769	43	0.02153	0.596932	1	brain
TCONS_00036515	chr5	2660276	2660568	i	293	55	0.0737255	0	2	brain
TCONS_00036559	chr5	4780736	4782261	i	1526	34	0.0162492	0.492467	2	brain
TCONS_00036587	chr5	5659454	5660584	u	1131	87	0.0610587	0	2	brain
TCONS_00036635	chr5	7173821	7174525	u	705	95	0.132433	2.75635	1	brain
TCONS_00036636	chr5	7284919	7285928	u	1010	39	0.015063	4.18056	1	brain
TCONS_00036637	chr5	7284919	7285418	u	500	34	0.0805618	4.18056	2	brain
TCONS_00036651	chr5	7746359	7748763	u	2405	73	0.0419831	1.10423	2	brain
TCONS_00036672	chr5	8087277	8088138	x	862	26	0.0135061	0	2	brain
TCONS_00036690	chr5	8406236	8408990	i	2755	41	0.0105858	0	3	brain
TCONS_00036691	chr5	8406236	8408288	i	2053	41	0.0123589	0	2	brain
TCONS_00036767	chr5	8972893	8973177	i	285	38	0.0133451	5.43404	1	brain
TCONS_00036824	chr5	9345289	9348808	x	3520	57	0.0258577	2.55693	2	brain
TCONS_00036876	chr5	10874259	10878394	i	4136	75	0.0431783	2.06522	2	brain
TCONS_00036877	chr5	10874259	10878385	i	4127	75	0.0432667	2.06522	2	brain
TCONS_00036921	chr5	13076852	13079759	u	2908	84	0.120425	0.392271	2	brain
TCONS_00036941	chr5	14348991	14349731	u	741	34	0.0173698	0	2	brain
TCONS_00036947	chr5	14643880	14645661	u	1782	58	0.0265742	1.34392	1	brain
TCONS_00036948	chr5	14652843	14653452	u	610	46	0.012975	0.137803	2	brain
TCONS_00036957	chr5	15019353	15019963	x	611	39	0.00965418	0	2	brain
TCONS_00037022	chr5	16535360	16535583	x	224	19	0.0106242	1.71954	1	brain
TCONS_00037059	chr5	17671926	17672931	u	1006	55	0.0309077	4.86656	2	brain
TCONS_00037062	chr5	17853905	17854585	u	681	22	0.164374	0	2	brain
TCONS_00037079	chr5	18179204	18179931	u	728	57	0.032988	0	2	brain
TCONS_00037111	chr5	20416826	20417207	u	382	22	0.0123834	0.269785	1	brain
TCONS_00037142	chr5	420619	420905	i	287	18	0.00391958	0	2	brain
TCONS_00037200	chr5	2454811	2457128	i	2318	72	0.124222	0.996974	2	brain
TCONS_00037230	chr5	3988681	3989864	x	1184	59	0.0215921	0	2	brain
TCONS_00037345	chr5	5737465	5737970	i	506	22	0.00913596	0	2	brain
TCONS_00037385	chr5	7470787	7472855	u	2069	80	0.0477126	1.3918	2	brain
TCONS_00037444	chr5	8469230	8471991	i	2762	58	0.0228397	0.621196	2	brain
TCONS_00037447	chr5	8501890	8504081	x	2192	64	0.0399785	0.33913	2	brain
TCONS_00037491	chr5	9352096	9352961	i	866	46	0.0183552	1.55221	2	brain
TCONS_00037515	chr5	10258388	10259381	i	994	51	0.022673	4.17865	2	brain
TCONS_00037518	chr5	10294420	10295846	x	1427	66	0.0520494	4.4371	2	brain
TCONS_00037534	chr5	10866594	10866859	i	266	25	0.0066257	0	1	brain
TCONS_00037585	chr5	13112807	13115395	u	2589	72	0.0405169	2.40135	2	brain
TCONS_00037649	chr5	14526233	14527066	u	834	25	0.00971455	1.92162	2	brain
TCONS_00037658	chr5	14998336	14999434	i	1099	40	0.0295554	0.413109	2	brain
TCONS_00037690	chr5	16347154	16347956	x	803	90	0.148219	6.57608	2	brain
TCONS_00037708	chr5	16786100	16786808	u	709	79	0.0589412	4.33988	2	brain
TCONS_00037764	chr5	18179730	18180427	u	698	65	0.101809	0.352894	2	brain
TCONS_00037770	chr5	18346353	18346813	u	461	52	0.0422771	2.79474	2	brain
TCONS_00037806	chr5	19751421	19751942	x	522	12	0.00289404	0	2	brain
TCONS_00037870	chr5	20149362	20150660	x	1299	44	0.0129857	0	2	brain
TCONS_00037885	chr5	20566771	20568455	u	1685	25	0.034734	4.20533	2	brain
TCONS_00037886	chr5	20566771	20568451	u	1681	25	0.034734	4.20533	2	brain
TCONS_00037905	chr5	644555	645032	u	478	40	0.0231691	0	1	brain
TCONS_00037906	chr5	646553	646985	u	433	22	0.014698	0.060651	1	brain
TCONS_00037907	chr5	1166003	1166264	u	262	41	0.0379862	0.076371	1	brain
TCONS_00037908	chr5	1923194	1923768	u	575	31	0.00621288	0	1	brain
TCONS_00037909	chr5	1924165	1925053	u	889	45	0.0288674	0.431016	1	brain
TCONS_00037911	chr5	2482602	2483521	i	920	75	0.0694407	2.61531	1	brain
TCONS_00037917	chr5	4168411	4168649	u	239	39	0.044429	0.076918	1	brain
TCONS_00037921	chr5	8027360	8027876	u	517	32	0.0095767	1.80739	1	brain
TCONS_00037924	chr5	8565400	8566029	u	630	83	0.100692	0	1	brain
TCONS_00037926	chr5	8608797	8609269	u	473	33	0.0103849	0.938056	1	brain
TCONS_00037927	chr5	9362128	9362656	u	529	28	0.0135496	0	1	brain
TCONS_00037929	chr5	9470766	9472099	u	1334	47	0.023421	1.6784	1	brain
TCONS_00037930	chr5	9472449	9472951	u	503	47	0.0253673	1.87287	1	brain
TCONS_00037938	chr5	11098379	11098919	u	541	42	0.0235014	0.540737	1	brain
TCONS_00037941	chr5	11470228	11470496	u	269	50	0.0243942	2.39867	1	brain
TCONS_00037956	chr5	17284188	17284502	u	315	59	0.0524874	0.24949	1	brain
TCONS_00037961	chr5	17694457	17694764	u	308	0	0.0113527	2.68303	1	brain
TCONS_00037964	chr5	18357787	18358068	u	282	59	0.0367863	2.91089	1	brain
TCONS_00037965	chr5	18535395	18535679	u	285	17	0.00333701	0.175519	1	brain
TCONS_00037968	chr5	18935430	18936113	u	684	45	0.0150838	0.159429	1	brain
TCONS_00037974	chr5	20524302	20525330	u	1029	49	0.0218548	4.01717	1	brain
TCONS_00037975	chr5	20624286	20626213	u	1928	57	0.027943	1.73627	1	brain
TCONS_00046792	chr6	9255326	9257569	x	2244	40	0.0196743	0.241033	2	brain
TCONS_00046969	chr6	15466327	15467164	u	838	48	0.0196602	8.28081	1	brain
TCONS_00047087	chr6	18561805	18564138	u	2334	46	0.0547718	0.819194	2	brain
TCONS_00047783	chr6	16748305	16749133	u	829	25	0.00445956	1.40571	1	brain
TCONS_00047799	chr6	2266820	2267240	u	421	49	0.12941	1.09829	1	brain
TCONS_00047874	chr6	16249295	16249562	u	268	0	1.5525e-05	6.54642	1	brain
TCONS_00047881	chr6	17152426	17153309	u	884	31	0.0193043	0.83371	2	brain
TCONS_00048003	chr6	8547853	8548870	u	1018	71	0.0611104	1.68922	1	brain
TCONS_00048006	chr6	12183776	12184282	u	507	42	0.0303697	4.79138	1	brain
TCONS_00048049	chr6	3097836	3098252	u	417	26	0.00516221	1.37441	1	brain
TCONS_00048098	chr6	8443048	8443641	u	594	29	0.009101	2.7723	1	brain
TCONS_00048253	chr6	8190935	8192578	x	1644	46	0.0182689	0	2	brain
TCONS_00048318	chr6	13890814	13893848	u	3035	95	0.0737151	1.18999	2	brain
TCONS_00048354	chr6	16864273	16866003	i	1731	65	0.0483998	0	2	brain
TCONS_00048380	chr6	18569257	18571563	u	2307	56	0.0383286	2.50306	2	brain
TCONS_00048394	chr6	10247283	10247924	u	642	85	0.0637199	224.132	1	brain
TCONS_00048411	chr6	19566769	19567008	u	240	47	0.0629513	0.400181	1	brain
TCONS_00048412	chr6	1465	2029	x	565	47	0.0177038	0	2	brain
TCONS_00048418	chr6	409412	410746	u	1335	28	0.00797911	2.43752	2	brain
TCONS_00048442	chr6	1346713	1348694	u	1982	55	0.0200319	0.573292	1	brain
TCONS_00048476	chr6	2778731	2781722	x	2992	68	0.0416188	3.13038	3	brain
TCONS_00048522	chr6	3433259	3433871	u	613	50	0.0328289	3.34083	1	brain
TCONS_00048557	chr6	5669863	5670164	u	302	16	0.00448305	0.831502	1	brain
TCONS_00048703	chr6	9255326	9258345	x	3020	55	0.0240154	0.241033	3	brain
TCONS_00048709	chr6	9453255	9454356	x	1102	56	0.0324207	0	2	brain
TCONS_00048710	chr6	9453255	9454314	x	1060	56	0.0324207	0	2	brain
TCONS_00048717	chr6	9970864	9973090	u	2227	61	0.0424145	6.02925	1	brain
TCONS_00048725	chr6	10071673	10073200	x	1528	52	0.0248064	0	2	brain
TCONS_00048756	chr6	10501348	10502901	x	1554	55	0.0311094	0.010679	2	brain
TCONS_00048757	chr6	10501348	10502564	x	1217	55	0.0310546	0.010679	2	brain
TCONS_00048816	chr6	11716313	11717880	x	1568	81	0.0576198	0	3	brain
TCONS_00048817	chr6	11719732	11720260	i	529	78	0.0705996	5.37642	2	brain
TCONS_00048825	chr6	12043013	12043287	u	275	55	0.0397332	0.145521	1	brain
TCONS_00048895	chr6	14308988	14309912	i	925	56	0.0384665	0	2	brain
TCONS_00048896	chr6	14308988	14309854	i	867	56	0.0391944	0	2	brain
TCONS_00048901	chr6	14474719	14475596	x	878	58	0.0329343	5.61761	2	brain
TCONS_00048910	chr6	15154332	15154827	i	496	73	0.10783	0	2	brain
TCONS_00048911	chr6	15154332	15154818	i	487	73	0.0977415	0	1	brain
TCONS_00048915	chr6	15438146	15439570	u	1425	69	0.0493516	1.03444	2	brain
TCONS_00048925	chr6	15663340	15664448	u	1109	37	0.0172494	0.43111	2	brain
TCONS_00048936	chr6	16145198	16145650	i	453	22	0.011998	0	2	brain
TCONS_00048938	chr6	16182135	16182480	x	346	39	0.0152156	0	2	brain
TCONS_00048956	chr6	17016610	17018025	u	1416	54	0.0286453	2.56607	2	brain
TCONS_00048958	chr6	17022911	17024479	x	1569	53	0.030626	3.08102	2	brain
TCONS_00048959	chr6	17022911	17024338	i	1428	50	0.0382261	1.45765	2	brain
TCONS_00048961	chr6	17036474	17037628	i	1155	79	0.103356	0.839029	2	brain
TCONS_00049009	chr6	18112666	18114460	i	1795	44	0.0147233	0.489989	2	brain
TCONS_00049020	chr6	18561805	18564106	u	2302	46	0.0547718	0.819194	2	brain
TCONS_00049036	chr6	19076755	19077113	u	359	77	0.100977	0.09057	1	brain
TCONS_00049037	chr6	19090075	19090608	u	534	62	0.0308794	0.129272	1	brain
TCONS_00049054	chr6	19468891	19469318	x	428	32	0.0146174	0.751725	1	brain
TCONS_00049072	chr6	409620	410730	u	1111	40	0.0135616	0	2	brain
TCONS_00049085	chr6	810812	812092	x	1281	57	0.02253	0	2	brain
TCONS_00049086	chr6	810812	811889	u	1078	57	0.0235779	0	2	brain
TCONS_00049150	chr6	2771163	2773316	i	2154	55	0.0246888	2.73664	3	brain
TCONS_00049159	chr6	2934865	2935625	x	761	36	0.0147145	0	2	brain
TCONS_00049161	chr6	3124148	3125361	u	1214	51	0.0201009	6.50572	2	brain
TCONS_00049187	chr6	4332258	4333258	u	1001	60	0.0233516	0	2	brain
TCONS_00049191	chr6	4913052	4914682	u	1631	35	0.0098814	0.235397	2	brain
TCONS_00049323	chr6	9124123	9124593	i	471	67	0.0377036	3.46425	2	brain
TCONS_00049393	chr6	9960539	9962173	u	1635	65	0.0594338	0	2	brain
TCONS_00049416	chr6	10185950	10187217	i	1268	52	0.0239103	0	2	brain
TCONS_00049417	chr6	10190693	10192425	u	1733	64	0.0307312	0	2	brain
TCONS_00049451	chr6	10489697	10492653	i	2957	49	0.0220917	0.730269	2	brain
TCONS_00049487	chr6	11201697	11202502	x	806	19	0.00684064	0	2	brain
TCONS_00049505	chr6	11575327	11576471	u	1145	78	0.054966	16.2428	2	brain
TCONS_00049548	chr6	12469200	12470563	u	1364	72	0.0393761	0	2	brain
TCONS_00049549	chr6	12488992	12490114	x	1123	86	0.0750403	3.68652	2	brain
TCONS_00049562	chr6	13205911	13206727	x	817	50	0.017711	0.534453	2	brain
TCONS_00049583	chr6	13890814	13891587	u	774	53	0.0210129	1.18999	2	brain
TCONS_00049590	chr6	14287134	14288343	i	1210	36	0.0159094	2.48345	2	brain
TCONS_00049591	chr6	14334500	14335079	x	580	32	0.0139107	0	2	brain
TCONS_00049626	chr6	15369477	15370648	u	1172	38	0.0101474	0	3	brain
TCONS_00049627	chr6	15369477	15369970	u	494	15	0.00500417	0	2	brain
TCONS_00049628	chr6	15369477	15369970	u	494	15	0.00500417	0	2	brain
TCONS_00049662	chr6	15988390	15990235	u	1846	45	0.0230619	0.585998	2	brain
TCONS_00049663	chr6	15988390	15990217	u	1828	45	0.0214467	0.585998	2	brain
TCONS_00049664	chr6	15988742	15990789	x	2048	59	0.029391	1.01444	2	brain
TCONS_00049684	chr6	16876996	16879102	i	2107	60	0.0750336	0.497298	2	brain
TCONS_00049717	chr6	17399171	17400577	i	1407	23	0.0134745	3.75031	2	brain
TCONS_00049749	chr6	18215454	18217684	x	2231	56	0.0281625	0.374614	2	brain
TCONS_00049750	chr6	18215454	18217687	x	2234	56	0.0281625	0.374614	2	brain
TCONS_00049790	chr6	19656490	19657481	u	992	30	0.0119642	0.112291	2	brain
TCONS_00049793	chr6	574133	574353	u	221	17	0.0197854	0	1	brain
TCONS_00049795	chr6	709544	709827	u	284	4	1.36438e-05	0	1	brain
TCONS_00049800	chr6	2647595	2648455	u	861	36	0.0154211	1.35389	1	brain
TCONS_00049802	chr6	3308908	3310245	u	1338	71	0.0838097	0.401558	1	brain
TCONS_00049805	chr6	3874685	3874956	i	272	15	0.0096002	0.183907	1	brain
TCONS_00049807	chr6	4528767	4529104	u	338	46	0.0162394	0.47518	1	brain
TCONS_00049811	chr6	5682369	5682933	u	565	47	0.0326635	0.109981	1	brain
TCONS_00049813	chr6	6042906	6043119	u	214	47	0.0394047	0.116875	1	brain
TCONS_00049821	chr6	8620872	8621252	u	381	35	0.00786882	0.262586	1	brain
TCONS_00049822	chr6	8732667	8733086	i	420	81	0.0712576	0.595507	1	brain
TCONS_00049826	chr6	9743592	9744061	i	470	59	0.0387463	3.28446	1	brain
TCONS_00049830	chr6	11105147	11105459	u	313	50	0.0552043	0.924806	1	brain
TCONS_00049831	chr6	11107688	11108132	u	445	45	0.0201391	1.11961	1	brain
TCONS_00049832	chr6	11120193	11122506	u	2314	98	0.258688	0.76266	1	brain
TCONS_00049834	chr6	11658858	11659078	u	221	13	1.65237e-05	2.53056	1	brain
TCONS_00049838	chr6	13182289	13182684	u	396	56	0.0321514	4.64894	1	brain
TCONS_00049841	chr6	14548625	14548851	u	227	41	0.011833	0.022036	1	brain
TCONS_00049842	chr6	14727000	14727212	u	213	13	0.00441255	0	1	brain
TCONS_00049843	chr6	14728304	14728625	u	322	18	0.00440947	0.202521	1	brain
TCONS_00049853	chr6	16974164	16975572	u	1409	44	0.0188457	0.922347	1	brain
TCONS_00049858	chr6	17503507	17503876	u	370	27	0.0104093	0.606335	1	brain
TCONS_00049859	chr6	18039627	18039884	u	258	24	0.0762236	0	1	brain
TCONS_00049862	chr6	18382172	18382460	u	289	5	1.06998e-05	1.48922	1	brain
TCONS_00058267	chr7	263597	264443	u	847	30	0.00744313	4.48071	1	brain
TCONS_00058523	chr7	8529695	8530277	u	583	48	0.0820084	5.60717	1	brain
TCONS_00058533	chr7	8883452	8883926	i	475	73	0.0585014	16.3324	1	brain
TCONS_00058675	chr7	13831170	13831565	u	396	58	0.035665	4.31756	1	brain
TCONS_00059051	chr7	10527418	10528154	i	737	40	0.0109389	3.37704	1	brain
TCONS_00059102	chr7	12858535	12860613	x	2079	57	0.0377894	0	2	brain
TCONS_00059105	chr7	13831170	13831588	u	419	56	0.030718	1.99771	1	brain
TCONS_00059106	chr7	13831170	13831685	u	516	33	0.00679754	0.121414	1	brain
TCONS_00059163	chr7	54048	55114	u	1067	50	0.0178495	8.722	1	brain
TCONS_00059174	chr7	13063919	13064724	u	806	45	0.0249961	2.39279	1	brain
TCONS_00059303	chr7	11383616	11384466	x	851	41	0.024616	2.07246	2	brain
TCONS_00059315	chr7	12858535	12860617	x	2083	57	0.0377894	0	2	brain
TCONS_00059325	chr7	231680	231999	u	320	40	0.0131063	2.18849	1	brain
TCONS_00059447	chr7	7372879	7373152	i	274	17	0.0119944	1.27795	1	brain
TCONS_00059458	chr7	42225	42610	x	386	30	0.0151878	0	2	brain
TCONS_00059476	chr7	266661	267604	u	944	45	0.0198684	0	2	brain
TCONS_00059484	chr7	368104	369549	i	1446	50	0.0193933	0.068987	2	brain
TCONS_00059499	chr7	727497	728703	u	1207	40	0.0157422	1.47383	2	brain
TCONS_00059506	chr7	997621	998472	x	852	45	0.0946844	0.173562	2	brain
TCONS_00059546	chr7	1751412	1751904	u	493	47	0.0491711	2.43394	1	brain
TCONS_00059591	chr7	2585198	2587214	u	2017	80	0.0577611	0.009529	2	brain
TCONS_00059632	chr7	2959460	2960067	i	608	36	0.0101924	1.09962	2	brain
TCONS_00059692	chr7	4448102	4448710	u	609	79	0.143925	0	2	brain
TCONS_00059722	chr7	5187575	5188915	u	1341	26	0.0116169	0	2	brain
TCONS_00059723	chr7	5232562	5234203	u	1642	31	0.0126987	0.272702	2	brain
TCONS_00059737	chr7	5409047	5410622	i	1576	59	0.0295718	9.09437	2	brain
TCONS_00059738	chr7	5409047	5410110	i	1064	59	0.0277168	9.09437	2	brain
TCONS_00059787	chr7	6373288	6377200	i	3913	96	0.0895381	0.203046	2	brain
TCONS_00059788	chr7	6375983	6377529	i	1547	40	0.0142596	0.085846	2	brain
TCONS_00059818	chr7	7810942	7813107	u	2166	73	0.0453505	1.70792	2	brain
TCONS_00059820	chr7	8075721	8076745	x	1025	30	0.00678863	0	2	brain
TCONS_00059871	chr7	9323397	9325513	u	2117	77	0.0447547	0	2	brain
TCONS_00059885	chr7	9862238	9862788	u	551	20	0.0104753	1.08398	1	brain
TCONS_00059886	chr7	9862238	9863430	u	1193	54	0.0205867	0.474364	3	brain
TCONS_00059975	chr7	13078702	13079273	u	572	82	0.161094	0	1	brain
TCONS_00059998	chr7	413770	416128	u	2359	39	0.0175439	1.48531	2	brain
TCONS_00060008	chr7	751889	752291	x	403	12	0.00274742	0	2	brain
TCONS_00060020	chr7	1021711	1022460	i	750	24	0.00699182	3.46284	2	brain
TCONS_00060030	chr7	1435205	1436922	i	1718	43	0.0212782	1.80347	2	brain
TCONS_00060043	chr7	1785905	1786558	i	654	72	0.0668198	0	2	brain
TCONS_00060093	chr7	3377666	3379799	x	2134	82	0.0691033	2.76768	2	brain
TCONS_00060094	chr7	3377666	3379482	x	1817	82	0.0635194	2.76768	2	brain
TCONS_00060172	chr7	5065280	5067203	i	1924	63	0.0328025	1.32586	2	brain
TCONS_00060177	chr7	5132141	5133538	i	1398	51	0.0334639	0.917415	2	brain
TCONS_00060181	chr7	5398805	5399217	i	413	36	0.0159269	0.506327	2	brain
TCONS_00060182	chr7	5400934	5401479	x	546	30	0.0214348	0	2	brain
TCONS_00060192	chr7	5989434	5990154	x	721	22	0.131048	4.06656	2	brain
TCONS_00060207	chr7	6488804	6489639	x	836	38	0.0167011	2.4574	2	brain
TCONS_00060222	chr7	7141686	7142573	x	888	36	0.0178295	2.53791	2	brain
TCONS_00060256	chr7	8740233	8740945	u	713	33	0.183077	0.998842	1	brain
TCONS_00060257	chr7	8740233	8740945	u	713	33	0.183077	0.998842	2	brain
TCONS_00060289	chr7	9248278	9250560	u	2283	67	0.0305884	7.24454	1	brain
TCONS_00060290	chr7	9248278	9250533	u	2256	67	0.0308988	7.24454	2	brain
TCONS_00060295	chr7	9360157	9362945	u	2789	48	0.0214156	0	3	brain
TCONS_00060296	chr7	9360157	9362255	u	2099	48	0.0218201	0	2	brain
TCONS_00060297	chr7	9360157	9361093	u	937	21	0.00763266	0	2	brain
TCONS_00060321	chr7	10286367	10286724	i	358	51	0.0160446	2.02592	2	brain
TCONS_00060322	chr7	10291507	10293406	i	1900	88	0.0918207	5.61948	2	brain
TCONS_00060323	chr7	10291507	10293046	i	1540	88	0.0605659	5.61948	2	brain
TCONS_00060324	chr7	10291507	10293022	i	1516	88	0.0620222	5.61948	2	brain
TCONS_00060360	chr7	12541082	12541305	i	224	15	0.00646541	0	2	brain
TCONS_00060377	chr7	734421	735540	u	1120	60	0.0829059	0.085835	1	brain
TCONS_00060378	chr7	1313636	1313886	u	251	41	0.0301123	0.540882	1	brain
TCONS_00060380	chr7	1376322	1376616	u	295	44	0.0433966	1.83622	1	brain
TCONS_00060382	chr7	1975138	1975415	u	278	3	1.0804e-05	2.38417	1	brain
TCONS_00060384	chr7	2949321	2949766	u	446	35	0.046439	0.289851	1	brain
TCONS_00060385	chr7	4795834	4796070	u	237	32	0.0146624	0.422132	1	brain
TCONS_00060387	chr7	5001168	5001416	i	249	44	0.0356329	0.787506	1	brain
TCONS_00060393	chr7	5859403	5861217	u	1815	82	0.0603479	0.450238	1	brain
TCONS_00060402	chr7	7661685	7662328	u	644	68	0.112496	0	1	brain
TCONS_00060405	chr7	8735175	8737444	u	2270	70	0.0414334	2.19174	1	brain
TCONS_00060406	chr7	8759758	8760116	u	359	27	0.00692834	10.2943	1	brain
TCONS_00060408	chr7	10123276	10123894	u	619	60	0.0480757	1.53347	1	brain
TCONS_00060412	chr7	10340003	10340303	i	301	42	0.124626	6.05922	1	brain
TCONS_00060416	chr7	10534101	10535229	i	1129	84	0.0801702	0.148871	1	brain
TCONS_00060425	chr7	11600207	11600451	u	245	27	0.00612181	0.220508	1	brain
TCONS_00060430	chr7	12320807	12321386	i	580	50	0.0203048	1.31353	1	brain
TCONS_00060431	chr7	12918176	12918408	u	233	18	0.00514471	0.214689	1	brain
TCONS_00060432	chr7	13190225	13190701	u	477	47	0.0267925	0	1	brain
TCONS_00060434	chr7	13271048	13271332	u	285	33	0.0151952	3.99479	1	brain
TCONS_00060438	chr7	14102503	14102724	u	222	39	0.0179599	0.16524	1	brain
TCONS_00066790	chr8	6738536	6739159	u	624	45	0.0129803	15.2926	1	brain
TCONS_00066791	chr8	10888990	10889261	u	272	21	0.00399191	0.087342	1	brain
TCONS_00066971	chr8	5707718	5707965	u	248	24	0.0104038	0.578966	1	brain
TCONS_00066980	chr8	16906745	16907223	u	479	26	0.00662283	4.88732	1	brain
TCONS_00067031	chr8	6638530	6642309	x	3780	58	0.0291211	1.80628	2	brain
TCONS_00067036	chr8	7266278	7268947	i	2670	41	0.0109626	5.5188	2	brain
TCONS_00067048	chr8	9189870	9191400	u	1531	52	0.0196105	24.6003	1	brain
TCONS_00067159	chr8	18927626	18927998	u	373	29	0.0155174	0.541799	1	brain
TCONS_00067217	chr8	7185118	7187395	x	2278	53	0.0251752	0.230612	2	brain
TCONS_00067251	chr8	10467426	10468312	u	887	86	0.140966	0.642597	2	brain
TCONS_00067297	chr8	15617872	15618998	x	1127	73	0.0505105	3.84318	2	brain
TCONS_00067341	chr8	1314800	1315428	u	629	41	0.0192652	1.27383	1	brain
TCONS_00067343	chr8	1987295	1987780	u	486	61	0.0546624	2.59727	1	brain
TCONS_00067347	chr8	3295357	3295685	u	329	20	0.0197083	3.13668	1	brain
TCONS_00067349	chr8	3388911	3389414	u	504	23	0.0129226	0.181833	1	brain
TCONS_00067392	chr8	68870	69115	u	246	9	0.00883882	2.39946	1	brain
TCONS_00067393	chr8	86575	86878	u	304	20	0.00566733	0	2	brain
TCONS_00067399	chr8	737801	738720	x	920	38	0.0139406	0	2	brain
TCONS_00067458	chr8	3360197	3361042	u	846	49	0.0209091	0.638244	2	brain
TCONS_00067488	chr8	3983374	3984188	x	815	33	0.00915994	0.629698	2	brain
TCONS_00067493	chr8	4642594	4643007	x	414	23	0.00910994	0	2	brain
TCONS_00067527	chr8	5463590	5463904	u	315	38	0.0734038	1.09573	1	brain
TCONS_00067544	chr8	6347800	6348811	u	1012	48	0.0229737	0	1	brain
TCONS_00067566	chr8	7026612	7027576	u	965	64	0.037041	0	2	brain
TCONS_00067567	chr8	7124635	7125251	u	617	55	0.0184944	2.03766	1	brain
TCONS_00067568	chr8	7124635	7125251	u	617	55	0.0184944	2.03766	2	brain
TCONS_00067588	chr8	8814098	8815933	x	1836	42	0.020171	0.640359	2	brain
TCONS_00067595	chr8	8940514	8941523	x	1010	42	0.0229614	0	2	brain
TCONS_00067625	chr8	9779774	9780906	i	1133	39	0.0092164	5.15399	2	brain
TCONS_00067630	chr8	9866580	9868061	u	1482	68	0.0678689	0.614594	2	brain
TCONS_00067734	chr8	13348633	13349059	x	427	30	0.00679569	3.31115	2	brain
TCONS_00067803	chr8	14259866	14260434	u	569	69	0.177847	0	1	brain
TCONS_00067898	chr8	16760578	16761089	i	512	56	0.111896	0.288219	2	brain
TCONS_00067963	chr8	19035270	19036997	x	1728	73	0.0535112	0.363381	2	brain
TCONS_00067987	chr8	718590	718993	i	404	61	0.0493234	0.346692	1	brain
TCONS_00068100	chr8	4481707	4485341	i	3635	60	0.0259695	0	5	brain
TCONS_00068101	chr8	4481707	4485526	i	3820	60	0.0259695	0	6	brain
TCONS_00068122	chr8	5101629	5103488	x	1860	59	0.0216537	0	2	brain
TCONS_00068161	chr8	6150359	6150654	i	296	58	0.0487259	0.502619	2	brain
TCONS_00068177	chr8	7185118	7186876	x	1759	53	0.0243124	0.230612	2	brain
TCONS_00068178	chr8	7185118	7187029	x	1912	53	0.0217812	0.230612	2	brain
TCONS_00068291	chr8	9918713	9918950	u	238	43	0.0111503	0.10509	1	brain
TCONS_00068320	chr8	10556856	10558773	x	1918	57	0.0317445	1.19765	2	brain
TCONS_00068334	chr8	10890238	10890799	u	562	73	0.0608727	0	2	brain
TCONS_00068335	chr8	10890238	10890798	u	561	73	0.0608727	0	1	brain
TCONS_00068336	chr8	10890238	10890798	u	561	73	0.0608727	0	2	brain
TCONS_00068394	chr8	11589352	11590319	u	968	32	0.00925869	0.060893	2	brain
TCONS_00068398	chr8	11991971	11992677	i	707	26	0.00505967	9.70761	2	brain
TCONS_00068426	chr8	12857145	12857857	i	713	80	0.0823711	1.30771	2	brain
TCONS_00068458	chr8	14070044	14071500	i	1457	62	0.0517656	0	2	brain
TCONS_00068469	chr8	14259787	14261280	u	1494	63	0.031019	3.35297	2	brain
TCONS_00068486	chr8	15208400	15209043	x	644	46	0.0257582	0	2	brain
TCONS_00068489	chr8	15549533	15550343	x	811	23	0.0126693	0	2	brain
TCONS_00068524	chr8	17427128	17428045	i	918	38	0.0168759	0	2	brain
TCONS_00068567	chr8	18336970	18337748	u	779	42	0.0156179	0.342035	2	brain
TCONS_00068582	chr8	18755997	18756958	u	962	22	0.00893628	4.58145	2	brain
TCONS_00068656	chr8	61132	61545	u	414	57	0.0776967	2.27045	1	brain
TCONS_00068659	chr8	1315748	1316135	u	388	59	0.0238984	18.3756	1	brain
TCONS_00068660	chr8	1401748	1402783	i	1036	54	0.0933497	0.643336	1	brain
TCONS_00068665	chr8	2277445	2277742	u	298	40	0.0144546	1.33282	1	brain
TCONS_00068667	chr8	2534772	2535380	u	609	56	0.0211217	0.365518	1	brain
TCONS_00068673	chr8	3959897	3960851	i	955	63	0.0315502	3.08831	1	brain
TCONS_00068674	chr8	3978350	3978677	i	328	53	0.0267337	8.21713	1	brain
TCONS_00068681	chr8	4936750	4937274	u	525	57	0.0389874	0.451633	1	brain
TCONS_00068684	chr8	5363344	5363990	u	647	47	0.0505878	0.444174	1	brain
TCONS_00068686	chr8	5427998	5428434	u	437	73	0.093694	2.07188	1	brain
TCONS_00068688	chr8	5768322	5769126	u	805	49	0.0236801	1.59315	1	brain
TCONS_00068689	chr8	5826530	5827919	u	1390	37	0.0101814	1.38251	1	brain
TCONS_00068691	chr8	6510788	6511886	u	1099	69	0.0412632	0.091033	1	brain
TCONS_00068692	chr8	6801119	6801458	u	340	36	0.0142568	7.00023	1	brain
TCONS_00068696	chr8	7208511	7208820	u	310	22	0.0088483	0.032273	1	brain
TCONS_00068707	chr8	9999327	9999618	u	292	6	1.6168e-05	0.125628	1	brain
TCONS_00068708	chr8	10170206	10170801	u	596	37	0.0249157	0.593894	1	brain
TCONS_00068709	chr8	10200255	10200531	u	277	11	0.00294464	1.414	1	brain
TCONS_00068710	chr8	10294858	10295242	u	385	25	0.0149098	0	1	brain
TCONS_00068711	chr8	10391956	10392731	u	776	45	0.184141	0.243667	1	brain
TCONS_00068712	chr8	10839039	10839503	u	465	35	0.0134118	1.82834	1	brain
TCONS_00068719	chr8	12612786	12613311	u	526	21	0.00993981	1.31023	1	brain
TCONS_00068721	chr8	13732584	13732791	u	208	10	0.00766874	3.44707	1	brain
TCONS_00068726	chr8	15041366	15042938	u	1573	98	0.0773364	3.97955	1	brain
TCONS_00068727	chr8	15041366	15042055	u	690	39	0.0172241	2.07368	1	brain
TCONS_00068730	chr8	16268536	16269417	i	882	53	0.0226078	1.48194	1	brain
TCONS_00068733	chr8	16564786	16565034	u	249	53	0.045555	0	1	brain
TCONS_00068743	chr8	18512948	18513352	i	405	46	0.0182178	0.90145	1	brain
TCONS_00068744	chr8	18681619	18682024	u	406	63	0.0653479	0.616043	1	brain
TCONS_00076672	chr9	8114976	8116960	u	1985	62	0.0492342	1.40065	2	brain
TCONS_00077263	chr9	5692990	5696916	x	3927	86	0.0622282	3.13793	2	brain
TCONS_00077899	chr9	9407414	9408099	i	686	31	0.014409	6.02022	1	brain
TCONS_00077902	chr9	13339005	13339517	u	513	59	0.0413904	0.100045	1	brain
TCONS_00077939	chr9	6535958	6536241	u	284	61	0.0362323	2.15238	1	brain
TCONS_00078155	chr9	2682214	2685727	u	3514	95	0.0790345	6.54564	1	brain
TCONS_00078161	chr9	10153139	10154150	u	1012	32	0.0144664	4.54134	1	brain
TCONS_00078162	chr9	10154481	10154852	u	372	49	0.0181227	6.45575	1	brain
TCONS_00078171	chr9	19497560	19497892	u	333	47	0.180145	2.81809	1	brain
TCONS_00078188	chr9	596080	604692	i	8613	79	0.0461365	9.89968	2	brain
TCONS_00078245	chr9	6470270	6471476	u	1207	35	0.0155153	0	2	brain
TCONS_00078322	chr9	13934377	13935521	x	1145	77	0.137049	0.750095	2	brain
TCONS_00078335	chr9	15260498	15261589	u	1092	57	0.0358262	1.21432	2	brain
TCONS_00078350	chr9	16573796	16575630	u	1835	59	0.0299495	6.75516	2	brain
TCONS_00078451	chr9	3709510	3711966	i	2457	75	0.0443625	2.2854	2	brain
TCONS_00078464	chr9	5938246	5940277	i	2032	67	0.0366125	1.74517	2	brain
TCONS_00078532	chr9	13873990	13874927	i	938	50	0.0177813	1.05306	2	brain
TCONS_00078648	chr9	359620	360204	u	585	37	0.0212808	0.714896	1	brain
TCONS_00078661	chr9	7571640	7572582	u	943	38	0.014756	2.28459	1	brain
TCONS_00078668	chr9	13349535	13349925	u	391	38	0.0147662	0.132686	1	brain
TCONS_00078683	chr9	19976442	19977354	i	913	44	0.0251997	3.73872	1	brain
TCONS_00078714	chr9	712912	714058	u	1147	66	0.0418877	0.618342	2	brain
TCONS_00078752	chr9	1588337	1589311	i	975	56	0.0191322	0	2	brain
TCONS_00078780	chr9	3020098	3020380	u	283	37	0.0737048	3.42558	1	brain
TCONS_00078785	chr9	3258666	3262187	i	3522	91	0.170729	16.8517	3	brain
TCONS_00078812	chr9	4030536	4031793	i	1258	64	0.0441429	1.38212	2	brain
TCONS_00078814	chr9	4107495	4108254	i	760	53	0.0242785	0	2	brain
TCONS_00078819	chr9	4268227	4270624	u	2398	38	0.0122986	4.09492	2	brain
TCONS_00078877	chr9	5972051	5973104	x	1054	64	0.0442072	0	2	brain
TCONS_00078927	chr9	7361409	7363280	u	1872	67	0.0346708	5.45821	2	brain
TCONS_00078947	chr9	7904795	7907968	u	3174	57	0.0310689	12.1724	2	brain
TCONS_00078953	chr9	8114976	8116791	u	1816	62	0.0492342	1.40065	2	brain
TCONS_00078977	chr9	9205984	9206284	i	301	26	0.0208178	0.830989	1	brain
TCONS_00078990	chr9	9641860	9642810	i	951	52	0.0322468	0	2	brain
TCONS_00079032	chr9	11170003	11170384	u	382	69	0.0621976	1.14359	1	brain
TCONS_00079035	chr9	11358482	11360876	u	2395	48	0.0240793	0.075237	2	brain
TCONS_00079109	chr9	13456380	13456634	x	255	47	0.147961	0	2	brain
TCONS_00079116	chr9	13740259	13740588	u	330	28	0.00567682	18.9692	1	brain
TCONS_00079137	chr9	13871645	13871848	u	204	27	0.0248811	3.1681	1	brain
TCONS_00079138	chr9	13885859	13886365	x	507	90	0.0690839	0	2	brain
TCONS_00079142	chr9	13934377	13935325	x	949	45	0.0201552	0.750095	2	brain
TCONS_00079164	chr9	14771160	14772906	i	1747	64	0.0278669	1.25474	2	brain
TCONS_00079200	chr9	16017452	16019393	i	1942	67	0.0324885	0	2	brain
TCONS_00079201	chr9	16040627	16041158	x	532	69	0.0736892	0	2	brain
TCONS_00079250	chr9	17986616	17987236	i	621	42	0.0232289	0.193353	2	brain
TCONS_00079276	chr9	18790330	18791463	i	1134	52	0.0226507	1.23286	2	brain
TCONS_00079287	chr9	19052758	19052999	u	242	9	0.00267502	0.194303	1	brain
TCONS_00079359	chr9	21104190	21108946	i	4757	66	0.0300145	4.67759	2	brain
TCONS_00079360	chr9	21113610	21116869	i	3260	81	0.0677425	6.27286	2	brain
TCONS_00079374	chr9	21931146	21932688	i	1543	95	0.159692	0.030426	2	brain
TCONS_00079394	chr9	22902924	22903297	u	374	22	0.00618168	0.133751	1	brain
TCONS_00079420	chr9	23372706	23373638	x	933	36	0.00801701	0.994048	2	brain
TCONS_00079424	chr9	23496436	23496862	x	427	45	0.0292114	0	2	brain
TCONS_00079427	chr9	23657495	23659082	u	1588	65	0.0395754	1.06839	2	brain
TCONS_00079491	chr9	1063670	1064752	u	1083	45	0.0283585	0.626393	2	brain
TCONS_00079520	chr9	1674729	1676740	i	2012	74	0.0873152	0.072814	2	brain
TCONS_00079523	chr9	1732612	1733063	u	452	27	0.00641493	1.44473	2	brain
TCONS_00079561	chr9	3017005	3019479	x	2475	69	0.0330931	3.26483	2	brain
TCONS_00079570	chr9	3208882	3209313	u	432	64	0.0515065	1.34136	2	brain
TCONS_00079589	chr9	4256547	4256771	u	225	24	0.0182952	1.11161	1	brain
TCONS_00079600	chr9	4748608	4750269	i	1662	71	0.0578524	0.868887	2	brain
TCONS_00079631	chr9	5692990	5696916	x	3927	86	0.0622282	3.13793	2	brain
TCONS_00079675	chr9	7237678	7242520	u	4843	79	0.0628885	0	2	brain
TCONS_00079676	chr9	7237678	7242505	u	4828	79	0.0628885	0	1	brain
TCONS_00079759	chr9	9196418	9197874	x	1457	52	0.0194519	0.61125	2	brain
TCONS_00079797	chr9	10907995	10910777	i	2783	74	0.0435036	1.14207	2	brain
TCONS_00079822	chr9	12311255	12312061	x	807	48	0.028225	0	2	brain
TCONS_00079823	chr9	12311255	12312089	x	835	48	0.028225	0	2	brain
TCONS_00079837	chr9	12749180	12749890	i	711	42	0.0216793	0.357714	2	brain
TCONS_00079869	chr9	13744465	13745121	x	657	75	0.16678	0.549575	2	brain
TCONS_00079883	chr9	13806997	13807213	u	217	30	0.0179389	0	1	brain
TCONS_00079946	chr9	15413469	15413799	x	331	15	0.0453904	0	2	brain
TCONS_00080020	chr9	17014934	17015380	i	447	32	0.00662975	0.208569	2	brain
TCONS_00080133	chr9	20103469	20104341	i	873	98	0.298302	0.821669	2	brain
TCONS_00080229	chr9	23218490	23219025	u	536	30	0.0403955	0	2	brain
TCONS_00080277	chr9	299034	300218	u	1185	26	0.00681089	0.025262	1	brain
TCONS_00080278	chr9	765016	765295	u	280	54	0.0385973	0	1	brain
TCONS_00080279	chr9	1064980	1065755	u	776	73	0.0584538	0.688239	1	brain
TCONS_00080284	chr9	5076848	5077201	u	354	38	0.0193615	1.48725	1	brain
TCONS_00080285	chr9	5203650	5204236	u	587	44	0.0150563	0.332348	1	brain
TCONS_00080287	chr9	6544181	6544705	u	525	25	0.00579508	0.188656	1	brain
TCONS_00080288	chr9	6767351	6767827	u	477	30	0.0130559	2.49835	1	brain
TCONS_00080289	chr9	6767351	6767647	u	297	66	0.129383	9.74249	1	brain
TCONS_00080291	chr9	8404003	8404237	u	235	22	0.0117899	0.95788	1	brain
TCONS_00080303	chr9	11595135	11595347	i	213	67	0.0264762	0.234848	1	brain
TCONS_00080305	chr9	12173776	12174353	u	578	62	0.027467	0.291772	1	brain
TCONS_00080308	chr9	12889204	12889613	u	410	13	0.0220921	0.722278	1	brain
TCONS_00080313	chr9	13902299	13903057	u	759	41	0.014733	0.24517	1	brain
TCONS_00080322	chr9	14778837	14779135	u	299	42	0.019886	0.585549	1	brain
TCONS_00080331	chr9	19347561	19350761	u	3201	61	0.0349879	9.81354	1	brain
TCONS_00080332	chr9	19397808	19398083	u	276	15	0.00977856	0.253078	1	brain
TCONS_00080337	chr9	19839313	19839541	u	229	13	0.0147099	0.436879	1	brain
TCONS_00080341	chr9	21763746	21764400	u	655	51	0.0210348	1.59767	1	brain
TCONS_00080343	chr9	22145412	22145906	u	495	33	0.0168213	1.10353	1	brain
TCONS_00080347	chr9	23185098	23185382	u	285	47	0.142581	0	1	brain
TCONS_00090506	chr10	4395840	4397764	u	1925	59	0.033957	0	2	brain
TCONS_00091075	chr10	14389846	14390364	u	519	42	0.021836	2.38911	1	brain
TCONS_00091119	chr10	5514577	5515724	u	1148	20	0.00445303	0	2	brain
TCONS_00091235	chr10	5011377	5014011	u	2635	76	0.0577353	4.32419	2	brain
TCONS_00091352	chr10	20380437	20380895	u	459	33	0.0900055	2.29891	1	brain
TCONS_00091408	chr10	5011377	5013900	u	2524	52	0.038564	1.44769	2	brain
TCONS_00091442	chr10	9264757	9266925	i	2169	45	0.014936	1.44565	1	brain
TCONS_00091488	chr10	14758131	14758781	u	651	49	0.0361858	1.51099	1	brain
TCONS_00091490	chr10	15339438	15342108	u	2671	90	0.0635835	1.69207	2	brain
TCONS_00091532	chr10	20377036	20377656	u	621	36	0.00889805	2.11861	1	brain
TCONS_00091545	chr10	21530345	21531054	u	710	19	0.00634909	2.19947	1	brain
TCONS_00091593	chr10	5208592	5209221	x	630	68	0.0875532	0	2	brain
TCONS_00091603	chr10	6738273	6740061	i	1789	79	0.064227	4.5383	2	brain
TCONS_00091724	chr10	16899195	16901009	x	1815	48	0.0273456	5.16256	2	brain
TCONS_00091744	chr10	19770031	19772401	u	2371	69	0.0382105	0	2	brain
TCONS_00091745	chr10	19770031	19772301	u	2271	69	0.0382105	0	2	brain
TCONS_00091773	chr10	3671730	3672839	u	1110	55	0.0266628	1.56497	1	brain
TCONS_00091807	chr10	20309803	20310203	u	401	35	0.00816736	66.2364	1	brain
TCONS_00091853	chr10	864581	865814	u	1234	43	0.0147521	7.51117	2	brain
TCONS_00091864	chr10	965211	966376	u	1166	57	0.0198543	1.59039	2	brain
TCONS_00091877	chr10	1540988	1541898	i	911	48	0.016595	0.99397	2	brain
TCONS_00091887	chr10	2215635	2216015	u	381	33	0.014947	2.66262	1	brain
TCONS_00091967	chr10	3245906	3246214	u	309	15	0.00733622	6.42197	1	brain
TCONS_00092031	chr10	4975930	4976162	u	233	25	0.0120679	2.6711	1	brain
TCONS_00092068	chr10	5968543	5970119	x	1577	74	0.0523702	0.235586	2	brain
TCONS_00092070	chr10	5989159	5989981	x	823	40	0.0328882	1.6937	2	brain
TCONS_00092079	chr10	6113815	6114236	u	422	38	0.0317922	0.554043	1	brain
TCONS_00092083	chr10	6429190	6431745	u	2556	63	0.0420533	1.97549	2	brain
TCONS_00092084	chr10	6714273	6716684	u	2412	68	0.0347239	0	2	brain
TCONS_00092091	chr10	7188651	7190511	u	1861	66	0.0412461	0	2	brain
TCONS_00092092	chr10	7239901	7241615	i	1715	91	0.133789	2.68581	2	brain
TCONS_00092093	chr10	7610528	7612500	u	1973	43	0.0144382	3.17897	2	brain
TCONS_00092094	chr10	7610528	7612482	u	1955	43	0.0144382	3.17897	2	brain
TCONS_00092097	chr10	7704346	7704947	i	602	59	0.0875389	1.53848	2	brain
TCONS_00092098	chr10	7704346	7704833	i	488	36	0.0228055	1.53848	3	brain
TCONS_00092099	chr10	7704346	7704945	i	600	59	0.0727441	1.53848	2	brain
TCONS_00092100	chr10	7704346	7704829	i	484	36	0.0231974	1.53848	3	brain
TCONS_00092148	chr10	9936568	9937573	i	1006	43	0.0254424	0.178608	2	brain
TCONS_00092152	chr10	10220122	10220986	u	865	89	0.0900513	0	2	brain
TCONS_00092153	chr10	10265851	10268520	x	2670	94	0.167066	0	3	brain
TCONS_00092154	chr10	10265851	10268417	x	2567	70	0.170216	0	3	brain
TCONS_00092160	chr10	10668935	10669410	u	476	42	0.0196596	0.011234	2	brain
TCONS_00092162	chr10	10834179	10835722	i	1544	97	0.122344	0	2	brain
TCONS_00092163	chr10	10834179	10835693	i	1515	97	0.122344	0	2	brain
TCONS_00092164	chr10	10834179	10835693	i	1515	97	0.122344	0	2	brain
TCONS_00092278	chr10	13552466	13553676	u	1211	68	0.0373804	0.983554	2	brain
TCONS_00092299	chr10	14022178	14023547	u	1370	70	0.0383921	1.32973	2	brain
TCONS_00092301	chr10	14078232	14080662	u	2431	77	0.0447242	0	2	brain
TCONS_00092304	chr10	14391586	14392757	x	1172	59	0.0335657	0	2	brain
TCONS_00092307	chr10	14525645	14526557	u	913	54	0.0193434	0.657472	1	brain
TCONS_00092314	chr10	14859150	14861179	i	2030	82	0.0571852	1.3948	2	brain
TCONS_00092321	chr10	15339438	15341911	u	2474	91	0.0656166	0	2	brain
TCONS_00092341	chr10	16079085	16079319	i	235	47	0.0380528	0	2	brain
TCONS_00092342	chr10	16102011	16102547	i	537	45	0.0156639	0	2	brain
TCONS_00092367	chr10	17049909	17052062	u	2154	20	0.0227843	0	2	brain
TCONS_00092450	chr10	19153505	19153769	x	265	27	0.00849613	0	2	brain
TCONS_00092453	chr10	19196257	19198458	u	2202	58	0.0238903	0.339445	2	brain
TCONS_00092491	chr10	20355056	20355267	u	212	29	0.101144	2.79273	1	brain
TCONS_00092529	chr10	21646763	21647473	u	711	21	0.00391646	2.29233	2	brain
TCONS_00092546	chr10	22127329	22130398	u	3070	50	0.0207251	0	2	brain
TCONS_00092547	chr10	22127329	22130329	x	3001	50	0.0207251	0	2	brain
TCONS_00092554	chr10	22149397	22152032	i	2636	73	0.0538908	0	3	brain
TCONS_00092555	chr10	22149397	22150799	i	1403	62	0.037843	0	2	brain
TCONS_00092588	chr10	1113051	1113435	u	385	24	0.00663271	1.68648	1	brain
TCONS_00092589	chr10	1130569	1131610	u	1042	62	0.0293973	0.515426	2	brain
TCONS_00092592	chr10	1516722	1518010	u	1289	56	0.0314088	0.94173	2	brain
TCONS_00092625	chr10	2270807	2271782	i	976	60	0.0299594	3.19783	2	brain
TCONS_00092655	chr10	2977818	2980132	x	2315	52	0.018315	0	2	brain
TCONS_00092673	chr10	3124514	3124748	u	235	21	0.00401633	0.745018	1	brain
TCONS_00092710	chr10	4650157	4651502	x	1346	27	0.00710463	3.55241	4	brain
TCONS_00092721	chr10	5011377	5014149	u	2773	76	0.0518862	4.32419	2	brain
TCONS_00092728	chr10	5208592	5209248	x	657	68	0.0714413	0	2	brain
TCONS_00092740	chr10	5311622	5312924	i	1303	64	0.0288347	2.82606	2	brain
TCONS_00092789	chr10	6271508	6272726	x	1219	52	0.0249922	0	2	brain
TCONS_00092792	chr10	6430496	6430930	u	435	29	0.00853567	0	2	brain
TCONS_00092795	chr10	6714270	6716983	u	2714	49	0.0208017	0.834823	2	brain
TCONS_00092890	chr10	7673398	7673660	u	263	26	0.0254349	0.208835	2	brain
TCONS_00092915	chr10	8507610	8511389	u	3780	49	0.0324655	2.90795	2	brain
TCONS_00092927	chr10	8977539	8979349	x	1811	68	0.0383923	0	2	brain
TCONS_00093054	chr10	12284735	12285829	u	1095	45	0.014806	0.922401	2	brain
TCONS_00093057	chr10	12861449	12862093	u	645	55	0.0421941	0	2	brain
TCONS_00093063	chr10	12981100	12982277	u	1178	70	0.0417017	0	2	brain
TCONS_00093078	chr10	13317748	13319554	u	1807	78	0.0534205	11.4166	2	brain
TCONS_00093094	chr10	14080222	14081528	u	1307	67	0.0333977	0	2	brain
TCONS_00093101	chr10	14705698	14708284	u	2587	60	0.0242949	2.01427	2	brain
TCONS_00093135	chr10	15185562	15187599	i	2038	53	0.0211429	1.51984	2	brain
TCONS_00093192	chr10	16415203	16416439	u	1237	93	0.120533	0	2	brain
TCONS_00093203	chr10	17049910	17051410	u	1501	86	0.0678217	2.91283	3	brain
TCONS_00093204	chr10	17049910	17051409	u	1500	86	0.0588753	2.91283	2	brain
TCONS_00093206	chr10	17049910	17052361	u	2452	86	0.0584376	2.91283	3	brain
TCONS_00093207	chr10	17049910	17051163	u	1254	86	0.0612999	2.91283	3	brain
TCONS_00093260	chr10	19196109	19201370	u	5262	73	0.0433921	7.16931	2	brain
TCONS_00093282	chr10	19770031	19771036	u	1006	48	0.0148681	0	2	brain
TCONS_00093317	chr10	21115929	21119551	x	3623	81	0.0624509	0.538997	2	brain
TCONS_00093321	chr10	21206697	21207846	x	1150	50	0.0428269	41.578	2	brain
TCONS_00093322	chr10	21206697	21207696	x	1000	50	0.0396776	41.578	2	brain
TCONS_00093350	chr10	21895750	21897639	u	1890	75	0.0545607	2.38418	2	brain
TCONS_00093351	chr10	21895750	21897519	u	1770	75	0.0560008	2.38418	2	brain
TCONS_00093374	chr10	819806	820190	u	385	76	0.141176	0.954351	1	brain
TCONS_00093379	chr10	2035011	2036072	u	1062	48	0.0371611	1.1645	1	brain
TCONS_00093380	chr10	4135154	4136102	u	949	28	0.0137831	0.098645	1	brain
TCONS_00093382	chr10	5135297	5135724	u	428	18	0.00447452	1.5334	1	brain
TCONS_00093383	chr10	5261811	5262012	u	202	15	0.0117736	0.693383	1	brain
TCONS_00093384	chr10	5264226	5264435	u	210	29	0.0121535	0.238203	1	brain
TCONS_00093385	chr10	5407645	5407913	u	269	30	0.00628913	0.091491	1	brain
TCONS_00093387	chr10	5892296	5892752	u	457	37	0.051825	0.174836	1	brain
TCONS_00093390	chr10	6511525	6511759	u	235	41	0.0412701	0.030652	1	brain
TCONS_00093391	chr10	6516542	6517494	u	953	47	0.0287172	0	1	brain
TCONS_00093399	chr10	7719257	7722532	u	3276	43	0.0204449	2.6714	1	brain
TCONS_00093400	chr10	7722864	7723880	u	1017	51	0.150438	0.875519	1	brain
TCONS_00093403	chr10	8196455	8197251	u	797	54	0.0268077	0.208375	1	brain
TCONS_00093408	chr10	9592886	9593327	u	442	28	0.00847298	1.11136	1	brain
TCONS_00093409	chr10	9837631	9837997	u	367	37	0.0170045	1.66033	1	brain
TCONS_00093415	chr10	11108609	11109340	u	732	36	0.0113117	0.30615	1	brain
TCONS_00093418	chr10	13017951	13018576	u	626	31	0.0137826	1.72442	1	brain
TCONS_00093419	chr10	13406530	13407617	u	1088	57	0.0309057	9.32775	1	brain
TCONS_00093421	chr10	13814329	13814575	u	247	25	0.0135562	1.00248	1	brain
TCONS_00093422	chr10	14083305	14083610	u	306	11	1.69941e-05	0.034511	1	brain
TCONS_00093434	chr10	16040649	16041262	i	614	59	0.0359667	0.888024	1	brain
TCONS_00093435	chr10	16685677	16686079	u	403	58	0.0460605	0.335918	1	brain
TCONS_00093437	chr10	17371593	17371901	u	309	20	0.00416498	0.485657	1	brain
TCONS_00093443	chr10	19235865	19236209	u	345	73	0.0773367	0.289986	1	brain
TCONS_00093447	chr10	19899857	19900315	u	459	32	0.011933	2.3204	1	brain
TCONS_00093455	chr10	21981733	21982093	u	361	41	0.0316705	1.177	1	brain
TCONS_00103376	chr11	18624264	18625560	i	1297	54	0.0370612	0	2	brain
TCONS_00103395	chr11	9453640	9454907	i	1268	48	0.0237667	0.790394	1	brain
TCONS_00103522	chr11	1487058	1487645	u	588	48	0.0466087	2.56794	2	brain
TCONS_00103524	chr11	1904375	1906241	x	1867	79	0.0564164	0	2	brain
TCONS_00103537	chr11	5115606	5116646	x	1041	26	0.0727345	0	2	brain
TCONS_00103554	chr11	8256469	8257852	x	1384	93	0.082806	18.7243	2	brain
TCONS_00103628	chr11	1913790	1914893	x	1104	35	0.113166	3.42615	2	brain
TCONS_00103724	chr11	7636733	7637592	u	860	75	0.0503066	0	2	brain
TCONS_00103824	chr11	2112638	2116741	u	4104	65	0.0320546	8.21355	2	brain
TCONS_00103834	chr11	3851333	3855109	x	3777	75	0.0448445	0	2	brain
TCONS_00103892	chr11	8628002	8629456	x	1455	79	0.140866	2.45968	2	brain
TCONS_00104132	chr11	3459994	3460872	u	879	33	0.0122792	0	2	brain
TCONS_00104207	chr11	5115754	5116646	u	893	38	0.0129013	0	2	brain
TCONS_00104252	chr11	6010136	6010463	u	328	33	0.0464378	0	1	brain
TCONS_00104274	chr11	6081648	6081885	i	238	72	0.135924	0	2	brain
TCONS_00104365	chr11	8179691	8180122	x	432	46	0.0573314	1.90004	1	brain
TCONS_00104367	chr11	8226700	8227498	u	799	56	0.14685	0.732615	2	brain
TCONS_00104375	chr11	8398644	8399312	u	669	69	0.0664285	2.0024	1	brain
TCONS_00104384	chr11	8452913	8455586	u	2674	62	0.0314408	3.07933	2	brain
TCONS_00104387	chr11	8805356	8805739	u	384	32	0.0570286	2.0447	2	brain
TCONS_00104420	chr11	9386857	9387625	x	769	45	0.0299691	2.76978	1	brain
TCONS_00104426	chr11	10330111	10331399	i	1289	84	0.136086	0	2	brain
TCONS_00104428	chr11	10455916	10457179	x	1264	32	0.0245393	0	3	brain
TCONS_00104429	chr11	10455916	10457043	x	1128	32	0.0203205	0	2	brain
TCONS_00104430	chr11	10455916	10457040	x	1125	32	0.0203205	0	2	brain
TCONS_00104432	chr11	10659264	10660596	i	1333	32	0.0563915	0.290529	2	brain
TCONS_00104548	chr11	14947357	14948888	u	1532	87	0.127637	0.945087	2	brain
TCONS_00104550	chr11	15068445	15069777	u	1333	58	0.0311743	5.24228	2	brain
TCONS_00104587	chr11	15710041	15711318	u	1278	53	0.0368057	0	2	brain
TCONS_00104608	chr11	16745821	16746294	u	474	34	0.0926197	1.19604	1	brain
TCONS_00104609	chr11	16745821	16746263	u	443	34	0.0514198	1.19604	2	brain
TCONS_00104717	chr11	1476853	1477720	x	868	36	0.0196636	1.56612	2	brain
TCONS_00104725	chr11	1893624	1895205	x	1582	96	0.12831	3.78529	2	brain
TCONS_00104727	chr11	2112638	2116741	u	4104	65	0.0320546	8.21355	3	brain
TCONS_00104745	chr11	3235743	3236436	x	694	38	0.040242	0	2	brain
TCONS_00104763	chr11	3851333	3854977	i	3645	75	0.0448445	0	2	brain
TCONS_00104804	chr11	5291631	5292549	u	919	71	0.0415982	0	2	brain
TCONS_00104836	chr11	6143788	6144152	u	365	61	0.0504204	0	1	brain
TCONS_00104856	chr11	6609869	6610250	u	382	24	0.00481414	0	2	brain
TCONS_00104926	chr11	8648848	8649657	u	810	19	0.0374097	1.91079	2	brain
TCONS_00104929	chr11	8660554	8662375	u	1822	77	0.0472667	0.876265	2	brain
TCONS_00104959	chr11	10375572	10375771	x	200	33	0.021409	2.45824	1	brain
TCONS_00104978	chr11	10821154	10821986	u	833	63	0.0556577	0.469201	1	brain
TCONS_00105031	chr11	13902096	13905988	i	3893	74	0.0607766	1.58817	3	brain
TCONS_00105065	chr11	15104451	15107031	u	2581	53	0.0210625	0	2	brain
TCONS_00105066	chr11	15104451	15107030	u	2580	53	0.0210625	0	2	brain
TCONS_00105081	chr11	16234163	16235204	x	1042	32	0.012456	0	3	brain
TCONS_00105136	chr11	17462294	17464718	u	2425	64	0.0341602	0	2	brain
TCONS_00105187	chr11	18907251	18908487	i	1237	50	0.0277815	3.80223	1	brain
TCONS_00105193	chr11	577237	577490	u	254	16	0.00898216	3.87183	1	brain
TCONS_00105197	chr11	2710723	2711033	u	311	9	1.49294e-05	0	1	brain
TCONS_00105204	chr11	5445796	5446346	u	551	87	0.113816	0	1	brain
TCONS_00105207	chr11	6823236	6823774	u	539	50	0.043278	0	1	brain
TCONS_00105214	chr11	9806450	9807322	u	873	56	0.0953146	2.03112	1	brain
TCONS_00105219	chr11	11074438	11074997	u	560	59	0.0320321	1.68737	1	brain
TCONS_00105221	chr11	11980052	11980270	u	219	36	0.0112779	0.228413	1	brain
TCONS_00105224	chr11	12934192	12934440	u	249	11	0.00860025	0	1	brain
TCONS_00105228	chr11	13347904	13348845	u	942	43	0.015454	0.336758	1	brain
TCONS_00105231	chr11	13676022	13677139	u	1118	71	0.281206	1.67697	1	brain
TCONS_00105234	chr11	14652667	14652904	u	238	18	0.098743	1.97568	1	brain
TCONS_00105235	chr11	14854959	14855401	u	443	27	0.0081629	5.45093	1	brain
TCONS_00105237	chr11	15284069	15287125	u	3057	97	0.179709	3.76236	1	brain
TCONS_00105239	chr11	16001943	16002689	u	747	45	0.0291169	2.6585	1	brain
TCONS_00105240	chr11	16574269	16574532	u	264	27	0.1735	1.03835	1	brain
TCONS_00105247	chr11	17833453	17834306	u	854	37	0.0169867	0.028116	1	brain
TCONS_00105248	chr11	18426864	18427845	i	982	70	0.036298	0	1	brain
TCONS_00113781	chr12	1481796	1482601	u	806	33	0.0128552	0	2	brain
TCONS_00113891	chr12	4254716	4256277	u	1562	29	0.0166742	1.37092	2	brain
TCONS_00114028	chr12	6420473	6421358	x	886	36	0.0142471	0	2	brain
TCONS_00114078	chr12	10787740	10788223	x	484	21	0.00473935	1.65589	2	brain
TCONS_00114110	chr12	199161	200942	x	1782	53	0.0251513	0.919831	2	brain
TCONS_00114161	chr12	8365784	8366988	x	1205	63	0.0378768	2.03646	2	brain
TCONS_00114188	chr12	12549276	12550661	x	1386	67	0.0338434	0	2	brain
TCONS_00114205	chr12	9850686	9850959	u	274	25	0.0369882	1.37048	1	brain
TCONS_00114211	chr12	68363	68742	i	380	41	0.0144783	0.223359	2	brain
TCONS_00114215	chr12	199280	200940	u	1661	76	0.136719	0.440549	2	brain
TCONS_00114327	chr12	3780355	3782236	u	1882	84	0.05352	3.45894	2	brain
TCONS_00114415	chr12	5973667	5974788	u	1122	60	0.0695547	1.36616	2	brain
TCONS_00114465	chr12	7095200	7095960	u	761	37	0.0119331	0	2	brain
TCONS_00114477	chr12	7388286	7389384	i	1099	49	0.024447	0	2	brain
TCONS_00114510	chr12	8405633	8406207	i	575	42	0.0242322	0	2	brain
TCONS_00114539	chr12	8975122	8976115	x	994	25	0.0110488	0	2	brain
TCONS_00114542	chr12	9095917	9096270	i	354	27	0.0136499	2.01105	1	brain
TCONS_00114543	chr12	9110043	9111903	i	1861	69	0.0342253	1.48491	2	brain
TCONS_00114544	chr12	9126869	9128016	u	1148	58	0.0358455	0	2	brain
TCONS_00114545	chr12	9126869	9127704	u	836	68	0.0830056	4.33038	1	brain
TCONS_00114559	chr12	9516577	9517119	u	543	36	0.0485933	0	1	brain
TCONS_00114589	chr12	9957892	9960346	u	2455	98	0.154539	10.4275	2	brain
TCONS_00114655	chr12	12205886	12207271	i	1386	50	0.0213346	1.07114	2	brain
TCONS_00114690	chr12	577686	579344	i	1659	44	0.185855	0.863667	2	brain
TCONS_00114765	chr12	2560656	2561878	u	1223	80	0.0505136	0	2	brain
TCONS_00114828	chr12	4771244	4771966	u	723	63	0.0434358	4.09921	2	brain
TCONS_00114863	chr12	6160966	6161847	u	882	30	0.0102208	2.16581	2	brain
TCONS_00114893	chr12	7001548	7002681	i	1134	86	0.110669	1.56682	1	brain
TCONS_00114938	chr12	7812929	7813697	i	769	68	0.0742968	0	2	brain
TCONS_00114940	chr12	7864468	7865114	u	647	16	0.00385757	0.112243	2	brain
TCONS_00114991	chr12	9415702	9419031	i	3330	61	0.0254897	0	2	brain
TCONS_00114995	chr12	9498601	9499881	u	1281	61	0.041247	2.03988	2	brain
TCONS_00115064	chr12	12133125	12133671	u	547	76	0.0929124	0	2	brain
TCONS_00115083	chr12	172908	173370	i	463	51	0.0368328	2.05276	1	brain
TCONS_00115087	chr12	1287666	1288206	u	541	16	0.00310254	2.03234	1	brain
TCONS_00115094	chr12	3459397	3459834	u	438	30	0.0173586	0.219277	1	brain
TCONS_00115098	chr12	4436657	4436903	u	247	32	0.0227106	1.59181	1	brain
TCONS_00115100	chr12	6051199	6051431	u	233	19	0.00453174	1.49424	1	brain
TCONS_00115101	chr12	6051199	6051843	u	645	26	0.00705522	0.796485	1	brain
TCONS_00115102	chr12	6107596	6107966	u	371	19	0.00446086	0.146516	1	brain
TCONS_00115106	chr12	6470282	6470627	u	346	13	0.00858035	0	1	brain
TCONS_00115109	chr12	7585671	7586543	u	873	80	0.18915	6.22698	1	brain
TCONS_00115111	chr12	8222843	8223325	i	483	25	0.0144511	0.023305	1	brain
TCONS_00115120	chr12	10956903	10957530	u	628	29	0.0221691	1.2108	1	brain
TCONS_00115123	chr12	12100687	12100956	u	270	40	0.0176942	0.682127	1	brain
TCONS_00115129	chr12	12670896	12671133	u	238	0	2.75868e-06	4.82707	1	brain
TCONS_00120969	chr13	12391763	12392058	u	296	48	0.180383	0.56583	1	brain
TCONS_00121934	chr13	6964719	6965011	u	293	65	0.122678	12.3836	1	brain
TCONS_00122016	chr13	11021434	11023386	x	1953	74	0.127149	0.860324	2	brain
TCONS_00122056	chr13	20837005	20838212	x	1208	47	0.0227478	4.98417	2	brain
TCONS_00122116	chr13	10834682	10836269	u	1588	63	0.0302618	0.197661	2	brain
TCONS_00122126	chr13	11633622	11635864	i	2243	74	0.0595884	2.31086	2	brain
TCONS_00122195	chr13	24198609	24199021	u	413	20	0.0130364	3.38484	1	brain
TCONS_00122266	chr13	6037466	6039012	u	1547	95	0.302817	2.27511	1	brain
TCONS_00122267	chr13	6037466	6039135	u	1670	95	0.212287	2.27511	2	brain
TCONS_00122311	chr13	10263883	10266505	u	2623	77	0.0511574	5.99015	2	brain
TCONS_00122324	chr13	11021434	11024033	x	2600	74	0.0959798	0.860324	2	brain
TCONS_00122354	chr13	13363843	13364424	u	582	46	0.0255019	1.66654	1	brain
TCONS_00122412	chr13	20133581	20135051	x	1471	53	0.0239919	0	2	brain
TCONS_00122439	chr13	22889120	22891185	u	2066	94	0.0926187	5.64206	1	brain
TCONS_00122475	chr13	1464143	1465782	x	1640	32	0.0141677	1.0826	2	brain
TCONS_00122544	chr13	8700495	8702405	i	1911	77	0.0525377	0	2	brain
TCONS_00122545	chr13	8700495	8701535	i	1041	77	0.0594801	0	2	brain
TCONS_00122673	chr13	98152	99722	u	1571	37	0.0085856	4.17793	1	brain
TCONS_00122674	chr13	293530	293744	u	215	37	0.0212553	1.35776	1	brain
TCONS_00122759	chr13	784061	785073	u	1013	50	0.0260811	6.92501	2	brain
TCONS_00122834	chr13	2561228	2561806	x	579	58	0.0743741	0	2	brain
TCONS_00122835	chr13	2631083	2633522	x	2440	83	0.0627805	0	2	brain
TCONS_00122838	chr13	2631083	2633896	u	2814	62	0.0282593	0	2	brain
TCONS_00122839	chr13	2631083	2632349	u	1267	77	0.0468476	0	3	brain
TCONS_00122840	chr13	2631083	2632213	u	1131	77	0.0470769	0	2	brain
TCONS_00122905	chr13	5368965	5370156	u	1192	19	0.0100124	0.454135	3	brain
TCONS_00122908	chr13	5507908	5508932	u	1025	25	0.00608013	2.97031	2	brain
TCONS_00122972	chr13	6094725	6097854	u	3130	91	0.0819791	0	2	brain
TCONS_00122973	chr13	6100302	6101444	u	1143	45	0.120164	1.03602	2	brain
TCONS_00123089	chr13	10248394	10249392	i	999	63	0.0606742	1.16893	2	brain
TCONS_00123117	chr13	10834825	10836267	u	1443	49	0.0429278	5.34421	2	brain
TCONS_00123119	chr13	10918467	10919713	u	1247	27	0.00624686	0	2	brain
TCONS_00123120	chr13	10918467	10919446	u	980	27	0.00637689	0	2	brain
TCONS_00123133	chr13	11021434	11023044	x	1611	74	0.10566	0.860324	3	brain
TCONS_00123134	chr13	11021434	11022941	x	1508	74	0.120764	0.860324	2	brain
TCONS_00123139	chr13	11145578	11146397	u	820	61	0.0275204	0.122006	1	brain
TCONS_00123167	chr13	11812967	11813579	u	613	53	0.0410808	0.458708	2	brain
TCONS_00123196	chr13	11627329	11628359	u	1031	29	0.0176269	4.2194	2	brain
TCONS_00123221	chr13	12877841	12878967	u	1127	63	0.064227	0.246826	2	brain
TCONS_00123239	chr13	13521327	13521817	u	491	30	0.00709261	1.52819	1	brain
TCONS_00123255	chr13	14240884	14241869	u	986	37	0.0190986	0.450204	2	brain
TCONS_00123259	chr13	14693942	14694708	i	767	60	0.0460189	0.436607	2	brain
TCONS_00123321	chr13	17074247	17076663	u	2417	68	0.0387985	2.77449	2	brain
TCONS_00123322	chr13	17374104	17377018	x	2915	68	0.0346666	5.48791	2	brain
TCONS_00123346	chr13	18000044	18000717	i	674	49	0.0173458	1.52231	2	brain
TCONS_00123348	chr13	18077027	18077672	u	646	30	0.00984051	2.07318	1	brain
TCONS_00123349	chr13	18105123	18105399	u	277	13	1.88698e-05	0	2	brain
TCONS_00123354	chr13	18400439	18401573	u	1135	39	0.0186048	0.861368	2	brain
TCONS_00123377	chr13	19218302	19221156	i	2855	62	0.0301685	0	2	brain
TCONS_00123378	chr13	19218302	19219903	i	1602	62	0.0271122	0	2	brain
TCONS_00123408	chr13	20837005	20838291	x	1287	47	0.0146599	4.98417	2	brain
TCONS_00123409	chr13	20837005	20838291	x	1287	47	0.0146599	4.98417	3	brain
TCONS_00123410	chr13	20837005	20838170	x	1166	47	0.0201549	4.98417	3	brain
TCONS_00123490	chr13	23974314	23975092	x	779	53	0.0175134	0.516842	2	brain
TCONS_00123501	chr13	24521765	24522007	u	243	37	0.0336294	0.102928	1	brain
TCONS_00123511	chr13	25008459	25008702	x	244	17	0.0106917	0	2	brain
TCONS_00123524	chr13	469459	470624	i	1166	37	0.0885971	1.50629	2	brain
TCONS_00123558	chr13	1233654	1234082	x	429	20	0.0038366	0.265165	2	brain
TCONS_00123564	chr13	1548634	1549469	i	836	43	0.0174965	0	2	brain
TCONS_00123662	chr13	2982048	2983767	i	1720	44	0.0133496	0.629526	2	brain
TCONS_00123683	chr13	3783849	3784335	u	487	27	0.113311	1.59929	1	brain
TCONS_00123684	chr13	3783849	3784301	u	453	24	0.00593686	1.59929	2	brain
TCONS_00123758	chr13	5981015	5984521	i	3507	85	0.0607916	1.76899	3	brain
TCONS_00123772	chr13	6232748	6233337	x	590	47	0.0284418	0	2	brain
TCONS_00123773	chr13	6232748	6233329	x	582	47	0.0273815	0	2	brain
TCONS_00123801	chr13	8416516	8417488	u	973	51	0.0434441	0.103424	2	brain
TCONS_00123807	chr13	9185070	9186070	i	1001	29	0.00683314	0	2	brain
TCONS_00123808	chr13	9185070	9186021	i	952	29	0.00702961	0	2	brain
TCONS_00123818	chr13	9556259	9559052	u	2794	70	0.0337725	1.78454	2	brain
TCONS_00123819	chr13	9556259	9558471	u	2213	51	0.0202749	1.78454	2	brain
TCONS_00123884	chr13	11633622	11634748	i	1127	75	0.0755701	2.31086	2	brain
TCONS_00123885	chr13	11633622	11634587	i	966	75	0.0779697	2.31086	2	brain
TCONS_00123893	chr13	11878306	11879489	x	1184	39	0.0161331	2.93742	2	brain
TCONS_00123951	chr13	13358934	13360483	u	1550	52	0.0315379	4.49106	1	brain
TCONS_00123952	chr13	13358934	13360197	u	1264	52	0.0377549	4.49106	2	brain
TCONS_00123975	chr13	14309263	14309709	i	447	66	0.109752	2.21015	2	brain
TCONS_00123981	chr13	15741072	15742218	x	1147	96	0.0761387	0	2	brain
TCONS_00123982	chr13	15741072	15742112	x	1041	95	0.168242	0	2	brain
TCONS_00124003	chr13	16347227	16348366	u	1140	63	0.0389369	2.77801	2	brain
TCONS_00124071	chr13	18077027	18080757	u	3731	95	0.073699	13.8458	3	brain
TCONS_00124072	chr13	18077027	18078527	u	1501	60	0.0284268	13.8458	3	brain
TCONS_00124084	chr13	18305489	18305888	u	400	67	0.0320232	0	2	brain
TCONS_00124170	chr13	20878713	20879811	u	1099	37	0.0200805	0.794718	1	brain
TCONS_00124171	chr13	20878713	20880014	u	1302	37	0.0360052	0.794718	2	brain
TCONS_00124186	chr13	21692154	21693736	i	1583	50	0.0163913	0.313637	2	brain
TCONS_00124224	chr13	22984402	22985101	x	700	39	0.0132311	0	2	brain
TCONS_00124228	chr13	23034163	23034519	x	357	68	0.173874	0	2	brain
TCONS_00124240	chr13	23926659	23929713	i	3055	54	0.178858	3.12224	2	brain
TCONS_00124263	chr13	95657	96180	u	524	56	0.0490577	1.28698	1	brain
TCONS_00124269	chr13	1310432	1311169	u	738	55	0.147511	1.44226	1	brain
TCONS_00124271	chr13	2147727	2147972	i	246	57	0.0529128	2.38319	1	brain
TCONS_00124272	chr13	2559085	2559510	u	426	20	0.160451	3.46101	1	brain
TCONS_00124273	chr13	2868757	2869107	u	351	31	0.0361867	0	1	brain
TCONS_00124281	chr13	4195906	4196201	u	296	16	0.00956123	0.056331	1	brain
TCONS_00124283	chr13	4805961	4806302	u	342	25	0.085073	0	1	brain
TCONS_00124288	chr13	6109334	6111555	u	2222	68	0.0380332	1.70914	1	brain
TCONS_00124289	chr13	6257907	6258750	u	844	43	0.0133084	1.63554	1	brain
TCONS_00124294	chr13	6961190	6961536	u	347	41	0.0139699	2.69194	1	brain
TCONS_00124295	chr13	7638803	7639357	u	555	44	0.0373786	0.180262	1	brain
TCONS_00124300	chr13	9363088	9363431	i	344	36	0.0123246	2.44896	1	brain
TCONS_00124303	chr13	9523223	9523499	i	277	0	0.0068094	4.10427	1	brain
TCONS_00124306	chr13	10548983	10549393	u	411	10	0.00461955	0	1	brain
TCONS_00124312	chr13	13336024	13336253	u	230	0	3.29565e-06	0.925858	1	brain
TCONS_00124319	chr13	14604354	14604718	u	365	12	0.00483464	0.985294	1	brain
TCONS_00124320	chr13	14722460	14724068	u	1609	99	0.184519	0.596292	1	brain
TCONS_00124327	chr13	15763350	15764080	u	731	37	0.0192714	0.40374	1	brain
TCONS_00124329	chr13	16719713	16720792	u	1080	74	0.0450869	0.009171	1	brain
TCONS_00124331	chr13	17181669	17181928	u	260	24	0.00856196	0.705081	1	brain
TCONS_00124332	chr13	17283596	17285317	i	1722	78	0.0508935	1.57043	1	brain
TCONS_00124333	chr13	17393270	17393959	u	690	38	0.0181254	0.864159	1	brain
TCONS_00124337	chr13	18298701	18300845	u	2145	76	0.0671418	0.412308	1	brain
TCONS_00124338	chr13	19421948	19422483	u	536	31	0.0187729	2.35181	1	brain
TCONS_00124341	chr13	20247084	20247360	i	277	32	0.0152351	0	1	brain
TCONS_00124344	chr13	20965032	20966238	u	1207	40	0.0112999	0.558847	1	brain
TCONS_00124346	chr13	22137149	22137433	i	285	21	0.0212419	0.839842	1	brain
TCONS_00124349	chr13	22307767	22308382	u	616	59	0.0593001	0.162411	1	brain
TCONS_00124355	chr13	22894267	22894822	u	556	83	0.143123	2.64466	1	brain
TCONS_00134706	chr14	10020668	10023281	u	2614	70	0.0486067	2.57245	2	brain
TCONS_00134968	chr14	16546842	16548035	u	1194	39	0.0142776	5.20321	1	brain
TCONS_00135102	chr14	12710977	12711943	u	967	46	0.0187555	1.49792	1	brain
TCONS_00135115	chr14	18350451	18351602	u	1152	79	0.064403	0.471133	1	brain
TCONS_00135116	chr14	16823	19065	u	2243	58	0.0845917	0	2	brain
TCONS_00135117	chr14	16823	21045	x	4223	58	0.0540971	0	3	brain
TCONS_00135118	chr14	222822	224265	i	1444	60	0.0830606	3.16236	2	brain
TCONS_00135126	chr14	1385351	1385654	i	304	34	0.0369295	0.415382	1	brain
TCONS_00135146	chr14	4422370	4423018	u	649	59	0.0360041	0	2	brain
TCONS_00135201	chr14	9599176	9599903	i	728	76	0.0461223	2.84576	2	brain
TCONS_00135288	chr14	16624904	16625457	u	554	77	0.0848267	1.89193	1	brain
TCONS_00135351	chr14	4765529	4767806	x	2278	39	0.0147626	2.17161	2	brain
TCONS_00135377	chr14	8250838	8251904	x	1067	26	0.0135751	0	2	brain
TCONS_00135418	chr14	13793311	13794816	u	1506	47	0.0171415	8.84736	1	brain
TCONS_00135419	chr14	13793311	13794782	u	1472	47	0.0171415	8.84736	2	brain
TCONS_00135477	chr14	12164623	12165103	u	481	39	0.0147518	4.56457	1	brain
TCONS_00135483	chr14	14903728	14904014	u	287	36	0.00989078	2.22809	1	brain
TCONS_00135511	chr14	712135	712793	x	659	17	0.00309063	0	2	brain
TCONS_00135527	chr14	3147734	3148551	u	818	27	0.0128565	14.3336	1	brain
TCONS_00135528	chr14	3147734	3148127	u	394	22	0.0781376	14.3336	2	brain
TCONS_00135531	chr14	3399006	3399946	i	941	91	0.115465	0	2	brain
TCONS_00135536	chr14	3539401	3539860	u	460	47	0.0227179	0.252184	1	brain
TCONS_00135551	chr14	3974650	3975516	u	867	24	0.00928644	0	2	brain
TCONS_00135594	chr14	5934344	5934916	u	573	41	0.0132518	0	2	brain
TCONS_00135601	chr14	6586755	6587097	i	343	36	0.0214642	0.145839	1	brain
TCONS_00135663	chr14	8947968	8948494	x	527	69	0.0468074	11.799	1	brain
TCONS_00135694	chr14	9956077	9959171	u	3095	75	0.0417976	0.452426	2	brain
TCONS_00135695	chr14	9956077	9959180	u	3104	75	0.0417976	0.452426	2	brain
TCONS_00135697	chr14	9956077	9958054	u	1978	81	0.0914155	3.89873	2	brain
TCONS_00135703	chr14	10048506	10049686	i	1181	68	0.0410266	0.061332	2	brain
TCONS_00135813	chr14	13121594	13123203	u	1610	79	0.0898217	1.37595	2	brain
TCONS_00135814	chr14	13121594	13121828	u	235	8	0.0027694	3.66245	1	brain
TCONS_00135826	chr14	13327570	13328289	u	720	60	0.0404824	6.01586	2	brain
TCONS_00135841	chr14	13850367	13852490	u	2124	51	0.0294974	0.906867	2	brain
TCONS_00135847	chr14	14126687	14129576	u	2890	59	0.0254653	4.32731	2	brain
TCONS_00135849	chr14	14007739	14009627	u	1889	99	0.0911304	2.45015	2	brain
TCONS_00135857	chr14	14570424	14574164	u	3741	60	0.0278634	0	2	brain
TCONS_00135862	chr14	14850750	14851778	x	1029	62	0.0247768	0	2	brain
TCONS_00135866	chr14	15078210	15078644	u	435	94	0.159287	1.70724	1	brain
TCONS_00135954	chr14	17876851	17878475	x	1625	39	0.0112858	0	2	brain
TCONS_00135960	chr14	18086455	18086884	x	430	25	0.0044109	1.87139	1	brain
TCONS_00135965	chr14	18275543	18275825	u	283	34	0.0101454	0.349981	1	brain
TCONS_00135972	chr14	16905	18699	u	1795	41	0.0148573	0	2	brain
TCONS_00136066	chr14	3551429	3554310	i	2882	53	0.0237249	0	2	brain
TCONS_00136120	chr14	4765529	4767504	x	1976	39	0.0142942	2.17161	2	brain
TCONS_00136121	chr14	4765529	4766898	u	1370	37	0.0164877	2.17161	2	brain
TCONS_00136196	chr14	8587558	8588510	i	953	42	0.019008	0.430796	2	brain
TCONS_00136321	chr14	12721068	12721590	u	523	38	0.0104656	2.34427	2	brain
TCONS_00136333	chr14	13172698	13173766	i	1069	42	0.0184898	0.399321	2	brain
TCONS_00136339	chr14	13501429	13504135	u	2707	38	0.0240529	0.399787	2	brain
TCONS_00136343	chr14	13847628	13849849	x	2222	44	0.0113682	0	2	brain
TCONS_00136362	chr14	14402662	14404516	i	1855	46	0.022252	0	2	brain
TCONS_00136388	chr14	15790038	15791422	i	1385	69	0.0448493	6.22533	2	brain
TCONS_00136497	chr14	398323	398561	u	239	24	0.0482367	2.64437	1	brain
TCONS_00136504	chr14	4641289	4641905	u	617	39	0.0235982	0.040537	1	brain
TCONS_00136507	chr14	5872757	5874939	u	2183	51	0.017557	6.35743	1	brain
TCONS_00136509	chr14	6136745	6137018	u	274	7	0.00590973	2.23459	1	brain
TCONS_00136512	chr14	6696239	6696563	u	325	80	0.0790573	0.45867	1	brain
TCONS_00136519	chr14	11604772	11605165	u	394	72	0.0685537	0.063481	1	brain
TCONS_00136523	chr14	11994758	11996040	u	1283	50	0.0249309	0.890504	1	brain
TCONS_00136536	chr14	15322769	15323123	i	355	27	0.0139406	3.30008	1	brain
TCONS_00136537	chr14	15482371	15482733	u	363	39	0.0266825	0.663293	1	brain
TCONS_00136542	chr14	17058344	17058652	u	309	13	0.00527083	0.320533	1	brain
TCONS_00136544	chr14	17173473	17173689	u	217	7	0.00268416	0.680377	1	brain
TCONS_00136546	chr14	17613415	17613644	u	230	36	0.0162191	0	1	brain
TCONS_00136547	chr14	17666707	17667221	u	515	47	0.022683	0.041628	1	brain
TCONS_00136549	chr14	17818424	17818757	u	334	24	0.040686	0.343661	1	brain
TCONS_00143365	chr15	1397324	1398192	u	869	68	0.0567035	1.41584	1	brain
TCONS_00143421	chr15	2542292	2543294	u	1003	39	0.0147871	0.044834	2	brain
TCONS_00143448	chr15	7895850	7896455	u	606	35	0.0107132	10.6131	1	brain
TCONS_00143478	chr15	3651665	3652003	u	339	24	0.0354501	0.737797	1	brain
TCONS_00143574	chr15	109772	110921	u	1150	92	0.0977309	3.15311	2	brain
TCONS_00143591	chr15	867377	867963	u	587	93	0.279919	0.238609	1	brain
TCONS_00143616	chr15	2066370	2068692	u	2323	47	0.0341576	2.91009	2	brain
TCONS_00143617	chr15	2066370	2068342	u	1973	47	0.0479597	2.91009	2	brain
TCONS_00143694	chr15	4736482	4740626	u	4145	91	0.0725627	1.9573	2	brain
TCONS_00143719	chr15	5143596	5144654	x	1059	76	0.0588804	0	2	brain
TCONS_00143729	chr15	5509621	5510012	i	392	25	0.0317378	1.38227	2	brain
TCONS_00143738	chr15	5836203	5837702	u	1500	50	0.0306923	2.35738	2	brain
TCONS_00143753	chr15	6176792	6177676	u	885	78	0.159065	0.337984	1	brain
TCONS_00143760	chr15	6646236	6647459	u	1224	36	0.00896929	0	2	brain
TCONS_00143761	chr15	6647771	6649150	u	1380	64	0.0358199	0.583505	2	brain
TCONS_00143867	chr15	2563290	2563706	x	417	18	0.00358104	0	2	brain
TCONS_00143870	chr15	2837266	2838295	i	1030	57	0.0255657	0.595874	2	brain
TCONS_00143942	chr15	5029532	5030900	u	1369	63	0.0423606	0	2	brain
TCONS_00144025	chr15	8260899	8262697	u	1799	64	0.038679	4.28315	2	brain
TCONS_00144033	chr15	8485587	8486174	u	588	22	0.00763849	0.567655	2	brain
TCONS_00144036	chr15	1259590	1260033	u	444	59	0.0635575	1.36548	1	brain
TCONS_00144039	chr15	2026878	2027483	u	606	58	0.0225385	3.31806	1	brain
TCONS_00144040	chr15	2028168	2028820	u	653	75	0.0598792	1.79433	1	brain
TCONS_00144041	chr15	2618067	2618903	u	837	33	0.017772	1.66281	1	brain
TCONS_00144044	chr15	2813714	2813935	u	222	16	0.00454881	0.326725	1	brain
TCONS_00144046	chr15	3064736	3064990	u	255	58	0.0317436	0.388606	1	brain
TCONS_00144047	chr15	3207657	3207902	u	246	20	0.0476332	0.122006	1	brain
TCONS_00144051	chr15	4606095	4606613	u	519	62	0.15447	0.9317	1	brain
TCONS_00144052	chr15	4806055	4806784	u	730	18	0.00984918	3.88258	1	brain
TCONS_00144053	chr15	4930270	4930550	u	281	0	1.18998e-05	4.19407	1	brain
TCONS_00144057	chr15	7115206	7115652	u	447	51	0.0511913	1.42233	1	brain
TCONS_00144059	chr15	7258793	7259248	u	456	21	0.058553	0.76131	1	brain
TCONS_00148113	chr16	4624041	4625043	u	1003	36	0.0162813	12.729	1	brain
TCONS_00148117	chr16	7391092	7391669	u	578	73	0.15457	1.19604	1	brain
TCONS_00148126	chr16	18236964	18237938	u	975	44	0.0453756	15.9388	1	brain
TCONS_00148171	chr16	3901211	3901992	u	782	64	0.177014	13.1487	1	brain
TCONS_00148268	chr16	13186361	13189252	x	2892	76	0.0454742	1.94647	2	brain
TCONS_00148277	chr16	14306412	14307286	u	875	35	0.0104724	0.694304	2	brain
TCONS_00148450	chr16	11461680	11462842	i	1163	56	0.0297146	0.352256	2	brain
TCONS_00148468	chr16	14306311	14308857	u	2547	68	0.0359767	1.04763	2	brain
TCONS_00148476	chr16	15858324	15859100	x	777	71	0.0474446	0.795095	2	brain
TCONS_00148542	chr16	6106209	6106464	u	256	34	0.0499033	0.38994	1	brain
TCONS_00148623	chr16	799427	800299	u	873	19	0.0108373	1.13983	2	brain
TCONS_00148680	chr16	1967520	1968551	u	1032	44	0.0155866	1.08479	1	brain
TCONS_00148716	chr16	3087179	3088096	x	918	44	0.0185837	0	2	brain
TCONS_00148717	chr16	3087179	3088038	x	860	44	0.0176792	0	2	brain
TCONS_00148729	chr16	3753319	3753669	u	351	72	0.262722	0.173868	1	brain
TCONS_00148753	chr16	4607249	4607969	i	721	74	0.0776567	0.364353	2	brain
TCONS_00148768	chr16	5140634	5142015	u	1382	71	0.0625506	0	2	brain
TCONS_00148819	chr16	7025483	7026118	u	636	41	0.015649	0	2	brain
TCONS_00148865	chr16	8083295	8083701	u	407	17	0.00608077	1.44291	1	brain
TCONS_00148945	chr16	10489949	10490843	x	895	64	0.0468218	1.6964	2	brain
TCONS_00148948	chr16	10663705	10664151	i	447	69	0.0706339	0.988981	2	brain
TCONS_00148962	chr16	11149577	11150498	u	922	51	0.0266831	0.03903	2	brain
TCONS_00149014	chr16	12656124	12656759	u	636	62	0.0648965	2.46202	2	brain
TCONS_00149015	chr16	12656124	12656713	u	590	62	0.0722276	2.46202	2	brain
TCONS_00149016	chr16	12689292	12689881	u	590	39	0.0176658	1.69323	1	brain
TCONS_00149038	chr16	14147728	14148010	u	283	62	0.160772	0	2	brain
TCONS_00149062	chr16	15448876	15449305	u	430	80	0.113543	4.98318	2	brain
TCONS_00149082	chr16	16481667	16482242	x	576	30	0.00781947	0.523265	2	brain
TCONS_00149119	chr16	18215720	18216955	x	1236	88	0.0619722	0	2	brain
TCONS_00149125	chr16	18609774	18610015	u	242	17	0.00389594	0	1	brain
TCONS_00149127	chr16	18772594	18774207	u	1614	55	0.0329176	2.03562	1	brain
TCONS_00149172	chr16	473000	475031	x	2032	33	0.031593	0.097936	2	brain
TCONS_00149173	chr16	473000	474363	x	1364	33	0.0155175	0.097936	2	brain
TCONS_00149174	chr16	473000	474566	x	1567	33	0.0251999	0.097936	2	brain
TCONS_00149187	chr16	1258830	1261117	i	2288	85	0.060987	0.583598	2	brain
TCONS_00149316	chr16	5581041	5582139	u	1099	62	0.123321	0.526675	2	brain
TCONS_00149317	chr16	5582320	5584118	u	1799	53	0.0316779	3.1856	2	brain
TCONS_00149373	chr16	7365295	7366865	u	1571	92	0.116758	1.82585	2	brain
TCONS_00149508	chr16	10664218	10665972	i	1755	62	0.0256902	0.679916	2	brain
TCONS_00149545	chr16	11865136	11866547	i	1412	47	0.0223448	2.07207	2	brain
TCONS_00149549	chr16	12332170	12334538	x	2369	61	0.0299451	0.333963	2	brain
TCONS_00149550	chr16	12421315	12421719	i	405	33	0.013754	0.937063	2	brain
TCONS_00149611	chr16	14148133	14149081	u	949	43	0.0179487	0	2	brain
TCONS_00149769	chr16	17884114	17884794	i	681	35	0.0127886	0	2	brain
TCONS_00149772	chr16	18057084	18059530	u	2447	73	0.0642328	2.6512	2	brain
TCONS_00149773	chr16	18057084	18060066	x	2983	73	0.0524956	2.6512	2	brain
TCONS_00149814	chr16	19153820	19155713	x	1894	40	0.0164801	3.01448	2	brain
TCONS_00149840	chr16	68156	68439	i	284	9	0.181771	0.602934	1	brain
TCONS_00149841	chr16	1616978	1617368	u	391	31	0.0110794	0.252032	1	brain
TCONS_00149845	chr16	3431749	3432001	i	253	17	0.00398286	1.32254	1	brain
TCONS_00149848	chr16	3633755	3635866	u	2112	29	0.00607886	1.33447	1	brain
TCONS_00149852	chr16	3842954	3844487	u	1534	44	0.0188719	0.856871	1	brain
TCONS_00149854	chr16	4136834	4137156	u	323	73	0.038375	0	1	brain
TCONS_00149859	chr16	5723991	5724681	u	691	63	0.0393274	0.087122	1	brain
TCONS_00149861	chr16	6185918	6186545	u	628	58	0.0356325	1.2632	1	brain
TCONS_00149862	chr16	6514912	6516010	u	1099	52	0.0277453	4.6882	1	brain
TCONS_00149864	chr16	7104415	7105243	u	829	45	0.0563041	1.41318	1	brain
TCONS_00149873	chr16	10731950	10733195	u	1246	42	0.0115904	1.19958	1	brain
TCONS_00149882	chr16	15183011	15183700	u	690	6	0.00607026	0.11163	1	brain
TCONS_00149883	chr16	16530939	16531778	u	840	28	0.00563127	0.695751	1	brain
TCONS_00149890	chr16	17688010	17688553	u	544	22	0.00947638	0.625283	1	brain
TCONS_00149894	chr16	18120072	18120568	u	497	36	0.0112689	0.142418	1	brain
TCONS_00149896	chr16	18784419	18784854	u	436	18	0.0120111	1.77374	1	brain
TCONS_00149898	chr16	20144484	20144813	u	330	22	0.00574443	6.01484	1	brain
TCONS_00149899	chr16	20145037	20145783	u	747	72	0.0362916	3.19401	1	brain
TCONS_00149902	chr16	20605288	20606094	u	807	37	0.0105405	1.78767	1	brain
TCONS_00157950	chr17	1852636	1853750	i	1115	34	0.0145326	6.45804	1	brain
TCONS_00158673	chr17	9844295	9844537	u	243	27	0.0134311	0.716373	1	brain
TCONS_00158675	chr17	13574178	13575284	u	1107	32	0.00630242	1.95562	1	brain
TCONS_00158772	chr17	12459485	12460581	u	1097	53	0.0282308	6.70032	1	brain
TCONS_00158880	chr17	5288853	5289282	u	430	40	0.188577	0.333095	1	brain
TCONS_00158884	chr17	9901289	9901756	i	468	53	0.119931	3.49616	1	brain
TCONS_00158893	chr17	11577486	11577914	i	429	63	0.0526578	0.737835	1	brain
TCONS_00158904	chr17	349926	351224	u	1299	41	0.0229634	0.700295	2	brain
TCONS_00158905	chr17	369805	370895	i	1091	43	0.0194915	0.181109	1	brain
[truncated: 2,429 more rows]

## Sheet: bulbus
lncRNA_ID	Chromosome_No	Start	End	Class_Code	Length	Peptide_length	Coding_probability	FPKM_value	Exon_No	Tissue
[truncated: 100 more rows]

[truncated: 23 more sheets: embryo, eye, fin, gallbladder, gill, gonads, gut, heart, hepatopancreas, hypothalamus, intestine, kidney, larvae, liver, muscle, ovary, pituitary, scale, skin, spleen …]
