# Supplementary material for: Genome-wide identification and characterization of tissue specific long non-coding RNAs and circular RNAs in common carp (Cyprinus carpio L.)
Source: Front Genet. 2023 Nov 28;14:1239434. doi: 10.3389/fgene.2023.1239434 (PMC10713812; doi:10.3389/fgene.2023.1239434)
Supplement: Supplementary file 6 [file Table6.XLSX]

## Sheet: Cc_22854_circRNAs
Supplementary Table 6: Tissue-wise identified circRNAs from common carp. Following worksheets have the tissue-wise list of circRNAs
IDs	Chromosome	Start	End	Junction reads	SM_MS_SMS	Non-junction reads	Junction reads ratio	CircRNA type	Gene id	Strand
NC_031697.1:3386721|3387463	chr1	3386721	3387463	184	22_17_6	333	0.525	exon	gene-LOC109045374,	+
NC_031697.1:5377660|5428849	chr1	5377660	5428849	6	3_4_0	23	0.343	intergenic_region	n/a	-
NC_031697.1:6173587|6208532	chr1	6173587	6208532	13	7_5_0	0	1	intergenic_region	n/a	-
NC_031697.1:9967546|10040097	chr1	9967546	10040097	4	2_3_0	1	0.889	intron	gene-LOC109063454,	+
NC_031698.1:622984|652020	chr2	622984	652020	2	2_0_1	1	0.8	intergenic_region	n/a	+
NC_031698.1:17632336|17726654	chr2	17632336	17726654	2	1_2_0	7	0.364	intergenic_region	n/a	+
NC_031699.1:6450978|6510299	chr3	6450978	6510299	2	2_2_0	0	1	intergenic_region	n/a	+
NC_031699.1:7695419|7696464	chr3	7695419	7696464	3	3_2_0	2	0.75	intron	gene-LOC109099753,	-
NC_031699.1:15760726|15902044	chr3	15760726	15902044	479	11_32_13	634	0.602	intron	gene-LOC109100968,	+
NC_031699.1:15765809|15917910	chr3	15765809	15917910	291	7_23_1	215	0.73	intergenic_region	n/a	+
NC_031701.1:3415875|3538789	chr5	3415875	3538789	3	3_1_0	0	1	intergenic_region	n/a	+
NC_031701.1:8770826|8931724	chr5	8770826	8931724	3	1_2_0	5	0.545	intergenic_region	n/a	-
NC_031701.1:9076037|9227687	chr5	9076037	9227687	4	3_0_0	7	0.533	intergenic_region	n/a	+
NC_031701.1:13335358|13354845	chr5	13335358	13354845	2	2_1_0	18	0.182	intergenic_region	n/a	-
NC_031701.1:15033389|15138287	chr5	15033389	15138287	2	1_2_0	0	1	intron	gene-LOC109051503,	-
NC_031701.1:16754444|16773944	chr5	16754444	16773944	15	6_6_0	1	0.968	intergenic_region	n/a	+
NC_031701.1:19999194|20043759	chr5	19999194	20043759	3	1_3_0	15	0.286	intergenic_region	n/a	-
NC_031702.1:49697|140124	chr6	49697	140124	27	4_16_0	4	0.931	intergenic_region	n/a	+
NC_031702.1:2816286|2931604	chr6	2816286	2931604	2	2_1_0	39	0.093	intergenic_region	n/a	+
NC_031702.1:3698085|3856023	chr6	3698085	3856023	4	2_2_0	84	0.087	intergenic_region	n/a	+
NC_031702.1:6102118|6205017	chr6	6102118	6205017	2	2_2_0	3	0.571	intergenic_region	n/a	-
NC_031702.1:6326245|6459061	chr6	6326245	6459061	8	1_6_0	1	0.941	intergenic_region	n/a	-
NC_031702.1:6335381|6463037	chr6	6335381	6463037	3	1_3_0	10	0.375	intergenic_region	n/a	-
NC_031702.1:9529346|9605833	chr6	9529346	9605833	2	1_2_0	1	0.8	intergenic_region	n/a	-
NC_031702.1:11775035|11896392	chr6	11775035	11896392	8	3_5_0	2814	0.006	intergenic_region	n/a	+
NC_031702.1:11775365|11896707	chr6	11775365	11896707	3	2_2_0	1454	0.004	intergenic_region	n/a	+
NC_031702.1:16807388|16807585	chr6	16807388	16807585	3	2_1_0	4444	0.001	intron	gene-LOC109061036,	+
NC_031703.1:525505|604863	chr7	525505	604863	8	2_4_0	10	0.615	intergenic_region	n/a	-
NC_031703.1:4309479|4422875	chr7	4309479	4422875	2	2_1_0	9	0.308	intergenic_region	n/a	+
NC_031703.1:5256461|5350002	chr7	5256461	5350002	2	2_2_0	5	0.444	intergenic_region	n/a	+
NC_031704.1:9717022|9763157	chr8	9717022	9763157	2	2_1_0	3	0.571	intergenic_region	n/a	-
NC_031704.1:12717674|12860525	chr8	12717674	12860525	2	1_2_0	4	0.5	intergenic_region	n/a	+
NC_031704.1:12789234|12920535	chr8	12789234	12920535	4	3_2_0	1	0.889	intergenic_region	n/a	-
NC_031704.1:17376004|17380275	chr8	17376004	17380275	5	2_3_1	0	1	intergenic_region	n/a	-
NC_031705.1:2374139|2470125	chr9	2374139	2470125	4	2_2_0	0	1	intergenic_region	n/a	-
NC_031705.1:2512278|2530631	chr9	2512278	2530631	10	7_2_0	1	0.952	intergenic_region	n/a	-
NC_031705.1:4839167|4978162	chr9	4839167	4978162	9	2_7_0	0	1	intergenic_region	n/a	-
NC_031705.1:11012613|11119875	chr9	11012613	11119875	2	1_2_0	0	1	intergenic_region	n/a	-
NC_031705.1:23383411|23428836	chr9	23383411	23428836	10	6_2_0	12	0.625	intergenic_region	n/a	-
NC_031705.1:23432293|23495952	chr9	23432293	23495952	3	1_3_0	1	0.857	intron	gene-ddx46,	-
NC_031706.1:6655164|6655957	chr10	6655164	6655957	4	4_0_0	1	0.889	intergenic_region	n/a	-
NC_031706.1:19775401|19898533	chr10	19775401	19898533	4	1_3_0	0	1	intergenic_region	n/a	-
NC_031707.1:3088019|3219430	chr11	3088019	3219430	2	2_2_0	1	0.8	intergenic_region	n/a	+
NC_031707.1:8255557|8312764	chr11	8255557	8312764	10	6_4_0	14	0.588	intergenic_region	n/a	+
NC_031708.1:3294531|3405220	chr12	3294531	3405220	2	2_1_0	13	0.235	intergenic_region	n/a	-
NC_031708.1:4295229|4418739	chr12	4295229	4418739	27	5_1_0	498	0.098	intergenic_region	n/a	+
NC_031708.1:7102535|7188221	chr12	7102535	7188221	3	1_3_0	2	0.75	intergenic_region	n/a	+
NC_031708.1:7497645|7497953	chr12	7497645	7497953	2	2_1_0	774	0.005	exon	gene-LOC109092016,	-
NC_031709.1:6480526|6483976	chr13	6480526	6483976	4	3_1_0	3	0.727	intergenic_region	n/a	-
NC_031709.1:10108988|10147387	chr13	10108988	10147387	4	3_2_0	0	1	intergenic_region	n/a	+
NC_031709.1:23657086|23785318	chr13	23657086	23785318	6	5_3_0	0	1	intergenic_region	n/a	-
NC_031710.1:10599539|10666149	chr14	10599539	10666149	3	2_3_0	2	0.75	intergenic_region	n/a	-
NC_031710.1:14306804|14378544	chr14	14306804	14378544	2	2_1_0	2	0.667	intergenic_region	n/a	+
NC_031710.1:16843305|16911573	chr14	16843305	16911573	3	3_2_0	691	0.009	intron	gene-LOC109094323,	-
NC_031710.1:16843552|16911992	chr14	16843552	16911992	2	2_2_0	1099	0.004	intron	gene-LOC109094323,	-
NC_031711.1:1038393|1127417	chr15	1038393	1127417	4	2_3_1	10	0.444	intergenic_region	n/a	-
NC_031711.1:4302113|4409071	chr15	4302113	4409071	6	3_5_0	2	0.857	intergenic_region	n/a	-
NC_031712.1:988495|1067404	chr16	988495	1067404	2	2_1_0	12	0.25	intron	gene-LOC109095046,	-
NC_031712.1:11588181|11725836	chr16	11588181	11725836	6	1_4_0	13	0.48	intergenic_region	n/a	+
NC_031712.1:11729186|11883823	chr16	11729186	11883823	3	1_3_0	0	1	intron	gene-LOC109094907,	-
NC_031712.1:13133741|13181623	chr16	13133741	13181623	5	3_1_0	8	0.556	intergenic_region	n/a	+
NC_031713.1:3216151|3350115	chr17	3216151	3350115	4	4_2_0	1	0.889	intergenic_region	n/a	-
NC_031713.1:3233694|3367542	chr17	3233694	3367542	3	2_3_0	3	0.667	intergenic_region	n/a	-
NC_031713.1:4935835|4960822	chr17	4935835	4960822	3	3_2_0	18	0.25	intergenic_region	n/a	-
NC_031714.1:1893554|1947415	chr18	1893554	1947415	2	1_2_0	0	1	intergenic_region	n/a	-
NC_031714.1:1902363|1948999	chr18	1902363	1948999	2	1_2_0	0	1	intergenic_region	n/a	-
NC_031715.1:2433793|2573498	chr19	2433793	2573498	2	2_1_0	27	0.129	intron	gene-anks1b,	+
NC_031715.1:2505878|2516633	chr19	2505878	2516633	10	1_6_0	1	0.952	intron	gene-anks1b,	-
NC_031716.1:9356649|9400345	chr20	9356649	9400345	2	2_2_0	0	1	intergenic_region	n/a	-
NC_031716.1:11469181|11547665	chr20	11469181	11547665	4	0_4_0	2361	0.003	intergenic_region	n/a	-
NC_031717.1:5588270|5713848	chr21	5588270	5713848	2	1_1_1	146	0.027	intergenic_region	n/a	+
NC_031718.1:6579498|6702872	chr22	6579498	6702872	4	2_3_0	9	0.471	intergenic_region	n/a	+
NC_031719.1:2197022|2378427	chr23	2197022	2378427	3	3_0_0	4	0.6	intergenic_region	n/a	+
NC_031720.1:4905920|5090716	chr24	4905920	5090716	4	3_1_1	1	0.889	intergenic_region	n/a	-
NC_031721.1:2703179|2720272	chr25	2703179	2720272	19	9_3_2	0	1	intergenic_region	n/a	-
NC_031723.1:6431098|6555171	chr27	6431098	6555171	4	1_2_0	1	0.889	intergenic_region	n/a	-
NC_031724.1:4716782|4836533	chr28	4716782	4836533	7	5_3_0	40	0.259	intergenic_region	n/a	+
NC_031724.1:9159604|9236666	chr28	9159604	9236666	3	2_2_0	1	0.857	intergenic_region	n/a	+
NC_031724.1:18384059|18420599	chr28	18384059	18420599	13	6_7_0	24	0.52	intron	gene-LOC109102899,	+
NC_031725.1:3199785|3334477	chr29	3199785	3334477	2	2_2_0	6	0.4	intergenic_region	n/a	-
NC_031725.1:8920974|8984353	chr29	8920974	8984353	9	5_7_0	3	0.857	intergenic_region	n/a	+
NC_031725.1:11156339|11205654	chr29	11156339	11205654	3	3_1_0	0	1	intergenic_region	n/a	-
NC_031726.1:2583613|2684069	chr30	2583613	2684069	2	2_1_0	5	0.444	intergenic_region	n/a	-
NC_031726.1:12189177|12351346	chr30	12189177	12351346	7	5_4_0	11	0.56	intergenic_region	n/a	+
NC_031727.1:11450493|11627430	chr31	11450493	11627430	2	2_1_0	5	0.444	intergenic_region	n/a	+
NC_031728.1:1604461|1733301	chr32	1604461	1733301	2	2_1_0	0	1	intergenic_region	n/a	+
NC_031728.1:18887059|18981594	chr32	18887059	18981594	3	1_2_0	1	0.857	intergenic_region	n/a	+
NC_031729.1:1483470|1484237	chr33	1483470	1484237	2	2_1_0	2	0.667	intron	gene-LOC109107433,	+
NC_031729.1:7274250|7332271	chr33	7274250	7332271	12	8_2_1	2	0.923	intergenic_region	n/a	-
NC_031729.1:8210559|8301547	chr33	8210559	8301547	2	2_1_0	15	0.211	intergenic_region	n/a	-
NC_031729.1:12700893|12815404	chr33	12700893	12815404	3	2_2_0	4	0.6	intergenic_region	n/a	-
NC_031730.1:4443232|4622165	chr34	4443232	4622165	4	2_3_0	1	0.889	intergenic_region	n/a	+
NC_031730.1:5418661|5555922	chr34	5418661	5555922	4	1_2_1	17	0.32	intergenic_region	n/a	-
NC_031730.1:6801908|6919454	chr34	6801908	6919454	11	4_5_0	18	0.55	intergenic_region	n/a	+
NC_031730.1:6913417|7002618	chr34	6913417	7002618	2	2_1_0	7	0.364	intergenic_region	n/a	+
NC_031731.1:10372888|10419845	chr35	10372888	10419845	6	4_0_1	6406	0.002	intergenic_region	n/a	+
NC_031731.1:10373170|10420092	chr35	10373170	10420092	4	3_1_0	5414	0.001	intergenic_region	n/a	+
NC_031731.1:12145332|12292148	chr35	12145332	12292148	2	1_2_0	0	1	intergenic_region	n/a	+
NC_031731.1:16822836|16996537	chr35	16822836	16996537	2	1_2_0	46	0.08	intergenic_region	n/a	-
NC_031731.1:22080707|22152831	chr35	22080707	22152831	12	5_5_0	0	1	intergenic_region	n/a	+
NC_031732.1:11619256|11655341	chr36	11619256	11655341	7	1_3_0	11	0.56	intergenic_region	n/a	-
NC_031732.1:17569612|17724040	chr36	17569612	17724040	3	1_3_0	4	0.6	intergenic_region	n/a	-
NC_031733.1:2849302|3007012	chr37	2849302	3007012	10	1_7_0	1	0.952	intergenic_region	n/a	+
NC_031733.1:9911970|10099184	chr37	9911970	10099184	6	4_2_0	18	0.4	intergenic_region	n/a	-
NC_031734.1:409732|409899	chr38	409732	409899	7	1_6_1	2775	0.005	intergenic_region	n/a	+
NC_031734.1:15754233|15921441	chr38	15754233	15921441	3	3_0_1	4	0.6	intergenic_region	n/a	+
NC_031734.1:15776850|15944961	chr38	15776850	15944961	15	7_4_0	16	0.652	intergenic_region	n/a	-
NC_031734.1:20809022|20884478	chr38	20809022	20884478	4	4_4_0	34	0.19	intergenic_region	n/a	+
NC_031735.1:9625969|9629951	chr39	9625969	9629951	16	7_9_0	35	0.478	intergenic_region	n/a	-
NC_031735.1:11736977|11878225	chr39	11736977	11878225	12	5_4_0	0	1	intergenic_region	n/a	-
NC_031735.1:12303349|12372243	chr39	12303349	12372243	9	5_6_1	0	1	intergenic_region	n/a	-
NC_031736.1:22007792|22193777	chr40	22007792	22193777	2	1_2_0	2	0.667	intergenic_region	n/a	-
NC_031737.1:1744778|1887708	chr41	1744778	1887708	2	1_2_0	5	0.444	intergenic_region	n/a	+
NC_031738.1:8011330|8153964	chr42	8011330	8153964	2	1_2_0	0	1	intergenic_region	n/a	+
NC_031738.1:12651005|12726800	chr42	12651005	12726800	9	6_6_0	12	0.6	intron	gene-LOC109046319,	-
NC_031738.1:13229839|13362068	chr42	13229839	13362068	4	4_4_0	14	0.364	intergenic_region	n/a	-
NC_031739.1:2384340|2531911	chr43	2384340	2531911	3	1_3_0	3	0.667	intron	gene-LOC109046857,	-
NC_031739.1:3349150|3395283	chr43	3349150	3395283	5	2_4_0	3	0.769	intergenic_region	n/a	-
NC_031740.1:3628942|3767986	chr44	3628942	3767986	2	1_2_0	0	1	intergenic_region	n/a	-
NC_031740.1:5641367|5811983	chr44	5641367	5811983	3	1_3_0	409	0.014	intergenic_region	n/a	+
NC_031741.1:1816047|1816212	chr45	1816047	1816212	2	1_2_0	7	0.364	exon	gene-LOC109048329,	-
NC_031741.1:4770590|4826620	chr45	4770590	4826620	14	11_2_0	0	1	intergenic_region	n/a	+
NC_031742.1:76987|243511	chr46	76987	243511	10	6_4_0	17	0.541	intergenic_region	n/a	-
NC_031743.1:8647466|8749395	chr47	8647466	8749395	65	11_13_0	1	0.992	intergenic_region	n/a	-
NC_031743.1:15847604|15982045	chr47	15847604	15982045	187	25_23_1	8	0.979	intergenic_region	n/a	+
NC_031743.1:16500382|16557403	chr47	16500382	16557403	2	2_1_0	1	0.8	intergenic_region	n/a	-
NC_031744.1:5559661|5710405	chr48	5559661	5710405	4	3_3_0	4	0.667	intergenic_region	n/a	+
NC_031745.1:1924865|2026742	chr49	1924865	2026742	4	2_3_0	1	0.889	intergenic_region	n/a	+
NC_031745.1:3094070|3191850	chr49	3094070	3191850	2	2_2_0	21	0.16	intergenic_region	n/a	+
NC_031746.1:7555269|7610593	chr50	7555269	7610593	248	14_3_8	723	0.407	intergenic_region	n/a	-
NC_031697.1:9440840|9500653	chr1	9440840	9500653	5	3_2_2	17	0.37	intron	gene-LOC109065644,	-
NC_031697.1:10204616|10256826	chr1	10204616	10256826	3	2_2_0	15	0.286	intergenic_region	n/a	-
NC_031698.1:2711990|2778954	chr2	2711990	2778954	5	3_3_0	18	0.357	intergenic_region	n/a	-
NC_031698.1:6530758|6627345	chr2	6530758	6627345	2	2_2_0	13	0.235	intergenic_region	n/a	-
NC_031698.1:8950194|9097804	chr2	8950194	9097804	3	3_1_0	17	0.261	intergenic_region	n/a	+
NC_031698.1:12447766|12613885	chr2	12447766	12613885	3	1_2_0	21	0.222	intergenic_region	n/a	-
NC_031698.1:17629363|17723413	chr2	17629363	17723413	2	1_2_0	12	0.25	intergenic_region	n/a	+
NC_031699.1:2358360|2423757	chr3	2358360	2423757	2	2_2_0	754	0.005	intergenic_region	n/a	+
NC_031699.1:2367855|2432821	chr3	2367855	2432821	2	1_2_0	620	0.006	intergenic_region	n/a	+
NC_031699.1:6466221|6519773	chr3	6466221	6519773	4	3_2_0	29	0.216	intergenic_region	n/a	+
NC_031699.1:7114178|7298512	chr3	7114178	7298512	4	2_4_0	35	0.186	intergenic_region	n/a	-
NC_031699.1:10077299|10189319	chr3	10077299	10189319	2	1_2_0	52	0.071	intergenic_region	n/a	+
NC_031699.1:10398512|10495964	chr3	10398512	10495964	3	2_1_0	12	0.333	intron	gene-LOC109100094,	-
NC_031699.1:14377118|14377262	chr3	14377118	14377262	2	1_2_0	176	0.022	exon	gene-LOC109105243,	-
NC_031699.1:15549926|15712003	chr3	15549926	15712003	7	5_1_0	6	0.7	intergenic_region	n/a	-
NC_031700.1:1176441|1325108	chr4	1176441	1325108	3	2_2_0	13	0.316	intergenic_region	n/a	+
NC_031700.1:1177944|1325458	chr4	1177944	1325458	2	1_2_0	29	0.121	intergenic_region	n/a	+
NC_031700.1:5765159|5901004	chr4	5765159	5901004	2	2_0_1	5	0.444	intergenic_region	n/a	+
NC_031701.1:2837172|2981130	chr5	2837172	2981130	3	2_1_0	28	0.176	intergenic_region	n/a	+
NC_031701.1:2838146|2982967	chr5	2838146	2982967	4	2_1_0	27	0.229	intergenic_region	n/a	+
NC_031701.1:4487191|4489634	chr5	4487191	4489634	165	23_6_0	1202	0.215	exon	gene-LOC109048225,	-
NC_031701.1:4487191|4489918	chr5	4487191	4489918	2	1_2_0	623	0.006	exon	gene-LOC109048225,	-
NC_031701.1:4487282|4489634	chr5	4487282	4489634	2	2_1_0	1701	0.002	exon	gene-LOC109048225,	-
NC_031701.1:5388709|5536026	chr5	5388709	5536026	3	1_2_0	5	0.545	intergenic_region	n/a	-
NC_031701.1:6471420|6508695	chr5	6471420	6508695	3	3_1_0	2	0.75	intergenic_region	n/a	+
NC_031701.1:6547905|6580463	chr5	6547905	6580463	9	7_4_0	9	0.667	intergenic_region	n/a	+
NC_031701.1:6627257|6741185	chr5	6627257	6741185	2	2_2_0	15	0.211	intergenic_region	n/a	+
NC_031701.1:13181096|13354845	chr5	13181096	13354845	2	2_1_0	44	0.083	intergenic_region	n/a	-
NC_031701.1:13335358|13497086	chr5	13335358	13497086	6	3_3_0	39	0.235	intergenic_region	n/a	-
NC_031701.1:13335358|13497706	chr5	13335358	13497706	3	2_2_0	35	0.146	intergenic_region	n/a	-
NC_031701.1:20298563|20299588	chr5	20298563	20299588	5	1_4_0	5783	0.002	exon	gene-LOC109053056,	-
NC_031702.1:2691046|2854528	chr6	2691046	2854528	2	2_1_0	24	0.143	intergenic_region	n/a	+
NC_031702.1:2812799|2925007	chr6	2812799	2925007	2	2_1_0	5	0.444	intergenic_region	n/a	+
NC_031702.1:7800533|7965431	chr6	7800533	7965431	50	9_13_0	12	0.893	intergenic_region	n/a	-
NC_031702.1:8930799|9083732	chr6	8930799	9083732	2	1_1_1	41	0.089	intergenic_region	n/a	+
NC_031702.1:9085275|9085508	chr6	9085275	9085508	3	3_1_0	17	0.261	exon	gene-LOC109062163,	+
NC_031702.1:13380777|13466392	chr6	13380777	13466392	3	3_1_0	1	0.857	intergenic_region	n/a	+
NC_031702.1:15046672|15049919	chr6	15046672	15049919	2	2_1_0	92	0.042	intron	gene-LOC109060469,	-
NC_031702.1:15945518|16004234	chr6	15945518	16004234	3	3_2_0	14	0.3	intergenic_region	n/a	-
NC_031703.1:4340741|4402597	chr7	4340741	4402597	5	3_2_0	5	0.667	intergenic_region	n/a	-
NC_031703.1:5103511|5149369	chr7	5103511	5149369	19	9_4_0	25	0.603	intergenic_region	n/a	+
NC_031704.1:6807049|6808779	chr8	6807049	6808779	2	1_1_1	5261	0.001	exon	gene-LOC109074101,	+
NC_031704.1:18778255|18861776	chr8	18778255	18861776	2	1_1_1	4	0.5	intergenic_region	n/a	-
NC_031705.1:6001645|6001785	chr9	6001645	6001785	2	2_2_0	92	0.042	exon	gene-LOC109082898,	+
NC_031705.1:10737364|10839641	chr9	10737364	10839641	7	2_3_1	118	0.106	intergenic_region	n/a	-
NC_031705.1:10746628|10844136	chr9	10746628	10844136	5	0_3_0	32	0.238	intergenic_region	n/a	-
NC_031705.1:15271941|15388428	chr9	15271941	15388428	3	2_2_0	41	0.128	intergenic_region	n/a	+
NC_031705.1:15272339|15388428	chr9	15272339	15388428	3	3_3_0	34	0.15	intergenic_region	n/a	+
NC_031705.1:15290033|15404070	chr9	15290033	15404070	4	0_1_2	27	0.229	intergenic_region	n/a	+
NC_031706.1:428507|620655	chr10	428507	620655	5	1_5_0	11	0.476	intron	gene-LOC109089964,	-
NC_031706.1:13932216|14070519	chr10	13932216	14070519	3	1_2_0	1634	0.004	intergenic_region	n/a	-
NC_031706.1:20326759|20331888	chr10	20326759	20331888	4	1_2_0	2	0.8	intron	gene-LOC109090232,	-
NC_031707.1:1469105|1469515	chr11	1469105	1469515	2	2_2_0	4349	0.001	exon	gene-LOC109091013,	+
NC_031707.1:3161059|3161539	chr11	3161059	3161539	5	1_3_0	15	0.4	intron	gene-LOC109091039,	+
NC_031707.1:6077597|6158249	chr11	6077597	6158249	5	1_5_0	25	0.286	intergenic_region	n/a	+
NC_031707.1:7784595|7893752	chr11	7784595	7893752	2	2_0_1	2590	0.002	intergenic_region	n/a	-
NC_031708.1:4294534|4417393	chr12	4294534	4417393	6	5_2_0	2527	0.005	intergenic_region	n/a	+
NC_031708.1:5590419|5650858	chr12	5590419	5650858	6	3_2_0	3	0.8	intergenic_region	n/a	-
NC_031708.1:8977549|9081837	chr12	8977549	9081837	3	2_2_0	23	0.207	intergenic_region	n/a	-
NC_031709.1:1844581|1888581	chr13	1844581	1888581	5	5_2_0	21	0.323	intron	gene-LOC109092954,	+
NC_031709.1:8793208|8849635	chr13	8793208	8849635	8	7_4_0	5	0.762	intergenic_region	n/a	+
NC_031709.1:10139122|10316183	chr13	10139122	10316183	4	4_2_0	30	0.211	intergenic_region	n/a	+
NC_031709.1:10152259|10330787	chr13	10152259	10330787	3	3_2_0	54	0.1	intergenic_region	n/a	+
NC_031709.1:10938403|10940329	chr13	10938403	10940329	15	8_6_0	17	0.638	intron	gene-LOC109092684,	+
NC_031709.1:12797507|12888990	chr13	12797507	12888990	18	10_1_1	28	0.562	intergenic_region	n/a	-
NC_031709.1:17500000|17585279	chr13	17500000	17585279	8	5_2_1	70	0.186	intergenic_region	n/a	-
NC_031709.1:19085475|19120564	chr13	19085475	19120564	3	3_1_0	1494	0.004	intergenic_region	n/a	+
NC_031709.1:22701879|22760664	chr13	22701879	22760664	4	1_3_0	1	0.889	intergenic_region	n/a	+
NC_031710.1:199436|360317	chr14	199436	360317	5	4_1_0	130	0.071	intergenic_region	n/a	-
NC_031711.1:5378900|5416443	chr15	5378900	5416443	28	11_2_0	13	0.812	intergenic_region	n/a	-
NC_031711.1:8302684|8342712	chr15	8302684	8342712	59	13_1_0	509	0.188	intron	gene-LOC109094709,	+
NC_031712.1:2476775|2476973	chr16	2476775	2476973	2	1_2_0	15	0.211	exon	gene-LOC109094791,	-
NC_031712.1:2960023|3052176	chr16	2960023	3052176	2	2_1_0	63	0.06	intergenic_region	n/a	-
NC_031712.1:11587996|11725836	chr16	11587996	11725836	58	2_17_0	65	0.641	intergenic_region	n/a	+
NC_031713.1:1587887|1672850	chr17	1587887	1672850	2	2_2_0	19	0.174	intergenic_region	n/a	+
NC_031713.1:7949565|8125249	chr17	7949565	8125249	8	2_4_0	638	0.024	intergenic_region	n/a	+
NC_031713.1:13804477|13951618	chr17	13804477	13951618	20	1_14_0	3	0.93	intergenic_region	n/a	-
NC_031713.1:13804682|13951618	chr17	13804682	13951618	2	2_2_0	1	0.8	intergenic_region	n/a	-
NC_031714.1:897658|987384	chr18	897658	987384	5	2_3_0	3	0.769	intergenic_region	n/a	-
NC_031714.1:11222409|11364035	chr18	11222409	11364035	8	5_1_0	173	0.085	intergenic_region	n/a	+
NC_031714.1:14364137|14542355	chr18	14364137	14542355	21	3_7_1	11	0.792	intergenic_region	n/a	-
NC_031714.1:17632365|17774136	chr18	17632365	17774136	4	1_4_0	45	0.151	intergenic_region	n/a	+
NC_031714.1:20126285|20190915	chr18	20126285	20190915	3	2_2_0	31	0.162	intron	gene-LOC109096473,	-
NC_031715.1:689326|873473	chr19	689326	873473	10	1_6_0	0	1	intergenic_region	n/a	+
NC_031715.1:1717716|1804554	chr19	1717716	1804554	9	4_4_0	758	0.023	intergenic_region	n/a	-
NC_031715.1:1750072|1835108	chr19	1750072	1835108	6	1_3_0	8	0.6	intergenic_region	n/a	-
NC_031715.1:3948345|4120514	chr19	3948345	4120514	18	8_4_0	23	0.61	intergenic_region	n/a	+
NC_031716.1:10870811|11013467	chr20	10870811	11013467	2	2_1_0	63	0.06	intergenic_region	n/a	-
NC_031716.1:11468790|11547457	chr20	11468790	11547457	5	1_4_0	2430	0.004	intergenic_region	n/a	-
NC_031717.1:4144011|4159167	chr21	4144011	4159167	2	1_2_0	34	0.105	intergenic_region	n/a	+
NC_031717.1:4184173|4202613	chr21	4184173	4202613	2	1_2_0	2	0.667	intergenic_region	n/a	-
NC_031717.1:9886147|10076414	chr21	9886147	10076414	3	3_3_0	41	0.128	intergenic_region	n/a	+
NC_031718.1:1907584|1981050	chr22	1907584	1981050	7	3_6_0	1	0.933	intergenic_region	n/a	+
NC_031718.1:8210215|8346879	chr22	8210215	8346879	2	2_1_0	25	0.138	intergenic_region	n/a	-
NC_031719.1:2868562|3053351	chr23	2868562	3053351	6	3_3_2	177	0.063	intergenic_region	n/a	-
NC_031719.1:10153746|10187221	chr23	10153746	10187221	6	5_1_0	24	0.333	intergenic_region	n/a	-
NC_031720.1:4661636|4742208	chr24	4661636	4742208	9	1_5_0	7	0.72	intergenic_region	n/a	+
NC_031720.1:6002024|6004446	chr24	6002024	6004446	9	3_7_0	107	0.144	exon	gene-LOC109100115,	-
NC_031720.1:9251134|9356105	chr24	9251134	9356105	7	2_2_0	4	0.778	exon	gene-vti1a,	+
NC_031721.1:6841587|7004159	chr25	6841587	7004159	4	1_3_0	3167	0.003	intergenic_region	n/a	+
NC_031722.1:1872197|1888356	chr26	1872197	1888356	12	7_4_0	0	1	intergenic_region	n/a	-
NC_031722.1:8887590|8970031	chr26	8887590	8970031	3	1_3_0	3	0.667	intergenic_region	n/a	-
NC_031722.1:11947105|12136860	chr26	11947105	12136860	9	8_1_0	1	0.947	intergenic_region	n/a	+
NC_031722.1:14844520|14846548	chr26	14844520	14846548	4	3_4_0	1	0.889	exon	gene-LOC109101292,	+
NC_031723.1:908236|1056468	chr27	908236	1056468	22	11_3_0	89	0.331	intergenic_region	n/a	+
NC_031723.1:3146225|3258996	chr27	3146225	3258996	10	2_4_0	29	0.408	intergenic_region	n/a	-
NC_031723.1:11525237|11655494	chr27	11525237	11655494	3	1_2_0	21	0.222	intergenic_region	n/a	-
NC_031723.1:11531041|11659187	chr27	11531041	11659187	4	1_1_2	41	0.163	intergenic_region	n/a	-
NC_031723.1:14342397|14465385	chr27	14342397	14465385	5	4_1_0	4	0.714	intergenic_region	n/a	+
NC_031723.1:14342397|14508536	chr27	14342397	14508536	3	0_2_2	0	1	intergenic_region	n/a	+
NC_031724.1:1514006|1695249	chr28	1514006	1695249	2	1_2_0	27	0.129	intergenic_region	n/a	+
NC_031724.1:4698311|4820111	chr28	4698311	4820111	3	2_1_0	357	0.017	intergenic_region	n/a	-
NC_031724.1:4727137|4845765	chr28	4727137	4845765	8	3_3_0	8	0.667	intergenic_region	n/a	+
NC_031724.1:4729430|4857190	chr28	4729430	4857190	22	6_7_0	10	0.815	intergenic_region	n/a	-
NC_031724.1:9164969|9242642	chr28	9164969	9242642	15	2_6_0	31	0.492	intergenic_region	n/a	+
NC_031724.1:14763192|14763555	chr28	14763192	14763555	2	2_2_0	10	0.286	exon	gene-LOC109102839,	-
NC_031724.1:16153228|16188635	chr28	16153228	16188635	4	4_2_0	18	0.308	intergenic_region	n/a	-
NC_031724.1:16154500|16189751	chr28	16154500	16189751	2	2_1_0	14	0.222	intergenic_region	n/a	-
NC_031724.1:19015619|19068404	chr28	19015619	19068404	3	0_3_0	20	0.231	intergenic_region	n/a	+
NC_031725.1:3407632|3546297	chr29	3407632	3546297	6	3_4_0	3	0.8	intron	gene-LOC109103101,	+
NC_031726.1:4773331|4943766	chr30	4773331	4943766	13	6_1_0	8	0.765	intergenic_region	n/a	-
NC_031727.1:5106677|5194547	chr31	5106677	5194547	4	4_3_0	10	0.444	intergenic_region	n/a	+
NC_031727.1:6696233|6773735	chr31	6696233	6773735	5	4_3_0	3	0.769	intergenic_region	n/a	+
NC_031727.1:11105833|11146939	chr31	11105833	11146939	3	1_2_0	22	0.214	intergenic_region	n/a	-
NC_031727.1:12251977|12386999	chr31	12251977	12386999	2	1_2_0	27	0.129	intron	gene-LOC109105337,	+
NC_031727.1:14036119|14036418	chr31	14036119	14036418	2	2_2_0	2014	0.002	exon	gene-LOC109105358,	+
NC_031727.1:14056793|14246685	chr31	14056793	14246685	2	2_1_1	28	0.125	intergenic_region	n/a	-
NC_031727.1:19854858|19939558	chr31	19854858	19939558	2	1_2_1	65	0.058	intergenic_region	n/a	-
NC_031727.1:23672758|23861165	chr31	23672758	23861165	5	2_4_0	113	0.081	intergenic_region	n/a	-
NC_031728.1:18865265|18956109	chr32	18865265	18956109	4	2_1_0	1	0.889	intron	gene-LOC109106114,	+
NC_031728.1:23624749|23729337	chr32	23624749	23729337	2	2_1_0	0	1	intergenic_region	n/a	+
NC_031728.1:23624749|23729665	chr32	23624749	23729665	2	2_2_0	0	1	intergenic_region	n/a	+
NC_031728.1:24166242|24248396	chr32	24166242	24248396	15	2_8_0	13	0.698	intergenic_region	n/a	-
NC_031729.1:113629|275680	chr33	113629	275680	3	3_1_0	4	0.6	intergenic_region	n/a	+
NC_031729.1:113970|276597	chr33	113970	276597	5	3_3_0	21	0.323	intergenic_region	n/a	+
NC_031729.1:115395|276930	chr33	115395	276930	4	1_4_0	18	0.308	intergenic_region	n/a	+
NC_031729.1:5122693|5247946	chr33	5122693	5247946	13	6_0_0	5	0.839	intergenic_region	n/a	+
NC_031729.1:5741464|5805258	chr33	5741464	5805258	69	4_17_1	7	0.952	intergenic_region	n/a	-
NC_031729.1:13169152|13311170	chr33	13169152	13311170	10	5_1_0	13	0.606	intergenic_region	n/a	-
NC_031729.1:14417968|14457595	chr33	14417968	14457595	3	1_2_0	8	0.429	intron	gene-LOC109107149,	-
NC_031729.1:17645376|17697036	chr33	17645376	17697036	3	3_2_0	57	0.095	intergenic_region	n/a	-
NC_031729.1:22181059|22299218	chr33	22181059	22299218	2	2_1_0	34	0.105	intergenic_region	n/a	-
NC_031729.1:22268063|22393326	chr33	22268063	22393326	11	4_2_0	20	0.524	intergenic_region	n/a	+
NC_031730.1:1320396|1390860	chr34	1320396	1390860	5	4_0_0	3	0.769	intergenic_region	n/a	+
NC_031731.1:4681512|4704459	chr35	4681512	4704459	12	4_5_0	89	0.212	intergenic_region	n/a	+
NC_031731.1:8492440|8604878	chr35	8492440	8604878	4	1_4_2	42	0.16	intergenic_region	n/a	+
NC_031731.1:9481995|9665030	chr35	9481995	9665030	2	2_1_0	15	0.211	intergenic_region	n/a	-
NC_031731.1:10309364|10339236	chr35	10309364	10339236	3	1_2_0	1	0.857	intergenic_region	n/a	-
NC_031731.1:10420030|10420339	chr35	10420030	10420339	6	2_4_0	254480	0	exon	gene-LOC109108885,	+
NC_031732.1:10687156|10841352	chr36	10687156	10841352	2	2_2_0	9	0.308	intron	gene-LOC109110565,	-
NC_031732.1:11875755|11951927	chr36	11875755	11951927	3	3_2_0	8	0.429	intergenic_region	n/a	-
NC_031732.1:13893581|14002226	chr36	13893581	14002226	2	2_1_0	2	0.667	intergenic_region	n/a	+
NC_031732.1:17583018|17739846	chr36	17583018	17739846	4	4_1_0	49	0.14	intergenic_region	n/a	-
NC_031732.1:22263457|22386252	chr36	22263457	22386252	5	2_4_0	11	0.476	intergenic_region	n/a	+
NC_031733.1:2853941|3008469	chr37	2853941	3008469	8	1_4_1	84	0.16	intergenic_region	n/a	+
NC_031733.1:5794357|5853382	chr37	5794357	5853382	2	1_2_0	1593	0.003	intergenic_region	n/a	+
NC_031733.1:8334141|8450033	chr37	8334141	8450033	4	2_3_0	33	0.195	intergenic_region	n/a	-
NC_031734.1:2317474|2352723	chr38	2317474	2352723	4	1_3_0	40	0.167	intergenic_region	n/a	-
NC_031734.1:8845280|8858851	chr38	8845280	8858851	4	2_2_0	0	1	intergenic_region	n/a	-
NC_031734.1:11664504|11790145	chr38	11664504	11790145	2	2_1_0	28	0.125	intergenic_region	n/a	-
NC_031734.1:11679269|11790145	chr38	11679269	11790145	27	10_1_0	35	0.607	intergenic_region	n/a	-
NC_031734.1:11686296|11816436	chr38	11686296	11816436	2	1_2_0	92	0.042	intergenic_region	n/a	-
NC_031734.1:13967260|14008749	chr38	13967260	14008749	12	7_1_0	19	0.558	intergenic_region	n/a	+
NC_031734.1:17265459|17293574	chr38	17265459	17293574	8	6_4_0	2	0.889	intergenic_region	n/a	+
NC_031734.1:21140658|21182082	chr38	21140658	21182082	2	2_1_0	20	0.167	intergenic_region	n/a	+
NC_031734.1:22872091|22965976	chr38	22872091	22965976	2	0_2_1	226	0.017	intergenic_region	n/a	-
NC_031734.1:23701006|23791154	chr38	23701006	23791154	5	4_4_0	4	0.714	intergenic_region	n/a	+
NC_031735.1:2032950|2179367	chr39	2032950	2179367	16	3_10_0	16	0.667	intergenic_region	n/a	-
NC_031735.1:7499420|7679462	chr39	7499420	7679462	2	2_2_0	8	0.333	intergenic_region	n/a	-
NC_031735.1:11743143|11821613	chr39	11743143	11821613	4	3_2_0	14	0.364	intergenic_region	n/a	+
NC_031735.1:12303349|12318750	chr39	12303349	12318750	18	9_10_0	1	0.973	intergenic_region	n/a	-
NC_031736.1:1003657|1054408	chr40	1003657	1054408	81	20_22_0	13	0.926	intron	gene-med23,	+
NC_031736.1:13416137|13429146	chr40	13416137	13429146	5	4_1_0	2	0.833	intron	gene-LOC109113529,	+
NC_031738.1:27155|136263	chr42	27155	136263	6	4_4_0	3	0.8	intergenic_region	n/a	+
NC_031738.1:1704244|1818973	chr42	1704244	1818973	3	2_2_0	73	0.076	intergenic_region	n/a	+
NC_031739.1:7660529|7814302	chr43	7660529	7814302	8	6_2_0	0	1	intron	gene-LOC109046596,	-
NC_031739.1:8040110|8166037	chr43	8040110	8166037	20	9_16_0	71	0.36	intron	gene-LOC109046613,	-
NC_031739.1:11649197|11763277	chr43	11649197	11763277	7	5_2_0	26	0.35	intergenic_region	n/a	+
NC_031739.1:12323462|12434859	chr43	12323462	12434859	13	2_4_2	99	0.208	intergenic_region	n/a	+
NC_031740.1:505405|564040	chr44	505405	564040	44	17_4_0	12	0.88	intron	gene-LOC109047447,	+
NC_031740.1:1002887|1007627	chr44	1002887	1007627	7	1_4_0	39	0.264	intron	gene-LOC109047164,	-
NC_031740.1:1359975|1375567	chr44	1359975	1375567	14	6_2_0	8	0.778	intergenic_region	n/a	-
NC_031740.1:5704172|5875165	chr44	5704172	5875165	4	1_4_0	11	0.421	intergenic_region	n/a	+
NC_031741.1:3241582|3345952	chr45	3241582	3345952	21	1_14_0	2	0.955	intergenic_region	n/a	-
NC_031741.1:11569066|11688753	chr45	11569066	11688753	2	2_2_0	2	0.667	intergenic_region	n/a	+
NC_031742.1:4117465|4255225	chr46	4117465	4255225	5	1_5_0	21	0.323	intergenic_region	n/a	-
NC_031743.1:10045785|10185480	chr47	10045785	10185480	9	4_4_0	161	0.101	intergenic_region	n/a	-
NC_031743.1:14767726|14844416	chr47	14767726	14844416	3	3_3_0	1	0.857	intron	gene-LOC109049467,	+
NC_031744.1:15011228|15201330	chr48	15011228	15201330	3	2_1_0	6	0.5	intergenic_region	n/a	+
NC_031745.1:3092468|3189390	chr49	3092468	3189390	11	7_5_0	125	0.15	intergenic_region	n/a	+
NC_031745.1:4148979|4280818	chr49	4148979	4280818	3	3_3_0	53	0.102	intergenic_region	n/a	+
NC_031745.1:10512232|10618798	chr49	10512232	10618798	26	9_7_0	71	0.423	intergenic_region	n/a	-
NC_031746.1:114085|251889	chr50	114085	251889	5	4_5_0	60	0.143	intergenic_region	n/a	-
NC_031746.1:3956557|4142546	chr50	3956557	4142546	2	1_2_0	0	1	intergenic_region	n/a	-
NC_031746.1:6092429|6102086	chr50	6092429	6102086	15	1_10_1	25	0.545	intergenic_region	n/a	-
NC_031697.1:2281200|2398897	chr1	2281200	2398897	3	3_2_0	13	0.316	intergenic_region	n/a	-
NC_031697.1:3477076|3504492	chr1	3477076	3504492	4	1_3_3	5	0.615	intergenic_region	n/a	+
NC_031697.1:5209228|5323327	chr1	5209228	5323327	4	2_2_1	39	0.17	intron	gene-tmx2,	-
NC_031697.1:5246491|5420223	chr1	5246491	5420223	2	1_2_0	1	0.8	intergenic_region	n/a	-
NC_031697.1:5367090|5420223	chr1	5367090	5420223	3	3_3_0	1	0.857	intron	gene-LOC109089000,	-
NC_031697.1:9958816|9959189	chr1	9958816	9959189	2	2_2_0	251	0.016	exon	gene-LOC109068195,	+
NC_031697.1:10201292|10254564	chr1	10201292	10254564	2	2_1_0	131	0.03	intergenic_region	n/a	-
NC_031697.1:14360149|14554601	chr1	14360149	14554601	2	1_1_1	168	0.023	intergenic_region	n/a	+
NC_031698.1:1664374|1728217	chr2	1664374	1728217	6	5_5_0	28	0.3	intergenic_region	n/a	-
NC_031698.1:1667219|1731342	chr2	1667219	1731342	3	1_2_1	40	0.13	intergenic_region	n/a	-
NC_031698.1:1667841|1732425	chr2	1667841	1732425	2	2_1_1	62	0.061	intergenic_region	n/a	-
NC_031698.1:1954291|2037790	chr2	1954291	2037790	2	2_0_2	35	0.103	intergenic_region	n/a	+
NC_031698.1:1957143|2042947	chr2	1957143	2042947	4	2_0_2	57	0.123	intergenic_region	n/a	+
NC_031698.1:1968957|2050505	chr2	1968957	2050505	5	0_1_2	9	0.526	intergenic_region	n/a	+
NC_031698.1:1984492|2059415	chr2	1984492	2059415	11	2_1_6	14	0.611	intergenic_region	n/a	+
NC_031698.1:3185194|3298103	chr2	3185194	3298103	4	3_0_3	23	0.258	intergenic_region	n/a	-
NC_031698.1:3554398|3659370	chr2	3554398	3659370	6	0_1_4	19	0.387	intergenic_region	n/a	+
NC_031698.1:7140995|7334366	chr2	7140995	7334366	3	2_2_0	1	0.857	intron	gene-LOC109094248,	-
NC_031698.1:8961654|9108591	chr2	8961654	9108591	3	1_1_2	41	0.128	intergenic_region	n/a	-
NC_031698.1:8968036|9112908	chr2	8968036	9112908	12	2_1_7	14	0.632	intergenic_region	n/a	-
NC_031698.1:9273642|9429268	chr2	9273642	9429268	9	7_4_1	23	0.439	intergenic_region	n/a	-
NC_031698.1:9295341|9451662	chr2	9295341	9451662	5	4_1_0	14	0.417	intergenic_region	n/a	-
NC_031698.1:9858439|10027949	chr2	9858439	10027949	46	31_1_0	56	0.622	intergenic_region	n/a	-
NC_031698.1:12449809|12617452	chr2	12449809	12617452	2	1_0_2	107	0.036	intergenic_region	n/a	-
NC_031698.1:12462898|12632330	chr2	12462898	12632330	2	1_2_1	83	0.046	intergenic_region	n/a	-
NC_031698.1:12709276|12792094	chr2	12709276	12792094	8	4_4_2	242	0.062	intron	gene-agpat3,	-
NC_031698.1:13867281|13959881	chr2	13867281	13959881	5	3_3_0	202	0.047	intergenic_region	n/a	-
NC_031698.1:16661378|16821354	chr2	16661378	16821354	2	2_1_0	4	0.5	intergenic_region	n/a	+
NC_031698.1:17633666|17727267	chr2	17633666	17727267	2	2_2_0	50	0.074	intergenic_region	n/a	+
NC_031699.1:1235026|1402496	chr3	1235026	1402496	3	1_3_2	4	0.6	intergenic_region	n/a	-
NC_031699.1:1242359|1407254	chr3	1242359	1407254	7	1_6_1	4	0.778	intergenic_region	n/a	-
NC_031699.1:1889284|1939817	chr3	1889284	1939817	2	2_1_1	0	1	intergenic_region	n/a	-
NC_031699.1:5221078|5280043	chr3	5221078	5280043	34	22_7_15	122	0.358	intron	gene-limk1,	+
NC_031699.1:6436451|6522887	chr3	6436451	6522887	3	0_3_3	2	0.75	intergenic_region	n/a	+
NC_031699.1:6471308|6522887	chr3	6471308	6522887	4	3_4_0	7	0.533	intergenic_region	n/a	+
NC_031699.1:6623673|6624569	chr3	6623673	6624569	2	1_0_2	65	0.058	intergenic_region	n/a	+
NC_031699.1:7699940|7827472	chr3	7699940	7827472	5	1_4_0	21	0.323	intergenic_region	n/a	+
NC_031699.1:10081432|10192382	chr3	10081432	10192382	4	1_1_2	119	0.063	intergenic_region	n/a	+
NC_031699.1:10084430|10192620	chr3	10084430	10192620	4	4_4_0	45	0.151	intergenic_region	n/a	+
NC_031699.1:10403998|10499696	chr3	10403998	10499696	4	1_2_3	28	0.222	intron	gene-LOC109100094,	-
NC_031699.1:11706672|11707328	chr3	11706672	11707328	2	1_1_1	440	0.009	exon	gene-LOC109104785,	-
NC_031699.1:15094593|15095737	chr3	15094593	15095737	3	2_1_0	4343	0.001	exon	gene-LOC109105422,	+
NC_031699.1:15178922|15340594	chr3	15178922	15340594	2	2_2_0	0	1	intergenic_region	n/a	+
NC_031699.1:15178925|15340594	chr3	15178925	15340594	8	7_6_0	0	1	intergenic_region	n/a	+
NC_031699.1:15548059|15710663	chr3	15548059	15710663	3	0_1_3	64	0.086	intergenic_region	n/a	-
NC_031699.1:17923935|18103869	chr3	17923935	18103869	12	8_9_0	19	0.558	intergenic_region	n/a	-
NC_031699.1:18092230|18228504	chr3	18092230	18228504	131	1_38_4	18979	0.014	intergenic_region	n/a	+
NC_031699.1:19615598|19698825	chr3	19615598	19698825	4	3_3_0	3	0.727	intergenic_region	n/a	+
NC_031699.1:19620920|19700230	chr3	19620920	19700230	4	1_3_1	1	0.889	intergenic_region	n/a	+
NC_031700.1:211085|212437	chr4	211085	212437	7	5_6_0	134	0.095	exon	gene-LOC109109265,	+
NC_031700.1:1176438|1325108	chr4	1176438	1325108	24	0_7_15	252	0.16	intergenic_region	n/a	+
NC_031700.1:2566481|2617580	chr4	2566481	2617580	2	1_2_1	10	0.286	intergenic_region	n/a	+
NC_031700.1:4983414|5082827	chr4	4983414	5082827	4	1_2_0	14	0.364	intergenic_region	n/a	+
NC_031700.1:4992484|5092795	chr4	4992484	5092795	4	2_3_0	11	0.421	intergenic_region	n/a	+
NC_031700.1:5765197|5901004	chr4	5765197	5901004	2	0_1_2	71	0.053	intergenic_region	n/a	+
NC_031700.1:6872702|6950669	chr4	6872702	6950669	5	4_2_0	5	0.667	intergenic_region	n/a	+
NC_031700.1:7139766|7175294	chr4	7139766	7175294	7	3_4_0	80	0.149	intergenic_region	n/a	-
NC_031700.1:7143138|7175294	chr4	7143138	7175294	5	4_4_0	80	0.111	intergenic_region	n/a	-
NC_031700.1:9551727|9552965	chr4	9551727	9552965	3	1_2_0	2	0.75	intron	gene-LOC109111930,	-
NC_031700.1:10314399|10405964	chr4	10314399	10405964	5	5_3_0	52	0.161	intergenic_region	n/a	-
NC_031701.1:2813257|2956513	chr5	2813257	2956513	4	3_0_3	1265	0.006	intergenic_region	n/a	+
NC_031701.1:2831717|2974257	chr5	2831717	2974257	3	2_2_0	11	0.353	intergenic_region	n/a	+
NC_031701.1:2835914|2978991	chr5	2835914	2978991	32	16_6_4	57	0.529	intergenic_region	n/a	+
NC_031701.1:2839808|2984736	chr5	2839808	2984736	7	2_3_1	106	0.117	intergenic_region	n/a	+
NC_031701.1:5387554|5535267	chr5	5387554	5535267	2	0_2_1	28	0.125	intergenic_region	n/a	-
NC_031701.1:5550413|5654424	chr5	5550413	5654424	5	3_2_1	73	0.12	intergenic_region	n/a	-
NC_031701.1:6686068|6697574	chr5	6686068	6697574	6	2_2_1	25	0.324	intergenic_region	n/a	+
NC_031701.1:6873817|6992515	chr5	6873817	6992515	3	1_3_0	440	0.013	intergenic_region	n/a	+
NC_031701.1:15015835|15120593	chr5	15015835	15120593	3	2_3_0	9	0.4	intergenic_region	n/a	+
NC_031701.1:16797704|16949665	chr5	16797704	16949665	7	4_3_0	2722	0.005	intergenic_region	n/a	-
NC_031701.1:16799377|16951140	chr5	16799377	16951140	4	2_1_1	2320	0.003	intergenic_region	n/a	-
NC_031701.1:17043029|17043707	chr5	17043029	17043707	2	0_2_1	1166	0.003	exon	gene-LOC109052069,	-
NC_031701.1:17409226|17526106	chr5	17409226	17526106	18	10_4_0	12	0.75	intron	gene-LOC109046393,	-
NC_031701.1:17435841|17560764	chr5	17435841	17560764	4	2_2_0	6	0.571	intergenic_region	n/a	+
NC_031701.1:18596219|18611663	chr5	18596219	18611663	2	1_1_2	0	1	intergenic_region	n/a	+
NC_031701.1:19757908|19786557	chr5	19757908	19786557	2	2_0_2	366	0.011	exon	gene-LOC109052770,	-
NC_031701.1:19771191|19802617	chr5	19771191	19802617	8	5_0_5	40	0.286	intron	gene-LOC109052770,	-
NC_031701.1:20122416|20299588	chr5	20122416	20299588	22	1_2_7	42709	0.001	intergenic_region	n/a	-
NC_031701.1:20123930|20124245	chr5	20123930	20124245	3	1_0_2	25086	0	exon	gene-LOC109053067,	+
NC_031701.1:20129785|20303918	chr5	20129785	20303918	3	2_1_2	8	0.429	intergenic_region	n/a	-
NC_031701.1:20138105|20140050	chr5	20138105	20140050	5	4_1_3	68	0.128	exon	gene-LOC109052729,	-
NC_031701.1:20298580|20299590	chr5	20298580	20299590	4	1_1_2	45457	0	exon	gene-LOC109053056,	-
NC_031702.1:2787924|2898110	chr6	2787924	2898110	2	2_0_1	13	0.235	intergenic_region	n/a	-
NC_031702.1:3499245|3526880	chr6	3499245	3526880	2	0_2_2	89	0.043	exon	gene-LOC109057201,	-
NC_031702.1:6114788|6217920	chr6	6114788	6217920	2	0_1_2	14	0.222	intergenic_region	n/a	-
NC_031702.1:6122858|6123478	chr6	6122858	6123478	3	1_3_1	12323	0	intergenic_region	n/a	+
NC_031702.1:6627566|6703906	chr6	6627566	6703906	12	4_5_1	641	0.036	intergenic_region	n/a	+
NC_031702.1:8918852|9071399	chr6	8918852	9071399	4	1_2_1	18	0.308	intergenic_region	n/a	+
NC_031702.1:9247319|9395478	chr6	9247319	9395478	4	2_3_0	11	0.421	intergenic_region	n/a	+
NC_031702.1:9253721|9253947	chr6	9253721	9253947	2	2_2_0	137036	0	exon	gene-LOC109062546,	+
NC_031702.1:9516295|9592068	chr6	9516295	9592068	3	1_1_2	299	0.02	intergenic_region	n/a	-
NC_031702.1:10320907|10399737	chr6	10320907	10399737	5	0_3_3	36	0.217	intergenic_region	n/a	-
NC_031702.1:10344224|10436723	chr6	10344224	10436723	5	3_3_0	27	0.27	intergenic_region	n/a	-
NC_031702.1:10532563|10533542	chr6	10532563	10533542	2	0_1_2	701	0.006	exon	gene-LOC109059078,	-
NC_031702.1:10538540|10539623	chr6	10538540	10539623	3	1_2_0	4	0.6	intron	gene-LOC109058858,	+
NC_031702.1:11711915|11846104	chr6	11711915	11846104	16	3_0_5	168	0.16	intergenic_region	n/a	-
NC_031702.1:11733757|11871801	chr6	11733757	11871801	5	3_0_3	9	0.526	intergenic_region	n/a	-
NC_031702.1:11774534|11895201	chr6	11774534	11895201	124	3_1_12	10963	0.022	intergenic_region	n/a	+
NC_031702.1:14327464|14508842	chr6	14327464	14508842	7	6_7_0	17	0.452	intergenic_region	n/a	-
NC_031702.1:14327713|14508842	chr6	14327713	14508842	91	46_47_1	67	0.731	intergenic_region	n/a	-
NC_031702.1:14819326|15018345	chr6	14819326	15018345	18	1_14_0	58	0.383	intergenic_region	n/a	-
NC_031702.1:15048732|15053899	chr6	15048732	15053899	10	4_0_6	27	0.426	intron	gene-LOC109060469,	-
NC_031702.1:17585646|17610178	chr6	17585646	17610178	5	2_0_1	44	0.185	exon	gene-LOC109062737,	-
NC_031702.1:18459168|18565298	chr6	18459168	18565298	4	2_2_0	230	0.034	intergenic_region	n/a	+
NC_031702.1:18491949|18653057	chr6	18491949	18653057	2	1_2_0	7	0.364	intergenic_region	n/a	-
NC_031702.1:18786086|18962980	chr6	18786086	18962980	7	0_2_5	8	0.636	intergenic_region	n/a	+
NC_031702.1:19216203|19354175	chr6	19216203	19354175	2	2_2_0	33	0.108	intergenic_region	n/a	+
NC_031703.1:465469|466413	chr7	465469	466413	2	0_2_1	8	0.333	exon	gene-xpc,	+
NC_031703.1:582235|678253	chr7	582235	678253	9	4_1_4	11	0.621	intron	gene-LOC109063693,	+
NC_031703.1:1016697|1182231	chr7	1016697	1182231	7	4_1_4	41	0.255	intron	gene-LOC109065617,	+
NC_031703.1:3623707|3649004	chr7	3623707	3649004	6	3_4_1	50	0.194	intergenic_region	n/a	-
NC_031703.1:3635284|3644489	chr7	3635284	3644489	3	1_2_3	5	0.545	intergenic_region	n/a	-
NC_031703.1:3639334|3649004	chr7	3639334	3649004	6	3_3_0	50	0.194	intergenic_region	n/a	-
NC_031703.1:4304324|4415735	chr7	4304324	4415735	44	19_19_0	322	0.215	intergenic_region	n/a	+
NC_031703.1:5414147|5592739	chr7	5414147	5592739	3	2_2_0	7	0.462	intergenic_region	n/a	+
NC_031703.1:10020020|10078306	chr7	10020020	10078306	3	2_1_0	78	0.071	intergenic_region	n/a	-
NC_031703.1:10050846|10108239	chr7	10050846	10108239	3	3_3_0	11	0.353	intron	gene-LOC109068585,	+
NC_031703.1:11370570|11459413	chr7	11370570	11459413	13	9_7_0	361	0.067	intergenic_region	n/a	+
NC_031704.1:4214172|4264628	chr8	4214172	4264628	15	11_5_7	34131	0.001	intergenic_region	n/a	-
NC_031704.1:4632673|4756719	chr8	4632673	4756719	6	5_5_1	43	0.218	intergenic_region	n/a	-
NC_031704.1:11425153|11480093	chr8	11425153	11480093	14	4_7_0	78	0.264	intergenic_region	n/a	-
NC_031704.1:12715783|12858429	chr8	12715783	12858429	3	2_0_2	92	0.061	intergenic_region	n/a	+
NC_031704.1:12717459|12860220	chr8	12717459	12860220	9	0_7_2	121	0.129	intergenic_region	n/a	+
NC_031704.1:12759699|12899155	chr8	12759699	12899155	20	1_7_11	2	0.952	intergenic_region	n/a	-
NC_031704.1:13571773|13631576	chr8	13571773	13631576	2	2_2_0	12	0.25	intergenic_region	n/a	+
NC_031705.1:2080379|2081503	chr9	2080379	2081503	4	1_0_2	69387	0	exon	gene-LOC109081998,	-
NC_031705.1:2369562|2465809	chr9	2369562	2465809	39	25_27_2	6	0.929	intergenic_region	n/a	-
NC_031705.1:3862029|3969344	chr9	3862029	3969344	2	1_2_0	2812	0.001	intron	gene-LOC109079102,	+
NC_031705.1:4523848|4655481	chr9	4523848	4655481	29	13_4_3	50	0.537	intergenic_region	n/a	-
NC_031705.1:4537754|4671446	chr9	4537754	4671446	4	3_4_0	3	0.727	intergenic_region	n/a	+
NC_031705.1:6814293|6940462	chr9	6814293	6940462	2	1_2_0	182	0.022	intergenic_region	n/a	+
NC_031705.1:8337744|8375728	chr9	8337744	8375728	4	3_2_1	0	1	intron	gene-LOC109079742,	+
NC_031705.1:8740134|8774601	chr9	8740134	8774601	7	3_2_6	4394	0.003	intergenic_region	n/a	-
NC_031705.1:10986098|11102341	chr9	10986098	11102341	10	4_5_0	14	0.588	intergenic_region	n/a	-
NC_031705.1:13730687|13905723	chr9	13730687	13905723	13	8_8_1	14	0.65	intergenic_region	n/a	-
NC_031705.1:13771845|13941511	chr9	13771845	13941511	5	3_2_0	14	0.417	intergenic_region	n/a	-
NC_031705.1:17105919|17266270	chr9	17105919	17266270	6	1_3_4	94	0.113	intergenic_region	n/a	-
NC_031705.1:17411191|17481732	chr9	17411191	17481732	2	1_2_1	4168	0.001	intron	gene-atp5f1,	+
NC_031705.1:17412420|17488147	chr9	17412420	17488147	5	5_2_0	4190	0.002	exon	gene-atp5f1,	+
NC_031705.1:22186772|22308237	chr9	22186772	22308237	3	3_1_1	23	0.207	intergenic_region	n/a	+
NC_031705.1:22198196|22317370	chr9	22198196	22317370	3	2_2_0	24	0.2	intergenic_region	n/a	+
NC_031706.1:431580|622395	chr10	431580	622395	5	1_2_3	60	0.143	intron	gene-LOC109089964,	-
NC_031706.1:544444|558641	chr10	544444	558641	3	3_0_0	35	0.146	intron	gene-LOC109089964,	-
NC_031706.1:1389550|1548275	chr10	1389550	1548275	4	3_3_0	5	0.615	intergenic_region	n/a	+
NC_031706.1:1544883|1683485	chr10	1544883	1683485	25	3_6_17	42	0.543	intergenic_region	n/a	-
NC_031706.1:1548575|1687350	chr10	1548575	1687350	5	5_4_0	0	1	intergenic_region	n/a	+
NC_031706.1:2181181|2181850	chr10	2181181	2181850	2	2_2_0	1	0.8	intron	gene-LOC109090328,	+
NC_031706.1:2284964|2365775	chr10	2284964	2365775	5	1_1_1	29	0.256	intergenic_region	n/a	+
NC_031706.1:2960946|3119222	chr10	2960946	3119222	2	0_2_2	89	0.043	intergenic_region	n/a	-
NC_031706.1:2963099|3121567	chr10	2963099	3121567	5	4_5_1	61	0.141	intergenic_region	n/a	-
NC_031706.1:4392191|4393528	chr10	4392191	4393528	3	2_1_0	1073	0.006	exon	gene-LOC109090386,	+
NC_031706.1:4394917|4395256	chr10	4394917	4395256	3	2_2_0	1232	0.005	exon	gene-LOC109090386,	-
NC_031706.1:4467161|4646107	chr10	4467161	4646107	2	2_2_0	21	0.16	intergenic_region	n/a	+
NC_031706.1:6847014|6900888	chr10	6847014	6900888	5	3_3_0	62	0.139	intergenic_region	n/a	-
NC_031706.1:7000686|7001555	chr10	7000686	7001555	5	2_4_1	1	0.909	intron	gene-LOC109090476,	+
NC_031706.1:7172290|7244166	chr10	7172290	7244166	4	3_3_0	0	1	intergenic_region	n/a	-
NC_031706.1:9181289|9276652	chr10	9181289	9276652	8	1_4_4	3	0.842	intron	gene-LOC109090534,	-
NC_031706.1:9213123|9287602	chr10	9213123	9287602	3	1_3_0	18	0.25	intron	gene-LOC109090534,	-
NC_031706.1:11950730|12133756	chr10	11950730	12133756	11	9_3_0	4	0.846	intergenic_region	n/a	+
NC_031706.1:13930842|14069495	chr10	13930842	14069495	3	1_0_2	72960	0	intergenic_region	n/a	-
NC_031706.1:13941142|14077406	chr10	13941142	14077406	10	2_5_4	9	0.69	intergenic_region	n/a	-
NC_031706.1:14068798|14069510	chr10	14068798	14069510	2	1_0_2	68600	0	exon	gene-LOC109090671,	-
NC_031706.1:14068798|14069769	chr10	14068798	14069769	6	1_2_5	76870	0	exon	gene-LOC109090671,	-
NC_031706.1:14761691|14849772	chr10	14761691	14849772	10	4_7_0	23	0.465	intron	gene-LOC109090690,	-
NC_031706.1:15133002|15199689	chr10	15133002	15199689	10	5_9_0	77	0.206	intergenic_region	n/a	-
NC_031706.1:15354744|15519014	chr10	15354744	15519014	5	4_1_0	2	0.833	intergenic_region	n/a	+
NC_031706.1:19788978|19803901	chr10	19788978	19803901	2	1_1_1	51	0.073	intron	gene-LOC109090225,	-
NC_031706.1:19939860|20097232	chr10	19939860	20097232	2	2_2_0	319	0.012	intergenic_region	n/a	+
NC_031706.1:20615603|20740437	chr10	20615603	20740437	8	1_5_2	118046	0	intergenic_region	n/a	-
NC_031706.1:20662080|20662479	chr10	20662080	20662479	2	2_2_0	1313	0.003	exon	gene-LOC109090840,	-
NC_031706.1:20737579|20823544	chr10	20737579	20823544	31	12_3_13	5	0.925	intergenic_region	n/a	+
NC_031706.1:20739095|20740437	chr10	20739095	20740437	3	2_3_1	117972	0	exon	gene-LOC109090240,	-
NC_031707.1:2190633|2310123	chr11	2190633	2310123	2	2_2_0	2	0.667	intergenic_region	n/a	+
NC_031707.1:2733442|2882690	chr11	2733442	2882690	4	3_0_3	87	0.084	intergenic_region	n/a	+
NC_031707.1:2737625|2885189	chr11	2737625	2885189	4	3_0_3	95	0.078	intergenic_region	n/a	+
NC_031707.1:3089643|3223534	chr11	3089643	3223534	3	2_0_2	63	0.087	intergenic_region	n/a	+
NC_031707.1:4102524|4243043	chr11	4102524	4243043	2	1_0_2	79	0.048	intergenic_region	n/a	-
NC_031707.1:5796158|5981307	chr11	5796158	5981307	5	4_1_3	2	0.833	intergenic_region	n/a	+
NC_031707.1:5798457|5981307	chr11	5798457	5981307	5	3_1_2	0	1	intergenic_region	n/a	+
NC_031707.1:6102276|6241103	chr11	6102276	6241103	3	2_2_0	42	0.125	intergenic_region	n/a	-
NC_031707.1:6631714|6698346	chr11	6631714	6698346	15	6_1_6	7	0.811	intergenic_region	n/a	-
NC_031707.1:6632438|6698346	chr11	6632438	6698346	6	5_0_5	7	0.632	intergenic_region	n/a	-
NC_031707.1:6835433|7005038	chr11	6835433	7005038	27	14_1_17	0	1	intergenic_region	n/a	-
NC_031707.1:8262859|8318935	chr11	8262859	8318935	2	2_2_0	48	0.077	intergenic_region	n/a	-
NC_031707.1:8269455|8324508	chr11	8269455	8324508	11	7_6_0	9	0.71	intergenic_region	n/a	-
NC_031707.1:9476505|9478513	chr11	9476505	9478513	2	2_2_0	692	0.006	intron	gene-LOC109091589,	+
NC_031707.1:10410526|10594927	chr11	10410526	10594927	2	1_2_0	1908	0.002	intergenic_region	n/a	-
NC_031707.1:10690148|10861018	chr11	10690148	10861018	7	3_4_2	100	0.123	intergenic_region	n/a	+
NC_031707.1:10981601|11018262	chr11	10981601	11018262	3	2_0_1	43	0.122	exon	gene-hibch,	-
NC_031707.1:12000328|12120190	chr11	12000328	12120190	8	1_0_8	238	0.063	intergenic_region	n/a	-
NC_031707.1:16635229|16759868	chr11	16635229	16759868	2	2_0_2	1	0.8	intergenic_region	n/a	-
NC_031707.1:17274206|17408717	chr11	17274206	17408717	2	2_2_0	533	0.007	intergenic_region	n/a	-
NC_031708.1:35851|108517	chr12	35851	108517	26	11_19_4	92	0.361	intron	gene-LOC109092102,	-
NC_031708.1:288342|288594	chr12	288342	288594	3	3_1_0	554	0.011	exon	gene-LOC109091918,	+
NC_031708.1:2818955|2885531	chr12	2818955	2885531	4	2_2_0	211	0.037	intergenic_region	n/a	+
NC_031708.1:2824826|2890240	chr12	2824826	2890240	7	1_3_0	347	0.039	intergenic_region	n/a	+
NC_031708.1:3162774|3284705	chr12	3162774	3284705	5	0_4_4	48	0.172	intergenic_region	n/a	-
NC_031708.1:3170853|3290950	chr12	3170853	3290950	4	2_1_0	946	0.008	intergenic_region	n/a	-
NC_031708.1:3178046|3300074	chr12	3178046	3300074	25	16_18_1	64	0.439	intergenic_region	n/a	+
NC_031708.1:3707052|3885387	chr12	3707052	3885387	6	4_4_0	93	0.114	intergenic_region	n/a	+
NC_031708.1:3900036|4060364	chr12	3900036	4060364	4	0_2_4	90	0.082	intergenic_region	n/a	+
NC_031708.1:3923769|4090423	chr12	3923769	4090423	218	30_1_77	168	0.722	intergenic_region	n/a	+
NC_031708.1:4248078|4442860	chr12	4248078	4442860	6	3_2_1	73	0.141	intergenic_region	n/a	+
NC_031708.1:4294534|4295731	chr12	4294534	4295731	7	5_0_3	58204	0	exon	gene-rpl4,	+
NC_031708.1:4295494|4419040	chr12	4295494	4419040	11118	471_427_330	43424	0.339	intergenic_region	n/a	+
NC_031708.1:4624328|4751761	chr12	4624328	4751761	24	13_16_0	15	0.762	intergenic_region	n/a	+
NC_031708.1:4988485|4990677	chr12	4988485	4990677	7	0_4_4	10	0.583	exon	gene-LOC109092253,	-
NC_031708.1:5376210|5377987	chr12	5376210	5377987	3	2_1_1	341	0.017	intergenic_region	n/a	+
NC_031708.1:7493962|7494255	chr12	7493962	7494255	5	3_2_0	63626	0	exon	gene-LOC109092016,	+
NC_031708.1:7498383|7499054	chr12	7498383	7499054	2	2_0_2	123307	0	exon	gene-LOC109092016,	-
NC_031708.1:7499893|7500681	chr12	7499893	7500681	8	3_1_3	55800	0	exon	gene-LOC109092016,	-
NC_031708.1:7810632|7822283	chr12	7810632	7822283	38	26_13_16	8	0.905	intergenic_region	n/a	+
NC_031708.1:8015521|8137175	chr12	8015521	8137175	14	9_7_3	141	0.166	intergenic_region	n/a	+
NC_031708.1:8972790|9077499	chr12	8972790	9077499	7	5_5_1	110	0.113	intergenic_region	n/a	+
NC_031708.1:9296515|9402657	chr12	9296515	9402657	3	2_2_0	9	0.4	intergenic_region	n/a	+
NC_031708.1:9302140|9404714	chr12	9302140	9404714	4	4_2_0	6	0.571	intergenic_region	n/a	+
NC_031708.1:11588364|11736796	chr12	11588364	11736796	7	4_0_0	118	0.106	intergenic_region	n/a	-
NC_031708.1:12151704|12286965	chr12	12151704	12286965	5	2_0_3	165	0.057	intergenic_region	n/a	+
NC_031709.1:790516|799892	chr13	790516	799892	4	0_1_3	132	0.057	intergenic_region	n/a	+
NC_031709.1:2809016|2811607	chr13	2809016	2811607	3	2_0_2	2304	0.003	exon	gene-LOC109092986,	-
NC_031709.1:5159860|5295707	chr13	5159860	5295707	5	2_1_0	4	0.714	intergenic_region	n/a	-
NC_031709.1:5481026|5558646	chr13	5481026	5558646	2	2_2_0	34	0.105	intergenic_region	n/a	-
NC_031709.1:9195131|9289227	chr13	9195131	9289227	3	1_2_0	190	0.031	intergenic_region	n/a	+
NC_031709.1:9200288|9200535	chr13	9200288	9200535	2	2_2_0	158	0.025	exon	gene-LOC109092659,	+
NC_031709.1:9377025|9383218	chr13	9377025	9383218	4	1_4_0	0	1	intron	gene-LOC109093148,	-
NC_031709.1:9377025|9483870	chr13	9377025	9483870	7	2_6_0	13	0.519	intergenic_region	n/a	-
NC_031709.1:9426457|9525314	chr13	9426457	9525314	4	1_2_2	111	0.067	intergenic_region	n/a	+
NC_031709.1:10124174|10305514	chr13	10124174	10305514	4	4_1_0	10	0.444	intergenic_region	n/a	+
NC_031709.1:10136612|10313159	chr13	10136612	10313159	3	2_1_0	13	0.316	intergenic_region	n/a	+
NC_031709.1:10139098|10316183	chr13	10139098	10316183	5	3_1_1	33	0.233	intergenic_region	n/a	+
NC_031709.1:10146636|10325501	chr13	10146636	10325501	2	2_2_0	46	0.08	intergenic_region	n/a	+
NC_031709.1:10161731|10339578	chr13	10161731	10339578	2	2_2_0	142	0.027	intergenic_region	n/a	+
NC_031709.1:11692820|11860302	chr13	11692820	11860302	16	7_8_2	88	0.267	intergenic_region	n/a	+
NC_031709.1:11692823|11860302	chr13	11692823	11860302	7	6_5_1	88	0.137	intergenic_region	n/a	+
NC_031709.1:12445543|12496537	chr13	12445543	12496537	3	3_3_0	61	0.09	intergenic_region	n/a	-
NC_031709.1:12876464|12939925	chr13	12876464	12939925	17	0_12_1	930	0.035	intergenic_region	n/a	-
NC_031709.1:13147541|13229173	chr13	13147541	13229173	6	3_3_2	84	0.125	intron	gene-LOC109093256,	+
NC_031709.1:13150358|13232455	chr13	13150358	13232455	46	29_18_14	75	0.551	intron	gene-LOC109093256,	+
NC_031709.1:13630763|13680811	chr13	13630763	13680811	6	3_1_0	41	0.226	intergenic_region	n/a	-
NC_031709.1:16516815|16628624	chr13	16516815	16628624	2	2_0_2	44	0.083	intergenic_region	n/a	-
NC_031709.1:16606861|16611151	chr13	16606861	16611151	20	1_9_12	24	0.625	intergenic_region	n/a	+
NC_031709.1:17488127|17574153	chr13	17488127	17574153	2	2_1_0	104	0.037	intergenic_region	n/a	-
NC_031709.1:17687635|17713765	chr13	17687635	17713765	2	0_1_2	4	0.5	intergenic_region	n/a	+
NC_031709.1:17841012|17991572	chr13	17841012	17991572	2	2_2_0	9	0.308	intron	gene-LOC109093329,	-
NC_031709.1:20909043|21058743	chr13	20909043	21058743	10	6_3_1	5	0.8	intergenic_region	n/a	+
NC_031709.1:24874745|25028525	chr13	24874745	25028525	23	13_11_6	23	0.667	intergenic_region	n/a	+
NC_031710.1:510668|658152	chr14	510668	658152	8	0_5_3	374	0.041	intergenic_region	n/a	-
NC_031710.1:657469|669149	chr14	657469	669149	26	2_12_3	609	0.079	intergenic_region	n/a	-
NC_031710.1:663720|674283	chr14	663720	674283	2	2_2_0	35	0.103	intergenic_region	n/a	-
NC_031710.1:5183565|5299181	chr14	5183565	5299181	4	1_2_2	1557	0.005	intergenic_region	n/a	-
NC_031710.1:5769852|5909938	chr14	5769852	5909938	2	2_2_0	153	0.025	intergenic_region	n/a	-
NC_031710.1:6803281|6873048	chr14	6803281	6873048	26	4_2_7	40	0.565	intergenic_region	n/a	-
NC_031710.1:7256177|7277309	chr14	7256177	7277309	2	2_1_1	1	0.8	intergenic_region	n/a	+
NC_031710.1:8348716|8404678	chr14	8348716	8404678	22	14_14_0	159	0.217	intergenic_region	n/a	-
NC_031710.1:9958476|10019374	chr14	9958476	10019374	5	2_5_0	9	0.526	intergenic_region	n/a	+
NC_031710.1:11885245|11961147	chr14	11885245	11961147	2	2_1_1	0	1	intergenic_region	n/a	-
NC_031710.1:12462739|12474233	chr14	12462739	12474233	4	1_3_0	3	0.727	intergenic_region	n/a	-
NC_031710.1:14014615|14014918	chr14	14014615	14014918	5	1_2_2	10112	0.001	exon	gene-LOC109094252,	+
NC_031710.1:14031179|14217955	chr14	14031179	14217955	3	2_1_0	28	0.176	intergenic_region	n/a	+
NC_031710.1:14049551|14235042	chr14	14049551	14235042	572	0_4_34	43643	0.026	intergenic_region	n/a	+
NC_031710.1:14055285|14058159	chr14	14055285	14058159	4	2_1_2	50466	0	intron	gene-LOC109094281,	+
NC_031710.1:14057071|14241852	chr14	14057071	14241852	7	1_0_4	121193	0	intergenic_region	n/a	+
NC_031710.1:14057378|14242344	chr14	14057378	14242344	5	2_0_3	66017	0	intergenic_region	n/a	+
NC_031710.1:14057378|14242408	chr14	14057378	14242408	3	1_0_3	28286	0	intergenic_region	n/a	+
NC_031710.1:14057443|14242211	chr14	14057443	14242211	2	2_2_0	63350	0	intergenic_region	n/a	+
NC_031710.1:14057462|14242211	chr14	14057462	14242211	27	1_11_10	63473	0.001	intergenic_region	n/a	+
NC_031710.1:14058054|14241983	chr14	14058054	14241983	3	2_2_0	60142	0	intergenic_region	n/a	+
NC_031710.1:14058070|14241983	chr14	14058070	14241983	2	2_2_0	64913	0	intergenic_region	n/a	+
NC_031710.1:14058295|14242211	chr14	14058295	14242211	3	2_2_0	76533	0	intergenic_region	n/a	+
NC_031710.1:14058575|14242211	chr14	14058575	14242211	6	5_5_2	76379	0	intergenic_region	n/a	+
NC_031710.1:14058575|14242344	chr14	14058575	14242344	2	2_0_2	67766	0	intergenic_region	n/a	+
NC_031710.1:14062230|14244003	chr14	14062230	14244003	2445	92_3_22	55495	0.081	intergenic_region	n/a	+
NC_031710.1:14745472|14749822	chr14	14745472	14749822	2	0_1_2	814	0.005	exon	gene-LOC109093835,	-
NC_031710.1:15610329|15631138	chr14	15610329	15631138	3	2_2_0	8	0.429	intergenic_region	n/a	+
NC_031710.1:15887060|15926079	chr14	15887060	15926079	4	4_4_0	24	0.25	intergenic_region	n/a	+
NC_031710.1:15887060|15927251	chr14	15887060	15927251	6	6_6_0	24	0.333	intergenic_region	n/a	+
NC_031710.1:16434718|16505853	chr14	16434718	16505853	5	2_2_1	768	0.013	intergenic_region	n/a	+
NC_031710.1:16766135|16805411	chr14	16766135	16805411	64	34_15_9	98	0.566	intergenic_region	n/a	+
NC_031710.1:16843874|16914328	chr14	16843874	16914328	2	0_1_2	48675	0	intron	gene-LOC109094323,	-
NC_031710.1:17507181|17544352	chr14	17507181	17544352	13	10_2_2	3	0.897	intergenic_region	n/a	-
NC_031710.1:18355263|18355461	chr14	18355263	18355461	2	2_1_0	308	0.013	exon	gene-acer2,	-
NC_031711.1:1035497|1125321	chr15	1035497	1125321	4	3_3_0	54	0.129	intergenic_region	n/a	-
NC_031711.1:8302684|8343358	chr15	8302684	8343358	3	2_2_0	732	0.008	intron	gene-LOC109094709,	+
NC_031712.1:510598|675890	chr16	510598	675890	13	8_6_0	2	0.929	intergenic_region	n/a	+
NC_031712.1:1777124|1923028	chr16	1777124	1923028	3	1_3_0	3	0.667	intergenic_region	n/a	-
NC_031712.1:2468764|2471482	chr16	2468764	2471482	7	1_1_3	57694	0	exon	gene-LOC109095078,	-
NC_031712.1:2471318|2471482	chr16	2471318	2471482	2	2_2_0	53490	0	exon	gene-LOC109095078,	-
NC_031712.1:2527412|2622087	chr16	2527412	2622087	4	2_2_0	951	0.008	intergenic_region	n/a	+
NC_031712.1:2926177|2928279	chr16	2926177	2928279	2	2_2_0	107	0.036	exon	gene-LOC109095097,	-
NC_031712.1:4532909|4606407	chr16	4532909	4606407	3	2_2_0	1103	0.005	intron	gene-LOC109095152,	-
NC_031712.1:4532909|4606410	chr16	4532909	4606410	6	1_4_2	1103	0.011	intron	gene-LOC109095152,	-
NC_031712.1:5919237|6099078	chr16	5919237	6099078	6	5_2_0	2	0.857	intron	gene-LOC109094826,	+
NC_031712.1:7145494|7151938	chr16	7145494	7151938	4	2_2_0	48	0.143	intergenic_region	n/a	+
NC_031712.1:7607831|7607976	chr16	7607831	7607976	6	2_5_0	16840	0.001	intergenic_region	n/a	-
NC_031712.1:7866952|7905111	chr16	7866952	7905111	3	1_3_2	215	0.027	intergenic_region	n/a	+
NC_031712.1:8189668|8239784	chr16	8189668	8239784	3	2_3_0	5	0.545	intergenic_region	n/a	-
NC_031712.1:11729186|11880736	chr16	11729186	11880736	4	2_3_0	91	0.081	intron	gene-LOC109094907,	-
NC_031712.1:12113924|12159136	chr16	12113924	12159136	3	2_2_0	10	0.375	intron	gene-LOC109095362,	+
NC_031712.1:13181191|13337604	chr16	13181191	13337604	8	2_0_4	82	0.163	intergenic_region	n/a	+
NC_031712.1:15991849|16052658	chr16	15991849	16052658	14	10_10_0	2	0.933	intergenic_region	n/a	-
NC_031712.1:15992698|16052658	chr16	15992698	16052658	16	12_12_0	3	0.914	intergenic_region	n/a	-
NC_031712.1:17294386|17356937	chr16	17294386	17356937	13	7_4_4	167	0.135	intron	gene-LOC109094983,	-
NC_031712.1:17294639|17356937	chr16	17294639	17356937	7	5_2_3	260	0.051	intron	gene-LOC109094983,	-
NC_031712.1:19546679|19622473	chr16	19546679	19622473	2	2_1_0	4	0.5	intergenic_region	n/a	+
NC_031713.1:1586353|1670666	chr17	1586353	1670666	6	2_5_1	163	0.069	intergenic_region	n/a	+
NC_031713.1:1780850|1977808	chr17	1780850	1977808	2	0_1_2	146	0.027	intergenic_region	n/a	-
NC_031713.1:3220669|3355264	chr17	3220669	3355264	3	2_3_1	176	0.033	intergenic_region	n/a	-
NC_031713.1:3225151|3361009	chr17	3225151	3361009	2	1_2_1	259	0.015	intergenic_region	n/a	-
NC_031713.1:3234039|3367888	chr17	3234039	3367888	8	5_6_0	165	0.088	intergenic_region	n/a	-
NC_031713.1:3990278|4132311	chr17	3990278	4132311	6	4_5_1	18	0.4	intergenic_region	n/a	+
NC_031713.1:5105700|5229741	chr17	5105700	5229741	21	14_14_0	59	0.416	intergenic_region	n/a	-
NC_031713.1:5115714|5231541	chr17	5115714	5231541	3	2_3_0	68	0.081	intergenic_region	n/a	-
NC_031713.1:6141011|6143347	chr17	6141011	6143347	3	2_1_1	136	0.042	exon	gene-LOC109095935,	+
NC_031713.1:6178650|6179337	chr17	6178650	6179337	2	2_1_1	4224	0.001	exon	gene-LOC109095935,	+
NC_031713.1:8671654|8678872	chr17	8671654	8678872	9	4_5_0	9	0.667	intron	gene-LOC109095997,	-
NC_031713.1:10232615|10312624	chr17	10232615	10312624	2	2_2_0	28	0.125	intergenic_region	n/a	+
NC_031713.1:10244673|10330866	chr17	10244673	10330866	12	6_4_0	26	0.48	intergenic_region	n/a	+
NC_031713.1:14898956|15001545	chr17	14898956	15001545	65	22_7_26	67	0.66	intergenic_region	n/a	+
NC_031713.1:14919785|15026458	chr17	14919785	15026458	4	2_2_3	127	0.059	intergenic_region	n/a	-
NC_031713.1:15796068|15796890	chr17	15796068	15796890	3	2_2_0	0	1	intron	gene-LOC109095837,	-
NC_031714.1:897658|987387	chr18	897658	987387	22	3_18_1	112	0.282	intergenic_region	n/a	-
NC_031714.1:2924099|3078306	chr18	2924099	3078306	154	64_81_13	125	0.711	intergenic_region	n/a	-
NC_031714.1:3979897|4146761	chr18	3979897	4146761	4	2_3_0	2	0.8	intergenic_region	n/a	+
NC_031714.1:4100715|4145444	chr18	4100715	4145444	4	3_3_0	2	0.8	intergenic_region	n/a	+
NC_031714.1:5611308|5738753	chr18	5611308	5738753	2	1_2_0	197	0.02	intergenic_region	n/a	+
NC_031714.1:8941759|8941985	chr18	8941759	8941985	3	0_1_2	164	0.035	exon	gene-LOC109096305,	-
NC_031714.1:10345559|10431784	chr18	10345559	10431784	16	1_12_7	5	0.865	intergenic_region	n/a	+
NC_031714.1:10354983|10436486	chr18	10354983	10436486	3	1_1_2	25	0.194	intergenic_region	n/a	+
NC_031714.1:11232322|11374232	chr18	11232322	11374232	174	1_45_4	2719	0.113	intergenic_region	n/a	+
NC_031714.1:11316973|11320368	chr18	11316973	11320368	2	1_0_2	171	0.023	intron	gene-LOC109096748,gene-LOC109096753,	+
NC_031714.1:11415157|11563524	chr18	11415157	11563524	4	4_2_0	31	0.205	intergenic_region	n/a	-
NC_031714.1:12201731|12204134	chr18	12201731	12204134	2	2_0_2	1923	0.002	exon	gene-LOC109096335,	-
NC_031714.1:12218494|12220689	chr18	12218494	12220689	4	2_3_0	104	0.071	exon	gene-LOC109096335,	-
NC_031714.1:13192919|13274516	chr18	13192919	13274516	9	3_5_0	1	0.947	intergenic_region	n/a	+
NC_031714.1:14120066|14228535	chr18	14120066	14228535	2	1_2_0	20	0.167	intergenic_region	n/a	-
NC_031714.1:14377591|14557507	chr18	14377591	14557507	2	2_2_0	33	0.108	intergenic_region	n/a	+
NC_031714.1:16502243|16635559	chr18	16502243	16635559	3	2_0_2	16	0.273	intergenic_region	n/a	-
NC_031714.1:17025569|17127427	chr18	17025569	17127427	4	2_3_0	22	0.267	intron	gene-LOC109096888,	-
NC_031714.1:17575641|17716084	chr18	17575641	17716084	12	7_4_2	6	0.8	intergenic_region	n/a	+
NC_031714.1:17575641|17720186	chr18	17575641	17720186	12	9_8_1	9	0.727	intergenic_region	n/a	+
NC_031714.1:17630023|17774136	chr18	17630023	17774136	9	0_7_7	25	0.419	intergenic_region	n/a	+
NC_031714.1:17630035|17774136	chr18	17630035	17774136	6	0_5_3	75	0.138	intergenic_region	n/a	+
NC_031714.1:20153846|20311146	chr18	20153846	20311146	12	2_1_6	33	0.421	intron	gene-LOC109096473,	-
NC_031714.1:20194787|20305925	chr18	20194787	20305925	6	4_4_0	31	0.279	intron	gene-LOC109096473,gene-LOC109096961,	-
NC_031714.1:20518404|20530782	chr18	20518404	20530782	3	3_0_0	280	0.021	exon	gene-LOC109096478,	-
NC_031714.1:21807675|21808670	chr18	21807675	21808670	3	1_1_1	135024	0	exon	gene-LOC109097019,	+
NC_031715.1:1189861|1194537	chr19	1189861	1194537	7	4_4_0	45	0.237	intron	gene-LOC109097309,	-
NC_031715.1:1374015|1489728	chr19	1374015	1489728	9	3_2_4	6	0.75	intergenic_region	n/a	+
NC_031715.1:1717579|1804540	chr19	1717579	1804540	6	0_4_5	13360	0.001	intergenic_region	n/a	-
NC_031715.1:1717579|1805485	chr19	1717579	1805485	5	0_5_1	20985	0	intergenic_region	n/a	-
NC_031715.1:2624285|2726117	chr19	2624285	2726117	13	11_9_0	14	0.65	intergenic_region	n/a	+
NC_031715.1:2881867|3034477	chr19	2881867	3034477	2	2_1_1	16	0.2	intergenic_region	n/a	-
NC_031715.1:3861203|3929312	chr19	3861203	3929312	18	9_10_1	58	0.383	intergenic_region	n/a	+
NC_031715.1:3955210|4138517	chr19	3955210	4138517	8	5_6_0	44	0.267	intergenic_region	n/a	+
NC_031715.1:5611219|5665244	chr19	5611219	5665244	24	16_14_0	142	0.253	intergenic_region	n/a	-
NC_031715.1:5614006|5669292	chr19	5614006	5669292	47	23_17_6	101	0.482	intergenic_region	n/a	-
NC_031715.1:6289840|6410907	chr19	6289840	6410907	8	6_3_0	29	0.356	intergenic_region	n/a	-
NC_031715.1:6295574|6416637	chr19	6295574	6416637	4	3_3_1	0	1	intergenic_region	n/a	-
NC_031716.1:1668760|1764084	chr20	1668760	1764084	21	15_15_0	21	0.667	intergenic_region	n/a	-
NC_031716.1:1680069|1781963	chr20	1680069	1781963	3	0_3_0	304	0.019	intergenic_region	n/a	-
NC_031716.1:1815475|1899123	chr20	1815475	1899123	4	0_3_3	43	0.157	intron	gene-LOC109097780,	-
NC_031716.1:5902652|6035277	chr20	5902652	6035277	7	5_5_0	64	0.179	intergenic_region	n/a	+
NC_031716.1:5903572|6035808	chr20	5903572	6035808	11	5_8_1	45	0.328	intergenic_region	n/a	+
NC_031716.1:7206512|7311169	chr20	7206512	7311169	6	4_0_4	90	0.118	intergenic_region	n/a	+
NC_031716.1:8454423|8548590	chr20	8454423	8548590	5	3_3_1	181	0.052	intergenic_region	n/a	+
NC_031716.1:8456231|8550433	chr20	8456231	8550433	53	23_4_9	206	0.34	intergenic_region	n/a	+
NC_031716.1:9987353|10144446	chr20	9987353	10144446	3	2_0_3	72	0.077	intergenic_region	n/a	+
NC_031716.1:10874615|11016661	chr20	10874615	11016661	27	14_16_3	37	0.593	intergenic_region	n/a	-
NC_031716.1:11213641|11345398	chr20	11213641	11345398	8	1_4_3	223	0.067	intergenic_region	n/a	+
NC_031716.1:12415309|12554118	chr20	12415309	12554118	2	2_2_0	44	0.083	intergenic_region	n/a	-
NC_031716.1:15074690|15176529	chr20	15074690	15176529	90	42_55_3	160	0.529	intergenic_region	n/a	+
NC_031716.1:16119807|16122261	chr20	16119807	16122261	7	7_7_0	350	0.038	exon	gene-LOC109098146,	-
NC_031716.1:16494293|16550530	chr20	16494293	16550530	10	8_1_0	319	0.059	intergenic_region	n/a	-
NC_031717.1:284233|391447	chr21	284233	391447	2	1_2_0	134	0.029	intergenic_region	n/a	-
NC_031717.1:988328|1159976	chr21	988328	1159976	2	2_0_2	61	0.062	intergenic_region	n/a	-
NC_031717.1:1743537|1861754	chr21	1743537	1861754	2	2_1_0	249	0.016	intergenic_region	n/a	+
NC_031717.1:4184778|4202759	chr21	4184778	4202759	2	2_1_0	16	0.2	intergenic_region	n/a	-
NC_031717.1:5286559|5313265	chr21	5286559	5313265	576	122_86_61	1873	0.381	intron	gene-LOC109098474,gene-LOC109098473,	+
NC_031717.1:5295080|5320381	chr21	5295080	5320381	2	1_1_1	73	0.052	intergenic_region	n/a	-
NC_031717.1:5447772|5576350	chr21	5447772	5576350	6	5_6_1	7	0.632	intergenic_region	n/a	+
NC_031717.1:5628154|5731823	chr21	5628154	5731823	40	17_11_10	11	0.879	intergenic_region	n/a	-
NC_031717.1:9713207|9713941	chr21	9713207	9713941	6	0_2_3	3385	0.004	exon	gene-LOC109098327,	+
NC_031717.1:9905675|10097972	chr21	9905675	10097972	3	1_1_2	75	0.074	intergenic_region	n/a	+
NC_031717.1:12053883|12062159	chr21	12053883	12062159	20	10_12_2	28	0.588	intergenic_region	n/a	-
NC_031718.1:196675|200101	chr22	196675	200101	2	0_1_2	2054	0.002	exon	gene-col6a1,	+
NC_031718.1:2402077|2556255	chr22	2402077	2556255	647	95_119_16	1118	0.536	intron	gene-LOC109098887,	-
NC_031718.1:2873462|2876694	chr22	2873462	2876694	4	3_3_0	12	0.4	intron	gene-LOC109098744,	+
NC_031718.1:2897597|2999588	chr22	2897597	2999588	3	2_2_0	55	0.098	intergenic_region	n/a	+
NC_031718.1:3897844|4071286	chr22	3897844	4071286	2	2_2_0	804	0.005	exon	gene-LOC109098944,	-
NC_031718.1:6175917|6203558	chr22	6175917	6203558	7	6_5_0	0	1	intergenic_region	n/a	-
NC_031718.1:6175917|6294855	chr22	6175917	6294855	2	2_2_0	0	1	intergenic_region	n/a	-
NC_031718.1:6179663|6298291	chr22	6179663	6298291	8	2_4_3	15	0.516	intergenic_region	n/a	-
NC_031718.1:6561803|6690931	chr22	6561803	6690931	2	2_1_1	1	0.8	intergenic_region	n/a	-
NC_031718.1:7367294|7412906	chr22	7367294	7412906	528	124_121_10	236	0.817	intron	gene-LOC109099039,	-
NC_031719.1:41324|41498	chr23	41324	41498	3	2_2_0	198	0.029	intergenic_region	n/a	+
NC_031719.1:1524248|1623203	chr23	1524248	1623203	4	0_1_4	43592	0	intergenic_region	n/a	+
NC_031719.1:1527373|1528567	chr23	1527373	1528567	190	2_0_56	67153	0.006	exon	gene-LOC109099110,	-
NC_031719.1:1527388|1529620	chr23	1527388	1529620	4	1_0_4	65602	0	exon	gene-LOC109099110,	+
NC_031719.1:1528421|1530154	chr23	1528421	1530154	2	2_0_2	79142	0	exon	gene-LOC109099110,	+
NC_031719.1:1532314|1533724	chr23	1532314	1533724	4	0_1_3	86706	0	exon	gene-LOC109099110,	-
NC_031719.1:1533658|1535233	chr23	1533658	1535233	5	1_2_2	76287	0	exon	gene-LOC109099110,	+
NC_031719.1:1536935|1539039	chr23	1536935	1539039	23	0_3_17	168311	0	exon	gene-LOC109099110,	-
NC_031719.1:1631940|1632803	chr23	1631940	1632803	4	3_3_0	33010	0	intron	gene-rfng,	+
NC_031719.1:1639321|1640035	chr23	1639321	1640035	6	2_5_0	70967	0	exon	gene-LOC109099367,	+
NC_031719.1:2808725|2966178	chr23	2808725	2966178	11	3_0_1	154	0.125	intergenic_region	n/a	+
NC_031719.1:2828731|2973551	chr23	2828731	2973551	3	0_2_1	200	0.029	intergenic_region	n/a	+
NC_031719.1:5343796|5457166	chr23	5343796	5457166	15	10_11_1	9	0.769	intergenic_region	n/a	-
NC_031719.1:9520552|9693200	chr23	9520552	9693200	2	0_2_2	5	0.444	intergenic_region	n/a	-
NC_031719.1:10153746|10187910	chr23	10153746	10187910	3	2_2_0	2	0.75	intergenic_region	n/a	-
NC_031719.1:11564410|11700133	chr23	11564410	11700133	4	3_3_0	138	0.055	intron	gene-LOC109099597,	+
NC_031719.1:13312913|13351925	chr23	13312913	13351925	2	1_1_1	0	1	intergenic_region	n/a	-
NC_031719.1:15107416|15278063	chr23	15107416	15278063	7	6_6_0	230	0.057	intergenic_region	n/a	-
NC_031719.1:15700778|15866078	chr23	15700778	15866078	4	4_1_0	1	0.889	intergenic_region	n/a	-
NC_031719.1:15700778|15866989	chr23	15700778	15866989	6	5_5_0	1	0.923	intergenic_region	n/a	-
NC_031719.1:16007047|16138177	chr23	16007047	16138177	2	0_1_2	0	1	intergenic_region	n/a	-
NC_031720.1:1623360|1805737	chr24	1623360	1805737	3	2_2_0	15	0.286	intergenic_region	n/a	-
NC_031720.1:1632371|1810940	chr24	1632371	1810940	2	2_1_0	6	0.4	intergenic_region	n/a	-
NC_031720.1:6002022|6004446	chr24	6002022	6004446	2	0_1_2	2654	0.002	exon	gene-LOC109100115,	-
NC_031720.1:8319152|8459086	chr24	8319152	8459086	2	1_2_0	17	0.19	intergenic_region	n/a	+
NC_031720.1:8326248|8468776	chr24	8326248	8468776	8	5_6_0	50	0.242	intergenic_region	n/a	+
NC_031720.1:8334154|8471003	chr24	8334154	8471003	30	8_10_2	5	0.923	intergenic_region	n/a	+
NC_031720.1:8334812|8471940	chr24	8334812	8471940	7	5_3_0	50	0.219	intergenic_region	n/a	+
NC_031721.1:65199|173520	chr25	65199	173520	16	0_10_2	36	0.471	intergenic_region	n/a	-
NC_031721.1:2988091|3135478	chr25	2988091	3135478	4	0_4_1	877	0.009	intron	gene-smoc2,gene-eif3l,	-
NC_031721.1:3251981|3362064	chr25	3251981	3362064	4	3_3_0	0	1	intergenic_region	n/a	-
NC_031721.1:5755853|5757246	chr25	5755853	5757246	3	2_1_1	280	0.021	exon	gene-LOC109100629,	+
NC_031721.1:5755853|5758661	chr25	5755853	5758661	6	5_4_0	264	0.043	exon	gene-LOC109100629,	+
NC_031721.1:6840365|7004159	chr25	6840365	7004159	57	1_30_8	37752	0.003	intergenic_region	n/a	+
NC_031721.1:7167185|7316344	chr25	7167185	7316344	16	12_12_0	38	0.457	intergenic_region	n/a	+
NC_031722.1:23536|90909	chr26	23536	90909	6	5_5_0	112	0.097	intron	gene-rock2,	+
NC_031722.1:1462917|1548423	chr26	1462917	1548423	4	4_2_1	198	0.039	intergenic_region	n/a	-
NC_031722.1:2754294|2913301	chr26	2754294	2913301	11	8_1_0	57	0.278	intergenic_region	n/a	-
NC_031722.1:4509642|4667267	chr26	4509642	4667267	7	3_4_1	6	0.7	intergenic_region	n/a	-
NC_031722.1:4939237|4948520	chr26	4939237	4948520	4	2_1_0	7	0.533	intergenic_region	n/a	+
NC_031722.1:8872609|8959229	chr26	8872609	8959229	9	6_2_4	119	0.131	intergenic_region	n/a	-
NC_031722.1:9062287|9245152	chr26	9062287	9245152	11	2_2_8	11	0.667	intergenic_region	n/a	-
NC_031722.1:11949810|12138286	chr26	11949810	12138286	4	1_0_4	70	0.103	intergenic_region	n/a	+
NC_031722.1:11953409|12142214	chr26	11953409	12142214	21	13_8_8	83	0.336	intergenic_region	n/a	+
NC_031722.1:16110712|16144387	chr26	16110712	16144387	4	0_2_2	4	0.667	intron	gene-LOC109101316,	+
NC_031723.1:608755|786014	chr27	608755	786014	23	22_21_0	12	0.793	intron	gene-LOC109101763,	-
NC_031723.1:908236|1054285	chr27	908236	1054285	301	129_138_19	231	0.723	intergenic_region	n/a	+
NC_031723.1:1993272|2023584	chr27	1993272	2023584	2	1_0_2	3	0.571	intron	gene-LOC109101780,	-
NC_031723.1:3925623|4014402	chr27	3925623	4014402	7	1_0_5	64	0.179	intergenic_region	n/a	+
NC_031723.1:4621580|4667651	chr27	4621580	4667651	9	8_3_0	4	0.818	intron	gene-LOC109101821,	-
NC_031723.1:4621580|4669561	chr27	4621580	4669561	8	8_8_0	2	0.889	intron	gene-LOC109101821,	-
NC_031723.1:5972071|6120066	chr27	5972071	6120066	9	5_3_4	76	0.191	intergenic_region	n/a	+
NC_031723.1:6389215|6500214	chr27	6389215	6500214	7	6_6_0	15	0.483	intergenic_region	n/a	+
NC_031723.1:6462395|6604116	chr27	6462395	6604116	6	1_2_0	5	0.706	intergenic_region	n/a	-
NC_031723.1:7418974|7569826	chr27	7418974	7569826	3	0_2_2	5	0.545	intergenic_region	n/a	-
NC_031723.1:8412189|8471914	chr27	8412189	8471914	8	5_0_1	74	0.178	intergenic_region	n/a	-
NC_031723.1:9110718|9162332	chr27	9110718	9162332	2	2_0_2	197	0.02	intergenic_region	n/a	-
NC_031723.1:9183661|9348030	chr27	9183661	9348030	34	20_3_1	11	0.861	intergenic_region	n/a	-
NC_031723.1:9887148|10034465	chr27	9887148	10034465	39	12_21_9	629	0.11	intergenic_region	n/a	-
NC_031723.1:11112590|11173951	chr27	11112590	11173951	4	2_0_3	12634	0.001	intergenic_region	n/a	+
NC_031723.1:11534019|11662897	chr27	11534019	11662897	2	1_2_0	182	0.022	intergenic_region	n/a	-
NC_031723.1:13731604|13832444	chr27	13731604	13832444	2	0_2_1	1174	0.003	intergenic_region	n/a	-
NC_031723.1:14347057|14512869	chr27	14347057	14512869	2	1_0_2	9	0.308	intergenic_region	n/a	+
NC_031723.1:14464259|14507332	chr27	14464259	14507332	6	4_3_0	38	0.24	intron	gene-LOC109102007,	+
NC_031724.1:2165839|2334434	chr28	2165839	2334434	4	4_4_0	85	0.086	intergenic_region	n/a	-
NC_031724.1:2842331|2968629	chr28	2842331	2968629	15	11_3_0	76	0.283	intergenic_region	n/a	-
NC_031724.1:3811687|4002246	chr28	3811687	4002246	2	2_2_0	30	0.118	intergenic_region	n/a	-
NC_031724.1:4314115|4359200	chr28	4314115	4359200	3	0_2_2	2	0.75	intergenic_region	n/a	+
NC_031724.1:5372248|5492529	chr28	5372248	5492529	2	2_2_0	119	0.033	intergenic_region	n/a	+
NC_031724.1:6107904|6248299	chr28	6107904	6248299	5	1_2_3	5	0.667	intergenic_region	n/a	+
NC_031724.1:8519836|8671350	chr28	8519836	8671350	7	1_5_0	4218	0.003	intergenic_region	n/a	+
NC_031724.1:9163075|9241367	chr28	9163075	9241367	10	9_4_0	2	0.909	intergenic_region	n/a	+
NC_031724.1:9178082|9254460	chr28	9178082	9254460	9	6_6_0	49	0.269	intergenic_region	n/a	-
NC_031724.1:9793997|9946759	chr28	9793997	9946759	9	5_8_0	15	0.545	intergenic_region	n/a	-
NC_031724.1:9794362|9946759	chr28	9794362	9946759	3	3_3_0	15	0.286	intergenic_region	n/a	-
NC_031724.1:14230008|14249019	chr28	14230008	14249019	4	4_4_0	41	0.163	intergenic_region	n/a	-
NC_031724.1:14667307|14684541	chr28	14667307	14684541	5	4_4_0	0	1	intergenic_region	n/a	+
NC_031724.1:16146114|16180959	chr28	16146114	16180959	5	1_1_1	64	0.135	intergenic_region	n/a	-
NC_031724.1:17899340|17995971	chr28	17899340	17995971	8	2_6_0	14	0.533	intergenic_region	n/a	+
NC_031724.1:17904256|17997980	chr28	17904256	17997980	2	2_1_1	28	0.125	intergenic_region	n/a	+
NC_031724.1:19014481|19065552	chr28	19014481	19065552	6	1_5_1	42	0.222	intergenic_region	n/a	+
NC_031724.1:19023888|19074421	chr28	19023888	19074421	3	2_2_0	126	0.045	intergenic_region	n/a	+
NC_031724.1:19928012|20034956	chr28	19928012	20034956	5	0_4_2	21	0.323	intergenic_region	n/a	-
NC_031724.1:19928012|20034959	chr28	19928012	20034959	4	3_3_1	21	0.276	intergenic_region	n/a	-
NC_031724.1:21179499|21240986	chr28	21179499	21240986	3	1_1_1	1312	0.005	intergenic_region	n/a	+
NC_031724.1:21455670|21620739	chr28	21455670	21620739	2	2_2_0	83	0.046	intergenic_region	n/a	+
NC_031724.1:21466815|21632832	chr28	21466815	21632832	2	2_0_2	23	0.148	intergenic_region	n/a	-
NC_031724.1:21886614|22014202	chr28	21886614	22014202	5	2_3_1	1	0.909	intergenic_region	n/a	+
NC_031725.1:2495881|2606893	chr29	2495881	2606893	3	0_3_1	887	0.007	intergenic_region	n/a	+
NC_031725.1:3190718|3329300	chr29	3190718	3329300	7	2_0_4	14665	0.001	intergenic_region	n/a	+
NC_031725.1:3452853|3598984	chr29	3452853	3598984	4	4_1_3	113	0.066	intron	gene-LOC109103098,	+
NC_031725.1:5254131|5417296	chr29	5254131	5417296	6	0_2_4	7	0.632	intergenic_region	n/a	-
NC_031725.1:6168835|6338806	chr29	6168835	6338806	4	1_3_0	3	0.727	intergenic_region	n/a	+
NC_031725.1:6389091|6526650	chr29	6389091	6526650	2	0_2_2	93	0.041	intergenic_region	n/a	-
NC_031725.1:6402508|6540317	chr29	6402508	6540317	3	1_0_3	731	0.008	intergenic_region	n/a	+
NC_031725.1:7282551|7350272	chr29	7282551	7350272	3	1_3_0	91	0.062	intergenic_region	n/a	-
NC_031725.1:8413953|8569729	chr29	8413953	8569729	2	2_2_0	83	0.046	intergenic_region	n/a	+
NC_031725.1:8417843|8571295	chr29	8417843	8571295	3	2_1_0	30	0.167	intergenic_region	n/a	+
NC_031725.1:11049168|11052766	chr29	11049168	11052766	2	0_1_2	75	0.051	intergenic_region	n/a	+
NC_031725.1:13895652|13986246	chr29	13895652	13986246	9	6_5_1	36	0.333	intergenic_region	n/a	+
NC_031725.1:13895655|13986246	chr29	13895655	13986246	8	5_3_0	37	0.302	intergenic_region	n/a	+
NC_031725.1:13906875|13997619	chr29	13906875	13997619	60	27_37_7	38	0.759	intergenic_region	n/a	+
NC_031725.1:14845163|14868086	chr29	14845163	14868086	3	2_3_1	3	0.667	intergenic_region	n/a	+
NC_031726.1:843519|851318	chr30	843519	851318	3	2_3_0	0	1	intergenic_region	n/a	+
NC_031726.1:1816748|1999993	chr30	1816748	1999993	3	1_2_0	38	0.136	intergenic_region	n/a	-
NC_031726.1:1817278|2001893	chr30	1817278	2001893	3	2_2_0	29	0.171	intergenic_region	n/a	-
NC_031726.1:2573576|2675974	chr30	2573576	2675974	6	3_3_0	205	0.055	intergenic_region	n/a	-
NC_031726.1:2573783|2677236	chr30	2573783	2677236	14	6_3_1	72	0.28	intergenic_region	n/a	-
NC_031726.1:7706238|7791198	chr30	7706238	7791198	8	6_3_1	38	0.296	intergenic_region	n/a	-
NC_031726.1:9338092|9350535	chr30	9338092	9350535	3	2_0_2	160	0.036	intergenic_region	n/a	+
NC_031726.1:9338475|9359467	chr30	9338475	9359467	2	1_2_0	4	0.5	intergenic_region	n/a	+
NC_031726.1:9350440|9358290	chr30	9350440	9358290	3	0_1_2	223	0.026	intergenic_region	n/a	+
NC_031727.1:1361616|1466301	chr31	1361616	1466301	16	4_6_7	6	0.842	intergenic_region	n/a	+
NC_031727.1:1441220|1484644	chr31	1441220	1484644	8	1_2_6	84	0.16	intergenic_region	n/a	+
NC_031727.1:2090879|2276326	chr31	2090879	2276326	2	2_2_0	81	0.047	intergenic_region	n/a	-
NC_031727.1:2091116|2276860	chr31	2091116	2276860	9	5_6_0	77	0.189	intergenic_region	n/a	-
NC_031727.1:3028822|3038155	chr31	3028822	3038155	16	3_11_0	0	1	intron	gene-ulk4,	+
NC_031727.1:3774926|3811437	chr31	3774926	3811437	23	15_5_0	2	0.958	intergenic_region	n/a	+
NC_031727.1:5239027|5243368	chr31	5239027	5243368	2	2_2_0	22	0.154	intergenic_region	n/a	-
NC_031727.1:6292331|6415573	chr31	6292331	6415573	6	5_1_4	15	0.444	intergenic_region	n/a	-
NC_031727.1:6294822|6417940	chr31	6294822	6417940	3	0_2_2	15	0.286	intergenic_region	n/a	-
NC_031727.1:10679472|10766747	chr31	10679472	10766747	8	3_4_1	77	0.172	intron	gene-LOC109104824,	-
NC_031727.1:11102708|11145118	chr31	11102708	11145118	6	3_4_0	66	0.154	intergenic_region	n/a	-
NC_031727.1:11441086|11619440	chr31	11441086	11619440	350	75_98_20	111	0.863	intergenic_region	n/a	-
NC_031727.1:11486145|11672496	chr31	11486145	11672496	7	2_4_1	17	0.452	intergenic_region	n/a	-
NC_031727.1:11488638|11675810	chr31	11488638	11675810	2	2_0_2	49	0.075	intergenic_region	n/a	-
NC_031727.1:13519988|13544510	chr31	13519988	13544510	2	0_2_2	64	0.059	intron	gene-erp44,	-
NC_031727.1:16710340|16784327	chr31	16710340	16784327	17	2_8_2	48	0.415	intergenic_region	n/a	-
NC_031727.1:19567660|19609428	chr31	19567660	19609428	5	5_0_5	1	0.909	intergenic_region	n/a	-
NC_031727.1:20686200|20693766	chr31	20686200	20693766	4	1_3_0	21	0.276	intron	gene-LOC109105094,	+
NC_031727.1:21091955|21177530	chr31	21091955	21177530	11	8_4_5	152	0.126	intergenic_region	n/a	+
NC_031727.1:21270412|21438988	chr31	21270412	21438988	15	3_7_6	0	1	intergenic_region	n/a	+
NC_031727.1:22959336|23022421	chr31	22959336	23022421	2	1_1_1	3	0.571	intron	gene-LOC109105506,	+
NC_031727.1:23671364|23860618	chr31	23671364	23860618	5	3_4_0	596	0.017	intergenic_region	n/a	-
NC_031727.1:23672758|23861162	chr31	23672758	23861162	7	3_2_1	380	0.036	intergenic_region	n/a	-
NC_031727.1:24246276|24248453	chr31	24246276	24248453	13	2_1_7	1	0.963	exon	gene-LOC109105527,	-
NC_031727.1:24346002|24522916	chr31	24346002	24522916	82	4_6_36	65	0.716	intergenic_region	n/a	+
NC_031727.1:24390787|24559082	chr31	24390787	24559082	3	2_3_0	680	0.009	intergenic_region	n/a	+
NC_031727.1:24408936|24579329	chr31	24408936	24579329	16	10_4_5	29	0.525	intergenic_region	n/a	+
NC_031727.1:24410681|24580298	chr31	24410681	24580298	2	2_1_1	18	0.182	intergenic_region	n/a	+
NC_031728.1:2841216|2961986	chr32	2841216	2961986	3	3_2_0	170	0.034	intergenic_region	n/a	-
NC_031728.1:4052811|4109758	chr32	4052811	4109758	3	0_1_2	15	0.286	intergenic_region	n/a	+
NC_031728.1:4811739|4811968	chr32	4811739	4811968	2	2_2_0	254	0.016	exon	gene-LOC109106391,	+
NC_031728.1:4815479|4970063	chr32	4815479	4970063	60	3_3_23	23	0.839	intergenic_region	n/a	+
NC_031728.1:4815479|4971797	chr32	4815479	4971797	2	0_2_2	25	0.138	intergenic_region	n/a	+
NC_031728.1:4826230|4826477	chr32	4826230	4826477	2	2_1_1	85	0.045	exon	gene-LOC109105729,	+
NC_031728.1:5069481|5135189	chr32	5069481	5135189	21	12_14_8	53	0.442	intergenic_region	n/a	+
NC_031728.1:5091284|5156934	chr32	5091284	5156934	21	0_4_5	22274	0.002	intergenic_region	n/a	+
NC_031728.1:5160315|5160703	chr32	5160315	5160703	2	1_0_2	149421	0	exon	gene-LOC109106399,	+
NC_031728.1:5661541|5760682	chr32	5661541	5760682	3	1_2_2	50	0.107	intergenic_region	n/a	-
NC_031728.1:6979290|7028060	chr32	6979290	7028060	8	1_3_4	283	0.054	intergenic_region	n/a	-
NC_031728.1:10109051|10142901	chr32	10109051	10142901	274	40_21_0	22	0.961	intergenic_region	n/a	-
NC_031728.1:13094508|13128660	chr32	13094508	13128660	7	0_1_3	187	0.07	intergenic_region	n/a	+
NC_031728.1:14829542|14970704	chr32	14829542	14970704	61	2_39_0	100	0.55	intron	gene-LOC109106311,	-
NC_031728.1:18449630|18602250	chr32	18449630	18602250	7	2_2_0	9	0.609	intergenic_region	n/a	+
NC_031728.1:18865265|18957390	chr32	18865265	18957390	6	0_4_4	4	0.75	intron	gene-LOC109106114,	+
NC_031728.1:18865265|18957459	chr32	18865265	18957459	7	0_6_6	4	0.778	intron	gene-LOC109106114,	+
NC_031728.1:19546647|19670046	chr32	19546647	19670046	13	5_6_1	3	0.897	intergenic_region	n/a	+
NC_031728.1:20998919|21020599	chr32	20998919	21020599	3	1_2_1	74	0.075	intron	gene-LOC109106173,	-
NC_031728.1:23256275|23292060	chr32	23256275	23292060	2	2_2_0	85	0.045	intron	gene-LOC109106631,	-
NC_031728.1:23799056|23918269	chr32	23799056	23918269	6	5_4_0	1305	0.009	intergenic_region	n/a	-
NC_031728.1:25690909|25693030	chr32	25690909	25693030	2	0_2_2	310	0.013	exon	gene-LOC109106652,	+
NC_031729.1:700432|756156	chr33	700432	756156	3	0_1_3	7919	0.001	intergenic_region	n/a	+
NC_031729.1:701261|756300	chr33	701261	756300	9	2_5_0	6816	0.003	intergenic_region	n/a	-
NC_031729.1:1779908|1905349	chr33	1779908	1905349	3	3_3_0	17	0.261	intergenic_region	n/a	-
NC_031729.1:1785107|1910925	chr33	1785107	1910925	2	2_2_0	22	0.154	intergenic_region	n/a	-
NC_031729.1:1788761|1915152	chr33	1788761	1915152	2	1_2_0	11	0.267	intergenic_region	n/a	-
NC_031729.1:3405305|3559608	chr33	3405305	3559608	3	1_2_0	21	0.222	intergenic_region	n/a	+
NC_031729.1:3989123|3989359	chr33	3989123	3989359	3	1_2_0	3	0.667	exon	gene-LOC109107477,	-
NC_031729.1:4117402|4167514	chr33	4117402	4167514	6	2_4_0	0	1	intergenic_region	n/a	-
NC_031729.1:4133180|4182105	chr33	4133180	4182105	3	3_3_0	18	0.25	intergenic_region	n/a	+
NC_031729.1:4225280|4340542	chr33	4225280	4340542	5	3_1_3	104	0.088	intergenic_region	n/a	+
NC_031729.1:7112434|7206687	chr33	7112434	7206687	8	6_6_0	29	0.356	intergenic_region	n/a	+
NC_031729.1:10163094|10222744	chr33	10163094	10222744	4	4_2_0	100	0.074	intergenic_region	n/a	-
NC_031729.1:12690456|12804502	chr33	12690456	12804502	3	1_3_0	302	0.019	intergenic_region	n/a	+
NC_031729.1:13809766|13942788	chr33	13809766	13942788	4	4_3_0	0	1	intergenic_region	n/a	-
NC_031729.1:14806466|14909614	chr33	14806466	14909614	2	2_2_0	161	0.024	intergenic_region	n/a	+
NC_031729.1:17277331|17278641	chr33	17277331	17278641	11	4_6_4	178	0.11	intergenic_region	n/a	-
NC_031729.1:17652769|17698163	chr33	17652769	17698163	3	2_2_0	108	0.053	intergenic_region	n/a	-
NC_031729.1:18428327|18564682	chr33	18428327	18564682	2	2_2_0	89	0.043	intergenic_region	n/a	-
NC_031729.1:18430476|18565857	chr33	18430476	18565857	2	2_1_0	62	0.061	intergenic_region	n/a	-
NC_031729.1:19157023|19189405	chr33	19157023	19189405	17	3_12_1	1	0.971	intergenic_region	n/a	-
NC_031729.1:20442699|20560209	chr33	20442699	20560209	3	3_3_0	37	0.14	intergenic_region	n/a	-
NC_031729.1:20982012|21144403	chr33	20982012	21144403	4	1_0_2	0	1	intergenic_region	n/a	+
NC_031729.1:22191238|22313566	chr33	22191238	22313566	5	5_2_0	20	0.333	intergenic_region	n/a	-
NC_031729.1:22268063|22393314	chr33	22268063	22393314	7	2_5_3	131	0.097	intergenic_region	n/a	+
NC_031729.1:23103253|23193900	chr33	23103253	23193900	5	0_2_4	41535	0	exon	gene-rps27a,	-
NC_031730.1:2106472|2248325	chr34	2106472	2248325	2	2_2_0	11	0.267	intron	gene-slc38a4,	+
NC_031730.1:3711991|3801750	chr34	3711991	3801750	2	1_2_1	71	0.053	intergenic_region	n/a	+
NC_031730.1:3733487|3734768	chr34	3733487	3734768	2	0_1_2	373	0.011	intron	gene-LOC109107919,	+
NC_031730.1:3737403|3740043	chr34	3737403	3740043	2	0_2_2	90	0.043	exon	gene-LOC109107919,	+
NC_031730.1:4943450|4953463	chr34	4943450	4953463	3	1_3_0	17	0.261	intergenic_region	n/a	+
NC_031730.1:5457362|5579781	chr34	5457362	5579781	2	2_2_0	70	0.054	intergenic_region	n/a	-
NC_031730.1:6913417|7003052	chr34	6913417	7003052	18	11_8_2	197	0.155	intergenic_region	n/a	+
NC_031730.1:9094898|9095786	chr34	9094898	9095786	2	0_2_2	238	0.017	exon	gene-LOC109108057,	+
NC_031730.1:9915166|10105258	chr34	9915166	10105258	2	1_2_0	57	0.066	intergenic_region	n/a	+
NC_031730.1:9973464|9973735	chr34	9973464	9973735	3	0_2_2	176	0.033	exon	gene-LOC109108090,	-
NC_031730.1:10675669|10759833	chr34	10675669	10759833	12	6_6_0	18	0.571	intergenic_region	n/a	+
NC_031730.1:11093926|11145381	chr34	11093926	11145381	45	31_22_0	28	0.763	intergenic_region	n/a	-
NC_031730.1:17778031|17933226	chr34	17778031	17933226	5	4_4_0	6	0.625	intergenic_region	n/a	+
NC_031731.1:748260|832955	chr35	748260	832955	5	4_4_0	29	0.256	intergenic_region	n/a	+
NC_031731.1:749271|832955	chr35	749271	832955	5	4_4_0	28	0.263	intergenic_region	n/a	+
NC_031731.1:2400231|2446706	chr35	2400231	2446706	22	1_7_10	25	0.638	intergenic_region	n/a	-
NC_031731.1:3549727|3726034	chr35	3549727	3726034	32	14_10_1	419	0.133	intergenic_region	n/a	-
NC_031731.1:3975169|4150501	chr35	3975169	4150501	68	40_4_0	77	0.638	intergenic_region	n/a	-
NC_031731.1:3977262|4155040	chr35	3977262	4155040	16	7_7_3	76	0.296	intergenic_region	n/a	-
NC_031731.1:5403596|5435455	chr35	5403596	5435455	4	3_3_0	17	0.32	intergenic_region	n/a	+
NC_031731.1:9467749|9644754	chr35	9467749	9644754	5	1_1_1	50	0.167	intergenic_region	n/a	-
NC_031731.1:9820509|9994488	chr35	9820509	9994488	5	3_1_0	426	0.023	intergenic_region	n/a	+
NC_031731.1:10253463|10406872	chr35	10253463	10406872	2	2_2_0	282	0.014	intergenic_region	n/a	+
NC_031731.1:10373212|10420309	chr35	10373212	10420309	2	2_0_1	877443	0	intergenic_region	n/a	+
NC_031731.1:10406442|10412308	chr35	10406442	10412308	14	8_0_11	505	0.053	exon	gene-LOC109108883,	+
NC_031731.1:11810893|11975655	chr35	11810893	11975655	4	0_2_2	12	0.4	intron	gene-LOC109108921,	+
NC_031731.1:11843298|11998744	chr35	11843298	11998744	2	2_2_0	104	0.037	intergenic_region	n/a	+
NC_031731.1:12085287|12229752	chr35	12085287	12229752	4	3_0_2	81	0.09	intergenic_region	n/a	-
NC_031731.1:14267276|14375478	chr35	14267276	14375478	3	2_2_0	109	0.052	intergenic_region	n/a	+
NC_031731.1:16318693|16331900	chr35	16318693	16331900	7	2_2_1	70	0.167	intergenic_region	n/a	-
NC_031731.1:16826196|16998544	chr35	16826196	16998544	2	0_1_2	3221	0.001	intergenic_region	n/a	-
NC_031731.1:21086417|21226749	chr35	21086417	21226749	2	2_2_0	11	0.267	intergenic_region	n/a	-
NC_031731.1:24742390|24804186	chr35	24742390	24804186	4	2_1_0	12	0.4	intergenic_region	n/a	+
NC_031731.1:27252949|27253140	chr35	27252949	27253140	3	3_3_0	412	0.014	intergenic_region	n/a	+
NC_031731.1:27603996|27746470	chr35	27603996	27746470	18	13_8_3	0	1	intron	gene-LOC109109276,	+
NC_031731.1:28614401|28722666	chr35	28614401	28722666	2	1_0_2	6	0.4	intergenic_region	n/a	-
NC_031732.1:409174|508588	chr36	409174	508588	9	8_7_0	74	0.196	intron	gene-LOC109110411,	-
NC_031732.1:409174|509053	chr36	409174	509053	11	10_10_0	65	0.253	intron	gene-LOC109110411,	-
NC_031732.1:856332|998653	chr36	856332	998653	33	16_21_1	25	0.725	intergenic_region	n/a	+
NC_031732.1:1208624|1343243	chr36	1208624	1343243	2	1_0_2	1	0.8	intergenic_region	n/a	+
NC_031732.1:1535711|1536157	chr36	1535711	1536157	2	2_2_0	88	0.043	exon	gene-LOC109110431,	+
NC_031732.1:3019643|3027304	chr36	3019643	3027304	12	7_8_2	148	0.14	intergenic_region	n/a	-
NC_031732.1:5107111|5121690	chr36	5107111	5121690	19	10_0_0	1	0.974	intergenic_region	n/a	+
NC_031732.1:5882298|6017007	chr36	5882298	6017007	3	1_3_0	31	0.162	intron	gene-LOC109109981,gene-LOC109109973,	+
NC_031732.1:5885476|6020349	chr36	5885476	6020349	2	1_1_2	13	0.235	intron	gene-LOC109109981,gene-LOC109109973,	+
NC_031732.1:5906145|6037090	chr36	5906145	6037090	2	1_2_0	48	0.077	intron	gene-LOC109109981,	-
NC_031732.1:7575473|7693895	chr36	7575473	7693895	16	11_3_0	38	0.457	intergenic_region	n/a	+
NC_031732.1:8128481|8156879	chr36	8128481	8156879	11	7_4_0	4	0.846	intergenic_region	n/a	-
NC_031732.1:8928289|9090886	chr36	8928289	9090886	3	2_2_0	5	0.545	intergenic_region	n/a	-
NC_031732.1:8948394|9107673	chr36	8948394	9107673	3	3_1_0	0	1	intergenic_region	n/a	-
NC_031732.1:10511601|10665045	chr36	10511601	10665045	55	9_31_2	13	0.894	intergenic_region	n/a	+
NC_031732.1:11461130|11583682	chr36	11461130	11583682	3	2_3_0	417	0.014	intergenic_region	n/a	-
NC_031732.1:11462792|11584844	chr36	11462792	11584844	2	2_0_1	666	0.006	intergenic_region	n/a	-
NC_031732.1:11462984|11585257	chr36	11462984	11585257	3	3_3_0	475	0.012	intergenic_region	n/a	-
NC_031732.1:11819063|11991255	chr36	11819063	11991255	2	2_2_0	4	0.5	intergenic_region	n/a	+
NC_031732.1:17572463|17727776	chr36	17572463	17727776	15	13_3_1	867	0.033	intergenic_region	n/a	-
NC_031732.1:17617382|17774031	chr36	17617382	17774031	19	14_4_0	27	0.585	intergenic_region	n/a	-
NC_031732.1:17727639|17730855	chr36	17727639	17730855	2	1_1_1	724	0.005	exon	gene-LOC109110647,	-
NC_031732.1:17753319|17755140	chr36	17753319	17755140	3	1_2_2	29	0.171	exon	gene-LOC109110263,	-
NC_031732.1:19176586|19358707	chr36	19176586	19358707	6	4_5_1	191	0.059	intergenic_region	n/a	+
NC_031732.1:19735564|19804764	chr36	19735564	19804764	7	0_6_6	18	0.438	intergenic_region	n/a	+
NC_031732.1:19890715|20089410	chr36	19890715	20089410	13	7_9_2	10	0.722	intergenic_region	n/a	-
NC_031732.1:21840684|21885251	chr36	21840684	21885251	2	2_2_0	102	0.038	intron	gene-LOC109110344,	+
NC_031732.1:22273899|22393096	chr36	22273899	22393096	18	12_15_2	23	0.61	intergenic_region	n/a	+
NC_031733.1:573279|616171	chr37	573279	616171	6	1_3_2	41	0.226	intron	gene-LOC109110809,	-
NC_031733.1:1221294|1366004	chr37	1221294	1366004	5	4_4_0	107	0.085	intergenic_region	n/a	+
NC_031733.1:2091302|2133840	chr37	2091302	2133840	23	13_3_0	10	0.821	intergenic_region	n/a	-
NC_031733.1:2105687|2188582	chr37	2105687	2188582	4	2_2_0	0	1	intergenic_region	n/a	-
NC_031733.1:2852225|3008166	chr37	2852225	3008166	2	2_2_0	79	0.048	intergenic_region	n/a	+
NC_031733.1:3920473|3957482	chr37	3920473	3957482	141	56_39_38	115	0.71	intergenic_region	n/a	-
NC_031733.1:5799822|5857278	chr37	5799822	5857278	5	5_4_1	3	0.769	intergenic_region	n/a	-
NC_031733.1:7013526|7054607	chr37	7013526	7054607	3	2_1_0	1307	0.005	intron	gene-LOC109110986,gene-ipo7,	+
NC_031733.1:7021959|7061653	chr37	7021959	7061653	3	2_1_0	1045	0.006	intron	gene-LOC109110986,gene-ipo7,	+
NC_031733.1:7025927|7064529	chr37	7025927	7064529	507	87_147_19	455	0.69	intron	gene-LOC109110986,gene-ipo7,	+
NC_031733.1:7874464|7921601	chr37	7874464	7921601	7	4_0_3	624	0.022	intergenic_region	n/a	-
NC_031733.1:8853038|8855277	chr37	8853038	8855277	2	0_1_2	1052	0.004	exon	gene-LOC109111238,	+
NC_031734.1:367287|368372	chr38	367287	368372	4	3_3_0	5477	0.001	exon	gene-LOC109111344,	-
NC_031734.1:924002|1074793	chr38	924002	1074793	2	2_2_0	7	0.364	intergenic_region	n/a	-
NC_031734.1:928187|1079274	chr38	928187	1079274	4	1_2_2	0	1	intergenic_region	n/a	-
NC_031734.1:3422320|3426190	chr38	3422320	3426190	3	2_2_0	4	0.6	intergenic_region	n/a	-
NC_031734.1:5890453|5996382	chr38	5890453	5996382	6	1_3_0	0	1	intergenic_region	n/a	+
NC_031734.1:6168704|6194271	chr38	6168704	6194271	13	6_2_5	16	0.619	intergenic_region	n/a	-
NC_031734.1:6228241|6229800	chr38	6228241	6229800	2	2_1_0	15	0.211	intergenic_region	n/a	+
NC_031734.1:6759083|6759464	chr38	6759083	6759464	4	2_2_0	285	0.027	exon	gene-LOC109111506,	+
NC_031734.1:7947268|8001670	chr38	7947268	8001670	6	4_1_1	12	0.5	intron	gene-LOC109111525,	-
NC_031734.1:9840023|9931975	chr38	9840023	9931975	17	12_3_0	12	0.739	intergenic_region	n/a	+
NC_031734.1:11446242|11605021	chr38	11446242	11605021	8	4_6_2	38	0.296	intergenic_region	n/a	+
NC_031734.1:11822767|11831403	chr38	11822767	11831403	3	2_2_0	128	0.045	exon	gene-LOC109112237,	-
NC_031734.1:11924388|12025855	chr38	11924388	12025855	2	2_2_0	1336	0.003	intergenic_region	n/a	-
NC_031734.1:12435855|12471323	chr38	12435855	12471323	8	4_6_2	7	0.696	intergenic_region	n/a	+
NC_031734.1:13323158|13446375	chr38	13323158	13446375	57	20_28_1	160	0.416	intergenic_region	n/a	-
NC_031734.1:13330838|13451367	chr38	13330838	13451367	7	6_6_0	5	0.737	intron	gene-LOC109111651,	+
NC_031734.1:14681388|14781868	chr38	14681388	14781868	5	2_3_1	53	0.159	intergenic_region	n/a	+
NC_031734.1:16547268|16637847	chr38	16547268	16637847	4	2_1_0	315	0.025	intergenic_region	n/a	+
NC_031734.1:16883533|16886390	chr38	16883533	16886390	18	12_3_7	43	0.456	intergenic_region	n/a	+
NC_031734.1:17711125|17711689	chr38	17711125	17711689	4	2_0_3	115388	0	exon	gene-LOC109112311,	-
NC_031734.1:17711125|17711929	chr38	17711125	17711929	2	1_1_1	123750	0	exon	gene-LOC109112311,	-
NC_031734.1:17712108|17712338	chr38	17712108	17712338	2	1_0_2	98042	0	exon	gene-LOC109112311,	-
NC_031734.1:19439385|19629206	chr38	19439385	19629206	4	3_1_0	0	1	intergenic_region	n/a	-
NC_031734.1:19450587|19631012	chr38	19450587	19631012	2	2_1_0	0	1	intergenic_region	n/a	-
NC_031734.1:19460346|19629206	chr38	19460346	19629206	5	3_1_0	6	0.625	intergenic_region	n/a	-
NC_031734.1:21720983|21745588	chr38	21720983	21745588	6	1_5_0	0	1	intergenic_region	n/a	-
NC_031734.1:22153071|22212823	chr38	22153071	22212823	70	27_20_2	2	0.986	intron	gene-LOC109112381,	+
NC_031734.1:22163446|22223824	chr38	22163446	22223824	6	2_2_0	100	0.107	intron	gene-LOC109112381,	+
NC_031734.1:22872612|22966254	chr38	22872612	22966254	3	1_2_0	168	0.034	intergenic_region	n/a	-
NC_031734.1:22875133|22966762	chr38	22875133	22966762	8	8_1_0	242	0.062	intergenic_region	n/a	-
NC_031734.1:22901622|22997343	chr38	22901622	22997343	2	2_1_0	192	0.02	intergenic_region	n/a	-
NC_031734.1:22927955|23034220	chr38	22927955	23034220	8	5_5_1	73	0.18	intergenic_region	n/a	-
NC_031734.1:23001809|23142810	chr38	23001809	23142810	4	3_3_0	20	0.286	intergenic_region	n/a	-
NC_031734.1:23555268|23680643	chr38	23555268	23680643	12	2_0_8	46	0.343	intergenic_region	n/a	+
NC_031734.1:23751552|23844564	chr38	23751552	23844564	3	2_1_1	159	0.036	intergenic_region	n/a	+
NC_031734.1:24491175|24615311	chr38	24491175	24615311	4	2_4_0	35	0.186	intergenic_region	n/a	+
NC_031734.1:24972987|25110616	chr38	24972987	25110616	9	4_6_2	0	1	intergenic_region	n/a	-
NC_031734.1:24989120|25119992	chr38	24989120	25119992	2	0_2_1	112	0.034	intergenic_region	n/a	-
NC_031735.1:1060452|1071854	chr39	1060452	1071854	6	3_1_0	1	0.923	intergenic_region	n/a	+
NC_031735.1:1060452|1072451	chr39	1060452	1072451	3	3_3_0	1	0.857	intergenic_region	n/a	+
NC_031735.1:1060452|1090026	chr39	1060452	1090026	4	1_3_0	2	0.8	intergenic_region	n/a	+
NC_031735.1:2026948|2173463	chr39	2026948	2173463	11	6_8_1	43	0.338	intergenic_region	n/a	-
NC_031735.1:5957425|5991125	chr39	5957425	5991125	2	2_2_0	81	0.047	intergenic_region	n/a	+
NC_031735.1:6983588|7174252	chr39	6983588	7174252	2	2_2_0	28	0.125	intergenic_region	n/a	-
NC_031735.1:7014781|7175940	chr39	7014781	7175940	6	4_5_0	4	0.75	intergenic_region	n/a	-
NC_031735.1:7492380|7677599	chr39	7492380	7677599	6	5_2_1	6	0.667	intergenic_region	n/a	-
NC_031735.1:8763491|8774306	chr39	8763491	8774306	2	2_2_0	78	0.049	intergenic_region	n/a	+
NC_031735.1:8969653|9079209	chr39	8969653	9079209	7	6_3_2	79	0.151	intergenic_region	n/a	+
NC_031735.1:8981239|9093182	chr39	8981239	9093182	38	25_21_9	58	0.567	intergenic_region	n/a	+
NC_031735.1:9751950|9754794	chr39	9751950	9754794	6	3_3_0	53	0.185	intron	gene-LOC109112754,	-
NC_031735.1:9754609|9758530	chr39	9754609	9758530	6	4_4_0	93	0.114	exon	gene-LOC109112754,	-
NC_031735.1:9845830|9863634	chr39	9845830	9863634	8	1_1_4	1	0.941	intergenic_region	n/a	-
NC_031735.1:9894948|9987905	chr39	9894948	9987905	5	3_1_2	196	0.049	intergenic_region	n/a	-
NC_031735.1:9897475|10001950	chr39	9897475	10001950	31	23_8_1	4	0.939	intergenic_region	n/a	-
NC_031735.1:10157084|10214043	chr39	10157084	10214043	2	0_2_2	287	0.014	intergenic_region	n/a	-
NC_031735.1:10157084|10218573	chr39	10157084	10218573	41	3_14_22	261	0.239	intergenic_region	n/a	-
NC_031735.1:10157084|10221350	chr39	10157084	10221350	10	1_8_7	256	0.072	intergenic_region	n/a	-
NC_031735.1:10157084|10276967	chr39	10157084	10276967	8	0_1_5	256	0.059	intergenic_region	n/a	-
NC_031735.1:10157084|10333764	chr39	10157084	10333764	18	3_9_7	304	0.106	intergenic_region	n/a	-
NC_031735.1:10157405|10218573	chr39	10157405	10218573	2	2_1_1	578	0.007	intergenic_region	n/a	-
NC_031735.1:10157405|10328271	chr39	10157405	10328271	5	4_5_0	678	0.015	intergenic_region	n/a	-
NC_031735.1:10505284|10621687	chr39	10505284	10621687	8	4_3_1	49	0.246	intergenic_region	n/a	+
NC_031735.1:11812147|11878225	chr39	11812147	11878225	3	2_1_1	145	0.04	intergenic_region	n/a	-
NC_031735.1:12210834|12389346	chr39	12210834	12389346	8	5_0_7	0	1	intergenic_region	n/a	-
NC_031735.1:12862043|13049830	chr39	12862043	13049830	2	2_2_0	224	0.018	intergenic_region	n/a	+
NC_031735.1:14719963|14752659	chr39	14719963	14752659	4	1_2_0	2	0.8	intergenic_region	n/a	-
NC_031735.1:15506338|15597031	chr39	15506338	15597031	19	12_7_0	18	0.679	intergenic_region	n/a	+
NC_031735.1:15523779|15616739	chr39	15523779	15616739	3	2_0_2	30	0.167	intergenic_region	n/a	+
NC_031736.1:409551|414863	chr40	409551	414863	17	10_9_1	5	0.872	intergenic_region	n/a	+
NC_031736.1:4079548|4088747	chr40	4079548	4088747	2	1_0_2	84	0.045	intron	gene-LOC109113290,	-
NC_031736.1:4856813|4856966	chr40	4856813	4856966	3	1_2_0	391	0.015	exon	gene-LOC109113311,	-
NC_031736.1:5924124|6027009	chr40	5924124	6027009	43	22_29_7	30	0.741	intergenic_region	n/a	-
NC_031736.1:6311399|6365833	chr40	6311399	6365833	2	2_2_0	3020	0.001	intergenic_region	n/a	-
NC_031736.1:7150064|7208991	chr40	7150064	7208991	4	2_2_0	112	0.067	intergenic_region	n/a	-
NC_031736.1:9295290|9295852	chr40	9295290	9295852	4	1_4_0	9	0.471	intron	gene-LOC109113426,	-
NC_031736.1:9475419|9573315	chr40	9475419	9573315	4	1_3_0	76	0.095	intergenic_region	n/a	-
NC_031736.1:9483805|9492386	chr40	9483805	9492386	2	1_1_1	0	1	intron	gene-LOC109113443,gene-LOC109113431,	+
NC_031736.1:9880911|10048971	chr40	9880911	10048971	5	2_2_0	7	0.588	intergenic_region	n/a	+
NC_031736.1:10177633|10181026	chr40	10177633	10181026	4	2_4_0	258	0.03	exon	gene-LOC109113461,	-
NC_031736.1:12217633|12282017	chr40	12217633	12282017	2	2_2_0	89	0.043	intergenic_region	n/a	+
NC_031736.1:12217633|12282926	chr40	12217633	12282926	2	0_1_2	42	0.087	intergenic_region	n/a	+
NC_031736.1:13416137|13561296	chr40	13416137	13561296	27	13_1_4	2	0.964	intergenic_region	n/a	+
NC_031736.1:13428187|13435481	chr40	13428187	13435481	3	2_2_0	67	0.082	intergenic_region	n/a	+
NC_031736.1:13680979|13751370	chr40	13680979	13751370	2	0_2_2	330	0.012	intergenic_region	n/a	-
NC_031736.1:14482984|14639822	chr40	14482984	14639822	8	1_4_3	557	0.028	intergenic_region	n/a	-
NC_031736.1:14494030|14650306	chr40	14494030	14650306	6	3_5_1	28	0.3	intergenic_region	n/a	-
NC_031736.1:21994497|22173988	chr40	21994497	22173988	2	2_0_2	1	0.8	intergenic_region	n/a	-
NC_031737.1:278746|279846	chr41	278746	279846	2	1_1_2	193	0.02	exon	gene-LOC109045119,	+
NC_031737.1:1744516|1887434	chr41	1744516	1887434	3	2_3_0	72	0.077	intergenic_region	n/a	+
NC_031737.1:2016633|2073026	chr41	2016633	2073026	4	2_1_0	36	0.182	intergenic_region	n/a	+
NC_031737.1:2047537|2102558	chr41	2047537	2102558	3	2_2_0	187	0.031	intergenic_region	n/a	-
NC_031737.1:3064010|3238586	chr41	3064010	3238586	25	7_18_9	3	0.943	intergenic_region	n/a	+
NC_031737.1:5138889|5204256	chr41	5138889	5204256	5	4_4_1	100	0.091	intergenic_region	n/a	-
NC_031737.1:5158118|5222092	chr41	5158118	5222092	2	2_2_0	29	0.121	intergenic_region	n/a	-
NC_031737.1:8111625|8115752	chr41	8111625	8115752	4	3_3_0	7	0.533	intergenic_region	n/a	-
NC_031737.1:9408005|9434745	chr41	9408005	9434745	3	2_2_0	20	0.231	intron	gene-LOC109045359,gene-LOC109045356,	+
NC_031737.1:11224249|11279985	chr41	11224249	11279985	19	3_11_0	38	0.5	intergenic_region	n/a	-
NC_031737.1:11274089|11286961	chr41	11274089	11286961	5	3_0_1	22	0.312	intergenic_region	n/a	-
NC_031738.1:24856|132294	chr42	24856	132294	7	2_4_0	12	0.538	intergenic_region	n/a	+
NC_031738.1:736958|746914	chr42	736958	746914	5	1_0_5	145	0.065	exon	gene-LOC109046147,	-
NC_031738.1:1867519|1971607	chr42	1867519	1971607	367	49_56_17	7421	0.09	intergenic_region	n/a	+
NC_031738.1:4128724|4309020	chr42	4128724	4309020	5	5_2_1	26	0.278	intergenic_region	n/a	-
NC_031738.1:4150930|4330018	chr42	4150930	4330018	6	4_4_0	12	0.5	intergenic_region	n/a	-
NC_031738.1:5491664|5502133	chr42	5491664	5502133	6	4_1_4	84	0.125	intergenic_region	n/a	-
NC_031738.1:6750848|6860226	chr42	6750848	6860226	6	4_3_0	34	0.261	intron	gene-LOC109046247,	+
NC_031738.1:6777039|6883131	chr42	6777039	6883131	9	4_0_1	67	0.212	intergenic_region	n/a	+
NC_031738.1:10090353|10282369	chr42	10090353	10282369	2	2_2_0	27	0.129	intergenic_region	n/a	+
NC_031738.1:10093215|10286454	chr42	10093215	10286454	2	2_2_0	52	0.071	intergenic_region	n/a	+
NC_031738.1:13234216|13366405	chr42	13234216	13366405	5	4_3_0	21	0.323	intergenic_region	n/a	-
NC_031739.1:501463|549844	chr43	501463	549844	6	2_1_3	23	0.343	intergenic_region	n/a	-
NC_031739.1:645987|732673	chr43	645987	732673	3	1_1_1	29	0.171	intergenic_region	n/a	+
NC_031739.1:2361182|2499918	chr43	2361182	2499918	4	4_2_2	20	0.286	intergenic_region	n/a	+
NC_031739.1:2391067|2537086	chr43	2391067	2537086	5	3_3_0	103	0.088	intron	gene-LOC109046857,	-
NC_031739.1:2396004|2542300	chr43	2396004	2542300	2	1_2_1	46	0.08	intron	gene-LOC109046857,	-
NC_031739.1:2399547|2546323	chr43	2399547	2546323	3	3_1_2	20	0.231	intergenic_region	n/a	+
NC_031739.1:5185831|5276546	chr43	5185831	5276546	4	3_1_0	2	0.8	intergenic_region	n/a	+
NC_031739.1:5248328|5427849	chr43	5248328	5427849	9	7_5_0	44	0.29	intergenic_region	n/a	+
NC_031739.1:6959654|7074347	chr43	6959654	7074347	14	8_4_9	19	0.596	intergenic_region	n/a	+
NC_031739.1:6964971|7074128	chr43	6964971	7074128	2	1_0_2	60	0.062	intergenic_region	n/a	+
NC_031739.1:6964971|7074347	chr43	6964971	7074347	5	1_0_2	23	0.303	intergenic_region	n/a	+
NC_031739.1:6968210|7074347	chr43	6968210	7074347	19	12_5_7	29	0.567	intergenic_region	n/a	+
NC_031739.1:7018418|7021925	chr43	7018418	7021925	2	0_2_2	2	0.667	intergenic_region	n/a	-
NC_031739.1:7599132|7772860	chr43	7599132	7772860	10	1_3_0	692	0.028	intergenic_region	n/a	+
NC_031739.1:7984960|8105394	chr43	7984960	8105394	2	0_2_2	1	0.8	intergenic_region	n/a	+
NC_031739.1:8419365|8541293	chr43	8419365	8541293	2	2_1_0	698	0.006	intergenic_region	n/a	-
NC_031739.1:8422665|8541293	chr43	8422665	8541293	2	2_2_0	433	0.009	intergenic_region	n/a	-
NC_031739.1:8477750|8591429	chr43	8477750	8591429	11	4_3_3	1138	0.019	intergenic_region	n/a	-
NC_031739.1:9276755|9296169	chr43	9276755	9296169	2	2_2_0	0	1	intergenic_region	n/a	-
NC_031739.1:12321065|12432493	chr43	12321065	12432493	2	1_0_2	194	0.02	intergenic_region	n/a	+
NC_031739.1:13309209|13343013	chr43	13309209	13343013	9	1_5_5	34	0.346	intergenic_region	n/a	+
NC_031739.1:13626636|13800660	chr43	13626636	13800660	156	16_33_66	148	0.678	intergenic_region	n/a	-
NC_031739.1:13823744|13895814	chr43	13823744	13895814	29	0_16_0	404	0.126	intergenic_region	n/a	-
NC_031740.1:505405|564260	chr44	505405	564260	13	0_7_7	4	0.867	intron	gene-LOC109047447,	+
NC_031740.1:2128275|2129495	chr44	2128275	2129495	3	2_2_0	61	0.09	intron	gene-LOC109047695,	-
NC_031740.1:3622506|3763061	chr44	3622506	3763061	8	1_3_2	14	0.533	intergenic_region	n/a	-
NC_031740.1:3981042|4078728	chr44	3981042	4078728	2	2_2_0	128	0.03	intergenic_region	n/a	+
NC_031740.1:3981042|4079613	chr44	3981042	4079613	3	1_2_1	129	0.044	intergenic_region	n/a	+
NC_031740.1:5126441|5212250	chr44	5126441	5212250	6	1_1_1	22	0.353	intergenic_region	n/a	+
NC_031740.1:5129506|5133518	chr44	5129506	5133518	2	2_1_0	27	0.129	intron	gene-LOC109047495,	+
NC_031740.1:5133357|5225164	chr44	5133357	5225164	5	4_2_0	15	0.4	intergenic_region	n/a	+
NC_031740.1:5676827|5848802	chr44	5676827	5848802	2	1_2_1	20	0.167	intergenic_region	n/a	-
NC_031740.1:5690067|5862828	chr44	5690067	5862828	2	2_2_0	8	0.333	intergenic_region	n/a	+
NC_031740.1:6884439|7024350	chr44	6884439	7024350	3	2_0_2	15	0.286	intron	gene-LOC109047527,	-
NC_031740.1:7271730|7445956	chr44	7271730	7445956	8	0_2_3	7	0.696	intergenic_region	n/a	+
NC_031740.1:7601137|7605148	chr44	7601137	7605148	2	1_2_1	71	0.053	exon	gene-LOC109047266,	-
NC_031740.1:7940667|8040079	chr44	7940667	8040079	4	4_4_0	4	0.667	intergenic_region	n/a	-
NC_031740.1:7944435|8046355	chr44	7944435	8046355	19	10_14_6	78	0.328	intergenic_region	n/a	+
NC_031740.1:10928839|11032426	chr44	10928839	11032426	2	2_0_2	22	0.154	intergenic_region	n/a	+
NC_031740.1:14488475|14622394	chr44	14488475	14622394	4	1_3_4	76	0.095	intergenic_region	n/a	-
NC_031741.1:2282003|2318049	chr45	2282003	2318049	2	1_1_1	17805	0	intergenic_region	n/a	+
NC_031741.1:2283547|2318108	chr45	2283547	2318108	3	2_1_1	14482	0	intergenic_region	n/a	+
NC_031741.1:2283547|2319814	chr45	2283547	2319814	4	0_1_4	16182	0	intergenic_region	n/a	+
NC_031741.1:2284902|2321259	chr45	2284902	2321259	9	3_3_2	6215	0.003	intergenic_region	n/a	+
NC_031741.1:2814414|2994150	chr45	2814414	2994150	25800	52_112_723	869	0.983	intergenic_region	n/a	+
NC_031741.1:2814517|2994150	chr45	2814517	2994150	4	4_0_1	20380	0	intergenic_region	n/a	+
NC_031741.1:4687917|4823693	chr45	4687917	4823693	10	3_5_1	98	0.169	intergenic_region	n/a	-
NC_031741.1:5084068|5126219	chr45	5084068	5126219	2	0_1_2	29	0.121	intergenic_region	n/a	-
NC_031741.1:5646534|5649149	chr45	5646534	5649149	6	2_2_0	44	0.214	intergenic_region	n/a	-
NC_031741.1:6826251|6908001	chr45	6826251	6908001	3	2_1_2	13	0.316	intron	gene-LOC109048055,	-
NC_031741.1:8964264|8983520	chr45	8964264	8983520	12	1_7_0	3	0.889	intergenic_region	n/a	-
NC_031741.1:8971739|8978766	chr45	8971739	8978766	2	2_2_0	13	0.235	intergenic_region	n/a	-
NC_031741.1:8974283|8979309	chr45	8974283	8979309	5	3_3_0	25	0.286	intergenic_region	n/a	-
NC_031741.1:8974283|8981452	chr45	8974283	8981452	2	2_2_0	9	0.308	intergenic_region	n/a	-
NC_031741.1:8974283|8983520	chr45	8974283	8983520	13	1_11_0	10	0.722	intergenic_region	n/a	-
NC_031741.1:9080173|9136237	chr45	9080173	9136237	6	5_5_0	1	0.923	intergenic_region	n/a	-
NC_031741.1:9083011|9156996	chr45	9083011	9156996	15	12_11_1	319	0.086	intergenic_region	n/a	-
NC_031741.1:9163418|9225463	chr45	9163418	9225463	4	1_1_2	930	0.009	intergenic_region	n/a	+
NC_031741.1:10093946|10137784	chr45	10093946	10137784	9	6_6_1	207	0.08	intergenic_region	n/a	-
NC_031741.1:10099612|10147610	chr45	10099612	10147610	3	3_3_0	13	0.316	intergenic_region	n/a	+
NC_031741.1:10103944|10154242	chr45	10103944	10154242	111	48_1_1	239	0.482	intergenic_region	n/a	-
NC_031741.1:10335310|10502452	chr45	10335310	10502452	3	2_2_2	9	0.4	intergenic_region	n/a	+
NC_031741.1:10339558|10505578	chr45	10339558	10505578	4	2_4_0	9	0.471	intergenic_region	n/a	+
NC_031741.1:10362889|10527957	chr45	10362889	10527957	111	1_52_2	387	0.365	intergenic_region	n/a	-
NC_031741.1:12636625|12637299	chr45	12636625	12637299	3	2_2_0	210	0.028	exon	gene-LOC109048457,	-
NC_031741.1:15851260|16013089	chr45	15851260	16013089	2	1_2_0	42	0.087	intergenic_region	n/a	+
NC_031741.1:16580079|16725426	chr45	16580079	16725426	5	4_4_0	122	0.076	intergenic_region	n/a	-
NC_031742.1:79292|245676	chr46	79292	245676	2	2_0_2	84	0.045	intergenic_region	n/a	-
NC_031742.1:80144|246300	chr46	80144	246300	4	4_1_1	12	0.4	intergenic_region	n/a	-
NC_031742.1:82534|248036	chr46	82534	248036	2	0_2_2	49	0.075	intergenic_region	n/a	-
NC_031742.1:2493273|2572505	chr46	2493273	2572505	9	1_4_1	93	0.162	intergenic_region	n/a	-
NC_031742.1:4079411|4217367	chr46	4079411	4217367	2	2_2_0	4	0.5	intergenic_region	n/a	+
NC_031742.1:5722651|5764189	chr46	5722651	5764189	2	1_2_0	35	0.103	intergenic_region	n/a	-
NC_031742.1:5722651|5765407	chr46	5722651	5765407	3	2_1_1	34	0.15	intergenic_region	n/a	-
NC_031743.1:1628743|1732864	chr47	1628743	1732864	6	4_3_1	429	0.027	exon	gene-aco2,	-
NC_031743.1:1637027|1742996	chr47	1637027	1742996	7	5_0_5	251	0.053	intergenic_region	n/a	+
NC_031743.1:3794317|3971098	chr47	3794317	3971098	7	4_3_3	3	0.824	intergenic_region	n/a	+
NC_031743.1:5920956|5975950	chr47	5920956	5975950	3	1_0_3	50	0.107	intergenic_region	n/a	+
NC_031743.1:8619414|8622188	chr47	8619414	8622188	4	3_1_0	0	1	intron	gene-LOC109049045,	-
NC_031743.1:10588295|10729453	chr47	10588295	10729453	2	2_0_1	62	0.061	intergenic_region	n/a	+
NC_031743.1:11193470|11195413	chr47	11193470	11195413	2	2_1_0	14	0.222	exon	gene-LOC109049406,	-
NC_031743.1:11561307|11733704	chr47	11561307	11733704	4	2_0_3	63	0.113	intergenic_region	n/a	-
NC_031743.1:11705860|11708481	chr47	11705860	11708481	3	2_0_2	24	0.2	intergenic_region	n/a	-
NC_031743.1:11706253|11708481	chr47	11706253	11708481	5	2_1_3	26	0.278	intergenic_region	n/a	-
NC_031743.1:13285355|13406251	chr47	13285355	13406251	5	3_2_0	9	0.526	intron	gene-LOC109049170,	-
NC_031743.1:13780787|13802737	chr47	13780787	13802737	9	0_1_6	50	0.265	intron	gene-LOC109049184,	-
NC_031743.1:13781305|13788193	chr47	13781305	13788193	6	1_0_4	32	0.273	intron	gene-LOC109049184,gene-LOC109049182,	-
NC_031743.1:13786021|13799203	chr47	13786021	13799203	5	3_3_0	106	0.086	intron	gene-LOC109049184,	-
NC_031743.1:15846852|15982045	chr47	15846852	15982045	649	147_83_82	50	0.963	intergenic_region	n/a	+
NC_031744.1:5556656|5704453	chr48	5556656	5704453	4	3_2_1	18	0.308	intergenic_region	n/a	+
NC_031744.1:7426714|7595090	chr48	7426714	7595090	3	3_0_2	357	0.017	intergenic_region	n/a	+
NC_031744.1:8710692|8868687	chr48	8710692	8868687	6	0_4_4	1	0.923	intergenic_region	n/a	-
NC_031744.1:8750392|8895018	chr48	8750392	8895018	34	18_20_2	13	0.84	intergenic_region	n/a	+
NC_031744.1:9041381|9042023	chr48	9041381	9042023	3	0_3_3	145753	0	exon	gene-LOC109049794,	-
NC_031744.1:9045140|9237188	chr48	9045140	9237188	7	2_1_3	36443	0	intergenic_region	n/a	-
NC_031744.1:9602269|9767308	chr48	9602269	9767308	4	0_3_4	101	0.073	intergenic_region	n/a	+
NC_031744.1:9602805|9767490	chr48	9602805	9767490	9	6_4_4	50	0.265	intergenic_region	n/a	+
NC_031744.1:9667123|9766747	chr48	9667123	9766747	14	9_7_2	26	0.519	intergenic_region	n/a	+
NC_031744.1:10099160|10266306	chr48	10099160	10266306	5	4_1_3	34	0.227	intergenic_region	n/a	-
NC_031744.1:10343854|10461186	chr48	10343854	10461186	2	1_2_0	19	0.174	intergenic_region	n/a	-
NC_031744.1:11874760|12032416	chr48	11874760	12032416	4	4_1_0	310	0.025	intron	gene-LOC109049846,	+
NC_031744.1:11908062|12052338	chr48	11908062	12052338	49	27_14_14	57	0.632	intergenic_region	n/a	-
NC_031744.1:12026538|12026827	chr48	12026538	12026827	2	2_1_0	651	0.006	intron	gene-LOC109049846,	+
NC_031744.1:15785812|15786059	chr48	15785812	15786059	2	1_1_1	131131	0	exon	gene-LOC109050316,	-
NC_031744.1:19743813|19887213	chr48	19743813	19887213	19	2_15_15	16	0.704	intergenic_region	n/a	-
NC_031744.1:20199509|20223343	chr48	20199509	20223343	19	9_10_1	147	0.205	intergenic_region	n/a	+
NC_031745.1:2029019|2202001	chr49	2029019	2202001	3	1_2_0	0	1	intergenic_region	n/a	+
NC_031745.1:2029178|2202001	chr49	2029178	2202001	7	5_5_0	31	0.311	intergenic_region	n/a	+
NC_031745.1:4105962|4231594	chr49	4105962	4231594	18	9_3_6	17	0.679	intergenic_region	n/a	-
NC_031745.1:4149810|4281167	chr49	4149810	4281167	2	0_1_2	1211	0.003	intergenic_region	n/a	+
NC_031745.1:5043951|5076150	chr49	5043951	5076150	39	21_1_0	73	0.517	intron	gene-LOC109050655,	+
NC_031745.1:5551173|5682310	chr49	5551173	5682310	20	10_15_0	39	0.506	intergenic_region	n/a	-
NC_031745.1:5877983|6015866	chr49	5877983	6015866	16	5_8_7	39	0.451	intron	gene-LOC109050690,	-
NC_031745.1:5903014|6034409	chr49	5903014	6034409	2	1_2_0	45	0.082	intergenic_region	n/a	+
NC_031745.1:5911251|6045768	chr49	5911251	6045768	3	2_1_0	31	0.162	intergenic_region	n/a	+
NC_031745.1:6546002|6685291	chr49	6546002	6685291	2	1_1_1	131	0.03	intergenic_region	n/a	+
NC_031745.1:9998108|10159472	chr49	9998108	10159472	6	2_4_0	4	0.75	intergenic_region	n/a	+
NC_031745.1:10032812|10186958	chr49	10032812	10186958	6	3_2_2	20	0.375	intergenic_region	n/a	+
NC_031745.1:10044785|10199933	chr49	10044785	10199933	11	7_7_2	135	0.14	intergenic_region	n/a	+
NC_031746.1:721969|818983	chr50	721969	818983	17	2_4_8	5	0.872	intergenic_region	n/a	+
NC_031746.1:1315529|1394503	chr50	1315529	1394503	38	11_10_18	18	0.809	intergenic_region	n/a	+
NC_031746.1:2499232|2595982	chr50	2499232	2595982	4	4_4_0	5	0.615	intergenic_region	n/a	+
NC_031746.1:2864534|3058504	chr50	2864534	3058504	34	6_19_5	224	0.233	intergenic_region	n/a	-
NC_031746.1:3952832|4138969	chr50	3952832	4138969	16	6_9_0	15	0.681	intergenic_region	n/a	-
NC_031746.1:3963923|4011660	chr50	3963923	4011660	5	1_1_2	9	0.526	intron	gene-LOC109051091,	-
NC_031697.1:122956|141205	chr1	122956	141205	3	1_2_1	27	0.182	intergenic_region	n/a	+
NC_031697.1:123548|129175	chr1	123548	129175	2	1_0_2	53	0.07	intergenic_region	n/a	+
NC_031697.1:128885|133238	chr1	128885	133238	2	1_2_0	80	0.048	exon	gene-LOC109103032,	+
NC_031697.1:128885|141205	chr1	128885	141205	4	3_3_0	23	0.258	intergenic_region	n/a	+
NC_031697.1:861460|931183	chr1	861460	931183	8	6_4_0	449	0.034	intergenic_region	n/a	+
NC_031697.1:864400|935380	chr1	864400	935380	3	3_3_0	411	0.014	intergenic_region	n/a	+
NC_031697.1:896347|965475	chr1	896347	965475	2	2_2_0	573	0.007	intergenic_region	n/a	-
NC_031697.1:1403124|1573667	chr1	1403124	1573667	2	1_0_2	258	0.015	intergenic_region	n/a	-
NC_031697.1:2253165|2256329	chr1	2253165	2256329	2	0_2_2	3476	0.001	exon	gene-LOC109046740,	-
NC_031697.1:2282204|2399389	chr1	2282204	2399389	18	12_7_0	285	0.112	intergenic_region	n/a	-
NC_031697.1:2294936|2414240	chr1	2294936	2414240	3	2_2_0	567	0.01	intergenic_region	n/a	-
NC_031697.1:2302988|2424831	chr1	2302988	2424831	240	7_118_1	154	0.757	intergenic_region	n/a	-
NC_031697.1:2558969|2622759	chr1	2558969	2622759	2	2_1_0	437	0.009	intergenic_region	n/a	+
NC_031697.1:2558969|2628494	chr1	2558969	2628494	18	4_4_11	441	0.075	intergenic_region	n/a	+
NC_031697.1:2684254|2801839	chr1	2684254	2801839	7	5_6_3	302	0.044	intergenic_region	n/a	-
NC_031697.1:2686617|2801839	chr1	2686617	2801839	210	100_102_63	288	0.593	intergenic_region	n/a	-
NC_031697.1:2688242|2804720	chr1	2688242	2804720	3	2_3_1	404	0.015	intergenic_region	n/a	-
NC_031697.1:2718158|2876424	chr1	2718158	2876424	4	2_4_0	318	0.025	intergenic_region	n/a	-
NC_031697.1:4112979|4288419	chr1	4112979	4288419	12	7_1_4	128	0.158	intergenic_region	n/a	+
NC_031697.1:4135106|4319119	chr1	4135106	4319119	2	2_0_2	119	0.033	intergenic_region	n/a	+
NC_031697.1:5245306|5362038	chr1	5245306	5362038	2	1_2_0	596	0.007	intergenic_region	n/a	-
NC_031697.1:5377660|5428842	chr1	5377660	5428842	8	4_6_0	3806	0.004	intergenic_region	n/a	-
NC_031697.1:5383457|5436587	chr1	5383457	5436587	3	0_2_2	739	0.008	intergenic_region	n/a	+
NC_031697.1:5387740|5440949	chr1	5387740	5440949	19	0_16_3	900	0.041	intergenic_region	n/a	+
NC_031697.1:6054090|6076102	chr1	6054090	6076102	3	3_1_0	69	0.08	intergenic_region	n/a	-
NC_031697.1:6975256|7042693	chr1	6975256	7042693	3	1_2_1	1857	0.003	intergenic_region	n/a	+
NC_031697.1:7866959|8051135	chr1	7866959	8051135	4	4_3_0	13	0.381	intergenic_region	n/a	+
NC_031697.1:8996683|9122384	chr1	8996683	9122384	2	0_2_2	141	0.028	intergenic_region	n/a	+
NC_031697.1:9013677|9143383	chr1	9013677	9143383	2	2_2_0	256	0.015	intergenic_region	n/a	-
NC_031697.1:9023156|9143817	chr1	9023156	9143817	4	2_3_1	153	0.05	intergenic_region	n/a	+
NC_031697.1:9094928|9281121	chr1	9094928	9281121	9	4_8_0	67	0.212	intergenic_region	n/a	-
NC_031697.1:9913274|9944206	chr1	9913274	9944206	2	1_2_0	3011	0.001	intron	gene-LOC109063454,gene-arfgap2,	-
NC_031697.1:10153466|10253347	chr1	10153466	10253347	3	2_2_1	32	0.158	intergenic_region	n/a	-
NC_031697.1:10156602|10156961	chr1	10156602	10156961	4	1_4_2	1427	0.006	exon	gene-LOC109068104,	-
NC_031697.1:10200424|10253347	chr1	10200424	10253347	2	2_2_0	35	0.103	intergenic_region	n/a	-
NC_031697.1:13267468|13267671	chr1	13267468	13267671	2	0_2_1	606	0.007	intron	gene-LOC109076368,	-
NC_031697.1:14340460|14537315	chr1	14340460	14537315	10	6_2_8	1747	0.011	intergenic_region	n/a	+
NC_031697.1:14355633|14554601	chr1	14355633	14554601	3	1_3_0	1592	0.004	intergenic_region	n/a	+
NC_031697.1:14361892|14559170	chr1	14361892	14559170	10	4_3_5	675	0.029	intergenic_region	n/a	+
NC_031697.1:14830833|14898879	chr1	14830833	14898879	2	0_2_1	275	0.014	intergenic_region	n/a	+
NC_031697.1:15006125|15007049	chr1	15006125	15007049	4	4_1_0	353	0.022	exon	gene-LOC109102258,	-
NC_031698.1:17924|100524	chr2	17924	100524	3	3_1_2	992	0.006	intergenic_region	n/a	-
NC_031698.1:79073|214233	chr2	79073	214233	46	31_9_0	15	0.86	intergenic_region	n/a	+
NC_031698.1:79073|214575	chr2	79073	214575	6	6_6_0	3	0.8	intergenic_region	n/a	+
NC_031698.1:82022|261399	chr2	82022	261399	4	4_3_0	71	0.101	intergenic_region	n/a	+
NC_031698.1:90973|270253	chr2	90973	270253	2	2_2_0	3	0.571	intergenic_region	n/a	+
NC_031698.1:159848|273252	chr2	159848	273252	5	3_4_1	93	0.097	intergenic_region	n/a	+
NC_031698.1:667994|668224	chr2	667994	668224	2	2_2_0	1774	0.002	exon	gene-LOC109086350,	+
NC_031698.1:1955031|2039285	chr2	1955031	2039285	2	0_1_2	387	0.01	intergenic_region	n/a	+
NC_031698.1:2714266|2778954	chr2	2714266	2778954	9	7_5_0	788	0.022	intergenic_region	n/a	-
NC_031698.1:3189201|3190772	chr2	3189201	3190772	2	2_1_1	36954	0	exon	gene-LOC109093037,	-
NC_031698.1:3189201|3305160	chr2	3189201	3305160	6	6_2_0	23546	0.001	intergenic_region	n/a	-
NC_031698.1:3191279|3192046	chr2	3191279	3192046	3	3_0_1	45890	0	exon	gene-LOC109093037,	+
NC_031698.1:3304836|3305065	chr2	3304836	3305065	4	0_2_4	16665	0	exon	gene-rpl9,	-
NC_031698.1:3596708|3702254	chr2	3596708	3702254	2	2_2_0	208	0.019	intergenic_region	n/a	+
NC_031698.1:3659448|3789876	chr2	3659448	3789876	3	2_3_1	12	0.333	intergenic_region	n/a	+
NC_031698.1:5789399|5909917	chr2	5789399	5909917	32	29_17_0	2185	0.028	intergenic_region	n/a	-
NC_031698.1:5790974|5910450	chr2	5790974	5910450	6	5_1_0	4543	0.003	intergenic_region	n/a	-
NC_031698.1:5791754|5911166	chr2	5791754	5911166	815	30_107_8	1869	0.466	intergenic_region	n/a	-
NC_031698.1:6532115|6627802	chr2	6532115	6627802	2	2_1_0	369	0.011	intergenic_region	n/a	-
NC_031698.1:6537939|6636701	chr2	6537939	6636701	3966	521_32_138	36333	0.179	intergenic_region	n/a	+
NC_031698.1:6729205|6848315	chr2	6729205	6848315	14	12_1_1	17161	0.002	intergenic_region	n/a	+
NC_031698.1:6731549|6731998	chr2	6731549	6731998	6	6_1_0	27838	0	exon	gene-LOC109093936,	-
NC_031698.1:6735295|6866117	chr2	6735295	6866117	11	8_4_0	30432	0.001	intergenic_region	n/a	-
NC_031698.1:6947141|6955592	chr2	6947141	6955592	2	2_2_0	98	0.039	intron	gene-LOC109094248,	-
NC_031698.1:6947141|6957267	chr2	6947141	6957267	2	2_1_1	92	0.042	intron	gene-LOC109094248,	-
NC_031698.1:8575442|8614319	chr2	8575442	8614319	2	0_2_2	217	0.018	intergenic_region	n/a	-
NC_031698.1:8576061|8609028	chr2	8576061	8609028	2	1_2_0	512	0.008	intergenic_region	n/a	-
NC_031698.1:8950408|9098656	chr2	8950408	9098656	41	2_37_1	14837	0.005	intergenic_region	n/a	+
NC_031698.1:8958833|9104740	chr2	8958833	9104740	2	2_1_0	563	0.007	intergenic_region	n/a	-
NC_031698.1:9258515|9417382	chr2	9258515	9417382	2	2_2_0	4128	0.001	intergenic_region	n/a	+
NC_031698.1:9284433|9440697	chr2	9284433	9440697	3	3_1_2	541	0.011	intergenic_region	n/a	-
NC_031698.1:9292857|9448507	chr2	9292857	9448507	8	1_2_3	195	0.076	intergenic_region	n/a	-
NC_031698.1:9860529|10031198	chr2	9860529	10031198	4	4_1_0	621	0.013	intergenic_region	n/a	-
NC_031698.1:12399906|12570934	chr2	12399906	12570934	2	1_2_0	1916	0.002	intergenic_region	n/a	+
NC_031698.1:12427443|12592968	chr2	12427443	12592968	15	13_12_0	567	0.05	intergenic_region	n/a	-
NC_031698.1:12444296|12609706	chr2	12444296	12609706	2	1_1_1	1677	0.002	intergenic_region	n/a	-
NC_031698.1:12702573|12705048	chr2	12702573	12705048	2	0_1_2	3124	0.001	exon	gene-agpat3,	+
NC_031698.1:12777828|12779102	chr2	12777828	12779102	3	2_1_0	137	0.042	intron	gene-agpat3,	+
NC_031698.1:13667040|13697339	chr2	13667040	13697339	3	2_1_1	907	0.007	intergenic_region	n/a	+
NC_031698.1:13853348|13949645	chr2	13853348	13949645	2	2_2_0	4	0.5	intergenic_region	n/a	-
NC_031698.1:14263963|14402463	chr2	14263963	14402463	3	2_1_2	459	0.013	intergenic_region	n/a	-
NC_031698.1:14267459|14404983	chr2	14267459	14404983	2	1_1_1	601	0.007	intergenic_region	n/a	-
NC_031698.1:14856185|14859804	chr2	14856185	14859804	3	2_3_0	30	0.167	intergenic_region	n/a	-
NC_031698.1:16123787|16123933	chr2	16123787	16123933	2	2_1_0	59	0.063	exon	gene-LOC109091630,	+
NC_031698.1:16661378|16821701	chr2	16661378	16821701	244	92_98_8	34	0.935	intergenic_region	n/a	+
NC_031698.1:16673668|16840859	chr2	16673668	16840859	17	10_10_4	9729	0.003	intron	gene-LOC109097182,	+
NC_031698.1:16675259|16843088	chr2	16675259	16843088	6	0_1_3	24381	0	intron	gene-LOC109097182,	+
NC_031698.1:17618382|17712925	chr2	17618382	17712925	7	4_3_0	533	0.026	intergenic_region	n/a	-
NC_031698.1:17618731|17713220	chr2	17618731	17713220	5	5_1_0	983	0.01	intergenic_region	n/a	-
NC_031698.1:17633930|17728657	chr2	17633930	17728657	2	2_2_0	101	0.038	intergenic_region	n/a	+
NC_031698.1:17635358|17729410	chr2	17635358	17729410	4	2_3_0	1317	0.006	intergenic_region	n/a	+
NC_031698.1:17973895|18007342	chr2	17973895	18007342	2	2_2_0	2167	0.002	intron	gene-LOC109097624,	+
NC_031698.1:18029349|18040602	chr2	18029349	18040602	2	2_2_0	3	0.571	intron	gene-LOC109097624,gene-LOC109097607,	-
NC_031698.1:18471114|18547925	chr2	18471114	18547925	2	1_2_0	1	0.8	intergenic_region	n/a	+
NC_031698.1:18471741|18557312	chr2	18471741	18557312	13	10_3_0	4	0.867	intergenic_region	n/a	+
NC_031699.1:625888|718714	chr3	625888	718714	2	0_2_2	886	0.004	intergenic_region	n/a	+
NC_031699.1:641924|727219	chr3	641924	727219	4	1_1_3	1992	0.004	intergenic_region	n/a	+
NC_031699.1:644136|727369	chr3	644136	727369	8	3_1_0	2362	0.007	intergenic_region	n/a	+
NC_031699.1:906902|1059183	chr3	906902	1059183	2	1_2_0	403	0.01	intergenic_region	n/a	+
NC_031699.1:3004689|3093101	chr3	3004689	3093101	9	2_7_0	20	0.474	intergenic_region	n/a	-
NC_031699.1:4799895|4869806	chr3	4799895	4869806	4	4_1_0	1214	0.007	intergenic_region	n/a	-
NC_031699.1:5607847|5628758	chr3	5607847	5628758	3	1_3_0	9	0.4	intergenic_region	n/a	-
NC_031699.1:6229603|6286312	chr3	6229603	6286312	2	2_1_0	3	0.571	intergenic_region	n/a	+
NC_031699.1:6432706|6520329	chr3	6432706	6520329	9	7_7_0	334	0.051	intergenic_region	n/a	+
NC_031699.1:6467586|6520329	chr3	6467586	6520329	3	3_3_0	329	0.018	intergenic_region	n/a	+
NC_031699.1:6470724|6522550	chr3	6470724	6522550	2	1_2_0	298	0.013	intergenic_region	n/a	+
NC_031699.1:6487508|6539450	chr3	6487508	6539450	3	1_3_0	120	0.048	intergenic_region	n/a	-
NC_031699.1:6491124|6541578	chr3	6491124	6541578	7	4_4_0	114	0.109	intergenic_region	n/a	-
NC_031699.1:6887943|6898104	chr3	6887943	6898104	31	22_4_0	44	0.585	intergenic_region	n/a	+
NC_031699.1:7086767|7277973	chr3	7086767	7277973	4	2_1_1	5637	0.001	intergenic_region	n/a	-
NC_031699.1:7113501|7298444	chr3	7113501	7298444	2	1_1_1	8550	0	intergenic_region	n/a	+
NC_031699.1:7131466|7317051	chr3	7131466	7317051	3	2_1_1	464	0.013	intergenic_region	n/a	-
NC_031699.1:10396466|10495217	chr3	10396466	10495217	8	1_5_4	196	0.075	intron	gene-LOC109100094,	-
NC_031699.1:10405182|10500771	chr3	10405182	10500771	3	1_3_2	223	0.026	intron	gene-LOC109100094,	-
NC_031699.1:11706672|11714232	chr3	11706672	11714232	7	5_2_0	61	0.187	intron	gene-LOC109104764,	-
NC_031699.1:11932360|12090630	chr3	11932360	12090630	109	40_35_2	456	0.323	intergenic_region	n/a	-
NC_031699.1:13240468|13360716	chr3	13240468	13360716	14	10_1_2	325	0.079	intergenic_region	n/a	-
NC_031699.1:15190016|15190449	chr3	15190016	15190449	29	19_11_0	1412	0.039	exon	gene-LOC109105489,	+
NC_031699.1:15190016|15191404	chr3	15190016	15191404	7	5_5_0	1389	0.01	exon	gene-LOC109105489,	+
NC_031699.1:15190016|15340594	chr3	15190016	15340594	2057	459_454_55	1382	0.749	intergenic_region	n/a	+
NC_031699.1:15325643|15428536	chr3	15325643	15428536	3	2_3_0	21	0.222	intergenic_region	n/a	+
NC_031699.1:15340176|15441056	chr3	15340176	15441056	3	1_3_0	1300	0.005	intergenic_region	n/a	+
NC_031699.1:15759169|15902044	chr3	15759169	15902044	4	0_3_1	10482	0.001	intron	gene-LOC109100968,	+
NC_031699.1:15764378|15905160	chr3	15764378	15905160	4	4_3_0	2479	0.003	intron	gene-LOC109100968,	+
NC_031699.1:15764709|15917910	chr3	15764709	15917910	7	7_5_0	387	0.035	intergenic_region	n/a	+
NC_031699.1:17270752|17377270	chr3	17270752	17377270	32	10_26_3	10192	0.006	intergenic_region	n/a	+
NC_031699.1:17594745|17596019	chr3	17594745	17596019	2	0_1_2	12089	0	exon	gene-LOC109106083,	+
NC_031699.1:17911873|18091965	chr3	17911873	18091965	3	3_2_0	16413	0	intergenic_region	n/a	+
NC_031699.1:17981902|17982241	chr3	17981902	17982241	2	1_2_0	5286	0.001	exon	gene-LOC109106116,	+
NC_031700.1:211434|212609	chr4	211434	212609	4	1_3_1	219	0.035	exon	gene-LOC109109265,	+
NC_031700.1:524437|712652	chr4	524437	712652	260	17_129_35	1031	0.335	intergenic_region	n/a	+
NC_031700.1:723638|723869	chr4	723638	723869	2	1_2_0	8162	0	exon	gene-LOC109109401,	-
NC_031700.1:811124|913402	chr4	811124	913402	2	1_1_1	278	0.014	intron	gene-LOC109107560,	+
NC_031700.1:1170749|1321030	chr4	1170749	1321030	3	1_3_0	873	0.007	intergenic_region	n/a	+
NC_031700.1:1330215|1454610	chr4	1330215	1454610	6	2_4_2	193	0.059	intergenic_region	n/a	-
NC_031700.1:1368622|1461303	chr4	1368622	1461303	28	15_4_16	1562	0.035	intergenic_region	n/a	-
NC_031700.1:2070507|2140597	chr4	2070507	2140597	2	1_2_0	24	0.143	intergenic_region	n/a	+
NC_031700.1:2071198|2141074	chr4	2071198	2141074	3	1_3_0	20	0.231	intergenic_region	n/a	+
NC_031700.1:2247900|2324660	chr4	2247900	2324660	3	3_3_0	124	0.046	intergenic_region	n/a	+
NC_031700.1:2858098|2865912	chr4	2858098	2865912	4	1_2_0	3025	0.003	intergenic_region	n/a	-
NC_031700.1:4962046|5058659	chr4	4962046	5058659	3	0_3_0	190	0.031	intergenic_region	n/a	-
NC_031700.1:4982681|5081954	chr4	4982681	5081954	5	1_5_4	93	0.097	intergenic_region	n/a	+
NC_031700.1:4990864|5091365	chr4	4990864	5091365	3	2_0_2	465	0.013	intergenic_region	n/a	+
NC_031700.1:5436654|5568249	chr4	5436654	5568249	2	2_2_0	18	0.182	intergenic_region	n/a	+
NC_031700.1:5527463|5672173	chr4	5527463	5672173	15	1_12_1	1125	0.026	intergenic_region	n/a	-
NC_031700.1:5527463|5672193	chr4	5527463	5672193	3	1_3_0	1098	0.005	intergenic_region	n/a	-
NC_031700.1:5529724|5672173	chr4	5529724	5672173	3	3_3_0	1406	0.004	intergenic_region	n/a	-
NC_031700.1:5764931|5902868	chr4	5764931	5902868	6	0_3_6	225	0.051	intergenic_region	n/a	+
NC_031700.1:5765197|5902277	chr4	5765197	5902277	2	1_1_2	533	0.007	intergenic_region	n/a	+
NC_031700.1:5765197|5902868	chr4	5765197	5902868	6	1_6_5	533	0.022	intergenic_region	n/a	+
NC_031700.1:5779607|5917345	chr4	5779607	5917345	3	0_3_3	313	0.019	intergenic_region	n/a	+
NC_031700.1:5780018|5917723	chr4	5780018	5917723	4	3_3_0	271	0.029	intergenic_region	n/a	+
NC_031700.1:6858716|6965216	chr4	6858716	6965216	2	2_1_0	24178	0	intergenic_region	n/a	-
NC_031700.1:6872702|6952029	chr4	6872702	6952029	2	1_2_0	3237	0.001	intergenic_region	n/a	+
NC_031700.1:6872702|6952177	chr4	6872702	6952177	30	21_7_4	3207	0.018	intergenic_region	n/a	+
NC_031700.1:6872707|6950669	chr4	6872707	6950669	39	28_14_0	14220	0.005	intergenic_region	n/a	+
NC_031700.1:6874954|6965953	chr4	6874954	6965953	7	1_5_0	28617	0	intergenic_region	n/a	-
NC_031700.1:6874954|6965955	chr4	6874954	6965955	12	3_7_2	28622	0.001	intergenic_region	n/a	-
NC_031700.1:6965320|6965731	chr4	6965320	6965731	2	2_2_0	33410	0	exon	gene-LOC109111272,	+
NC_031700.1:7169595|7172862	chr4	7169595	7172862	2	1_0_2	28578	0	exon	gene-LOC109111261,	-
NC_031700.1:7235528|7239995	chr4	7235528	7239995	3	1_0_3	2	0.75	intergenic_region	n/a	+
NC_031700.1:8004954|8113244	chr4	8004954	8113244	3	2_1_1	7	0.462	intergenic_region	n/a	+
NC_031700.1:9464966|9627423	chr4	9464966	9627423	1670	367_19_75	1773	0.653	intergenic_region	n/a	+
NC_031700.1:9485559|9656392	chr4	9485559	9656392	20	20_19_1	778	0.049	intergenic_region	n/a	-
NC_031700.1:9733662|9877335	chr4	9733662	9877335	40	16_13_5	1046	0.071	intergenic_region	n/a	-
NC_031700.1:9743351|9886663	chr4	9743351	9886663	3	3_1_0	841	0.007	intergenic_region	n/a	-
NC_031700.1:10036540|10089922	chr4	10036540	10089922	4	2_4_0	585	0.013	intergenic_region	n/a	+
NC_031700.1:10773640|10924485	chr4	10773640	10924485	4	4_1_0	499	0.016	intergenic_region	n/a	+
NC_031701.1:158622|170160	chr5	158622	170160	3	0_2_2	1038	0.006	intergenic_region	n/a	-
NC_031701.1:605624|606142	chr5	605624	606142	3	2_3_0	16691	0	exon	gene-LOC109046976,	-
NC_031701.1:2035351|2150599	chr5	2035351	2150599	24	4_17_3	720	0.062	intergenic_region	n/a	-
NC_031701.1:2043059|2150599	chr5	2043059	2150599	15	4_8_0	613	0.047	intergenic_region	n/a	-
NC_031701.1:2809897|2815620	chr5	2809897	2815620	3	0_2_1	3519	0.002	exon	gene-LOC109047679,	+
NC_031701.1:3415875|3537282	chr5	3415875	3537282	16	13_7_1	1	0.97	intergenic_region	n/a	+
NC_031701.1:4405525|4548422	chr5	4405525	4548422	136	69_16_2	324	0.456	intergenic_region	n/a	-
NC_031701.1:4487191|4487590	chr5	4487191	4487590	3	2_3_0	677	0.009	exon	gene-LOC109048225,	-
NC_031701.1:5549901|5654191	chr5	5549901	5654191	4	1_2_2	867	0.009	intergenic_region	n/a	-
NC_031701.1:5560065|5666091	chr5	5560065	5666091	5	2_1_3	3807	0.003	intergenic_region	n/a	+
NC_031701.1:5728990|5730700	chr5	5728990	5730700	3	2_1_2	650	0.009	exon	gene-LOC109048636,	-
NC_031701.1:6869021|6970710	chr5	6869021	6970710	81	49_1_0	733	0.181	intergenic_region	n/a	+
NC_031701.1:6876534|6995450	chr5	6876534	6995450	494	149_212_14	1237	0.444	intergenic_region	n/a	+
NC_031701.1:6880819|6883255	chr5	6880819	6883255	2	2_2_0	1219	0.003	intergenic_region	n/a	-
NC_031701.1:7863537|8006094	chr5	7863537	8006094	2	0_2_1	2237	0.002	intergenic_region	n/a	-
NC_031701.1:8101538|8225332	chr5	8101538	8225332	5	3_1_0	39	0.204	intergenic_region	n/a	+
NC_031701.1:8726438|8871160	chr5	8726438	8871160	126	41_5_22	436	0.366	intergenic_region	n/a	-
NC_031701.1:8731394|8879751	chr5	8731394	8879751	3	1_0_2	193	0.03	intergenic_region	n/a	-
NC_031701.1:8734910|8883265	chr5	8734910	8883265	2	2_2_0	265	0.015	intergenic_region	n/a	-
NC_031701.1:8735296|8885890	chr5	8735296	8885890	3	3_2_0	333	0.018	intergenic_region	n/a	-
NC_031701.1:8748722|8907468	chr5	8748722	8907468	3	1_2_0	304	0.019	intergenic_region	n/a	-
NC_031701.1:8789340|8796022	chr5	8789340	8796022	13	11_4_0	1375	0.019	intergenic_region	n/a	+
NC_031701.1:8793513|8796022	chr5	8793513	8796022	7	0_4_4	159	0.081	intergenic_region	n/a	+
NC_031701.1:9093253|9245885	chr5	9093253	9245885	3	2_1_0	982	0.006	intergenic_region	n/a	+
NC_031701.1:9107971|9259264	chr5	9107971	9259264	23	3_14_5	246	0.158	intergenic_region	n/a	+
NC_031701.1:9173235|9318815	chr5	9173235	9318815	2	1_2_0	518	0.008	intergenic_region	n/a	-
NC_031701.1:9359889|9499644	chr5	9359889	9499644	2	2_2_0	153	0.025	intergenic_region	n/a	-
NC_031701.1:9399753|9534865	chr5	9399753	9534865	3	1_2_1	119	0.048	intergenic_region	n/a	-
NC_031701.1:9401201|9534865	chr5	9401201	9534865	10	7_6_1	104	0.161	intergenic_region	n/a	-
NC_031701.1:9927906|10062858	chr5	9927906	10062858	6	3_4_0	6429	0.002	intergenic_region	n/a	+
NC_031701.1:10264768|10265134	chr5	10264768	10265134	3	2_1_0	7969	0.001	exon	gene-LOC109045430,	-
NC_031701.1:10314089|10458550	chr5	10314089	10458550	5	1_1_2	868	0.011	intergenic_region	n/a	+
NC_031701.1:12167934|12240898	chr5	12167934	12240898	5	2_4_0	3578	0.003	intergenic_region	n/a	+
NC_031701.1:12172105|12244890	chr5	12172105	12244890	14	9_8_2	4807	0.006	intergenic_region	n/a	-
NC_031701.1:13428927|13429878	chr5	13428927	13429878	5	1_2_1	2372	0.004	exon	gene-LOC109050951,	-
NC_031701.1:13429790|13463365	chr5	13429790	13463365	3	2_1_0	920	0.006	intergenic_region	n/a	-
NC_031701.1:14882718|14908417	chr5	14882718	14908417	10	4_4_1	328	0.057	intergenic_region	n/a	-
NC_031701.1:16800701|16951399	chr5	16800701	16951399	3	3_3_0	31	0.162	intergenic_region	n/a	-
NC_031701.1:16800933|16951619	chr5	16800933	16951619	3	1_2_2	66	0.083	intergenic_region	n/a	-
NC_031701.1:16825405|16968438	chr5	16825405	16968438	11	5_1_2	2321	0.009	intergenic_region	n/a	-
NC_031701.1:16862943|16995936	chr5	16862943	16995936	70	15_11_39	266	0.345	intergenic_region	n/a	-
NC_031701.1:17409208|17526106	chr5	17409208	17526106	4	3_2_0	3596	0.002	intron	gene-LOC109046393,	-
NC_031701.1:17886796|18072252	chr5	17886796	18072252	3	3_1_0	833	0.007	intron	gene-LOC109052440,	+
NC_031701.1:18306579|18306757	chr5	18306579	18306757	6	4_3_0	0	1	intergenic_region	n/a	-
NC_031701.1:18464707|18464948	chr5	18464707	18464948	2	1_2_0	2674	0.001	intergenic_region	n/a	+
NC_031701.1:20124019|20299684	chr5	20124019	20299684	3	3_1_0	48340	0	intergenic_region	n/a	+
NC_031701.1:20124715|20299867	chr5	20124715	20299867	54	8_21_23	27413	0.004	intergenic_region	n/a	-
NC_031701.1:20131847|20305211	chr5	20131847	20305211	12	4_10_1	406	0.056	intergenic_region	n/a	-
NC_031701.1:20137915|20139005	chr5	20137915	20139005	2	2_1_0	56	0.067	exon	gene-LOC109052729,	-
NC_031701.1:20139959|20141688	chr5	20139959	20141688	5	2_2_2	481	0.02	exon	gene-LOC109052729,	-
NC_031701.1:20140621|20141438	chr5	20140621	20141438	2	2_1_0	464	0.009	exon	gene-LOC109052729,	-
NC_031702.1:8230|114420	chr6	8230	114420	2	2_2_0	1199	0.003	intergenic_region	n/a	-
NC_031702.1:37407|129573	chr6	37407	129573	3	3_1_0	1163	0.005	intergenic_region	n/a	-
NC_031702.1:50466|241900	chr6	50466	241900	3	1_1_2	36	0.143	intergenic_region	n/a	+
NC_031702.1:2570119|2662928	chr6	2570119	2662928	2	2_0_2	810	0.005	intergenic_region	n/a	+
NC_031702.1:2799158|2914731	chr6	2799158	2914731	69	5_24_6	5781	0.023	intergenic_region	n/a	-
NC_031702.1:2799330|2915881	chr6	2799330	2915881	2	1_2_0	5343	0.001	intergenic_region	n/a	-
NC_031702.1:3450166|3484677	chr6	3450166	3484677	3	1_3_2	68	0.081	intergenic_region	n/a	+
NC_031702.1:3698324|3858188	chr6	3698324	3858188	11	4_0_10	2918	0.007	intergenic_region	n/a	+
NC_031702.1:5379309|5379455	chr6	5379309	5379455	2	1_1_1	8195	0	exon	gene-LOC109057811,	-
NC_031702.1:6103186|6206464	chr6	6103186	6206464	3	3_3_0	544	0.011	intergenic_region	n/a	-
NC_031702.1:6114800|6217920	chr6	6114800	6217920	4	0_2_3	381	0.021	intergenic_region	n/a	-
NC_031702.1:6629408|6705396	chr6	6629408	6705396	7	6_5_1	7162	0.002	intergenic_region	n/a	+
NC_031702.1:7800533|7965427	chr6	7800533	7965427	9	8_7_1	86	0.173	intergenic_region	n/a	-
NC_031702.1:8892764|9053359	chr6	8892764	9053359	9	8_7_1	1241	0.014	intergenic_region	n/a	-
NC_031702.1:8894145|9054088	chr6	8894145	9054088	7	1_2_3	2137	0.007	intergenic_region	n/a	-
NC_031702.1:8895729|9055657	chr6	8895729	9055657	2	1_1_1	3120	0.001	intergenic_region	n/a	-
NC_031702.1:8900501|9059133	chr6	8900501	9059133	22	2_7_0	2426	0.018	intergenic_region	n/a	-
NC_031702.1:8918852|9071410	chr6	8918852	9071410	3	1_3_0	37	0.14	intergenic_region	n/a	+
NC_031702.1:8932702|9084131	chr6	8932702	9084131	3	3_2_0	2938	0.002	intergenic_region	n/a	+
NC_031702.1:8934025|9086399	chr6	8934025	9086399	2	2_1_0	3850	0.001	intergenic_region	n/a	+
NC_031702.1:9243645|9388154	chr6	9243645	9388154	4	0_4_0	1983	0.004	intergenic_region	n/a	-
NC_031702.1:9285599|9444293	chr6	9285599	9444293	4	1_3_0	487	0.016	intergenic_region	n/a	-
NC_031702.1:9516119|9591433	chr6	9516119	9591433	3	1_1_2	1104	0.005	intergenic_region	n/a	-
NC_031702.1:10318494|10396130	chr6	10318494	10396130	7	6_5_0	377	0.036	intergenic_region	n/a	-
NC_031702.1:10320354|10398331	chr6	10320354	10398331	206	97_85_11	352	0.539	intergenic_region	n/a	-
NC_031702.1:10508201|10508362	chr6	10508201	10508362	2	2_2_0	19278	0	exon	gene-LOC109058930,	-
NC_031702.1:10508372|10508874	chr6	10508372	10508874	2	2_2_0	28494	0	exon	gene-LOC109058930,	-
NC_031702.1:10508372|10508917	chr6	10508372	10508917	3	2_3_0	28292	0	exon	gene-LOC109058930,	-
NC_031702.1:10508372|10508920	chr6	10508372	10508920	4	2_3_0	28161	0	exon	gene-LOC109058930,	-
NC_031702.1:10508662|10508880	chr6	10508662	10508880	6	4_4_0	23628	0.001	exon	gene-LOC109058930,	-
NC_031702.1:10508740|10508910	chr6	10508740	10508910	3	2_2_1	23001	0	exon	gene-LOC109058930,	-
NC_031702.1:10644715|10645509	chr6	10644715	10645509	4	1_3_1	18741	0	exon	gene-LOC109059121,	-
NC_031702.1:10645269|10645466	chr6	10645269	10645466	4	2_3_0	17440	0	exon	gene-LOC109059121,	-
NC_031702.1:10645272|10645502	chr6	10645272	10645502	2	2_1_0	17630	0	exon	gene-LOC109059121,	-
NC_031702.1:10648600|10648841	chr6	10648600	10648841	3	3_3_0	7580	0.001	intron	gene-LOC109059121,	-
NC_031702.1:10727603|10910017	chr6	10727603	10910017	2	2_2_0	91	0.042	intergenic_region	n/a	+
NC_031702.1:11399458|11570362	chr6	11399458	11570362	3	2_1_1	1917	0.003	intergenic_region	n/a	+
NC_031702.1:11403860|11573090	chr6	11403860	11573090	4	0_3_2	212	0.036	intergenic_region	n/a	+
NC_031702.1:11673188|11674997	chr6	11673188	11674997	5	5_1_0	13152	0.001	intergenic_region	n/a	-
NC_031702.1:11673194|11674997	chr6	11673194	11674997	12	8_2_0	13944	0.002	intergenic_region	n/a	-
NC_031702.1:11701833|11830471	chr6	11701833	11830471	5	1_3_1	3047	0.003	intergenic_region	n/a	-
NC_031702.1:12324802|12503019	chr6	12324802	12503019	19	8_6_1	456	0.077	intergenic_region	n/a	-
NC_031702.1:12713728|12831174	chr6	12713728	12831174	2	2_2_0	142	0.027	intergenic_region	n/a	+
NC_031702.1:12966262|13148137	chr6	12966262	13148137	56	25_18_15	1215	0.084	intergenic_region	n/a	-
NC_031702.1:12975455|13157164	chr6	12975455	13157164	11	8_10_0	604	0.035	intergenic_region	n/a	-
NC_031702.1:13144558|13145779	chr6	13144558	13145779	2	1_2_0	2649	0.002	exon	gene-smarca4,	-
NC_031702.1:13380779|13466392	chr6	13380779	13466392	3	2_0_1	39	0.133	intergenic_region	n/a	+
NC_031702.1:13380787|13464124	chr6	13380787	13464124	4	2_2_1	154	0.049	intergenic_region	n/a	-
NC_031702.1:13435909|13447430	chr6	13435909	13447430	2	1_2_0	83	0.046	intergenic_region	n/a	+
NC_031702.1:14288090|14466422	chr6	14288090	14466422	107	18_23_51	1828	0.105	intergenic_region	n/a	-
NC_031702.1:14289323|14466422	chr6	14289323	14466422	239	34_19_36	1475	0.245	intergenic_region	n/a	-
NC_031702.1:14290794|14470080	chr6	14290794	14470080	2	2_2_0	2205	0.002	intergenic_region	n/a	-
NC_031702.1:14297154|14477097	chr6	14297154	14477097	5	3_2_2	1480	0.007	intergenic_region	n/a	-
NC_031702.1:14310691|14491864	chr6	14310691	14491864	6	0_5_1	1688	0.007	intergenic_region	n/a	-
NC_031702.1:14327713|14509881	chr6	14327713	14509881	11	8_7_1	457	0.046	intergenic_region	n/a	-
NC_031702.1:15429261|15475751	chr6	15429261	15475751	6	1_6_5	5287	0.002	intergenic_region	n/a	-
NC_031702.1:15876314|15998692	chr6	15876314	15998692	3	1_2_2	208	0.028	intergenic_region	n/a	-
NC_031702.1:15878575|16003031	chr6	15878575	16003031	10	3_10_0	277	0.067	intergenic_region	n/a	-
NC_031702.1:16807783|16960282	chr6	16807783	16960282	44	1_23_17	14946	0.006	intron	gene-LOC109061036,	+
NC_031702.1:17937525|18005479	chr6	17937525	18005479	12	8_8_0	48	0.333	intergenic_region	n/a	-
NC_031702.1:18455067|18560956	chr6	18455067	18560956	8	3_7_0	606	0.026	intergenic_region	n/a	-
NC_031702.1:18469977|18576435	chr6	18469977	18576435	3	3_0_1	984	0.006	intergenic_region	n/a	-
NC_031702.1:18474934|18581197	chr6	18474934	18581197	6	1_6_0	1585	0.008	intergenic_region	n/a	+
NC_031702.1:18478925|18585877	chr6	18478925	18585877	2	2_2_0	205	0.019	intergenic_region	n/a	+
NC_031702.1:18485473|18592531	chr6	18485473	18592531	7	5_3_0	33	0.298	intergenic_region	n/a	+
NC_031702.1:19431106|19438354	chr6	19431106	19438354	4	0_2_4	7	0.533	intergenic_region	n/a	+
NC_031703.1:145730|194555	chr7	145730	194555	3	2_2_0	15	0.286	intergenic_region	n/a	+
NC_031703.1:1020190|1188511	chr7	1020190	1188511	2	1_1_1	2491	0.002	intron	gene-LOC109065617,	+
NC_031703.1:1020208|1188523	chr7	1020208	1188523	26	7_0_1	2679	0.019	intron	gene-LOC109065617,	+
NC_031703.1:1401213|1539524	chr7	1401213	1539524	2	1_2_0	21	0.16	intron	gene-LOC109065719,	+
NC_031703.1:1410996|1528557	chr7	1410996	1528557	5	4_4_0	108	0.085	intron	gene-LOC109065719,	-
NC_031703.1:2699881|2721833	chr7	2699881	2721833	3	3_0_1	2275	0.003	intergenic_region	n/a	+
NC_031703.1:2701042|2731391	chr7	2701042	2731391	6	2_2_1	591	0.02	intergenic_region	n/a	+
NC_031703.1:2795060|2795846	chr7	2795060	2795846	2	2_0_1	1326	0.003	exon	gene-LOC109066196,	-
NC_031703.1:2795111|2795846	chr7	2795111	2795846	3	1_1_3	1250	0.005	exon	gene-LOC109066196,	-
NC_031703.1:3066322|3145023	chr7	3066322	3145023	3	3_1_1	27	0.182	intergenic_region	n/a	+
NC_031703.1:3092194|3167623	chr7	3092194	3167623	2	2_2_0	28	0.125	intergenic_region	n/a	+
NC_031703.1:3092194|3168680	chr7	3092194	3168680	2	2_2_0	17	0.19	intergenic_region	n/a	+
NC_031703.1:3375943|3473598	chr7	3375943	3473598	8	4_5_0	665	0.023	intergenic_region	n/a	+
NC_031703.1:3618781|3808627	chr7	3618781	3808627	6	4_6_2	59	0.169	intergenic_region	n/a	-
NC_031703.1:3621153|3637023	chr7	3621153	3637023	6	3_3_3	119	0.092	intergenic_region	n/a	-
NC_031703.1:4303664|4345403	chr7	4303664	4345403	7	2_3_1	15	0.483	intergenic_region	n/a	-
NC_031703.1:4307180|4345403	chr7	4307180	4345403	27	12_19_8	60	0.474	intergenic_region	n/a	-
NC_031703.1:4390696|4538311	chr7	4390696	4538311	8	5_7_3	955	0.016	intergenic_region	n/a	+
NC_031703.1:4398777|4559063	chr7	4398777	4559063	4	4_3_1	196	0.039	intergenic_region	n/a	-
NC_031703.1:5104086|5152228	chr7	5104086	5152228	4	1_2_0	911	0.009	intergenic_region	n/a	+
NC_031703.1:5417456|5595248	chr7	5417456	5595248	6	5_1_1	2127	0.006	intergenic_region	n/a	+
NC_031703.1:5417713|5596031	chr7	5417713	5596031	2	1_2_0	2296	0.002	intergenic_region	n/a	+
NC_031703.1:5798251|5802517	chr7	5798251	5802517	2	2_2_0	267	0.015	intergenic_region	n/a	+
NC_031703.1:7282319|7387385	chr7	7282319	7387385	7	5_6_0	72	0.163	intergenic_region	n/a	+
NC_031703.1:7282644|7387670	chr7	7282644	7387670	2	2_1_0	131	0.03	intergenic_region	n/a	+
NC_031703.1:7510121|7698743	chr7	7510121	7698743	38	19_21_1	672	0.102	intergenic_region	n/a	+
NC_031703.1:7805268|7879890	chr7	7805268	7879890	5	5_1_0	1040	0.01	intergenic_region	n/a	-
NC_031703.1:8119333|8119597	chr7	8119333	8119597	2	1_1_1	2579	0.002	exon	gene-LOC109067965,	-
NC_031703.1:8741133|8833820	chr7	8741133	8833820	123	54_6_6	404	0.378	intergenic_region	n/a	-
NC_031703.1:8935064|9081283	chr7	8935064	9081283	70	11_45_2	81	0.633	intergenic_region	n/a	+
NC_031703.1:9110970|9282449	chr7	9110970	9282449	4	1_4_0	31501	0	intergenic_region	n/a	+
NC_031703.1:9113890|9285330	chr7	9113890	9285330	2	1_0_2	23683	0	intergenic_region	n/a	-
NC_031703.1:9119208|9288813	chr7	9119208	9288813	6	3_3_0	10069	0.001	intergenic_region	n/a	-
NC_031703.1:9119291|9290517	chr7	9119291	9290517	5	3_2_0	20717	0	intergenic_region	n/a	-
NC_031703.1:9282119|9282277	chr7	9282119	9282277	2	2_2_0	24976	0	exon	gene-LOC109068395,	-
NC_031703.1:11380139|11466153	chr7	11380139	11466153	4	3_3_0	162	0.047	intergenic_region	n/a	+
NC_031703.1:12067090|12109536	chr7	12067090	12109536	4	1_1_2	158	0.048	intergenic_region	n/a	+
NC_031703.1:12069573|12116359	chr7	12069573	12116359	2	1_1_1	163	0.024	intergenic_region	n/a	+
NC_031703.1:12076546|12120775	chr7	12076546	12120775	2	1_2_0	181	0.022	intergenic_region	n/a	-
NC_031703.1:13143150|13176784	chr7	13143150	13176784	57	6_38_0	13	0.898	intergenic_region	n/a	+
NC_031703.1:13143150|13177218	chr7	13143150	13177218	11	1_10_0	3	0.88	intergenic_region	n/a	+
NC_031704.1:1294807|1304260	chr8	1294807	1304260	53	1_30_2	19	0.848	intergenic_region	n/a	-
NC_031704.1:2034014|2036772	chr8	2034014	2036772	2	2_2_0	30	0.118	intron	gene-LOC109070295,	-
NC_031704.1:3580273|3705656	chr8	3580273	3705656	113	29_50_3	267	0.458	intergenic_region	n/a	-
NC_031704.1:3700655|3871889	chr8	3700655	3871889	5	5_5_0	401	0.024	intron	gene-LOC109070543,	-
NC_031704.1:3709428|3871057	chr8	3709428	3871057	4	2_1_1	569	0.014	intron	gene-LOC109070543,	-
NC_031704.1:3971869|4037353	chr8	3971869	4037353	8	8_1_0	121	0.117	intron	gene-usp36,	+
NC_031704.1:4628146|4755183	chr8	4628146	4755183	5	3_3_0	177	0.053	intergenic_region	n/a	-
NC_031704.1:4633526|4642337	chr8	4633526	4642337	14	5_11_0	234	0.107	exon	gene-LOC109070682,	-
NC_031704.1:5204699|5311748	chr8	5204699	5311748	2	2_2_0	1764	0.002	intergenic_region	n/a	-
NC_031704.1:5206407|5312394	chr8	5206407	5312394	11	7_1_1	1245	0.017	intergenic_region	n/a	-
NC_031704.1:5210124|5318173	chr8	5210124	5318173	3	2_0_2	1391	0.004	intergenic_region	n/a	-
NC_031704.1:5839573|5883154	chr8	5839573	5883154	4	0_4_1	56	0.125	intergenic_region	n/a	+
NC_031704.1:6852657|6856823	chr8	6852657	6856823	6	1_4_0	3	0.8	intron	gene-LOC109074161,	-
NC_031704.1:6852980|6856823	chr8	6852980	6856823	3	3_3_0	817	0.007	intron	gene-LOC109074161,	-
NC_031704.1:7695054|7779782	chr8	7695054	7779782	849	10_262_6	748	0.694	intergenic_region	n/a	-
NC_031704.1:7708946|7794982	chr8	7708946	7794982	5	3_3_2	1659	0.006	intergenic_region	n/a	-
NC_031704.1:9557939|9672767	chr8	9557939	9672767	2	2_2_0	253	0.016	intergenic_region	n/a	-
NC_031704.1:9558177|9672767	chr8	9558177	9672767	2	2_2_0	325	0.012	intergenic_region	n/a	-
NC_031704.1:10250755|10251225	chr8	10250755	10251225	2	1_2_0	18518	0	exon	gene-ldhb,	-
NC_031704.1:10572279|10757283	chr8	10572279	10757283	2	2_0_2	40	0.091	intergenic_region	n/a	+
NC_031704.1:10574086|10759381	chr8	10574086	10759381	3	2_1_1	48	0.111	intergenic_region	n/a	+
NC_031704.1:11413020|11465514	chr8	11413020	11465514	8	7_4_0	1160	0.014	intergenic_region	n/a	-
NC_031704.1:11417039|11469690	chr8	11417039	11469690	2	2_2_0	952	0.004	intergenic_region	n/a	-
NC_031704.1:11420083|11469690	chr8	11420083	11469690	7	4_1_0	2145	0.006	intergenic_region	n/a	-
NC_031704.1:11420692|11475617	chr8	11420692	11475617	4	3_0_1	5732	0.001	intergenic_region	n/a	+
NC_031704.1:11475603|11475812	chr8	11475603	11475812	3	3_1_0	6023	0.001	exon	gene-LOC109075345,	+
NC_031704.1:12715326|12858429	chr8	12715326	12858429	6	2_0_6	273	0.042	intergenic_region	n/a	+
NC_031704.1:12758535|12896807	chr8	12758535	12896807	3	0_1_2	86	0.065	intergenic_region	n/a	-
NC_031704.1:13303734|13313695	chr8	13303734	13313695	666	121_38_90	64	0.954	intron	gene-LOC109075986,	+
NC_031704.1:13407733|13539612	chr8	13407733	13539612	2	2_2_0	1879	0.002	intergenic_region	n/a	+
NC_031704.1:13408691|13539978	chr8	13408691	13539978	474	51_5_9	2589	0.268	intergenic_region	n/a	+
NC_031704.1:13409425|13597515	chr8	13409425	13597515	19	1_12_13	2806	0.013	intergenic_region	n/a	+
NC_031704.1:13561775|13612182	chr8	13561775	13612182	2	2_1_0	794	0.005	intergenic_region	n/a	+
NC_031704.1:13565730|13619866	chr8	13565730	13619866	3	2_2_0	1208	0.005	intergenic_region	n/a	+
NC_031704.1:15194122|15204495	chr8	15194122	15204495	4	1_3_0	1002	0.008	exon	gene-LOC109076648,	+
NC_031704.1:15915332|15916374	chr8	15915332	15916374	2	1_1_2	2218	0.002	exon	gene-LOC109072169,	-
NC_031704.1:16118345|16205006	chr8	16118345	16205006	14	2_10_1	797	0.034	intergenic_region	n/a	+
NC_031704.1:16871364|16883045	chr8	16871364	16883045	11	0_4_4	1	0.957	intergenic_region	n/a	+
NC_031704.1:16923949|17033523	chr8	16923949	17033523	3	2_1_0	952	0.006	intron	gene-LOC109076997,	+
NC_031704.1:17417203|17503641	chr8	17417203	17503641	2	2_1_0	2911	0.001	intron	gene-LOC109072314,	+
NC_031704.1:17865845|17975549	chr8	17865845	17975549	23	9_0_13	42	0.523	intergenic_region	n/a	+
NC_031704.1:17880824|17989565	chr8	17880824	17989565	99	28_4_23	247	0.445	intergenic_region	n/a	-
NC_031704.1:18081988|18179281	chr8	18081988	18179281	10	6_3_5	578	0.033	intergenic_region	n/a	+
NC_031704.1:18087293|18186143	chr8	18087293	18186143	9	4_8_6	3	0.857	intergenic_region	n/a	-
NC_031704.1:18840164|18840471	chr8	18840164	18840471	4	1_4_0	736	0.011	exon	gene-LOC109077632,	-
NC_031704.1:18850936|18851147	chr8	18850936	18851147	2	2_2_0	1304	0.003	exon	gene-LOC109072517,	-
NC_031704.1:19235640|19235847	chr8	19235640	19235847	3	2_1_0	670	0.009	intergenic_region	n/a	-
NC_031705.1:2081186|2206696	chr9	2081186	2206696	267	89_0_4	23545	0.022	intergenic_region	n/a	-
NC_031705.1:2084156|2210110	chr9	2084156	2210110	381	152_4_12	57619	0.013	intergenic_region	n/a	-
NC_031705.1:2206521|2208696	chr9	2206521	2208696	2	1_2_0	36564	0	exon	gene-LOC109081948,	-
NC_031705.1:2214314|2215750	chr9	2214314	2215750	2	0_2_1	6441	0.001	intergenic_region	n/a	-
NC_031705.1:2369562|2465806	chr9	2369562	2465806	2	2_1_0	55	0.068	intergenic_region	n/a	-
NC_031705.1:2535273|2535416	chr9	2535273	2535416	4	2_1_0	939	0.008	exon	gene-lrrtm2,	-
NC_031705.1:2593666|2593940	chr9	2593666	2593940	2	2_2_0	1098	0.004	intron	gene-LOC109079000,	+
NC_031705.1:3856458|3966757	chr9	3856458	3966757	9	3_6_3	1625	0.011	intron	gene-LOC109079102,	+
NC_031705.1:3858248|3967514	chr9	3858248	3967514	221	42_23_1	1804	0.197	intron	gene-LOC109079102,	+
NC_031705.1:4547019|4689862	chr9	4547019	4689862	4	1_3_0	186	0.041	intergenic_region	n/a	+
NC_031705.1:4547729|4690113	chr9	4547729	4690113	15	7_1_3	222	0.119	intergenic_region	n/a	+
NC_031705.1:4555823|4697874	chr9	4555823	4697874	13	4_9_3	35	0.426	intergenic_region	n/a	-
NC_031705.1:4563600|4708970	chr9	4563600	4708970	9	0_4_4	1456	0.012	intergenic_region	n/a	+
NC_031705.1:4894788|4895218	chr9	4894788	4895218	2	2_2_0	2028	0.002	exon	gene-LOC109082597,	-
NC_031705.1:5790154|5791766	chr9	5790154	5791766	2	2_1_0	3596	0.001	exon	gene-LOC109082728,	-
NC_031705.1:6123744|6139110	chr9	6123744	6139110	21	2_17_2	17	0.712	intergenic_region	n/a	+
NC_031705.1:6810414|6937540	chr9	6810414	6937540	2	1_2_0	2995	0.001	intergenic_region	n/a	+
NC_031705.1:6938241|6938623	chr9	6938241	6938623	2	2_0_2	4020	0.001	exon	gene-LOC109083173,	+
NC_031705.1:6946077|6946297	chr9	6946077	6946297	2	2_1_0	5121	0.001	exon	gene-LOC109083173,	+
NC_031705.1:8608883|8619327	chr9	8608883	8619327	6	4_2_0	216	0.053	intergenic_region	n/a	+
NC_031705.1:8738446|8772812	chr9	8738446	8772812	2	1_1_1	470	0.008	intergenic_region	n/a	-
NC_031705.1:9183404|9183731	chr9	9183404	9183731	2	2_0_2	526	0.008	exon	gene-LOC109079852,	+
NC_031705.1:9383491|9384268	chr9	9383491	9384268	3	2_2_0	4240	0.001	exon	gene-LOC109078608,	-
NC_031705.1:10746838|10845176	chr9	10746838	10845176	4	2_2_2	2475	0.003	intergenic_region	n/a	-
NC_031705.1:11022140|11137416	chr9	11022140	11137416	3	3_1_0	36	0.143	intergenic_region	n/a	+
NC_031705.1:12373220|12376721	chr9	12373220	12376721	2	2_1_0	477	0.008	intergenic_region	n/a	-
NC_031705.1:12373409|12376488	chr9	12373409	12376488	4	2_0_1	844	0.009	intergenic_region	n/a	-
NC_031705.1:12373409|12376721	chr9	12373409	12376721	7	6_2_5	839	0.016	intergenic_region	n/a	-
NC_031705.1:12847700|12946524	chr9	12847700	12946524	3	3_3_0	701	0.008	intergenic_region	n/a	+
NC_031705.1:12901084|13033023	chr9	12901084	13033023	7	0_5_5	548	0.025	intron	gene-LOC109085071,	+
NC_031705.1:13244020|13312765	chr9	13244020	13312765	45	12_23_11	976812	0	intergenic_region	n/a	-
NC_031705.1:13244449|13313012	chr9	13244449	13313012	28	23_1_2	841082	0	intergenic_region	n/a	+
NC_031705.1:13244541|13314327	chr9	13244541	13314327	7	3_1_3	377729	0	intergenic_region	n/a	+
NC_031705.1:13244763|13313391	chr9	13244763	13313391	73	27_40_1	352495	0	intergenic_region	n/a	-
NC_031705.1:13312969|13313252	chr9	13312969	13313252	2	0_1_2	1231953	0	exon	gene-LOC109085354,	+
NC_031705.1:13313323|13314327	chr9	13313323	13314327	3	1_3_0	638346	0	exon	gene-LOC109085354,	+
NC_031705.1:13313627|13314327	chr9	13313627	13314327	2	1_2_0	856679	0	exon	gene-LOC109085354,	+
NC_031705.1:13734235|13908848	chr9	13734235	13908848	4	3_0_0	326	0.024	intergenic_region	n/a	-
NC_031705.1:13745446|13917568	chr9	13745446	13917568	6	2_6_0	4120	0.003	intergenic_region	n/a	+
NC_031705.1:13752737|13921789	chr9	13752737	13921789	3	2_3_0	2930	0.002	intergenic_region	n/a	+
NC_031705.1:13769113|13937654	chr9	13769113	13937654	3	1_3_0	582	0.01	intergenic_region	n/a	-
NC_031705.1:13777299|13947235	chr9	13777299	13947235	4	4_4_0	505	0.016	intergenic_region	n/a	-
NC_031705.1:13777853|13947579	chr9	13777853	13947579	6	6_4_2	273	0.042	intergenic_region	n/a	-
NC_031705.1:13877349|13877754	chr9	13877349	13877754	2	0_1_2	831	0.005	exon	gene-LOC109085603,	+
NC_031705.1:15007226|15106038	chr9	15007226	15106038	6	1_4_1	1326	0.009	intergenic_region	n/a	-
NC_031705.1:15961236|15961547	chr9	15961236	15961547	236	118_1_2	107905	0.004	exon	gene-LOC109086313,	+
NC_031705.1:15961305|15961520	chr9	15961305	15961520	12	12_1_0	103744	0	exon	gene-LOC109086313,	+
NC_031705.1:16198739|16199318	chr9	16198739	16199318	2	2_2_0	2134	0.002	exon	gene-LOC109080819,	+
NC_031705.1:16456601|16457965	chr9	16456601	16457965	3	2_1_1	3376	0.002	intron	gene-LOC109086446,	+
NC_031705.1:16638924|16776090	chr9	16638924	16776090	2	2_1_0	485	0.008	intergenic_region	n/a	+
NC_031705.1:17106160|17266795	chr9	17106160	17266795	6	2_5_1	73	0.141	intergenic_region	n/a	-
NC_031705.1:17122860|17284373	chr9	17122860	17284373	2	2_1_0	548	0.007	intergenic_region	n/a	+
NC_031705.1:17182818|17346624	chr9	17182818	17346624	8	5_1_2	1001	0.016	intergenic_region	n/a	+
NC_031705.1:17217619|17382275	chr9	17217619	17382275	4	2_0_3	67	0.107	intergenic_region	n/a	+
NC_031705.1:17412140|17487838	chr9	17412140	17487838	12	3_9_0	11696	0.002	exon	gene-atp5f1,	+
NC_031705.1:17523412|17689481	chr9	17523412	17689481	8	4_4_0	148	0.098	intergenic_region	n/a	+
NC_031705.1:17539915|17706985	chr9	17539915	17706985	2	1_2_0	7	0.364	intergenic_region	n/a	-
NC_031705.1:17970389|18160628	chr9	17970389	18160628	3	2_0_3	3277	0.002	intergenic_region	n/a	+
NC_031705.1:18500132|18550372	chr9	18500132	18550372	3	2_2_0	357	0.017	intergenic_region	n/a	-
NC_031705.1:18583601|18665385	chr9	18583601	18665385	8	5_1_0	385	0.04	intergenic_region	n/a	+
NC_031705.1:18606386|18686525	chr9	18606386	18686525	10	0_9_4	91	0.18	intergenic_region	n/a	+
NC_031705.1:20985713|20986512	chr9	20985713	20986512	2	2_1_1	696	0.006	intergenic_region	n/a	+
NC_031705.1:21119668|21255348	chr9	21119668	21255348	4	3_2_1	2110	0.004	intergenic_region	n/a	-
NC_031705.1:21120295|21255409	chr9	21120295	21255409	11	3_4_5	3272	0.007	intergenic_region	n/a	-
NC_031705.1:21153616|21272832	chr9	21153616	21272832	612	34_197_20	1738	0.413	intergenic_region	n/a	-
NC_031705.1:22307137|22307275	chr9	22307137	22307275	2	2_2_0	285	0.014	intron	gene-LOC109081411,	-
NC_031705.1:22950123|23082307	chr9	22950123	23082307	21	11_9_3	3218	0.013	intergenic_region	n/a	+
NC_031705.1:22968517|23053214	chr9	22968517	23053214	2	1_1_1	9	0.308	intergenic_region	n/a	-
NC_031705.1:22996200|23082307	chr9	22996200	23082307	4	3_4_1	3310	0.002	intergenic_region	n/a	+
NC_031705.1:23382264|23426959	chr9	23382264	23426959	10	1_4_6	3870	0.005	intergenic_region	n/a	-
NC_031705.1:23382411|23427109	chr9	23382411	23427109	6	6_1_0	2020	0.006	intergenic_region	n/a	-
NC_031705.1:23497139|23497809	chr9	23497139	23497809	2	1_2_0	8134	0	exon	gene-ddx46,	-
NC_031705.1:23864827|23865897	chr9	23864827	23865897	25	12_12_1	2443	0.02	intergenic_region	n/a	-
NC_031706.1:435387|625041	chr10	435387	625041	3	2_3_1	541	0.011	intron	gene-LOC109089964,	-
NC_031706.1:435759|625437	chr10	435759	625437	2	1_1_1	480	0.008	intron	gene-LOC109089964,	-
NC_031706.1:751814|863811	chr10	751814	863811	12	4_9_4	23	0.511	intergenic_region	n/a	-
NC_031706.1:1944518|1944959	chr10	1944518	1944959	2	2_2_0	39665	0	exon	gene-LOC109089988,	-
NC_031706.1:2473839|2571792	chr10	2473839	2571792	6	2_5_0	809	0.015	intergenic_region	n/a	-
NC_031706.1:2477317|2575387	chr10	2477317	2575387	16	0_10_0	1348	0.023	intergenic_region	n/a	-
NC_031706.1:2479927|2576597	chr10	2479927	2576597	4	0_3_3	1046	0.008	intergenic_region	n/a	-
NC_031706.1:2486831|2578865	chr10	2486831	2578865	1270	209_300_116	982	0.721	intergenic_region	n/a	-
NC_031706.1:2848122|2853686	chr10	2848122	2853686	4	1_2_0	34	0.19	intergenic_region	n/a	+
NC_031706.1:2991175|3158681	chr10	2991175	3158681	2	2_0_1	306	0.013	intergenic_region	n/a	-
NC_031706.1:2993123|3160354	chr10	2993123	3160354	2	2_1_0	335	0.012	intergenic_region	n/a	-
NC_031706.1:3603432|3680471	chr10	3603432	3680471	3	2_1_1	229	0.026	intergenic_region	n/a	-
NC_031706.1:3609485|3704814	chr10	3609485	3704814	2	1_2_0	382	0.01	intergenic_region	n/a	-
NC_031706.1:4165995|4166154	chr10	4165995	4166154	2	2_2_0	2310	0.002	exon	gene-LOC109090390,	+
NC_031706.1:4166992|4337207	chr10	4166992	4337207	5	2_2_0	2875	0.003	intergenic_region	n/a	-
NC_031706.1:5316604|5316851	chr10	5316604	5316851	3	2_3_0	68435	0	exon	gene-LOC109090433,	-
NC_031706.1:5411990|5412344	chr10	5411990	5412344	5	3_2_1	2158	0.005	exon	gene-LOC109090033,	-
NC_031706.1:5970571|6073276	chr10	5970571	6073276	4	1_2_2	2155	0.004	intergenic_region	n/a	-
NC_031706.1:5970571|6073278	chr10	5970571	6073278	2	1_1_1	2154	0.002	intergenic_region	n/a	-
NC_031706.1:5970931|6073332	chr10	5970931	6073332	7	1_3_2	1563	0.009	intergenic_region	n/a	-
NC_031706.1:5986205|6088727	chr10	5986205	6088727	6	2_4_1	1415	0.008	intergenic_region	n/a	-
NC_031706.1:5987229|6090821	chr10	5987229	6090821	2	1_2_1	988	0.004	intergenic_region	n/a	-
NC_031706.1:5996400|6099601	chr10	5996400	6099601	3	1_0_2	168	0.034	intergenic_region	n/a	-
NC_031706.1:6863649|6921174	chr10	6863649	6921174	6	3_3_3	896	0.013	intergenic_region	n/a	-
NC_031706.1:6863957|6921388	chr10	6863957	6921388	18	12_12_5	876	0.039	intergenic_region	n/a	-
NC_031706.1:6868425|6925524	chr10	6868425	6925524	3	3_3_0	234	0.025	intergenic_region	n/a	-
NC_031706.1:6883091|6936567	chr10	6883091	6936567	2	2_1_0	1211	0.003	intergenic_region	n/a	-
NC_031706.1:6884074|6939049	chr10	6884074	6939049	2	1_2_0	1057	0.004	intergenic_region	n/a	-
NC_031706.1:6889283|6947264	chr10	6889283	6947264	6	2_6_0	485	0.024	intergenic_region	n/a	-
NC_031706.1:6945528|7108466	chr10	6945528	7108466	16	2_9_0	427	0.07	intergenic_region	n/a	-
NC_031706.1:6947429|7109130	chr10	6947429	7109130	3	2_2_1	483	0.012	intergenic_region	n/a	-
NC_031706.1:7593467|7701143	chr10	7593467	7701143	12	2_7_4	12731	0.002	intergenic_region	n/a	-
NC_031706.1:8170505|8171895	chr10	8170505	8171895	3	2_1_1	2872	0.002	exon	gene-LOC109090077,	-
NC_031706.1:9178715|9272596	chr10	9178715	9272596	29	18_1_0	191	0.233	intron	gene-LOC109090534,	-
NC_031706.1:9185916|9277742	chr10	9185916	9277742	3	3_0_3	151	0.038	intron	gene-LOC109090534,	-
NC_031706.1:11979403|12165085	chr10	11979403	12165085	2	2_2_0	4270	0.001	intron	gene-LOC109090595,	+
NC_031706.1:11980843|12166472	chr10	11980843	12166472	4	0_4_0	4152	0.002	intron	gene-LOC109090595,	+
NC_031706.1:11981858|12167040	chr10	11981858	12167040	14	1_7_2	5486	0.005	intron	gene-LOC109090595,	+
NC_031706.1:11987505|12171751	chr10	11987505	12171751	4	2_2_0	9581	0.001	intron	gene-LOC109090595,	+
NC_031706.1:12284658|12284804	chr10	12284658	12284804	2	2_2_0	10668	0	intergenic_region	n/a	+
NC_031706.1:13911623|14046004	chr10	13911623	14046004	2	2_2_0	1122	0.004	intergenic_region	n/a	-
NC_031706.1:13915867|14047598	chr10	13915867	14047598	40	3_2_3	1480	0.051	intergenic_region	n/a	-
NC_031706.1:13930163|14068658	chr10	13930163	14068658	1078	124_122_148	37004	0.055	intergenic_region	n/a	-
NC_031706.1:13942511|14077406	chr10	13942511	14077406	4	4_4_0	845	0.009	intergenic_region	n/a	-
NC_031706.1:13977353|13977502	chr10	13977353	13977502	2	2_2_0	3014	0.001	exon	gene-LOC109090648,	+
NC_031706.1:14759263|14849080	chr10	14759263	14849080	5	5_3_0	1083	0.009	intron	gene-LOC109090690,	-
NC_031706.1:14759665|14849323	chr10	14759665	14849323	6	2_6_0	1393	0.009	intron	gene-LOC109090690,	-
NC_031706.1:14764427|14849323	chr10	14764427	14849323	3	3_3_0	635	0.009	intron	gene-LOC109090690,	-
NC_031706.1:14845278|14849323	chr10	14845278	14849323	2	2_2_0	634	0.006	intron	gene-LOC109090690,gene-LOC109090687,	-
NC_031706.1:15089559|15181832	chr10	15089559	15181832	3	2_2_1	1767	0.003	intergenic_region	n/a	-
NC_031706.1:15115779|15199689	chr10	15115779	15199689	291	3_134_2	636	0.478	intergenic_region	n/a	-
NC_031706.1:15133002|15203161	chr10	15133002	15203161	12	2_6_4	117	0.17	intergenic_region	n/a	-
NC_031706.1:15133014|15203161	chr10	15133014	15203161	40	5_20_11	333	0.194	intergenic_region	n/a	-
NC_031706.1:15147264|15147748	chr10	15147264	15147748	2	1_0_2	1825	0.002	exon	gene-LOC109090705,	+
NC_031706.1:15363645|15529271	chr10	15363645	15529271	10	5_0_4	847	0.023	intergenic_region	n/a	-
NC_031706.1:15367181|15532540	chr10	15367181	15532540	5	4_2_1	581	0.017	intergenic_region	n/a	-
NC_031706.1:16014996|16077596	chr10	16014996	16077596	5	3_0_0	3900	0.003	intergenic_region	n/a	-
NC_031706.1:16033566|16093637	chr10	16033566	16093637	2	1_2_1	14	0.222	intergenic_region	n/a	+
NC_031706.1:17815520|17910474	chr10	17815520	17910474	2	1_1_1	3898	0.001	intron	gene-LOC109090191,	+
NC_031706.1:17816565|17911512	chr10	17816565	17911512	7	2_4_0	4271	0.003	intron	gene-LOC109090191,	+
NC_031706.1:17820266|17915664	chr10	17820266	17915664	41	2_8_1	2405	0.033	intron	gene-LOC109090191,	+
NC_031706.1:17820997|17916025	chr10	17820997	17916025	3	1_3_0	2817	0.002	intron	gene-LOC109090191,	+
NC_031706.1:17822467|17918198	chr10	17822467	17918198	255	54_3_20	2423	0.174	intron	gene-LOC109090191,	+
NC_031706.1:17839229|17943196	chr10	17839229	17943196	4	2_0_4	197	0.039	intergenic_region	n/a	+
NC_031706.1:17849136|17952780	chr10	17849136	17952780	11	8_9_1	844	0.025	intergenic_region	n/a	-
NC_031706.1:17849503|17953149	chr10	17849503	17953149	2	1_1_1	319	0.012	intergenic_region	n/a	-
NC_031706.1:18012663|18196010	chr10	18012663	18196010	6	3_2_1	1165	0.01	intergenic_region	n/a	-
NC_031706.1:18108686|18292764	chr10	18108686	18292764	2	2_2_0	32	0.111	intergenic_region	n/a	+
NC_031706.1:18272428|18273815	chr10	18272428	18273815	5	3_3_0	1151	0.009	exon	gene-LOC109090787,	+
NC_031706.1:19908868|20071852	chr10	19908868	20071852	6	2_5_2	1408	0.008	intergenic_region	n/a	+
NC_031706.1:19924874|20081731	chr10	19924874	20081731	2	1_2_1	720	0.006	intergenic_region	n/a	+
NC_031706.1:19927782|20086481	chr10	19927782	20086481	16	1_13_0	2484	0.013	intergenic_region	n/a	+
NC_031706.1:19929981|20088044	chr10	19929981	20088044	6	1_2_1	1886	0.006	intergenic_region	n/a	+
NC_031706.1:19973090|19978751	chr10	19973090	19978751	2	2_1_1	46585	0	exon	gene-LOC109090820,	-
NC_031706.1:21888466|21892167	chr10	21888466	21892167	808	132_13_26	5759	0.219	intron	gene-LOC109090963,	+
NC_031707.1:1799632|1961246	chr11	1799632	1961246	7	3_3_0	295	0.045	intergenic_region	n/a	+
NC_031707.1:1867372|1964632	chr11	1867372	1964632	735	168_141_19	1389	0.514	intergenic_region	n/a	+
NC_031707.1:1879753|1983833	chr11	1879753	1983833	3	3_1_0	4204	0.001	intergenic_region	n/a	+
NC_031707.1:1904336|2002013	chr11	1904336	2002013	2	1_2_0	1021	0.004	intergenic_region	n/a	+
NC_031707.1:2190951|2314055	chr11	2190951	2314055	2	1_1_1	1349	0.003	intergenic_region	n/a	+
NC_031707.1:2516474|2639214	chr11	2516474	2639214	1988	369_248_108	5306	0.428	intergenic_region	n/a	+
NC_031707.1:2533189|2651939	chr11	2533189	2651939	4	3_4_0	1113	0.007	intergenic_region	n/a	-
NC_031707.1:2533408|2652349	chr11	2533408	2652349	2	1_2_0	1152	0.003	intergenic_region	n/a	-
NC_031707.1:2555807|2559647	chr11	2555807	2559647	3	1_2_0	630	0.009	exon	gene-LOC109091026,	-
NC_031707.1:3081911|3214099	chr11	3081911	3214099	2	1_2_0	2196	0.002	intergenic_region	n/a	+
NC_031707.1:4056791|4198836	chr11	4056791	4198836	3	1_1_1	112	0.051	intergenic_region	n/a	-
NC_031707.1:4056791|4199005	chr11	4056791	4199005	4	3_1_3	98	0.075	intergenic_region	n/a	-
NC_031707.1:4072331|4214121	chr11	4072331	4214121	2	1_2_0	1480	0.003	intergenic_region	n/a	+
NC_031707.1:4079330|4222381	chr11	4079330	4222381	3	2_2_0	293	0.02	intergenic_region	n/a	+
NC_031707.1:4562299|4564432	chr11	4562299	4564432	2	2_2_0	486	0.008	intron	gene-LOC109091443,	+
NC_031707.1:5095485|5218053	chr11	5095485	5218053	6	2_5_0	914	0.013	intergenic_region	n/a	+
NC_031707.1:5109091|5229980	chr11	5109091	5229980	10	7_0_3	2145	0.009	intergenic_region	n/a	-
NC_031707.1:5111624|5232996	chr11	5111624	5232996	5	1_4_0	5581	0.002	intergenic_region	n/a	+
NC_031707.1:5794509|5979691	chr11	5794509	5979691	3	2_2_0	385	0.015	intergenic_region	n/a	+
NC_031707.1:5801375|5983238	chr11	5801375	5983238	134	13_55_31	30	0.899	intergenic_region	n/a	+
NC_031707.1:5802601|5983238	chr11	5802601	5983238	17	15_5_10	31	0.523	intergenic_region	n/a	+
NC_031707.1:5886241|5886462	chr11	5886241	5886462	2	2_2_0	1774	0.002	intron	gene-LOC109091476,	+
NC_031707.1:6095172|6174043	chr11	6095172	6174043	2	1_2_0	1206	0.003	intergenic_region	n/a	+
NC_031707.1:7780963|7891079	chr11	7780963	7891079	52	37_4_3	13268	0.008	intergenic_region	n/a	-
NC_031707.1:7897201|7907740	chr11	7897201	7907740	22	16_0_1	7630	0.006	exon	gene-LOC109091537,	-
NC_031707.1:8256703|8313490	chr11	8256703	8313490	4	2_1_0	304	0.026	intergenic_region	n/a	+
NC_031707.1:8261795|8316800	chr11	8261795	8316800	8	2_6_5	1976	0.008	intergenic_region	n/a	-
NC_031707.1:9114032|9114266	chr11	9114032	9114266	2	2_1_0	78	0.049	intron	gene-vapb,	+
NC_031707.1:9356168|9359605	chr11	9356168	9359605	2	2_2_0	1022	0.004	exon	gene-stx16,	+
NC_031707.1:9708018|9907172	chr11	9708018	9907172	2	2_1_0	272	0.014	intergenic_region	n/a	-
NC_031707.1:10030126|10036319	chr11	10030126	10036319	2	2_2_0	502	0.008	exon	gene-LOC109091611,	-
NC_031707.1:10593588|10595737	chr11	10593588	10595737	2	2_2_0	44661	0	exon	gene-LOC109091138,	-
NC_031707.1:10594900|10595688	chr11	10594900	10595688	2	0_1_2	51730	0	exon	gene-LOC109091138,	+
NC_031707.1:10595066|10595702	chr11	10595066	10595702	10	0_6_6	51885	0	exon	gene-LOC109091138,	+
NC_031707.1:10981698|10985446	chr11	10981698	10985446	2	2_1_1	2057	0.002	exon	gene-hibch,	+
NC_031707.1:11996680|12117361	chr11	11996680	12117361	163	102_12_4	303	0.518	intergenic_region	n/a	-
NC_031707.1:11998102|12118380	chr11	11998102	12118380	6	5_2_0	4053	0.003	intergenic_region	n/a	+
NC_031707.1:15886353|15992827	chr11	15886353	15992827	4	4_4_0	86	0.085	intergenic_region	n/a	+
NC_031707.1:16297846|16298152	chr11	16297846	16298152	2	2_2_0	447	0.009	exon	gene-LOC109091772,	-
NC_031707.1:16825983|16925240	chr11	16825983	16925240	64	40_3_0	114	0.529	intergenic_region	n/a	-
NC_031707.1:16901182|16903646	chr11	16901182	16903646	7	2_4_0	1	0.933	intergenic_region	n/a	-
NC_031707.1:17099416|17099645	chr11	17099416	17099645	2	2_2_0	15346	0	intergenic_region	n/a	-
NC_031707.1:17272044|17406438	chr11	17272044	17406438	2	2_0_2	652	0.006	intergenic_region	n/a	-
NC_031707.1:17274025|17407141	chr11	17274025	17407141	13	2_8_0	768	0.033	intergenic_region	n/a	-
NC_031707.1:18020538|18021579	chr11	18020538	18021579	119	53_48_3	15752	0.015	intergenic_region	n/a	-
NC_031708.1:546557|734442	chr12	546557	734442	85	34_45_5	12	0.934	intergenic_region	n/a	-
NC_031708.1:1005248|1006660	chr12	1005248	1006660	2	1_0_2	4365	0.001	exon	gene-LOC109092126,	-
NC_031708.1:1229248|1264666	chr12	1229248	1264666	2	1_2_0	4	0.5	intergenic_region	n/a	+
NC_031708.1:1532315|1688512	chr12	1532315	1688512	2	2_2_0	20	0.167	intergenic_region	n/a	+
NC_031708.1:1537311|1693832	chr12	1537311	1693832	6	3_2_1	3179	0.004	intergenic_region	n/a	-
NC_031708.1:1540510|1695312	chr12	1540510	1695312	4	2_3_1	1249	0.006	intergenic_region	n/a	-
NC_031708.1:1580091|1747848	chr12	1580091	1747848	2	2_1_0	181	0.022	intergenic_region	n/a	-
NC_031708.1:2460603|2554687	chr12	2460603	2554687	3	1_1_2	228	0.026	intergenic_region	n/a	+
NC_031708.1:2663687|2699598	chr12	2663687	2699598	7	5_5_0	28	0.333	intergenic_region	n/a	-
NC_031708.1:2673670|2699598	chr12	2673670	2699598	11	6_9_1	31	0.415	intergenic_region	n/a	-
NC_031708.1:3112969|3233785	chr12	3112969	3233785	3	3_1_0	470	0.013	intergenic_region	n/a	+
NC_031708.1:3156312|3279930	chr12	3156312	3279930	5	3_1_4	77	0.115	intergenic_region	n/a	-
NC_031708.1:3156879|3279930	chr12	3156879	3279930	2	2_0_2	103	0.037	intergenic_region	n/a	-
NC_031708.1:3165488|3287145	chr12	3165488	3287145	3	2_3_0	382	0.015	intergenic_region	n/a	-
NC_031708.1:3839747|4005534	chr12	3839747	4005534	12	6_10_0	388	0.058	intergenic_region	n/a	-
NC_031708.1:3874355|4037074	chr12	3874355	4037074	2	2_1_0	18	0.182	intergenic_region	n/a	+
NC_031708.1:3918599|4082792	chr12	3918599	4082792	4	4_0_4	67	0.107	intergenic_region	n/a	+
NC_031708.1:3929592|4096637	chr12	3929592	4096637	10	8_5_0	94	0.175	intergenic_region	n/a	+
NC_031708.1:4252250|4445702	chr12	4252250	4445702	42	28_32_1	219	0.277	intergenic_region	n/a	+
NC_031708.1:4254716|4445961	chr12	4254716	4445961	176	33_63_2	145	0.708	intergenic_region	n/a	+
NC_031708.1:4295525|4295731	chr12	4295525	4295731	3	2_0_1	51551	0	exon	gene-rpl4,	+
NC_031708.1:4295545|4295731	chr12	4295545	4295731	3	1_0_3	53770	0	exon	gene-rpl4,	+
NC_031708.1:4342693|4436906	chr12	4342693	4436906	42	2_26_0	175	0.324	intergenic_region	n/a	+
NC_031708.1:4345239|4436906	chr12	4345239	4436906	7	6_4_0	313	0.043	intergenic_region	n/a	+
NC_031708.1:4540885|4542479	chr12	4540885	4542479	3	2_3_0	201	0.029	intergenic_region	n/a	-
NC_031708.1:4597499|4726100	chr12	4597499	4726100	2	1_2_0	297	0.013	intergenic_region	n/a	+
NC_031708.1:4644437|4771216	chr12	4644437	4771216	12	2_3_0	2595	0.009	intergenic_region	n/a	+
NC_031708.1:4679383|4791389	chr12	4679383	4791389	18	4_13_0	47	0.434	intergenic_region	n/a	-
NC_031708.1:4693205|4803345	chr12	4693205	4803345	6	2_6_0	2439	0.005	intergenic_region	n/a	+
NC_031708.1:4708296|4820877	chr12	4708296	4820877	2	2_2_0	19	0.174	intergenic_region	n/a	-
NC_031708.1:4708962|4821476	chr12	4708962	4821476	6	4_2_0	24	0.333	intergenic_region	n/a	-
NC_031708.1:5321665|5398962	chr12	5321665	5398962	3	0_1_3	2240	0.003	intergenic_region	n/a	-
NC_031708.1:5593208|5654087	chr12	5593208	5654087	5	2_4_0	2310	0.004	intergenic_region	n/a	-
NC_031708.1:7096045|7185008	chr12	7096045	7185008	1882	261_371_51	1341	0.737	intergenic_region	n/a	+
NC_031708.1:7100703|7188221	chr12	7100703	7188221	7	6_5_0	1430	0.01	intergenic_region	n/a	+
NC_031708.1:7249368|7251073	chr12	7249368	7251073	2	0_2_2	605	0.007	intergenic_region	n/a	-
NC_031708.1:7821431|7825358	chr12	7821431	7825358	4	1_3_1	290	0.027	intergenic_region	n/a	+
NC_031708.1:7821890|7826121	chr12	7821890	7826121	4	1_3_0	277	0.028	intergenic_region	n/a	+
NC_031708.1:7825813|7835202	chr12	7825813	7835202	6	1_6_0	265	0.043	intergenic_region	n/a	+
NC_031708.1:7997857|8119374	chr12	7997857	8119374	7	3_2_1	178	0.073	intergenic_region	n/a	-
NC_031708.1:9175736|9201348	chr12	9175736	9201348	137	76_9_4	49	0.848	intergenic_region	n/a	-
NC_031708.1:11226831|11227005	chr12	11226831	11227005	3	1_3_0	87009	0	exon	gene-LOC109092410,	-
NC_031708.1:11587730|11735954	chr12	11587730	11735954	435	129_5_106	810	0.518	intergenic_region	n/a	-
NC_031708.1:12141216|12274833	chr12	12141216	12274833	11	9_7_3	886	0.024	intergenic_region	n/a	-
NC_031708.1:12145944|12278957	chr12	12145944	12278957	2	2_2_0	590	0.007	intergenic_region	n/a	+
NC_031708.1:12151262|12284295	chr12	12151262	12284295	370	98_56_1	1344	0.355	intergenic_region	n/a	+
NC_031708.1:12151704|12286830	chr12	12151704	12286830	4	3_3_0	2845	0.003	intergenic_region	n/a	+
NC_031708.1:12163770|12296480	chr12	12163770	12296480	4	2_4_2	193	0.04	intergenic_region	n/a	+
NC_031709.1:507785|508023	chr13	507785	508023	3	1_2_0	7896	0.001	exon	gene-ythdc1,	-
NC_031709.1:1841269|1886701	chr13	1841269	1886701	6	2_5_0	15089	0.001	intergenic_region	n/a	-
NC_031709.1:3740143|3803767	chr13	3740143	3803767	5	2_2_0	131	0.071	intergenic_region	n/a	+
NC_031709.1:4443632|4496837	chr13	4443632	4496837	5	4_1_0	2123	0.005	intergenic_region	n/a	-
NC_031709.1:5137226|5275419	chr13	5137226	5275419	2	2_2_0	510	0.008	intergenic_region	n/a	-
NC_031709.1:5176352|5311153	chr13	5176352	5311153	13	5_8_0	518	0.048	intergenic_region	n/a	-
NC_031709.1:5484927|5562466	chr13	5484927	5562466	4	4_3_0	589	0.013	intergenic_region	n/a	-
NC_031709.1:5486590|5563589	chr13	5486590	5563589	5	2_1_0	727	0.014	intergenic_region	n/a	-
NC_031709.1:7208073|7208388	chr13	7208073	7208388	3	2_2_0	7816	0.001	exon	gene-LOC109093103,	+
NC_031709.1:7210190|7216596	chr13	7210190	7216596	3	2_3_0	1259	0.005	intergenic_region	n/a	-
NC_031709.1:7394621|7511061	chr13	7394621	7511061	3	2_2_0	119	0.048	intergenic_region	n/a	+
NC_031709.1:7401732|7519786	chr13	7401732	7519786	3	3_3_0	295	0.02	intergenic_region	n/a	+
NC_031709.1:7412822|7529891	chr13	7412822	7529891	4	3_1_0	1287	0.006	intergenic_region	n/a	+
NC_031709.1:7432178|7551078	chr13	7432178	7551078	2	1_2_0	541	0.007	intergenic_region	n/a	+
NC_031709.1:7433622|7553410	chr13	7433622	7553410	4	4_4_0	38	0.174	intergenic_region	n/a	+
NC_031709.1:7435132|7559274	chr13	7435132	7559274	3	1_3_0	526	0.011	intergenic_region	n/a	+
NC_031709.1:7599788|7765512	chr13	7599788	7765512	3	0_2_2	831	0.007	intergenic_region	n/a	+
NC_031709.1:10131285|10307628	chr13	10131285	10307628	4	3_1_1	520	0.015	intergenic_region	n/a	+
NC_031709.1:10141763|10320977	chr13	10141763	10320977	7	2_5_1	662	0.021	intergenic_region	n/a	+
NC_031709.1:10146612|10325501	chr13	10146612	10325501	21	14_14_1	331	0.113	intergenic_region	n/a	+
NC_031709.1:10149896|10328282	chr13	10149896	10328282	2	2_2_0	502	0.008	intergenic_region	n/a	+
NC_031709.1:10152476|10330923	chr13	10152476	10330923	5	4_1_4	774	0.013	intergenic_region	n/a	+
NC_031709.1:10155503|10333584	chr13	10155503	10333584	16	8_9_0	676	0.045	intergenic_region	n/a	+
NC_031709.1:10192706|10370992	chr13	10192706	10370992	4	2_0_1	543	0.015	intergenic_region	n/a	-
NC_031709.1:10195628|10372718	chr13	10195628	10372718	2	2_2_0	411	0.01	intergenic_region	n/a	-
NC_031709.1:10242819|10243147	chr13	10242819	10243147	3	3_3_0	6559	0.001	exon	gene-LOC109093167,	-
NC_031709.1:11028324|11084980	chr13	11028324	11084980	121	25_47_30	952	0.203	intergenic_region	n/a	-
NC_031709.1:11051084|11111015	chr13	11051084	11111015	8	0_3_4	298	0.051	intergenic_region	n/a	-
NC_031709.1:11051867|11111719	chr13	11051867	11111719	3	2_1_1	135	0.043	intergenic_region	n/a	-
NC_031709.1:11651381|11817471	chr13	11651381	11817471	2	0_2_1	3752	0.001	intergenic_region	n/a	+
NC_031709.1:11693167|11860302	chr13	11693167	11860302	77	34_20_1	2122	0.068	intergenic_region	n/a	+
NC_031709.1:11699203|11869701	chr13	11699203	11869701	6	3_2_0	240	0.048	intergenic_region	n/a	+
NC_031709.1:11949821|12040553	chr13	11949821	12040553	2	1_2_0	545	0.007	intergenic_region	n/a	-
NC_031709.1:13147774|13229366	chr13	13147774	13229366	24	3_11_0	573	0.077	intron	gene-LOC109093256,	+
NC_031709.1:13151558|13151715	chr13	13151558	13151715	2	2_1_0	1539	0.003	intron	gene-LOC109093256,	-
NC_031709.1:13259570|13260151	chr13	13259570	13260151	2	2_1_0	599	0.007	intergenic_region	n/a	-
NC_031709.1:15909768|15909953	chr13	15909768	15909953	2	2_2_0	591	0.007	exon	gene-LOC109093307,	-
NC_031709.1:17688576|17714629	chr13	17688576	17714629	2	1_1_1	893	0.004	intergenic_region	n/a	+
NC_031709.1:17692431|17718700	chr13	17692431	17718700	943	195_216_258	399	0.825	intergenic_region	n/a	+
NC_031709.1:17700190|17702696	chr13	17700190	17702696	7	3_1_4	47996	0	exon	gene-LOC109093342,	+
NC_031709.1:17702455|17702794	chr13	17702455	17702794	2	1_1_1	67491	0	exon	gene-LOC109093342,	+
NC_031709.1:17807899|17811129	chr13	17807899	17811129	2	1_2_0	9	0.308	intron	gene-tada1,	-
NC_031709.1:17841513|17992272	chr13	17841513	17992272	4	2_0_1	518	0.015	intron	gene-LOC109093329,	-
NC_031709.1:20345183|20456439	chr13	20345183	20456439	7	1_3_0	209	0.063	intergenic_region	n/a	+
NC_031709.1:23662074|23787723	chr13	23662074	23787723	15	2_6_4	704	0.041	intergenic_region	n/a	-
NC_031709.1:23923717|24098519	chr13	23923717	24098519	27	20_8_0	568	0.087	intron	gene-LOC109093503,	+
NC_031709.1:24890390|25038705	chr13	24890390	25038705	3	2_2_0	110	0.052	intergenic_region	n/a	+
NC_031709.1:24999563|25009132	chr13	24999563	25009132	7	6_6_0	60	0.189	intergenic_region	n/a	-
NC_031710.1:714469|809346	chr14	714469	809346	3	0_2_2	737	0.008	intergenic_region	n/a	-
NC_031710.1:714469|809380	chr14	714469	809380	3	2_2_0	490	0.012	intergenic_region	n/a	-
NC_031710.1:3813432|3857940	chr14	3813432	3857940	2	2_1_0	31	0.114	intergenic_region	n/a	-
NC_031710.1:5761126|5901468	chr14	5761126	5901468	7	3_2_1	451	0.03	intergenic_region	n/a	-
NC_031710.1:5786299|5925551	chr14	5786299	5925551	8	0_4_3	163	0.089	intergenic_region	n/a	-
NC_031710.1:7102387|7261200	chr14	7102387	7261200	4	3_3_0	4922	0.002	intergenic_region	n/a	+
NC_031710.1:7109467|7262545	chr14	7109467	7262545	70	8_35_0	819	0.146	intergenic_region	n/a	+
NC_031710.1:7255893|7277309	chr14	7255893	7277309	372	166_90_88	219	0.773	intergenic_region	n/a	+
NC_031710.1:8348245|8404678	chr14	8348245	8404678	23	12_16_0	2787	0.016	intergenic_region	n/a	-
NC_031710.1:9754703|9769544	chr14	9754703	9769544	8	6_4_1	27	0.372	intergenic_region	n/a	+
NC_031710.1:9958624|10019750	chr14	9958624	10019750	6	5_2_0	193	0.059	intergenic_region	n/a	+
NC_031710.1:11229031|11399150	chr14	11229031	11399150	114	63_61_3	13	0.946	intergenic_region	n/a	-
NC_031710.1:12003474|12082046	chr14	12003474	12082046	2	2_1_0	310	0.013	intergenic_region	n/a	+
NC_031710.1:12007491|12088179	chr14	12007491	12088179	3	3_1_0	676	0.009	intergenic_region	n/a	-
NC_031710.1:13122025|13285205	chr14	13122025	13285205	28	19_1_0	126	0.308	intergenic_region	n/a	+
NC_031710.1:14290645|14296133	chr14	14290645	14296133	13	2_7_5	119	0.179	intergenic_region	n/a	-
NC_031710.1:14290645|14296377	chr14	14290645	14296377	57	12_21_32	216	0.345	intergenic_region	n/a	-
NC_031710.1:15165050|15185237	chr14	15165050	15185237	182	41_90_44	50	0.879	intergenic_region	n/a	-
NC_031710.1:15165680|15185237	chr14	15165680	15185237	22	16_18_0	94	0.319	intergenic_region	n/a	-
NC_031710.1:15878100|15923623	chr14	15878100	15923623	30	8_6_3	885	0.063	intergenic_region	n/a	+
NC_031710.1:16165321|16339013	chr14	16165321	16339013	6	3_0_4	117	0.093	intergenic_region	n/a	-
NC_031710.1:16173964|16346552	chr14	16173964	16346552	3	2_1_1	371	0.016	intergenic_region	n/a	-
NC_031710.1:16434119|16435225	chr14	16434119	16435225	2	2_1_0	3301	0.001	exon	gene-LOC109094302,	+
NC_031710.1:16750207|16789530	chr14	16750207	16789530	2	2_1_0	384	0.01	intergenic_region	n/a	+
NC_031710.1:16765004|16802910	chr14	16765004	16802910	2	1_1_1	705	0.006	intergenic_region	n/a	+
NC_031710.1:16766174|16805411	chr14	16766174	16805411	2	2_0_1	697	0.006	intergenic_region	n/a	+
NC_031710.1:16845415|16914783	chr14	16845415	16914783	2	1_1_1	57728	0	intron	gene-LOC109094323,	-
NC_031710.1:18191600|18258232	chr14	18191600	18258232	6	1_5_3	2025	0.006	intergenic_region	n/a	-
NC_031710.1:18193185|18262655	chr14	18193185	18262655	2	2_2_0	1819	0.002	intergenic_region	n/a	-
NC_031710.1:18203352|18205304	chr14	18203352	18205304	4	4_3_0	291	0.027	intergenic_region	n/a	-
NC_031711.1:7268|124321	chr15	7268	124321	125	23_11_1	1815	0.121	intergenic_region	n/a	-
NC_031711.1:297375|388446	chr15	297375	388446	2	1_2_0	2203	0.002	intergenic_region	n/a	-
NC_031711.1:1028917|1113693	chr15	1028917	1113693	2	2_1_0	10	0.286	intergenic_region	n/a	-
NC_031711.1:1029309|1114550	chr15	1029309	1114550	4	4_1_0	52	0.133	intergenic_region	n/a	-
NC_031711.1:1029617|1114819	chr15	1029617	1114819	3	3_3_0	77	0.072	intergenic_region	n/a	-
NC_031711.1:1037596|1126526	chr15	1037596	1126526	6	2_2_0	1262	0.009	intergenic_region	n/a	-
NC_031711.1:1780966|1880086	chr15	1780966	1880086	6	2_3_3	1501	0.008	intergenic_region	n/a	+
NC_031711.1:2551117|2670267	chr15	2551117	2670267	2	1_2_0	2517	0.002	intergenic_region	n/a	+
NC_031711.1:3511579|3607063	chr15	3511579	3607063	20	15_15_0	495	0.075	intergenic_region	n/a	+
NC_031711.1:5435325|5584980	chr15	5435325	5584980	637	7_98_7	18267	0.065	intron	gene-LOC109094488,	-
NC_031711.1:5443654|5585111	chr15	5443654	5585111	14530	105_531_1503	17335	0.626	intron	gene-LOC109094488,	-
NC_031711.1:5770276|5848856	chr15	5770276	5848856	2	2_1_0	428	0.009	intergenic_region	n/a	-
NC_031711.1:6227183|6238682	chr15	6227183	6238682	23	20_11_8	365	0.112	intergenic_region	n/a	-
NC_031711.1:6311191|6314573	chr15	6311191	6314573	2	1_2_1	51	0.073	intergenic_region	n/a	-
NC_031711.1:6314430|6370839	chr15	6314430	6370839	2	2_0_1	49	0.075	intergenic_region	n/a	-
NC_031711.1:8311174|8354710	chr15	8311174	8354710	6	6_6_0	374	0.031	intergenic_region	n/a	-
NC_031712.1:318662|319286	chr16	318662	319286	2	1_2_1	1480	0.003	exon	gene-LOC109094756,	-
NC_031712.1:472207|636640	chr16	472207	636640	5	3_5_0	1269	0.008	intergenic_region	n/a	+
NC_031712.1:516456|675890	chr16	516456	675890	3	1_2_1	123	0.047	intergenic_region	n/a	+
NC_031712.1:2471284|2471528	chr16	2471284	2471528	3	3_3_0	24985	0	exon	gene-LOC109095078,	-
NC_031712.1:2694552|2730767	chr16	2694552	2730767	2476	62_530_100	3927	0.558	intergenic_region	n/a	-
NC_031712.1:2958235|3050479	chr16	2958235	3050479	3	3_2_0	734	0.008	intergenic_region	n/a	-
NC_031712.1:2980465|3076970	chr16	2980465	3076970	2	1_2_0	1206	0.003	intergenic_region	n/a	-
NC_031712.1:2997336|3092560	chr16	2997336	3092560	2	2_1_0	558	0.007	intergenic_region	n/a	-
NC_031712.1:4526209|4526697	chr16	4526209	4526697	3	3_1_0	12447	0	exon	gene-LOC109095152,	-
NC_031712.1:4531886|4604339	chr16	4531886	4604339	9	0_2_2	499	0.035	intron	gene-LOC109095152,	-
NC_031712.1:4532909|4606144	chr16	4532909	4606144	3296	561_566_359	9586	0.407	exon	gene-LOC109095152,	-
NC_031712.1:4532909|4606336	chr16	4532909	4606336	8	4_5_3	7523	0.002	exon	gene-LOC109095152,	-
NC_031712.1:4543248|4614093	chr16	4543248	4614093	4	3_1_1	1282	0.006	intergenic_region	n/a	+
NC_031712.1:4735639|4736847	chr16	4735639	4736847	4	0_3_1	1557	0.005	exon	gene-dohh,	-
NC_031712.1:5477961|5524629	chr16	5477961	5524629	78	13_16_46	66	0.703	intergenic_region	n/a	+
NC_031712.1:5478180|5523028	chr16	5478180	5523028	4	0_2_2	484	0.016	intergenic_region	n/a	+
NC_031712.1:5580537|5585952	chr16	5580537	5585952	10	8_8_0	890	0.022	intergenic_region	n/a	+
NC_031712.1:5661361|5672496	chr16	5661361	5672496	3	3_3_0	2935	0.002	intron	gene-tsr2,	-
NC_031712.1:6098318|6098485	chr16	6098318	6098485	3	2_2_0	3254	0.002	exon	gene-LOC109094826,	-
NC_031712.1:7007509|7007849	chr16	7007509	7007849	3	2_2_0	1096	0.005	exon	gene-LOC109095219,	+
NC_031712.1:7610803|7697174	chr16	7610803	7697174	4	4_1_0	23153	0	intergenic_region	n/a	-
NC_031712.1:7861625|7899315	chr16	7861625	7899315	2	1_2_0	333	0.012	intergenic_region	n/a	+
NC_031712.1:7865470|7903666	chr16	7865470	7903666	6	2_1_3	1967	0.006	intergenic_region	n/a	+
NC_031712.1:8135650|8226950	chr16	8135650	8226950	4	1_4_0	1347	0.006	intergenic_region	n/a	+
NC_031712.1:8190660|8241234	chr16	8190660	8241234	3	1_2_0	29	0.171	intergenic_region	n/a	-
NC_031712.1:8214308|8267588	chr16	8214308	8267588	2	1_2_0	29	0.121	intergenic_region	n/a	-
NC_031712.1:8664456|8763209	chr16	8664456	8763209	12	4_3_5	831	0.028	intergenic_region	n/a	-
NC_031712.1:9619250|9700418	chr16	9619250	9700418	5	1_2_1	0	1	intergenic_region	n/a	-
NC_031712.1:11727383|11883823	chr16	11727383	11883823	2	1_2_0	19	0.174	intron	gene-LOC109094907,	-
NC_031712.1:12265785|12337353	chr16	12265785	12337353	6	4_4_2	997	0.012	intergenic_region	n/a	+
NC_031712.1:13163086|13267290	chr16	13163086	13267290	73	4_54_1	329	0.307	intergenic_region	n/a	-
NC_031712.1:13163120|13267290	chr16	13163120	13267290	7	1_5_0	384	0.035	intergenic_region	n/a	-
NC_031712.1:13192011|13346898	chr16	13192011	13346898	2	1_2_0	325	0.012	intergenic_region	n/a	-
NC_031712.1:17198141|17198320	chr16	17198141	17198320	2	2_2_0	125	0.031	intron	gene-LOC109095463,	+
NC_031712.1:17543669|17627531	chr16	17543669	17627531	73	6_48_2	74	0.664	intergenic_region	n/a	-
NC_031712.1:17543669|17634558	chr16	17543669	17634558	10	1_7_2	25	0.444	intergenic_region	n/a	-
NC_031712.1:18150054|18214142	chr16	18150054	18214142	3	3_3_0	17513	0	intergenic_region	n/a	+
NC_031712.1:19127104|19243617	chr16	19127104	19243617	4	1_2_1	142	0.053	intergenic_region	n/a	-
NC_031712.1:19194299|19240287	chr16	19194299	19240287	7	2_4_1	515	0.026	intron	gene-LOC109095019,	-
NC_031712.1:19411509|19412332	chr16	19411509	19412332	3	0_3_1	1196	0.005	exon	gene-c16h1orf35,	+
NC_031712.1:19729474|19874810	chr16	19729474	19874810	2	1_2_0	167	0.023	intergenic_region	n/a	+
NC_031712.1:19746132|19797923	chr16	19746132	19797923	4	3_1_0	2572	0.003	intergenic_region	n/a	+
NC_031713.1:761262|822535	chr17	761262	822535	2	0_1_2	118	0.033	intron	gene-LOC109095653,	-
NC_031713.1:762416|824274	chr17	762416	824274	4	4_2_0	125	0.06	intron	gene-LOC109095653,	-
NC_031713.1:994007|1044105	chr17	994007	1044105	5	4_3_0	31	0.244	intergenic_region	n/a	-
NC_031713.1:1178661|1180432	chr17	1178661	1180432	2	2_2_0	220	0.018	exon	gene-LOC109095656,	+
NC_031713.1:3247277|3375633	chr17	3247277	3375633	2	2_2_0	1252	0.003	intergenic_region	n/a	-
NC_031713.1:3341218|3528185	chr17	3341218	3528185	5	1_5_0	7148	0.001	intergenic_region	n/a	-
NC_031713.1:4012495|4144299	chr17	4012495	4144299	2	2_1_0	3305	0.001	intergenic_region	n/a	+
NC_031713.1:4240708|4251201	chr17	4240708	4251201	20	17_4_5	177	0.184	intergenic_region	n/a	+
NC_031713.1:4416800|4417153	chr17	4416800	4417153	3	3_2_0	527	0.011	exon	gene-LOC109095908,	+
NC_031713.1:6139092|6140142	chr17	6139092	6140142	2	2_1_0	15	0.211	exon	gene-LOC109095935,	+
NC_031713.1:6888738|6946035	chr17	6888738	6946035	4	2_0_3	826	0.01	intergenic_region	n/a	+
NC_031713.1:7953556|8127836	chr17	7953556	8127836	5	1_0_3	555	0.018	intergenic_region	n/a	+
NC_031713.1:8191116|8266549	chr17	8191116	8266549	3	2_2_0	149	0.039	intergenic_region	n/a	-
NC_031713.1:8289986|8291889	chr17	8289986	8291889	3	2_2_0	3110	0.002	exon	gene-lman2,	-
NC_031713.1:8570825|8578840	chr17	8570825	8578840	7	7_1_0	800	0.017	intergenic_region	n/a	+
NC_031713.1:9393071|9398123	chr17	9393071	9398123	2	2_1_0	465	0.009	exon	gene-LOC109095757,	+
NC_031713.1:9453883|9458073	chr17	9453883	9458073	19	13_12_0	566	0.063	intergenic_region	n/a	+
NC_031713.1:11812192|11949162	chr17	11812192	11949162	8	4_2_0	196	0.075	intron	gene-LOC109095779,	+
NC_031713.1:11828232|11964689	chr17	11828232	11964689	2	2_2_0	129	0.03	intron	gene-LOC109095779,	+
NC_031713.1:14899700|15001545	chr17	14899700	15001545	180	113_26_20	474	0.432	intergenic_region	n/a	+
NC_031713.1:14915846|15022989	chr17	14915846	15022989	2	0_2_1	1761	0.002	intergenic_region	n/a	-
NC_031713.1:14926027|15034916	chr17	14926027	15034916	3	0_2_1	1239	0.005	intergenic_region	n/a	-
NC_031713.1:15008456|15008604	chr17	15008456	15008604	3	3_3_0	1530	0.004	intergenic_region	n/a	-
NC_031713.1:15437030|15437566	chr17	15437030	15437566	2	2_2_0	115	0.034	intron	gene-LOC109095831,gene-LOC109096124,	-
NC_031714.1:342790|399097	chr18	342790	399097	3	3_3_0	2	0.75	intergenic_region	n/a	+
NC_031714.1:1902363|1951090	chr18	1902363	1951090	22	7_19_0	255	0.147	intergenic_region	n/a	-
NC_031714.1:2291721|2300103	chr18	2291721	2300103	4	3_0_1	1482	0.005	intron	gene-LOC109096558,	-
NC_031714.1:2294024|2303253	chr18	2294024	2303253	2	1_2_1	3313	0.001	exon	gene-LOC109096558,	+
NC_031714.1:2294575|2303339	chr18	2294575	2303339	8	7_3_1	2952	0.005	exon	gene-LOC109096558,	-
NC_031714.1:2652908|2839080	chr18	2652908	2839080	7	1_3_2	90	0.135	intergenic_region	n/a	-
NC_031714.1:2652908|2843834	chr18	2652908	2843834	78	29_48_24	262	0.373	intergenic_region	n/a	-
[truncated: 20,856 more rows]

## Sheet: barb
chr	circRNA_start	circRNA_end	junction_reads	SM_MS_SMS	non_junction_reads	junction_reads_ratio	circRNA_type	gene_id	strand
chr1	3386721	3387463	184	22_17_6	333	0.525	exon	gene-LOC109045374,	+
chr1	5377660	5428849	6	3_4_0	23	0.343	intergenic_region	n/a	-
chr1	6173587	6208532	13	7_5_0	0	1	intergenic_region	n/a	-
chr1	9967546	10040097	4	2_3_0	1	0.889	intron	gene-LOC109063454,	+
chr2	622984	652020	2	2_0_1	1	0.8	intergenic_region	n/a	+
chr2	17632336	17726654	2	1_2_0	7	0.364	intergenic_region	n/a	+
chr3	6450978	6510299	2	2_2_0	0	1	intergenic_region	n/a	+
chr3	7695419	7696464	3	3_2_0	2	0.75	intron	gene-LOC109099753,	-
chr3	15760726	15902044	479	11_32_13	634	0.602	intron	gene-LOC109100968,	+
chr3	15765809	15917910	291	7_23_1	215	0.73	intergenic_region	n/a	+
chr5	3415875	3538789	3	3_1_0	0	1	intergenic_region	n/a	+
chr5	8770826	8931724	3	1_2_0	5	0.545	intergenic_region	n/a	-
chr5	9076037	9227687	4	3_0_0	7	0.533	intergenic_region	n/a	+
chr5	13335358	13354845	2	2_1_0	18	0.182	intergenic_region	n/a	-
chr5	15033389	15138287	2	1_2_0	0	1	intron	gene-LOC109051503,	-
chr5	16754444	16773944	15	6_6_0	1	0.968	intergenic_region	n/a	+
chr5	19999194	20043759	3	1_3_0	15	0.286	intergenic_region	n/a	-
chr6	49697	140124	27	4_16_0	4	0.931	intergenic_region	n/a	+
chr6	2816286	2931604	2	2_1_0	39	0.093	intergenic_region	n/a	+
chr6	3698085	3856023	4	2_2_0	84	0.087	intergenic_region	n/a	+
chr6	6102118	6205017	2	2_2_0	3	0.571	intergenic_region	n/a	-
chr6	6326245	6459061	8	1_6_0	1	0.941	intergenic_region	n/a	-
chr6	6335381	6463037	3	1_3_0	10	0.375	intergenic_region	n/a	-
chr6	9529346	9605833	2	1_2_0	1	0.8	intergenic_region	n/a	-
chr6	11775035	11896392	8	3_5_0	2814	0.006	intergenic_region	n/a	+
chr6	11775365	11896707	3	2_2_0	1454	0.004	intergenic_region	n/a	+
chr6	16807388	16807585	3	2_1_0	4444	0.001	intron	gene-LOC109061036,	+
chr7	525505	604863	8	2_4_0	10	0.615	intergenic_region	n/a	-
chr7	4309479	4422875	2	2_1_0	9	0.308	intergenic_region	n/a	+
chr7	5256461	5350002	2	2_2_0	5	0.444	intergenic_region	n/a	+
chr8	9717022	9763157	2	2_1_0	3	0.571	intergenic_region	n/a	-
chr8	12717674	12860525	2	1_2_0	4	0.5	intergenic_region	n/a	+
chr8	12789234	12920535	4	3_2_0	1	0.889	intergenic_region	n/a	-
chr8	17376004	17380275	5	2_3_1	0	1	intergenic_region	n/a	-
chr9	2374139	2470125	4	2_2_0	0	1	intergenic_region	n/a	-
chr9	2512278	2530631	10	7_2_0	1	0.952	intergenic_region	n/a	-
chr9	4839167	4978162	9	2_7_0	0	1	intergenic_region	n/a	-
chr9	11012613	11119875	2	1_2_0	0	1	intergenic_region	n/a	-
chr9	23383411	23428836	10	6_2_0	12	0.625	intergenic_region	n/a	-
chr9	23432293	23495952	3	1_3_0	1	0.857	intron	gene-ddx46,	-
chr10	6655164	6655957	4	4_0_0	1	0.889	intergenic_region	n/a	-
chr10	19775401	19898533	4	1_3_0	0	1	intergenic_region	n/a	-
chr11	3088019	3219430	2	2_2_0	1	0.8	intergenic_region	n/a	+
chr11	8255557	8312764	10	6_4_0	14	0.588	intergenic_region	n/a	+
chr12	3294531	3405220	2	2_1_0	13	0.235	intergenic_region	n/a	-
chr12	4295229	4418739	27	5_1_0	498	0.098	intergenic_region	n/a	+
chr12	7102535	7188221	3	1_3_0	2	0.75	intergenic_region	n/a	+
chr12	7497645	7497953	2	2_1_0	774	0.005	exon	gene-LOC109092016,	-
chr13	6480526	6483976	4	3_1_0	3	0.727	intergenic_region	n/a	-
chr13	10108988	10147387	4	3_2_0	0	1	intergenic_region	n/a	+
chr13	23657086	23785318	6	5_3_0	0	1	intergenic_region	n/a	-
chr14	10599539	10666149	3	2_3_0	2	0.75	intergenic_region	n/a	-
chr14	14306804	14378544	2	2_1_0	2	0.667	intergenic_region	n/a	+
chr14	16843305	16911573	3	3_2_0	691	0.009	intron	gene-LOC109094323,	-
chr14	16843552	16911992	2	2_2_0	1099	0.004	intron	gene-LOC109094323,	-
chr15	1038393	1127417	4	2_3_1	10	0.444	intergenic_region	n/a	-
chr15	4302113	4409071	6	3_5_0	2	0.857	intergenic_region	n/a	-
chr16	988495	1067404	2	2_1_0	12	0.25	intron	gene-LOC109095046,	-
chr16	11588181	11725836	6	1_4_0	13	0.48	intergenic_region	n/a	+
chr16	11729186	11883823	3	1_3_0	0	1	intron	gene-LOC109094907,	-
chr16	13133741	13181623	5	3_1_0	8	0.556	intergenic_region	n/a	+
chr17	3216151	3350115	4	4_2_0	1	0.889	intergenic_region	n/a	-
chr17	3233694	3367542	3	2_3_0	3	0.667	intergenic_region	n/a	-
chr17	4935835	4960822	3	3_2_0	18	0.25	intergenic_region	n/a	-
chr18	1893554	1947415	2	1_2_0	0	1	intergenic_region	n/a	-
chr18	1902363	1948999	2	1_2_0	0	1	intergenic_region	n/a	-
chr19	2433793	2573498	2	2_1_0	27	0.129	intron	gene-anks1b,	+
chr19	2505878	2516633	10	1_6_0	1	0.952	intron	gene-anks1b,	-
chr20	9356649	9400345	2	2_2_0	0	1	intergenic_region	n/a	-
chr20	11469181	11547665	4	0_4_0	2361	0.003	intergenic_region	n/a	-
chr21	5588270	5713848	2	1_1_1	146	0.027	intergenic_region	n/a	+
chr22	6579498	6702872	4	2_3_0	9	0.471	intergenic_region	n/a	+
chr23	2197022	2378427	3	3_0_0	4	0.6	intergenic_region	n/a	+
chr24	4905920	5090716	4	3_1_1	1	0.889	intergenic_region	n/a	-
chr25	2703179	2720272	19	9_3_2	0	1	intergenic_region	n/a	-
chr27	6431098	6555171	4	1_2_0	1	0.889	intergenic_region	n/a	-
chr28	4716782	4836533	7	5_3_0	40	0.259	intergenic_region	n/a	+
chr28	9159604	9236666	3	2_2_0	1	0.857	intergenic_region	n/a	+
chr28	18384059	18420599	13	6_7_0	24	0.52	intron	gene-LOC109102899,	+
chr29	3199785	3334477	2	2_2_0	6	0.4	intergenic_region	n/a	-
chr29	8920974	8984353	9	5_7_0	3	0.857	intergenic_region	n/a	+
chr29	11156339	11205654	3	3_1_0	0	1	intergenic_region	n/a	-
chr30	2583613	2684069	2	2_1_0	5	0.444	intergenic_region	n/a	-
chr30	12189177	12351346	7	5_4_0	11	0.56	intergenic_region	n/a	+
chr31	11450493	11627430	2	2_1_0	5	0.444	intergenic_region	n/a	+
chr32	1604461	1733301	2	2_1_0	0	1	intergenic_region	n/a	+
chr32	18887059	18981594	3	1_2_0	1	0.857	intergenic_region	n/a	+
chr33	1483470	1484237	2	2_1_0	2	0.667	intron	gene-LOC109107433,	+
chr33	7274250	7332271	12	8_2_1	2	0.923	intergenic_region	n/a	-
chr33	8210559	8301547	2	2_1_0	15	0.211	intergenic_region	n/a	-
chr33	12700893	12815404	3	2_2_0	4	0.6	intergenic_region	n/a	-
chr34	4443232	4622165	4	2_3_0	1	0.889	intergenic_region	n/a	+
chr34	5418661	5555922	4	1_2_1	17	0.32	intergenic_region	n/a	-
chr34	6801908	6919454	11	4_5_0	18	0.55	intergenic_region	n/a	+
chr34	6913417	7002618	2	2_1_0	7	0.364	intergenic_region	n/a	+
chr35	10372888	10419845	6	4_0_1	6406	0.002	intergenic_region	n/a	+
chr35	10373170	10420092	4	3_1_0	5414	0.001	intergenic_region	n/a	+
chr35	12145332	12292148	2	1_2_0	0	1	intergenic_region	n/a	+
chr35	16822836	16996537	2	1_2_0	46	0.08	intergenic_region	n/a	-
chr35	22080707	22152831	12	5_5_0	0	1	intergenic_region	n/a	+
chr36	11619256	11655341	7	1_3_0	11	0.56	intergenic_region	n/a	-
chr36	17569612	17724040	3	1_3_0	4	0.6	intergenic_region	n/a	-
chr37	2849302	3007012	10	1_7_0	1	0.952	intergenic_region	n/a	+
chr37	9911970	10099184	6	4_2_0	18	0.4	intergenic_region	n/a	-
chr38	409732	409899	7	1_6_1	2775	0.005	intergenic_region	n/a	+
chr38	15754233	15921441	3	3_0_1	4	0.6	intergenic_region	n/a	+
chr38	15776850	15944961	15	7_4_0	16	0.652	intergenic_region	n/a	-
chr38	20809022	20884478	4	4_4_0	34	0.19	intergenic_region	n/a	+
chr39	9625969	9629951	16	7_9_0	35	0.478	intergenic_region	n/a	-
chr39	11736977	11878225	12	5_4_0	0	1	intergenic_region	n/a	-
chr39	12303349	12372243	9	5_6_1	0	1	intergenic_region	n/a	-
chr40	22007792	22193777	2	1_2_0	2	0.667	intergenic_region	n/a	-
chr41	1744778	1887708	2	1_2_0	5	0.444	intergenic_region	n/a	+
chr42	8011330	8153964	2	1_2_0	0	1	intergenic_region	n/a	+
chr42	12651005	12726800	9	6_6_0	12	0.6	intron	gene-LOC109046319,	-
chr42	13229839	13362068	4	4_4_0	14	0.364	intergenic_region	n/a	-
chr43	2384340	2531911	3	1_3_0	3	0.667	intron	gene-LOC109046857,	-
chr43	3349150	3395283	5	2_4_0	3	0.769	intergenic_region	n/a	-
chr44	3628942	3767986	2	1_2_0	0	1	intergenic_region	n/a	-
chr44	5641367	5811983	3	1_3_0	409	0.014	intergenic_region	n/a	+
chr45	1816047	1816212	2	1_2_0	7	0.364	exon	gene-LOC109048329,	-
chr45	4770590	4826620	14	11_2_0	0	1	intergenic_region	n/a	+
chr46	76987	243511	10	6_4_0	17	0.541	intergenic_region	n/a	-
chr47	8647466	8749395	65	11_13_0	1	0.992	intergenic_region	n/a	-
chr47	15847604	15982045	187	25_23_1	8	0.979	intergenic_region	n/a	+
chr47	16500382	16557403	2	2_1_0	1	0.8	intergenic_region	n/a	-
chr48	5559661	5710405	4	3_3_0	4	0.667	intergenic_region	n/a	+
chr49	1924865	2026742	4	2_3_0	1	0.889	intergenic_region	n/a	+
chr49	3094070	3191850	2	2_2_0	21	0.16	intergenic_region	n/a	+
chr50	7555269	7610593	248	14_3_8	723	0.407	intergenic_region	n/a	-

## Sheet: blood
chr	circRNA_start	circRNA_end	junction_reads	SM_MS_SMS	non_junction_reads	junction_reads_ratio	circRNA_type	gene_id	strand
chr1	9440840	9500653	5	3_2_2	17	0.37	intron	gene-LOC109065644,	-
chr1	10204616	10256826	3	2_2_0	15	0.286	intergenic_region	n/a	-
chr2	622984	652020	15	11_4_1	19	0.612	intergenic_region	n/a	+
chr2	2711990	2778954	5	3_3_0	18	0.357	intergenic_region	n/a	-
chr2	6530758	6627345	2	2_2_0	13	0.235	intergenic_region	n/a	-
chr2	8950194	9097804	3	3_1_0	17	0.261	intergenic_region	n/a	+
chr2	12447766	12613885	3	1_2_0	21	0.222	intergenic_region	n/a	-
chr2	17629363	17723413	2	1_2_0	12	0.25	intergenic_region	n/a	+
chr3	2358360	2423757	2	2_2_0	754	0.005	intergenic_region	n/a	+
chr3	2367855	2432821	2	1_2_0	620	0.006	intergenic_region	n/a	+
chr3	6466221	6519773	4	3_2_0	29	0.216	intergenic_region	n/a	+
chr3	7114178	7298512	4	2_4_0	35	0.186	intergenic_region	n/a	-
chr3	10077299	10189319	2	1_2_0	52	0.071	intergenic_region	n/a	+
chr3	10398512	10495964	3	2_1_0	12	0.333	intron	gene-LOC109100094,	-
chr3	14377118	14377262	2	1_2_0	176	0.022	exon	gene-LOC109105243,	-
chr3	15549926	15712003	7	5_1_0	6	0.7	intergenic_region	n/a	-
chr4	1176441	1325108	3	2_2_0	13	0.316	intergenic_region	n/a	+
chr4	1177944	1325458	2	1_2_0	29	0.121	intergenic_region	n/a	+
chr4	5765159	5901004	2	2_0_1	5	0.444	intergenic_region	n/a	+
chr5	2837172	2981130	3	2_1_0	28	0.176	intergenic_region	n/a	+
chr5	2838146	2982967	4	2_1_0	27	0.229	intergenic_region	n/a	+
chr5	4487191	4489634	165	23_6_0	1202	0.215	exon	gene-LOC109048225,	-
chr5	4487191	4489918	2	1_2_0	623	0.006	exon	gene-LOC109048225,	-
chr5	4487282	4489634	2	2_1_0	1701	0.002	exon	gene-LOC109048225,	-
chr5	5388709	5536026	3	1_2_0	5	0.545	intergenic_region	n/a	-
chr5	6471420	6508695	3	3_1_0	2	0.75	intergenic_region	n/a	+
chr5	6547905	6580463	9	7_4_0	9	0.667	intergenic_region	n/a	+
chr5	6627257	6741185	2	2_2_0	15	0.211	intergenic_region	n/a	+
chr5	13181096	13354845	2	2_1_0	44	0.083	intergenic_region	n/a	-
chr5	13335358	13497086	6	3_3_0	39	0.235	intergenic_region	n/a	-
chr5	13335358	13497706	3	2_2_0	35	0.146	intergenic_region	n/a	-
chr5	16754444	16773944	12	2_6_0	0	1	intergenic_region	n/a	+
chr5	20298563	20299588	5	1_4_0	5783	0.002	exon	gene-LOC109053056,	-
chr6	2691046	2854528	2	2_1_0	24	0.143	intergenic_region	n/a	+
chr6	2812799	2925007	2	2_1_0	5	0.444	intergenic_region	n/a	+
chr6	6326245	6459061	8	2_6_0	5	0.762	intergenic_region	n/a	-
chr6	7800533	7965431	50	9_13_0	12	0.893	intergenic_region	n/a	-
chr6	8930799	9083732	2	1_1_1	41	0.089	intergenic_region	n/a	+
chr6	9085275	9085508	3	3_1_0	17	0.261	exon	gene-LOC109062163,	+
chr6	13380777	13466392	3	3_1_0	1	0.857	intergenic_region	n/a	+
chr6	15046672	15049919	2	2_1_0	92	0.042	intron	gene-LOC109060469,	-
chr6	15945518	16004234	3	3_2_0	14	0.3	intergenic_region	n/a	-
chr7	4340741	4402597	5	3_2_0	5	0.667	intergenic_region	n/a	-
chr7	5103511	5149369	19	9_4_0	25	0.603	intergenic_region	n/a	+
chr8	6807049	6808779	2	1_1_1	5261	0.001	exon	gene-LOC109074101,	+
chr8	9717022	9763157	4	4_1_0	18	0.308	intergenic_region	n/a	-
chr8	17376004	17380275	40	9_14_0	10	0.889	intergenic_region	n/a	-
chr8	18778255	18861776	2	1_1_1	4	0.5	intergenic_region	n/a	-
chr9	2512278	2530631	7	3_1_0	3	0.824	intergenic_region	n/a	-
chr9	6001645	6001785	2	2_2_0	92	0.042	exon	gene-LOC109082898,	+
chr9	10737364	10839641	7	2_3_1	118	0.106	intergenic_region	n/a	-
chr9	10746628	10844136	5	0_3_0	32	0.238	intergenic_region	n/a	-
chr9	15271941	15388428	3	2_2_0	41	0.128	intergenic_region	n/a	+
chr9	15272339	15388428	3	3_3_0	34	0.15	intergenic_region	n/a	+
chr9	15290033	15404070	4	0_1_2	27	0.229	intergenic_region	n/a	+
chr10	428507	620655	5	1_5_0	11	0.476	intron	gene-LOC109089964,	-
chr10	6655164	6655957	5	4_1_0	2	0.833	intergenic_region	n/a	-
chr10	13932216	14070519	3	1_2_0	1634	0.004	intergenic_region	n/a	-
chr10	20326759	20331888	4	1_2_0	2	0.8	intron	gene-LOC109090232,	-
chr11	1469105	1469515	2	2_2_0	4349	0.001	exon	gene-LOC109091013,	+
chr11	3161059	3161539	5	1_3_0	15	0.4	intron	gene-LOC109091039,	+
chr11	6077597	6158249	5	1_5_0	25	0.286	intergenic_region	n/a	+
chr11	7784595	7893752	2	2_0_1	2590	0.002	intergenic_region	n/a	-
chr12	4294534	4417393	6	5_2_0	2527	0.005	intergenic_region	n/a	+
chr12	4295229	4418739	193	15_1_0	2197	0.149	intergenic_region	n/a	+
chr12	5590419	5650858	6	3_2_0	3	0.8	intergenic_region	n/a	-
chr12	7102535	7188221	7	2_4_0	29	0.326	intergenic_region	n/a	+
chr12	8977549	9081837	3	2_2_0	23	0.207	intergenic_region	n/a	-
chr13	1844581	1888581	5	5_2_0	21	0.323	intron	gene-LOC109092954,	+
chr13	8793208	8849635	8	7_4_0	5	0.762	intergenic_region	n/a	+
chr13	10108988	10147387	6	4_4_0	0	1	intergenic_region	n/a	+
chr13	10139122	10316183	4	4_2_0	30	0.211	intergenic_region	n/a	+
chr13	10152259	10330787	3	3_2_0	54	0.1	intergenic_region	n/a	+
chr13	10938403	10940329	15	8_6_0	17	0.638	intron	gene-LOC109092684,	+
chr13	12797507	12888990	18	10_1_1	28	0.562	intergenic_region	n/a	-
chr13	17500000	17585279	8	5_2_1	70	0.186	intergenic_region	n/a	-
chr13	19085475	19120564	3	3_1_0	1494	0.004	intergenic_region	n/a	+
chr13	22701879	22760664	4	1_3_0	1	0.889	intergenic_region	n/a	+
chr13	23657086	23785318	82	24_19_0	10	0.943	intergenic_region	n/a	-
chr14	199436	360317	5	4_1_0	130	0.071	intergenic_region	n/a	-
chr14	16843552	16911992	5	4_3_0	3177	0.003	intron	gene-LOC109094323,	-
chr15	4302113	4409071	9	4_5_0	6	0.75	intergenic_region	n/a	-
chr15	5378900	5416443	28	11_2_0	13	0.812	intergenic_region	n/a	-
chr15	8302684	8342712	59	13_1_0	509	0.188	intron	gene-LOC109094709,	+
chr16	2476775	2476973	2	1_2_0	15	0.211	exon	gene-LOC109094791,	-
chr16	2960023	3052176	2	2_1_0	63	0.06	intergenic_region	n/a	-
chr16	11587996	11725836	58	2_17_0	65	0.641	intergenic_region	n/a	+
chr16	11588181	11725836	7	2_2_0	127	0.099	intergenic_region	n/a	+
chr16	11729186	11883823	19	5_5_1	7	0.844	intron	gene-LOC109094907,	-
chr16	13133741	13181623	3	3_1_0	0	1	intergenic_region	n/a	+
chr17	1587887	1672850	2	2_2_0	19	0.174	intergenic_region	n/a	+
chr17	7949565	8125249	8	2_4_0	638	0.024	intergenic_region	n/a	+
chr17	13804477	13951618	20	1_14_0	3	0.93	intergenic_region	n/a	-
chr17	13804682	13951618	2	2_2_0	1	0.8	intergenic_region	n/a	-
chr18	897658	987384	5	2_3_0	3	0.769	intergenic_region	n/a	-
chr18	11222409	11364035	8	5_1_0	173	0.085	intergenic_region	n/a	+
chr18	14364137	14542355	21	3_7_1	11	0.792	intergenic_region	n/a	-
chr18	17632365	17774136	4	1_4_0	45	0.151	intergenic_region	n/a	+
chr18	20126285	20190915	3	2_2_0	31	0.162	intron	gene-LOC109096473,	-
chr19	689326	873473	10	1_6_0	0	1	intergenic_region	n/a	+
chr19	1717716	1804554	9	4_4_0	758	0.023	intergenic_region	n/a	-
chr19	1750072	1835108	6	1_3_0	8	0.6	intergenic_region	n/a	-
chr19	3948345	4120514	18	8_4_0	23	0.61	intergenic_region	n/a	+
chr20	10870811	11013467	2	2_1_0	63	0.06	intergenic_region	n/a	-
chr20	11468790	11547457	5	1_4_0	2430	0.004	intergenic_region	n/a	-
chr21	4144011	4159167	2	1_2_0	34	0.105	intergenic_region	n/a	+
chr21	4184173	4202613	2	1_2_0	2	0.667	intergenic_region	n/a	-
chr21	9886147	10076414	3	3_3_0	41	0.128	intergenic_region	n/a	+
chr22	1907584	1981050	7	3_6_0	1	0.933	intergenic_region	n/a	+
chr22	8210215	8346879	2	2_1_0	25	0.138	intergenic_region	n/a	-
chr23	2868562	3053351	6	3_3_2	177	0.063	intergenic_region	n/a	-
chr23	10153746	10187221	6	5_1_0	24	0.333	intergenic_region	n/a	-
chr24	4661636	4742208	9	1_5_0	7	0.72	intergenic_region	n/a	+
chr24	6002024	6004446	9	3_7_0	107	0.144	exon	gene-LOC109100115,	-
chr24	9251134	9356105	7	2_2_0	4	0.778	exon	gene-vti1a,	+
chr25	2703179	2720272	39	12_5_1	2	0.975	intergenic_region	n/a	-
chr25	6841587	7004159	4	1_3_0	3167	0.003	intergenic_region	n/a	+
chr26	1872197	1888356	12	7_4_0	0	1	intergenic_region	n/a	-
chr26	8887590	8970031	3	1_3_0	3	0.667	intergenic_region	n/a	-
chr26	11947105	12136860	9	8_1_0	1	0.947	intergenic_region	n/a	+
chr26	14844520	14846548	4	3_4_0	1	0.889	exon	gene-LOC109101292,	+
chr27	908236	1056468	22	11_3_0	89	0.331	intergenic_region	n/a	+
chr27	3146225	3258996	10	2_4_0	29	0.408	intergenic_region	n/a	-
chr27	11525237	11655494	3	1_2_0	21	0.222	intergenic_region	n/a	-
chr27	11531041	11659187	4	1_1_2	41	0.163	intergenic_region	n/a	-
chr27	14342397	14465385	5	4_1_0	4	0.714	intergenic_region	n/a	+
chr27	14342397	14508536	3	0_2_2	0	1	intergenic_region	n/a	+
chr28	1514006	1695249	2	1_2_0	27	0.129	intergenic_region	n/a	+
chr28	4698311	4820111	3	2_1_0	357	0.017	intergenic_region	n/a	-
chr28	4727137	4845765	8	3_3_0	8	0.667	intergenic_region	n/a	+
chr28	4729430	4857190	22	6_7_0	10	0.815	intergenic_region	n/a	-
chr28	9164969	9242642	15	2_6_0	31	0.492	intergenic_region	n/a	+
chr28	14763192	14763555	2	2_2_0	10	0.286	exon	gene-LOC109102839,	-
chr28	16153228	16188635	4	4_2_0	18	0.308	intergenic_region	n/a	-
chr28	16154500	16189751	2	2_1_0	14	0.222	intergenic_region	n/a	-
chr28	19015619	19068404	3	0_3_0	20	0.231	intergenic_region	n/a	+
chr29	3407632	3546297	6	3_4_0	3	0.8	intron	gene-LOC109103101,	+
chr30	4773331	4943766	13	6_1_0	8	0.765	intergenic_region	n/a	-
chr31	5106677	5194547	4	4_3_0	10	0.444	intergenic_region	n/a	+
chr31	6696233	6773735	5	4_3_0	3	0.769	intergenic_region	n/a	+
chr31	11105833	11146939	3	1_2_0	22	0.214	intergenic_region	n/a	-
chr31	11450493	11627430	2	2_1_0	9	0.308	intergenic_region	n/a	+
chr31	12251977	12386999	2	1_2_0	27	0.129	intron	gene-LOC109105337,	+
chr31	14036119	14036418	2	2_2_0	2014	0.002	exon	gene-LOC109105358,	+
chr31	14056793	14246685	2	2_1_1	28	0.125	intergenic_region	n/a	-
chr31	19854858	19939558	2	1_2_1	65	0.058	intergenic_region	n/a	-
chr31	23672758	23861165	5	2_4_0	113	0.081	intergenic_region	n/a	-
chr32	18865265	18956109	4	2_1_0	1	0.889	intron	gene-LOC109106114,	+
chr32	23624749	23729337	2	2_1_0	0	1	intergenic_region	n/a	+
chr32	23624749	23729665	2	2_2_0	0	1	intergenic_region	n/a	+
chr32	24166242	24248396	15	2_8_0	13	0.698	intergenic_region	n/a	-
chr33	113629	275680	3	3_1_0	4	0.6	intergenic_region	n/a	+
chr33	113970	276597	5	3_3_0	21	0.323	intergenic_region	n/a	+
chr33	115395	276930	4	1_4_0	18	0.308	intergenic_region	n/a	+
chr33	5122693	5247946	13	6_0_0	5	0.839	intergenic_region	n/a	+
chr33	5741464	5805258	69	4_17_1	7	0.952	intergenic_region	n/a	-
chr33	7274250	7332271	9	5_1_0	4	0.818	intergenic_region	n/a	-
chr33	13169152	13311170	10	5_1_0	13	0.606	intergenic_region	n/a	-
chr33	14417968	14457595	3	1_2_0	8	0.429	intron	gene-LOC109107149,	-
chr33	17645376	17697036	3	3_2_0	57	0.095	intergenic_region	n/a	-
chr33	22181059	22299218	2	2_1_0	34	0.105	intergenic_region	n/a	-
chr33	22268063	22393326	11	4_2_0	20	0.524	intergenic_region	n/a	+
chr34	1320396	1390860	5	4_0_0	3	0.769	intergenic_region	n/a	+
chr34	5418661	5555922	42	4_7_3	258	0.246	intergenic_region	n/a	-
chr34	6913417	7002618	21	10_4_0	10	0.808	intergenic_region	n/a	+
chr35	4681512	4704459	12	4_5_0	89	0.212	intergenic_region	n/a	+
chr35	8492440	8604878	4	1_4_2	42	0.16	intergenic_region	n/a	+
chr35	9481995	9665030	2	2_1_0	15	0.211	intergenic_region	n/a	-
chr35	10309364	10339236	3	1_2_0	1	0.857	intergenic_region	n/a	-
chr35	10372888	10419845	12	11_2_0	19241	0.001	intergenic_region	n/a	+
chr35	10420030	10420339	6	2_4_0	254480	0	exon	gene-LOC109108885,	+
chr35	22080707	22152831	9	7_2_0	1	0.947	intergenic_region	n/a	+
chr36	10687156	10841352	2	2_2_0	9	0.308	intron	gene-LOC109110565,	-
chr36	11875755	11951927	3	3_2_0	8	0.429	intergenic_region	n/a	-
chr36	13893581	14002226	2	2_1_0	2	0.667	intergenic_region	n/a	+
chr36	17583018	17739846	4	4_1_0	49	0.14	intergenic_region	n/a	-
chr36	22263457	22386252	5	2_4_0	11	0.476	intergenic_region	n/a	+
chr37	2849302	3007012	49	9_11_0	24	0.803	intergenic_region	n/a	+
chr37	2853941	3008469	8	1_4_1	84	0.16	intergenic_region	n/a	+
chr37	5794357	5853382	2	1_2_0	1593	0.003	intergenic_region	n/a	+
chr37	8334141	8450033	4	2_3_0	33	0.195	intergenic_region	n/a	-
chr38	2317474	2352723	4	1_3_0	40	0.167	intergenic_region	n/a	-
chr38	8845280	8858851	4	2_2_0	0	1	intergenic_region	n/a	-
chr38	11664504	11790145	2	2_1_0	28	0.125	intergenic_region	n/a	-
chr38	11679269	11790145	27	10_1_0	35	0.607	intergenic_region	n/a	-
chr38	11686296	11816436	2	1_2_0	92	0.042	intergenic_region	n/a	-
chr38	13967260	14008749	12	7_1_0	19	0.558	intergenic_region	n/a	+
chr38	15754233	15921441	11	6_1_1	42	0.344	intergenic_region	n/a	+
chr38	17265459	17293574	8	6_4_0	2	0.889	intergenic_region	n/a	+
chr38	20809022	20884478	8	6_6_0	278	0.054	intergenic_region	n/a	+
chr38	21140658	21182082	2	2_1_0	20	0.167	intergenic_region	n/a	+
chr38	22872091	22965976	2	0_2_1	226	0.017	intergenic_region	n/a	-
chr38	23701006	23791154	5	4_4_0	4	0.714	intergenic_region	n/a	+
chr39	2032950	2179367	16	3_10_0	16	0.667	intergenic_region	n/a	-
chr39	7499420	7679462	2	2_2_0	8	0.333	intergenic_region	n/a	-
chr39	9625969	9629951	2	2_1_0	149	0.026	intergenic_region	n/a	-
chr39	11736977	11878225	25	12_9_1	3	0.943	intergenic_region	n/a	-
chr39	11743143	11821613	4	3_2_0	14	0.364	intergenic_region	n/a	+
chr39	12303349	12318750	18	9_10_0	1	0.973	intergenic_region	n/a	-
chr39	12303349	12372243	14	7_11_0	0	1	intergenic_region	n/a	-
chr40	1003657	1054408	81	20_22_0	13	0.926	intron	gene-med23,	+
chr40	13416137	13429146	5	4_1_0	2	0.833	intron	gene-LOC109113529,	+
chr40	22007792	22193777	7	5_7_0	35	0.286	intergenic_region	n/a	-
chr41	1744778	1887708	8	2_4_0	13	0.552	intergenic_region	n/a	+
chr42	27155	136263	6	4_4_0	3	0.8	intergenic_region	n/a	+
chr42	1704244	1818973	3	2_2_0	73	0.076	intergenic_region	n/a	+
chr42	13229839	13362068	7	3_6_1	39	0.264	intergenic_region	n/a	-
chr43	2384340	2531911	42	12_17_1	31	0.73	intron	gene-LOC109046857,	-
chr43	3349150	3395283	26	9_10_0	6	0.897	intergenic_region	n/a	-
chr43	7660529	7814302	8	6_2_0	0	1	intron	gene-LOC109046596,	-
chr43	8040110	8166037	20	9_16_0	71	0.36	intron	gene-LOC109046613,	-
chr43	11649197	11763277	7	5_2_0	26	0.35	intergenic_region	n/a	+
chr43	12323462	12434859	13	2_4_2	99	0.208	intergenic_region	n/a	+
chr44	505405	564040	44	17_4_0	12	0.88	intron	gene-LOC109047447,	+
chr44	1002887	1007627	7	1_4_0	39	0.264	intron	gene-LOC109047164,	-
chr44	1359975	1375567	14	6_2_0	8	0.778	intergenic_region	n/a	-
chr44	5704172	5875165	4	1_4_0	11	0.421	intergenic_region	n/a	+
chr45	3241582	3345952	21	1_14_0	2	0.955	intergenic_region	n/a	-
chr45	4770590	4826620	38	15_3_0	4	0.95	intergenic_region	n/a	+
chr45	11569066	11688753	2	2_2_0	2	0.667	intergenic_region	n/a	+
chr46	76987	243511	5	4_2_0	22	0.312	intergenic_region	n/a	-
chr46	4117465	4255225	5	1_5_0	21	0.323	intergenic_region	n/a	-
chr47	10045785	10185480	9	4_4_0	161	0.101	intergenic_region	n/a	-
chr47	14767726	14844416	3	3_3_0	1	0.857	intron	gene-LOC109049467,	+
chr47	15847604	15982045	563	40_42_1	51	0.957	intergenic_region	n/a	+
chr48	15011228	15201330	3	2_1_0	6	0.5	intergenic_region	n/a	+
chr49	1924865	2026742	104	14_14_0	23	0.9	intergenic_region	n/a	+
chr49	3092468	3189390	11	7_5_0	125	0.15	intergenic_region	n/a	+
chr49	4148979	4280818	3	3_3_0	53	0.102	intergenic_region	n/a	+
chr49	10512232	10618798	26	9_7_0	71	0.423	intergenic_region	n/a	-
chr50	114085	251889	5	4_5_0	60	0.143	intergenic_region	n/a	-
chr50	3956557	4142546	2	1_2_0	0	1	intergenic_region	n/a	-
chr50	6092429	6102086	15	1_10_1	25	0.545	intergenic_region	n/a	-

## Sheet: bone
chr	circRNA_start	circRNA_end	junction_reads	SM_MS_SMS	non_junction_reads	junction_reads_ratio	circRNA_type	gene_id	strand
chr1	2281200	2398897	3	3_2_0	13	0.316	intergenic_region	n/a	-
chr1	3477076	3504492	4	1_3_3	5	0.615	intergenic_region	n/a	+
chr1	5209228	5323327	4	2_2_1	39	0.17	intron	gene-tmx2,	-
chr1	5246491	5420223	2	1_2_0	1	0.8	intergenic_region	n/a	-
chr1	5367090	5420223	3	3_3_0	1	0.857	intron	gene-LOC109089000,	-
chr1	9958816	9959189	2	2_2_0	251	0.016	exon	gene-LOC109068195,	+
chr1	10201292	10254564	2	2_1_0	131	0.03	intergenic_region	n/a	-
chr1	10204616	10256826	10	3_4_0	87	0.187	intergenic_region	n/a	-
chr1	14360149	14554601	2	1_1_1	168	0.023	intergenic_region	n/a	+
chr2	1664374	1728217	6	5_5_0	28	0.3	intergenic_region	n/a	-
chr2	1667219	1731342	3	1_2_1	40	0.13	intergenic_region	n/a	-
chr2	1667841	1732425	2	2_1_1	62	0.061	intergenic_region	n/a	-
chr2	1954291	2037790	2	2_0_2	35	0.103	intergenic_region	n/a	+
chr2	1957143	2042947	4	2_0_2	57	0.123	intergenic_region	n/a	+
chr2	1968957	2050505	5	0_1_2	9	0.526	intergenic_region	n/a	+
chr2	1984492	2059415	11	2_1_6	14	0.611	intergenic_region	n/a	+
chr2	3185194	3298103	4	3_0_3	23	0.258	intergenic_region	n/a	-
chr2	3554398	3659370	6	0_1_4	19	0.387	intergenic_region	n/a	+
chr2	7140995	7334366	3	2_2_0	1	0.857	intron	gene-LOC109094248,	-
chr2	8961654	9108591	3	1_1_2	41	0.128	intergenic_region	n/a	-
chr2	8968036	9112908	12	2_1_7	14	0.632	intergenic_region	n/a	-
chr2	9273642	9429268	9	7_4_1	23	0.439	intergenic_region	n/a	-
chr2	9295341	9451662	5	4_1_0	14	0.417	intergenic_region	n/a	-
chr2	9858439	10027949	46	31_1_0	56	0.622	intergenic_region	n/a	-
chr2	12449809	12617452	2	1_0_2	107	0.036	intergenic_region	n/a	-
chr2	12462898	12632330	2	1_2_1	83	0.046	intergenic_region	n/a	-
chr2	12709276	12792094	8	4_4_2	242	0.062	intron	gene-agpat3,	-
chr2	13867281	13959881	5	3_3_0	202	0.047	intergenic_region	n/a	-
chr2	16661378	16821354	2	2_1_0	4	0.5	intergenic_region	n/a	+
chr2	17633666	17727267	2	2_2_0	50	0.074	intergenic_region	n/a	+
chr3	1235026	1402496	3	1_3_2	4	0.6	intergenic_region	n/a	-
chr3	1242359	1407254	7	1_6_1	4	0.778	intergenic_region	n/a	-
chr3	1889284	1939817	2	2_1_1	0	1	intergenic_region	n/a	-
chr3	5221078	5280043	34	22_7_15	122	0.358	intron	gene-limk1,	+
chr3	6436451	6522887	3	0_3_3	2	0.75	intergenic_region	n/a	+
chr3	6471308	6522887	4	3_4_0	7	0.533	intergenic_region	n/a	+
chr3	6623673	6624569	2	1_0_2	65	0.058	intergenic_region	n/a	+
chr3	7699940	7827472	5	1_4_0	21	0.323	intergenic_region	n/a	+
chr3	10081432	10192382	4	1_1_2	119	0.063	intergenic_region	n/a	+
chr3	10084430	10192620	4	4_4_0	45	0.151	intergenic_region	n/a	+
chr3	10403998	10499696	4	1_2_3	28	0.222	intron	gene-LOC109100094,	-
chr3	11706672	11707328	2	1_1_1	440	0.009	exon	gene-LOC109104785,	-
chr3	15094593	15095737	3	2_1_0	4343	0.001	exon	gene-LOC109105422,	+
chr3	15178922	15340594	2	2_2_0	0	1	intergenic_region	n/a	+
chr3	15178925	15340594	8	7_6_0	0	1	intergenic_region	n/a	+
chr3	15548059	15710663	3	0_1_3	64	0.086	intergenic_region	n/a	-
chr3	17923935	18103869	12	8_9_0	19	0.558	intergenic_region	n/a	-
chr3	18092230	18228504	131	1_38_4	18979	0.014	intergenic_region	n/a	+
chr3	19615598	19698825	4	3_3_0	3	0.727	intergenic_region	n/a	+
chr3	19620920	19700230	4	1_3_1	1	0.889	intergenic_region	n/a	+
chr4	211085	212437	7	5_6_0	134	0.095	exon	gene-LOC109109265,	+
chr4	1176438	1325108	24	0_7_15	252	0.16	intergenic_region	n/a	+
chr4	2566481	2617580	2	1_2_1	10	0.286	intergenic_region	n/a	+
chr4	4983414	5082827	4	1_2_0	14	0.364	intergenic_region	n/a	+
chr4	4992484	5092795	4	2_3_0	11	0.421	intergenic_region	n/a	+
chr4	5765197	5901004	2	0_1_2	71	0.053	intergenic_region	n/a	+
chr4	6872702	6950669	5	4_2_0	5	0.667	intergenic_region	n/a	+
chr4	7139766	7175294	7	3_4_0	80	0.149	intergenic_region	n/a	-
chr4	7143138	7175294	5	4_4_0	80	0.111	intergenic_region	n/a	-
chr4	9551727	9552965	3	1_2_0	2	0.75	intron	gene-LOC109111930,	-
chr4	10314399	10405964	5	5_3_0	52	0.161	intergenic_region	n/a	-
chr5	2813257	2956513	4	3_0_3	1265	0.006	intergenic_region	n/a	+
chr5	2831717	2974257	3	2_2_0	11	0.353	intergenic_region	n/a	+
chr5	2835914	2978991	32	16_6_4	57	0.529	intergenic_region	n/a	+
chr5	2837172	2981130	3	3_0_3	96	0.059	intergenic_region	n/a	+
chr5	2839808	2984736	7	2_3_1	106	0.117	intergenic_region	n/a	+
chr5	4487191	4489634	110	47_2_27	176	0.556	exon	gene-LOC109048225,	-
chr5	5387554	5535267	2	0_2_1	28	0.125	intergenic_region	n/a	-
chr5	5550413	5654424	5	3_2_1	73	0.12	intergenic_region	n/a	-
chr5	6686068	6697574	6	2_2_1	25	0.324	intergenic_region	n/a	+
chr5	6873817	6992515	3	1_3_0	440	0.013	intergenic_region	n/a	+
chr5	13335358	13497086	5	1_1_1	563	0.017	intergenic_region	n/a	-
chr5	13335358	13497706	5	3_3_2	530	0.019	intergenic_region	n/a	-
chr5	15015835	15120593	3	2_3_0	9	0.4	intergenic_region	n/a	+
chr5	16754444	16773944	56	37_38_5	1	0.991	intergenic_region	n/a	+
chr5	16797704	16949665	7	4_3_0	2722	0.005	intergenic_region	n/a	-
chr5	16799377	16951140	4	2_1_1	2320	0.003	intergenic_region	n/a	-
chr5	17043029	17043707	2	0_2_1	1166	0.003	exon	gene-LOC109052069,	-
chr5	17409226	17526106	18	10_4_0	12	0.75	intron	gene-LOC109046393,	-
chr5	17435841	17560764	4	2_2_0	6	0.571	intergenic_region	n/a	+
chr5	18596219	18611663	2	1_1_2	0	1	intergenic_region	n/a	+
chr5	19757908	19786557	2	2_0_2	366	0.011	exon	gene-LOC109052770,	-
chr5	19771191	19802617	8	5_0_5	40	0.286	intron	gene-LOC109052770,	-
chr5	19999194	20043759	61	32_15_30	71	0.632	intergenic_region	n/a	-
chr5	20122416	20299588	22	1_2_7	42709	0.001	intergenic_region	n/a	-
chr5	20123930	20124245	3	1_0_2	25086	0	exon	gene-LOC109053067,	+
chr5	20129785	20303918	3	2_1_2	8	0.429	intergenic_region	n/a	-
chr5	20138105	20140050	5	4_1_3	68	0.128	exon	gene-LOC109052729,	-
chr5	20298580	20299590	4	1_1_2	45457	0	exon	gene-LOC109053056,	-
chr6	49697	140124	11	2_6_3	1	0.957	intergenic_region	n/a	+
chr6	2691046	2854528	3	2_1_2	69	0.08	intergenic_region	n/a	+
chr6	2787924	2898110	2	2_0_1	13	0.235	intergenic_region	n/a	-
chr6	3499245	3526880	2	0_2_2	89	0.043	exon	gene-LOC109057201,	-
chr6	6114788	6217920	2	0_1_2	14	0.222	intergenic_region	n/a	-
chr6	6122858	6123478	3	1_3_1	12323	0	intergenic_region	n/a	+
chr6	6326245	6459061	34	4_20_8	48	0.586	intergenic_region	n/a	-
chr6	6627566	6703906	12	4_5_1	641	0.036	intergenic_region	n/a	+
chr6	8918852	9071399	4	1_2_1	18	0.308	intergenic_region	n/a	+
chr6	8930799	9083732	6	3_4_1	217	0.052	intergenic_region	n/a	+
chr6	9247319	9395478	4	2_3_0	11	0.421	intergenic_region	n/a	+
chr6	9253721	9253947	2	2_2_0	137036	0	exon	gene-LOC109062546,	+
chr6	9516295	9592068	3	1_1_2	299	0.02	intergenic_region	n/a	-
chr6	10320907	10399737	5	0_3_3	36	0.217	intergenic_region	n/a	-
chr6	10344224	10436723	5	3_3_0	27	0.27	intergenic_region	n/a	-
chr6	10532563	10533542	2	0_1_2	701	0.006	exon	gene-LOC109059078,	-
chr6	10538540	10539623	3	1_2_0	4	0.6	intron	gene-LOC109058858,	+
chr6	11711915	11846104	16	3_0_5	168	0.16	intergenic_region	n/a	-
chr6	11733757	11871801	5	3_0_3	9	0.526	intergenic_region	n/a	-
chr6	11774534	11895201	124	3_1_12	10963	0.022	intergenic_region	n/a	+
chr6	13380777	13466392	54	30_15_20	10	0.915	intergenic_region	n/a	+
chr6	14327464	14508842	7	6_7_0	17	0.452	intergenic_region	n/a	-
chr6	14327713	14508842	91	46_47_1	67	0.731	intergenic_region	n/a	-
chr6	14819326	15018345	18	1_14_0	58	0.383	intergenic_region	n/a	-
chr6	15048732	15053899	10	4_0_6	27	0.426	intron	gene-LOC109060469,	-
chr6	17585646	17610178	5	2_0_1	44	0.185	exon	gene-LOC109062737,	-
chr6	18459168	18565298	4	2_2_0	230	0.034	intergenic_region	n/a	+
chr6	18491949	18653057	2	1_2_0	7	0.364	intergenic_region	n/a	-
chr6	18786086	18962980	7	0_2_5	8	0.636	intergenic_region	n/a	+
chr6	19216203	19354175	2	2_2_0	33	0.108	intergenic_region	n/a	+
chr7	465469	466413	2	0_2_1	8	0.333	exon	gene-xpc,	+
chr7	582235	678253	9	4_1_4	11	0.621	intron	gene-LOC109063693,	+
chr7	1016697	1182231	7	4_1_4	41	0.255	intron	gene-LOC109065617,	+
chr7	3623707	3649004	6	3_4_1	50	0.194	intergenic_region	n/a	-
chr7	3635284	3644489	3	1_2_3	5	0.545	intergenic_region	n/a	-
chr7	3639334	3649004	6	3_3_0	50	0.194	intergenic_region	n/a	-
chr7	4304324	4415735	44	19_19_0	322	0.215	intergenic_region	n/a	+
chr7	5414147	5592739	3	2_2_0	7	0.462	intergenic_region	n/a	+
chr7	10020020	10078306	3	2_1_0	78	0.071	intergenic_region	n/a	-
chr7	10050846	10108239	3	3_3_0	11	0.353	intron	gene-LOC109068585,	+
chr7	11370570	11459413	13	9_7_0	361	0.067	intergenic_region	n/a	+
chr8	4214172	4264628	15	11_5_7	34131	0.001	intergenic_region	n/a	-
chr8	4632673	4756719	6	5_5_1	43	0.218	intergenic_region	n/a	-
chr8	9717022	9763157	53	30_27_2	62	0.631	intergenic_region	n/a	-
chr8	11425153	11480093	14	4_7_0	78	0.264	intergenic_region	n/a	-
chr8	12715783	12858429	3	2_0_2	92	0.061	intergenic_region	n/a	+
chr8	12717459	12860220	9	0_7_2	121	0.129	intergenic_region	n/a	+
chr8	12717674	12860525	4	3_3_0	209	0.037	intergenic_region	n/a	+
chr8	12759699	12899155	20	1_7_11	2	0.952	intergenic_region	n/a	-
chr8	13571773	13631576	2	2_2_0	12	0.25	intergenic_region	n/a	+
chr8	17376004	17380275	29	12_18_6	2	0.967	intergenic_region	n/a	-
chr9	2080379	2081503	4	1_0_2	69387	0	exon	gene-LOC109081998,	-
chr9	2369562	2465809	39	25_27_2	6	0.929	intergenic_region	n/a	-
chr9	3862029	3969344	2	1_2_0	2812	0.001	intron	gene-LOC109079102,	+
chr9	4523848	4655481	29	13_4_3	50	0.537	intergenic_region	n/a	-
chr9	4537754	4671446	4	3_4_0	3	0.727	intergenic_region	n/a	+
chr9	6814293	6940462	2	1_2_0	182	0.022	intergenic_region	n/a	+
chr9	8337744	8375728	4	3_2_1	0	1	intron	gene-LOC109079742,	+
chr9	8740134	8774601	7	3_2_6	4394	0.003	intergenic_region	n/a	-
chr9	10986098	11102341	10	4_5_0	14	0.588	intergenic_region	n/a	-
chr9	13730687	13905723	13	8_8_1	14	0.65	intergenic_region	n/a	-
chr9	13771845	13941511	5	3_2_0	14	0.417	intergenic_region	n/a	-
chr9	17105919	17266270	6	1_3_4	94	0.113	intergenic_region	n/a	-
chr9	17411191	17481732	2	1_2_1	4168	0.001	intron	gene-atp5f1,	+
chr9	17412420	17488147	5	5_2_0	4190	0.002	exon	gene-atp5f1,	+
chr9	22186772	22308237	3	3_1_1	23	0.207	intergenic_region	n/a	+
chr9	22198196	22317370	3	2_2_0	24	0.2	intergenic_region	n/a	+
chr10	431580	622395	5	1_2_3	60	0.143	intron	gene-LOC109089964,	-
chr10	544444	558641	3	3_0_0	35	0.146	intron	gene-LOC109089964,	-
chr10	1389550	1548275	4	3_3_0	5	0.615	intergenic_region	n/a	+
chr10	1544883	1683485	25	3_6_17	42	0.543	intergenic_region	n/a	-
chr10	1548575	1687350	5	5_4_0	0	1	intergenic_region	n/a	+
chr10	2181181	2181850	2	2_2_0	1	0.8	intron	gene-LOC109090328,	+
chr10	2284964	2365775	5	1_1_1	29	0.256	intergenic_region	n/a	+
chr10	2960946	3119222	2	0_2_2	89	0.043	intergenic_region	n/a	-
chr10	2963099	3121567	5	4_5_1	61	0.141	intergenic_region	n/a	-
chr10	4392191	4393528	3	2_1_0	1073	0.006	exon	gene-LOC109090386,	+
chr10	4394917	4395256	3	2_2_0	1232	0.005	exon	gene-LOC109090386,	-
chr10	4467161	4646107	2	2_2_0	21	0.16	intergenic_region	n/a	+
chr10	6847014	6900888	5	3_3_0	62	0.139	intergenic_region	n/a	-
chr10	7000686	7001555	5	2_4_1	1	0.909	intron	gene-LOC109090476,	+
chr10	7172290	7244166	4	3_3_0	0	1	intergenic_region	n/a	-
chr10	9181289	9276652	8	1_4_4	3	0.842	intron	gene-LOC109090534,	-
chr10	9213123	9287602	3	1_3_0	18	0.25	intron	gene-LOC109090534,	-
chr10	11950730	12133756	11	9_3_0	4	0.846	intergenic_region	n/a	+
chr10	13930842	14069495	3	1_0_2	72960	0	intergenic_region	n/a	-
chr10	13941142	14077406	10	2_5_4	9	0.69	intergenic_region	n/a	-
chr10	14068798	14069510	2	1_0_2	68600	0	exon	gene-LOC109090671,	-
chr10	14068798	14069769	6	1_2_5	76870	0	exon	gene-LOC109090671,	-
chr10	14761691	14849772	10	4_7_0	23	0.465	intron	gene-LOC109090690,	-
chr10	15133002	15199689	10	5_9_0	77	0.206	intergenic_region	n/a	-
chr10	15354744	15519014	5	4_1_0	2	0.833	intergenic_region	n/a	+
chr10	19788978	19803901	2	1_1_1	51	0.073	intron	gene-LOC109090225,	-
chr10	19939860	20097232	2	2_2_0	319	0.012	intergenic_region	n/a	+
chr10	20615603	20740437	8	1_5_2	118046	0	intergenic_region	n/a	-
chr10	20662080	20662479	2	2_2_0	1313	0.003	exon	gene-LOC109090840,	-
chr10	20737579	20823544	31	12_3_13	5	0.925	intergenic_region	n/a	+
chr10	20739095	20740437	3	2_3_1	117972	0	exon	gene-LOC109090240,	-
chr11	2190633	2310123	2	2_2_0	2	0.667	intergenic_region	n/a	+
chr11	2733442	2882690	4	3_0_3	87	0.084	intergenic_region	n/a	+
chr11	2737625	2885189	4	3_0_3	95	0.078	intergenic_region	n/a	+
chr11	3088019	3219430	31	1_11_20	9	0.873	intergenic_region	n/a	+
chr11	3089643	3223534	3	2_0_2	63	0.087	intergenic_region	n/a	+
chr11	4102524	4243043	2	1_0_2	79	0.048	intergenic_region	n/a	-
chr11	5796158	5981307	5	4_1_3	2	0.833	intergenic_region	n/a	+
chr11	5798457	5981307	5	3_1_2	0	1	intergenic_region	n/a	+
chr11	6102276	6241103	3	2_2_0	42	0.125	intergenic_region	n/a	-
chr11	6631714	6698346	15	6_1_6	7	0.811	intergenic_region	n/a	-
chr11	6632438	6698346	6	5_0_5	7	0.632	intergenic_region	n/a	-
chr11	6835433	7005038	27	14_1_17	0	1	intergenic_region	n/a	-
chr11	8262859	8318935	2	2_2_0	48	0.077	intergenic_region	n/a	-
chr11	8269455	8324508	11	7_6_0	9	0.71	intergenic_region	n/a	-
chr11	9476505	9478513	2	2_2_0	692	0.006	intron	gene-LOC109091589,	+
chr11	10410526	10594927	2	1_2_0	1908	0.002	intergenic_region	n/a	-
chr11	10690148	10861018	7	3_4_2	100	0.123	intergenic_region	n/a	+
chr11	10981601	11018262	3	2_0_1	43	0.122	exon	gene-hibch,	-
chr11	12000328	12120190	8	1_0_8	238	0.063	intergenic_region	n/a	-
chr11	16635229	16759868	2	2_0_2	1	0.8	intergenic_region	n/a	-
chr11	17274206	17408717	2	2_2_0	533	0.007	intergenic_region	n/a	-
chr12	35851	108517	26	11_19_4	92	0.361	intron	gene-LOC109092102,	-
chr12	288342	288594	3	3_1_0	554	0.011	exon	gene-LOC109091918,	+
chr12	2818955	2885531	4	2_2_0	211	0.037	intergenic_region	n/a	+
chr12	2824826	2890240	7	1_3_0	347	0.039	intergenic_region	n/a	+
chr12	3162774	3284705	5	0_4_4	48	0.172	intergenic_region	n/a	-
chr12	3170853	3290950	4	2_1_0	946	0.008	intergenic_region	n/a	-
chr12	3178046	3300074	25	16_18_1	64	0.439	intergenic_region	n/a	+
chr12	3707052	3885387	6	4_4_0	93	0.114	intergenic_region	n/a	+
chr12	3900036	4060364	4	0_2_4	90	0.082	intergenic_region	n/a	+
chr12	3923769	4090423	218	30_1_77	168	0.722	intergenic_region	n/a	+
chr12	4248078	4442860	6	3_2_1	73	0.141	intergenic_region	n/a	+
chr12	4294534	4295731	7	5_0_3	58204	0	exon	gene-rpl4,	+
chr12	4295494	4419040	11118	471_427_330	43424	0.339	intergenic_region	n/a	+
chr12	4624328	4751761	24	13_16_0	15	0.762	intergenic_region	n/a	+
chr12	4988485	4990677	7	0_4_4	10	0.583	exon	gene-LOC109092253,	-
chr12	5376210	5377987	3	2_1_1	341	0.017	intergenic_region	n/a	+
chr12	5590419	5650858	34	20_22_3	10	0.872	intergenic_region	n/a	-
chr12	7102535	7188221	8	7_6_0	75	0.176	intergenic_region	n/a	+
chr12	7493962	7494255	5	3_2_0	63626	0	exon	gene-LOC109092016,	+
chr12	7498383	7499054	2	2_0_2	123307	0	exon	gene-LOC109092016,	-
chr12	7499893	7500681	8	3_1_3	55800	0	exon	gene-LOC109092016,	-
chr12	7810632	7822283	38	26_13_16	8	0.905	intergenic_region	n/a	+
chr12	8015521	8137175	14	9_7_3	141	0.166	intergenic_region	n/a	+
chr12	8972790	9077499	7	5_5_1	110	0.113	intergenic_region	n/a	+
chr12	9296515	9402657	3	2_2_0	9	0.4	intergenic_region	n/a	+
chr12	9302140	9404714	4	4_2_0	6	0.571	intergenic_region	n/a	+
chr12	11588364	11736796	7	4_0_0	118	0.106	intergenic_region	n/a	-
chr12	12151704	12286965	5	2_0_3	165	0.057	intergenic_region	n/a	+
chr13	790516	799892	4	0_1_3	132	0.057	intergenic_region	n/a	+
chr13	1844581	1888581	121	61_54_1	161	0.6	intron	gene-LOC109092954,	+
chr13	2809016	2811607	3	2_0_2	2304	0.003	exon	gene-LOC109092986,	-
chr13	5159860	5295707	5	2_1_0	4	0.714	intergenic_region	n/a	-
chr13	5481026	5558646	2	2_2_0	34	0.105	intergenic_region	n/a	-
chr13	9195131	9289227	3	1_2_0	190	0.031	intergenic_region	n/a	+
chr13	9200288	9200535	2	2_2_0	158	0.025	exon	gene-LOC109092659,	+
chr13	9377025	9383218	4	1_4_0	0	1	intron	gene-LOC109093148,	-
chr13	9377025	9483870	7	2_6_0	13	0.519	intergenic_region	n/a	-
chr13	9426457	9525314	4	1_2_2	111	0.067	intergenic_region	n/a	+
chr13	10108988	10147387	9	6_6_0	0	1	intergenic_region	n/a	+
chr13	10124174	10305514	4	4_1_0	10	0.444	intergenic_region	n/a	+
chr13	10136612	10313159	3	2_1_0	13	0.316	intergenic_region	n/a	+
chr13	10139098	10316183	5	3_1_1	33	0.233	intergenic_region	n/a	+
chr13	10146636	10325501	2	2_2_0	46	0.08	intergenic_region	n/a	+
chr13	10161731	10339578	2	2_2_0	142	0.027	intergenic_region	n/a	+
chr13	11692820	11860302	16	7_8_2	88	0.267	intergenic_region	n/a	+
chr13	11692823	11860302	7	6_5_1	88	0.137	intergenic_region	n/a	+
chr13	12445543	12496537	3	3_3_0	61	0.09	intergenic_region	n/a	-
chr13	12797507	12888990	336	104_18_31	21	0.97	intergenic_region	n/a	-
chr13	12876464	12939925	17	0_12_1	930	0.035	intergenic_region	n/a	-
chr13	13147541	13229173	6	3_3_2	84	0.125	intron	gene-LOC109093256,	+
chr13	13150358	13232455	46	29_18_14	75	0.551	intron	gene-LOC109093256,	+
chr13	13630763	13680811	6	3_1_0	41	0.226	intergenic_region	n/a	-
chr13	16516815	16628624	2	2_0_2	44	0.083	intergenic_region	n/a	-
chr13	16606861	16611151	20	1_9_12	24	0.625	intergenic_region	n/a	+
chr13	17488127	17574153	2	2_1_0	104	0.037	intergenic_region	n/a	-
chr13	17687635	17713765	2	0_1_2	4	0.5	intergenic_region	n/a	+
chr13	17841012	17991572	2	2_2_0	9	0.308	intron	gene-LOC109093329,	-
chr13	20909043	21058743	10	6_3_1	5	0.8	intergenic_region	n/a	+
chr13	24874745	25028525	23	13_11_6	23	0.667	intergenic_region	n/a	+
chr14	510668	658152	8	0_5_3	374	0.041	intergenic_region	n/a	-
chr14	657469	669149	26	2_12_3	609	0.079	intergenic_region	n/a	-
chr14	663720	674283	2	2_2_0	35	0.103	intergenic_region	n/a	-
chr14	5183565	5299181	4	1_2_2	1557	0.005	intergenic_region	n/a	-
chr14	5769852	5909938	2	2_2_0	153	0.025	intergenic_region	n/a	-
chr14	6803281	6873048	26	4_2_7	40	0.565	intergenic_region	n/a	-
chr14	7256177	7277309	2	2_1_1	1	0.8	intergenic_region	n/a	+
chr14	8348716	8404678	22	14_14_0	159	0.217	intergenic_region	n/a	-
chr14	9958476	10019374	5	2_5_0	9	0.526	intergenic_region	n/a	+
chr14	10599539	10666149	56	24_32_8	58	0.659	intergenic_region	n/a	-
chr14	11885245	11961147	2	2_1_1	0	1	intergenic_region	n/a	-
chr14	12462739	12474233	4	1_3_0	3	0.727	intergenic_region	n/a	-
chr14	14014615	14014918	5	1_2_2	10112	0.001	exon	gene-LOC109094252,	+
chr14	14031179	14217955	3	2_1_0	28	0.176	intergenic_region	n/a	+
chr14	14049551	14235042	572	0_4_34	43643	0.026	intergenic_region	n/a	+
chr14	14055285	14058159	4	2_1_2	50466	0	intron	gene-LOC109094281,	+
chr14	14057071	14241852	7	1_0_4	121193	0	intergenic_region	n/a	+
chr14	14057378	14242344	5	2_0_3	66017	0	intergenic_region	n/a	+
chr14	14057378	14242408	3	1_0_3	28286	0	intergenic_region	n/a	+
chr14	14057443	14242211	2	2_2_0	63350	0	intergenic_region	n/a	+
chr14	14057462	14242211	27	1_11_10	63473	0.001	intergenic_region	n/a	+
chr14	14058054	14241983	3	2_2_0	60142	0	intergenic_region	n/a	+
chr14	14058070	14241983	2	2_2_0	64913	0	intergenic_region	n/a	+
chr14	14058295	14242211	3	2_2_0	76533	0	intergenic_region	n/a	+
chr14	14058575	14242211	6	5_5_2	76379	0	intergenic_region	n/a	+
chr14	14058575	14242344	2	2_0_2	67766	0	intergenic_region	n/a	+
chr14	14062230	14244003	2445	92_3_22	55495	0.081	intergenic_region	n/a	+
chr14	14745472	14749822	2	0_1_2	814	0.005	exon	gene-LOC109093835,	-
chr14	15610329	15631138	3	2_2_0	8	0.429	intergenic_region	n/a	+
chr14	15887060	15926079	4	4_4_0	24	0.25	intergenic_region	n/a	+
chr14	15887060	15927251	6	6_6_0	24	0.333	intergenic_region	n/a	+
chr14	16434718	16505853	5	2_2_1	768	0.013	intergenic_region	n/a	+
chr14	16766135	16805411	64	34_15_9	98	0.566	intergenic_region	n/a	+
chr14	16843874	16914328	2	0_1_2	48675	0	intron	gene-LOC109094323,	-
chr14	17507181	17544352	13	10_2_2	3	0.897	intergenic_region	n/a	-
chr14	18355263	18355461	2	2_1_0	308	0.013	exon	gene-acer2,	-
chr15	1035497	1125321	4	3_3_0	54	0.129	intergenic_region	n/a	-
chr15	5378900	5416443	171	69_19_3	7	0.98	intergenic_region	n/a	-
chr15	8302684	8342712	220	78_67_19	740	0.373	intron	gene-LOC109094709,	+
chr15	8302684	8343358	3	2_2_0	732	0.008	intron	gene-LOC109094709,	+
chr16	510598	675890	13	8_6_0	2	0.929	intergenic_region	n/a	+
chr16	1777124	1923028	3	1_3_0	3	0.667	intergenic_region	n/a	-
chr16	2468764	2471482	7	1_1_3	57694	0	exon	gene-LOC109095078,	-
chr16	2471318	2471482	2	2_2_0	53490	0	exon	gene-LOC109095078,	-
chr16	2527412	2622087	4	2_2_0	951	0.008	intergenic_region	n/a	+
chr16	2926177	2928279	2	2_2_0	107	0.036	exon	gene-LOC109095097,	-
chr16	4532909	4606407	3	2_2_0	1103	0.005	intron	gene-LOC109095152,	-
chr16	4532909	4606410	6	1_4_2	1103	0.011	intron	gene-LOC109095152,	-
chr16	5919237	6099078	6	5_2_0	2	0.857	intron	gene-LOC109094826,	+
chr16	7145494	7151938	4	2_2_0	48	0.143	intergenic_region	n/a	+
chr16	7607831	7607976	6	2_5_0	16840	0.001	intergenic_region	n/a	-
chr16	7866952	7905111	3	1_3_2	215	0.027	intergenic_region	n/a	+
chr16	8189668	8239784	3	2_3_0	5	0.545	intergenic_region	n/a	-
chr16	11587996	11725836	233	4_85_12	62	0.883	intergenic_region	n/a	+
chr16	11588181	11725836	6	4_0_4	403	0.029	intergenic_region	n/a	+
chr16	11729186	11880736	4	2_3_0	91	0.081	intron	gene-LOC109094907,	-
chr16	11729186	11883823	103	28_36_0	6	0.972	intron	gene-LOC109094907,	-
chr16	12113924	12159136	3	2_2_0	10	0.375	intron	gene-LOC109095362,	+
chr16	13181191	13337604	8	2_0_4	82	0.163	intergenic_region	n/a	+
chr16	15991849	16052658	14	10_10_0	2	0.933	intergenic_region	n/a	-
chr16	15992698	16052658	16	12_12_0	3	0.914	intergenic_region	n/a	-
chr16	17294386	17356937	13	7_4_4	167	0.135	intron	gene-LOC109094983,	-
chr16	17294639	17356937	7	5_2_3	260	0.051	intron	gene-LOC109094983,	-
chr16	19546679	19622473	2	2_1_0	4	0.5	intergenic_region	n/a	+
chr17	1586353	1670666	6	2_5_1	163	0.069	intergenic_region	n/a	+
chr17	1780850	1977808	2	0_1_2	146	0.027	intergenic_region	n/a	-
chr17	3216151	3350115	14	10_1_0	0	1	intergenic_region	n/a	-
chr17	3220669	3355264	3	2_3_1	176	0.033	intergenic_region	n/a	-
chr17	3225151	3361009	2	1_2_1	259	0.015	intergenic_region	n/a	-
chr17	3234039	3367888	8	5_6_0	165	0.088	intergenic_region	n/a	-
chr17	3990278	4132311	6	4_5_1	18	0.4	intergenic_region	n/a	+
chr17	5105700	5229741	21	14_14_0	59	0.416	intergenic_region	n/a	-
chr17	5115714	5231541	3	2_3_0	68	0.081	intergenic_region	n/a	-
chr17	6141011	6143347	3	2_1_1	136	0.042	exon	gene-LOC109095935,	+
chr17	6178650	6179337	2	2_1_1	4224	0.001	exon	gene-LOC109095935,	+
chr17	8671654	8678872	9	4_5_0	9	0.667	intron	gene-LOC109095997,	-
chr17	10232615	10312624	2	2_2_0	28	0.125	intergenic_region	n/a	+
chr17	10244673	10330866	12	6_4_0	26	0.48	intergenic_region	n/a	+
chr17	14898956	15001545	65	22_7_26	67	0.66	intergenic_region	n/a	+
chr17	14919785	15026458	4	2_2_3	127	0.059	intergenic_region	n/a	-
chr17	15796068	15796890	3	2_2_0	0	1	intron	gene-LOC109095837,	-
chr18	897658	987384	69	4_32_6	115	0.545	intergenic_region	n/a	-
chr18	897658	987387	22	3_18_1	112	0.282	intergenic_region	n/a	-
chr18	1902363	1948999	6	2_3_1	19	0.387	intergenic_region	n/a	-
chr18	2924099	3078306	154	64_81_13	125	0.711	intergenic_region	n/a	-
chr18	3979897	4146761	4	2_3_0	2	0.8	intergenic_region	n/a	+
chr18	4100715	4145444	4	3_3_0	2	0.8	intergenic_region	n/a	+
chr18	5611308	5738753	2	1_2_0	197	0.02	intergenic_region	n/a	+
chr18	8941759	8941985	3	0_1_2	164	0.035	exon	gene-LOC109096305,	-
chr18	10345559	10431784	16	1_12_7	5	0.865	intergenic_region	n/a	+
chr18	10354983	10436486	3	1_1_2	25	0.194	intergenic_region	n/a	+
chr18	11232322	11374232	174	1_45_4	2719	0.113	intergenic_region	n/a	+
chr18	11316973	11320368	2	1_0_2	171	0.023	intron	gene-LOC109096748,gene-LOC109096753,	+
chr18	11415157	11563524	4	4_2_0	31	0.205	intergenic_region	n/a	-
chr18	12201731	12204134	2	2_0_2	1923	0.002	exon	gene-LOC109096335,	-
chr18	12218494	12220689	4	2_3_0	104	0.071	exon	gene-LOC109096335,	-
chr18	13192919	13274516	9	3_5_0	1	0.947	intergenic_region	n/a	+
chr18	14120066	14228535	2	1_2_0	20	0.167	intergenic_region	n/a	-
chr18	14364137	14542355	174	42_12_81	17	0.953	intergenic_region	n/a	-
chr18	14377591	14557507	2	2_2_0	33	0.108	intergenic_region	n/a	+
chr18	16502243	16635559	3	2_0_2	16	0.273	intergenic_region	n/a	-
chr18	17025569	17127427	4	2_3_0	22	0.267	intron	gene-LOC109096888,	-
chr18	17575641	17716084	12	7_4_2	6	0.8	intergenic_region	n/a	+
chr18	17575641	17720186	12	9_8_1	9	0.727	intergenic_region	n/a	+
chr18	17630023	17774136	9	0_7_7	25	0.419	intergenic_region	n/a	+
chr18	17630035	17774136	6	0_5_3	75	0.138	intergenic_region	n/a	+
chr18	20153846	20311146	12	2_1_6	33	0.421	intron	gene-LOC109096473,	-
chr18	20194787	20305925	6	4_4_0	31	0.279	intron	gene-LOC109096473,gene-LOC109096961,	-
chr18	20518404	20530782	3	3_0_0	280	0.021	exon	gene-LOC109096478,	-
chr18	21807675	21808670	3	1_1_1	135024	0	exon	gene-LOC109097019,	+
chr19	1189861	1194537	7	4_4_0	45	0.237	intron	gene-LOC109097309,	-
chr19	1374015	1489728	9	3_2_4	6	0.75	intergenic_region	n/a	+
chr19	1717579	1804540	6	0_4_5	13360	0.001	intergenic_region	n/a	-
chr19	1717579	1805485	5	0_5_1	20985	0	intergenic_region	n/a	-
chr19	2433793	2573498	40	28_21_7	64	0.556	intron	gene-anks1b,	+
chr19	2624285	2726117	13	11_9_0	14	0.65	intergenic_region	n/a	+
chr19	2881867	3034477	2	2_1_1	16	0.2	intergenic_region	n/a	-
chr19	3861203	3929312	18	9_10_1	58	0.383	intergenic_region	n/a	+
chr19	3948345	4120514	23	22_2_1	52	0.469	intergenic_region	n/a	+
chr19	3955210	4138517	8	5_6_0	44	0.267	intergenic_region	n/a	+
chr19	5611219	5665244	24	16_14_0	142	0.253	intergenic_region	n/a	-
chr19	5614006	5669292	47	23_17_6	101	0.482	intergenic_region	n/a	-
chr19	6289840	6410907	8	6_3_0	29	0.356	intergenic_region	n/a	-
chr19	6295574	6416637	4	3_3_1	0	1	intergenic_region	n/a	-
chr20	1668760	1764084	21	15_15_0	21	0.667	intergenic_region	n/a	-
chr20	1680069	1781963	3	0_3_0	304	0.019	intergenic_region	n/a	-
chr20	1815475	1899123	4	0_3_3	43	0.157	intron	gene-LOC109097780,	-
chr20	5902652	6035277	7	5_5_0	64	0.179	intergenic_region	n/a	+
chr20	5903572	6035808	11	5_8_1	45	0.328	intergenic_region	n/a	+
chr20	7206512	7311169	6	4_0_4	90	0.118	intergenic_region	n/a	+
chr20	8454423	8548590	5	3_3_1	181	0.052	intergenic_region	n/a	+
chr20	8456231	8550433	53	23_4_9	206	0.34	intergenic_region	n/a	+
chr20	9987353	10144446	3	2_0_3	72	0.077	intergenic_region	n/a	+
chr20	10874615	11016661	27	14_16_3	37	0.593	intergenic_region	n/a	-
chr20	11213641	11345398	8	1_4_3	223	0.067	intergenic_region	n/a	+
chr20	12415309	12554118	2	2_2_0	44	0.083	intergenic_region	n/a	-
chr20	15074690	15176529	90	42_55_3	160	0.529	intergenic_region	n/a	+
chr20	16119807	16122261	7	7_7_0	350	0.038	exon	gene-LOC109098146,	-
chr20	16494293	16550530	10	8_1_0	319	0.059	intergenic_region	n/a	-
chr21	284233	391447	2	1_2_0	134	0.029	intergenic_region	n/a	-
chr21	988328	1159976	2	2_0_2	61	0.062	intergenic_region	n/a	-
chr21	1743537	1861754	2	2_1_0	249	0.016	intergenic_region	n/a	+
chr21	4184778	4202759	2	2_1_0	16	0.2	intergenic_region	n/a	-
chr21	5286559	5313265	576	122_86_61	1873	0.381	intron	gene-LOC109098474,gene-LOC109098473,	+
chr21	5295080	5320381	2	1_1_1	73	0.052	intergenic_region	n/a	-
chr21	5447772	5576350	6	5_6_1	7	0.632	intergenic_region	n/a	+
chr21	5628154	5731823	40	17_11_10	11	0.879	intergenic_region	n/a	-
chr21	9713207	9713941	6	0_2_3	3385	0.004	exon	gene-LOC109098327,	+
chr21	9905675	10097972	3	1_1_2	75	0.074	intergenic_region	n/a	+
chr21	12053883	12062159	20	10_12_2	28	0.588	intergenic_region	n/a	-
chr22	196675	200101	2	0_1_2	2054	0.002	exon	gene-col6a1,	+
chr22	1907584	1981050	10	3_5_3	1	0.952	intergenic_region	n/a	+
chr22	2402077	2556255	647	95_119_16	1118	0.536	intron	gene-LOC109098887,	-
chr22	2873462	2876694	4	3_3_0	12	0.4	intron	gene-LOC109098744,	+
chr22	2897597	2999588	3	2_2_0	55	0.098	intergenic_region	n/a	+
chr22	3897844	4071286	2	2_2_0	804	0.005	exon	gene-LOC109098944,	-
chr22	6175917	6203558	7	6_5_0	0	1	intergenic_region	n/a	-
chr22	6175917	6294855	2	2_2_0	0	1	intergenic_region	n/a	-
chr22	6179663	6298291	8	2_4_3	15	0.516	intergenic_region	n/a	-
chr22	6561803	6690931	2	2_1_1	1	0.8	intergenic_region	n/a	-
chr22	7367294	7412906	528	124_121_10	236	0.817	intron	gene-LOC109099039,	-
chr23	41324	41498	3	2_2_0	198	0.029	intergenic_region	n/a	+
chr23	1524248	1623203	4	0_1_4	43592	0	intergenic_region	n/a	+
chr23	1527373	1528567	190	2_0_56	67153	0.006	exon	gene-LOC109099110,	-
chr23	1527388	1529620	4	1_0_4	65602	0	exon	gene-LOC109099110,	+
chr23	1528421	1530154	2	2_0_2	79142	0	exon	gene-LOC109099110,	+
chr23	1532314	1533724	4	0_1_3	86706	0	exon	gene-LOC109099110,	-
chr23	1533658	1535233	5	1_2_2	76287	0	exon	gene-LOC109099110,	+
chr23	1536935	1539039	23	0_3_17	168311	0	exon	gene-LOC109099110,	-
chr23	1631940	1632803	4	3_3_0	33010	0	intron	gene-rfng,	+
chr23	1639321	1640035	6	2_5_0	70967	0	exon	gene-LOC109099367,	+
chr23	2808725	2966178	11	3_0_1	154	0.125	intergenic_region	n/a	+
chr23	2828731	2973551	3	0_2_1	200	0.029	intergenic_region	n/a	+
chr23	5343796	5457166	15	10_11_1	9	0.769	intergenic_region	n/a	-
chr23	9520552	9693200	2	0_2_2	5	0.444	intergenic_region	n/a	-
chr23	10153746	10187221	38	12_15_7	28	0.731	intergenic_region	n/a	-
chr23	10153746	10187910	3	2_2_0	2	0.75	intergenic_region	n/a	-
chr23	11564410	11700133	4	3_3_0	138	0.055	intron	gene-LOC109099597,	+
chr23	13312913	13351925	2	1_1_1	0	1	intergenic_region	n/a	-
chr23	15107416	15278063	7	6_6_0	230	0.057	intergenic_region	n/a	-
chr23	15700778	15866078	4	4_1_0	1	0.889	intergenic_region	n/a	-
chr23	15700778	15866989	6	5_5_0	1	0.923	intergenic_region	n/a	-
chr23	16007047	16138177	2	0_1_2	0	1	intergenic_region	n/a	-
chr24	1623360	1805737	3	2_2_0	15	0.286	intergenic_region	n/a	-
chr24	1632371	1810940	2	2_1_0	6	0.4	intergenic_region	n/a	-
chr24	4661636	4742208	8	7_8_1	1	0.941	intergenic_region	n/a	+
chr24	6002022	6004446	2	0_1_2	2654	0.002	exon	gene-LOC109100115,	-
chr24	6002024	6004446	335	61_58_96	2685	0.2	exon	gene-LOC109100115,	-
chr24	8319152	8459086	2	1_2_0	17	0.19	intergenic_region	n/a	+
chr24	8326248	8468776	8	5_6_0	50	0.242	intergenic_region	n/a	+
chr24	8334154	8471003	30	8_10_2	5	0.923	intergenic_region	n/a	+
chr24	8334812	8471940	7	5_3_0	50	0.219	intergenic_region	n/a	+
chr25	65199	173520	16	0_10_2	36	0.471	intergenic_region	n/a	-
chr25	2703179	2720272	73	34_5_29	16	0.901	intergenic_region	n/a	-
chr25	2988091	3135478	4	0_4_1	877	0.009	intron	gene-smoc2,gene-eif3l,	-
chr25	3251981	3362064	4	3_3_0	0	1	intergenic_region	n/a	-
chr25	5755853	5757246	3	2_1_1	280	0.021	exon	gene-LOC109100629,	+
chr25	5755853	5758661	6	5_4_0	264	0.043	exon	gene-LOC109100629,	+
chr25	6840365	7004159	57	1_30_8	37752	0.003	intergenic_region	n/a	+
chr25	6841587	7004159	39	2_18_8	27633	0.003	intergenic_region	n/a	+
chr25	7167185	7316344	16	12_12_0	38	0.457	intergenic_region	n/a	+
chr26	23536	90909	6	5_5_0	112	0.097	intron	gene-rock2,	+
chr26	1462917	1548423	4	4_2_1	198	0.039	intergenic_region	n/a	-
chr26	2754294	2913301	11	8_1_0	57	0.278	intergenic_region	n/a	-
chr26	4509642	4667267	7	3_4_1	6	0.7	intergenic_region	n/a	-
chr26	4939237	4948520	4	2_1_0	7	0.533	intergenic_region	n/a	+
chr26	8872609	8959229	9	6_2_4	119	0.131	intergenic_region	n/a	-
chr26	9062287	9245152	11	2_2_8	11	0.667	intergenic_region	n/a	-
chr26	11949810	12138286	4	1_0_4	70	0.103	intergenic_region	n/a	+
chr26	11953409	12142214	21	13_8_8	83	0.336	intergenic_region	n/a	+
chr26	16110712	16144387	4	0_2_2	4	0.667	intron	gene-LOC109101316,	+
chr27	608755	786014	23	22_21_0	12	0.793	intron	gene-LOC109101763,	-
chr27	908236	1054285	301	129_138_19	231	0.723	intergenic_region	n/a	+
chr27	908236	1056468	20	12_10_4	209	0.161	intergenic_region	n/a	+
chr27	1993272	2023584	2	1_0_2	3	0.571	intron	gene-LOC109101780,	-
chr27	3925623	4014402	7	1_0_5	64	0.179	intergenic_region	n/a	+
chr27	4621580	4667651	9	8_3_0	4	0.818	intron	gene-LOC109101821,	-
chr27	4621580	4669561	8	8_8_0	2	0.889	intron	gene-LOC109101821,	-
chr27	5972071	6120066	9	5_3_4	76	0.191	intergenic_region	n/a	+
chr27	6389215	6500214	7	6_6_0	15	0.483	intergenic_region	n/a	+
chr27	6462395	6604116	6	1_2_0	5	0.706	intergenic_region	n/a	-
chr27	7418974	7569826	3	0_2_2	5	0.545	intergenic_region	n/a	-
chr27	8412189	8471914	8	5_0_1	74	0.178	intergenic_region	n/a	-
chr27	9110718	9162332	2	2_0_2	197	0.02	intergenic_region	n/a	-
chr27	9183661	9348030	34	20_3_1	11	0.861	intergenic_region	n/a	-
chr27	9887148	10034465	39	12_21_9	629	0.11	intergenic_region	n/a	-
chr27	11112590	11173951	4	2_0_3	12634	0.001	intergenic_region	n/a	+
chr27	11534019	11662897	2	1_2_0	182	0.022	intergenic_region	n/a	-
chr27	13731604	13832444	2	0_2_1	1174	0.003	intergenic_region	n/a	-
chr27	14347057	14512869	2	1_0_2	9	0.308	intergenic_region	n/a	+
chr27	14464259	14507332	6	4_3_0	38	0.24	intron	gene-LOC109102007,	+
chr28	2165839	2334434	4	4_4_0	85	0.086	intergenic_region	n/a	-
chr28	2842331	2968629	15	11_3_0	76	0.283	intergenic_region	n/a	-
chr28	3811687	4002246	2	2_2_0	30	0.118	intergenic_region	n/a	-
chr28	4314115	4359200	3	0_2_2	2	0.75	intergenic_region	n/a	+
chr28	4727137	4845765	39	28_31_0	49	0.614	intergenic_region	n/a	+
chr28	4729430	4857190	55	29_31_5	2	0.982	intergenic_region	n/a	-
chr28	5372248	5492529	2	2_2_0	119	0.033	intergenic_region	n/a	+
chr28	6107904	6248299	5	1_2_3	5	0.667	intergenic_region	n/a	+
chr28	8519836	8671350	7	1_5_0	4218	0.003	intergenic_region	n/a	+
chr28	9163075	9241367	10	9_4_0	2	0.909	intergenic_region	n/a	+
chr28	9164969	9242642	16	12_11_0	30	0.516	intergenic_region	n/a	+
chr28	9178082	9254460	9	6_6_0	49	0.269	intergenic_region	n/a	-
chr28	9793997	9946759	9	5_8_0	15	0.545	intergenic_region	n/a	-
chr28	9794362	9946759	3	3_3_0	15	0.286	intergenic_region	n/a	-
chr28	14230008	14249019	4	4_4_0	41	0.163	intergenic_region	n/a	-
chr28	14667307	14684541	5	4_4_0	0	1	intergenic_region	n/a	+
chr28	16146114	16180959	5	1_1_1	64	0.135	intergenic_region	n/a	-
chr28	17899340	17995971	8	2_6_0	14	0.533	intergenic_region	n/a	+
chr28	17904256	17997980	2	2_1_1	28	0.125	intergenic_region	n/a	+
chr28	19014481	19065552	6	1_5_1	42	0.222	intergenic_region	n/a	+
chr28	19023888	19074421	3	2_2_0	126	0.045	intergenic_region	n/a	+
chr28	19928012	20034956	5	0_4_2	21	0.323	intergenic_region	n/a	-
chr28	19928012	20034959	4	3_3_1	21	0.276	intergenic_region	n/a	-
chr28	21179499	21240986	3	1_1_1	1312	0.005	intergenic_region	n/a	+
chr28	21455670	21620739	2	2_2_0	83	0.046	intergenic_region	n/a	+
chr28	21466815	21632832	2	2_0_2	23	0.148	intergenic_region	n/a	-
chr28	21886614	22014202	5	2_3_1	1	0.909	intergenic_region	n/a	+
chr29	2495881	2606893	3	0_3_1	887	0.007	intergenic_region	n/a	+
chr29	3190718	3329300	7	2_0_4	14665	0.001	intergenic_region	n/a	+
chr29	3452853	3598984	4	4_1_3	113	0.066	intron	gene-LOC109103098,	+
chr29	5254131	5417296	6	0_2_4	7	0.632	intergenic_region	n/a	-
chr29	6168835	6338806	4	1_3_0	3	0.727	intergenic_region	n/a	+
chr29	6389091	6526650	2	0_2_2	93	0.041	intergenic_region	n/a	-
chr29	6402508	6540317	3	1_0_3	731	0.008	intergenic_region	n/a	+
chr29	7282551	7350272	3	1_3_0	91	0.062	intergenic_region	n/a	-
chr29	8413953	8569729	2	2_2_0	83	0.046	intergenic_region	n/a	+
chr29	8417843	8571295	3	2_1_0	30	0.167	intergenic_region	n/a	+
chr29	11049168	11052766	2	0_1_2	75	0.051	intergenic_region	n/a	+
chr29	13895652	13986246	9	6_5_1	36	0.333	intergenic_region	n/a	+
chr29	13895655	13986246	8	5_3_0	37	0.302	intergenic_region	n/a	+
chr29	13906875	13997619	60	27_37_7	38	0.759	intergenic_region	n/a	+
chr29	14845163	14868086	3	2_3_1	3	0.667	intergenic_region	n/a	+
chr30	843519	851318	3	2_3_0	0	1	intergenic_region	n/a	+
chr30	1816748	1999993	3	1_2_0	38	0.136	intergenic_region	n/a	-
chr30	1817278	2001893	3	2_2_0	29	0.171	intergenic_region	n/a	-
chr30	2573576	2675974	6	3_3_0	205	0.055	intergenic_region	n/a	-
chr30	2573783	2677236	14	6_3_1	72	0.28	intergenic_region	n/a	-
chr30	7706238	7791198	8	6_3_1	38	0.296	intergenic_region	n/a	-
chr30	9338092	9350535	3	2_0_2	160	0.036	intergenic_region	n/a	+
chr30	9338475	9359467	2	1_2_0	4	0.5	intergenic_region	n/a	+
chr30	9350440	9358290	3	0_1_2	223	0.026	intergenic_region	n/a	+
chr31	1361616	1466301	16	4_6_7	6	0.842	intergenic_region	n/a	+
chr31	1441220	1484644	8	1_2_6	84	0.16	intergenic_region	n/a	+
chr31	2090879	2276326	2	2_2_0	81	0.047	intergenic_region	n/a	-
chr31	2091116	2276860	9	5_6_0	77	0.189	intergenic_region	n/a	-
chr31	3028822	3038155	16	3_11_0	0	1	intron	gene-ulk4,	+
chr31	3774926	3811437	23	15_5_0	2	0.958	intergenic_region	n/a	+
chr31	5106677	5194547	4	1_2_0	21	0.276	intergenic_region	n/a	+
chr31	5239027	5243368	2	2_2_0	22	0.154	intergenic_region	n/a	-
chr31	6292331	6415573	6	5_1_4	15	0.444	intergenic_region	n/a	-
chr31	6294822	6417940	3	0_2_2	15	0.286	intergenic_region	n/a	-
chr31	10679472	10766747	8	3_4_1	77	0.172	intron	gene-LOC109104824,	-
chr31	11102708	11145118	6	3_4_0	66	0.154	intergenic_region	n/a	-
chr31	11441086	11619440	350	75_98_20	111	0.863	intergenic_region	n/a	-
chr31	11486145	11672496	7	2_4_1	17	0.452	intergenic_region	n/a	-
chr31	11488638	11675810	2	2_0_2	49	0.075	intergenic_region	n/a	-
chr31	13519988	13544510	2	0_2_2	64	0.059	intron	gene-erp44,	-
chr31	16710340	16784327	17	2_8_2	48	0.415	intergenic_region	n/a	-
chr31	19567660	19609428	5	5_0_5	1	0.909	intergenic_region	n/a	-
chr31	20686200	20693766	4	1_3_0	21	0.276	intron	gene-LOC109105094,	+
chr31	21091955	21177530	11	8_4_5	152	0.126	intergenic_region	n/a	+
chr31	21270412	21438988	15	3_7_6	0	1	intergenic_region	n/a	+
chr31	22959336	23022421	2	1_1_1	3	0.571	intron	gene-LOC109105506,	+
chr31	23671364	23860618	5	3_4_0	596	0.017	intergenic_region	n/a	-
chr31	23672758	23861162	7	3_2_1	380	0.036	intergenic_region	n/a	-
chr31	24246276	24248453	13	2_1_7	1	0.963	exon	gene-LOC109105527,	-
chr31	24346002	24522916	82	4_6_36	65	0.716	intergenic_region	n/a	+
chr31	24390787	24559082	3	2_3_0	680	0.009	intergenic_region	n/a	+
chr31	24408936	24579329	16	10_4_5	29	0.525	intergenic_region	n/a	+
chr31	24410681	24580298	2	2_1_1	18	0.182	intergenic_region	n/a	+
chr32	2841216	2961986	3	3_2_0	170	0.034	intergenic_region	n/a	-
chr32	4052811	4109758	3	0_1_2	15	0.286	intergenic_region	n/a	+
chr32	4811739	4811968	2	2_2_0	254	0.016	exon	gene-LOC109106391,	+
chr32	4815479	4970063	60	3_3_23	23	0.839	intergenic_region	n/a	+
chr32	4815479	4971797	2	0_2_2	25	0.138	intergenic_region	n/a	+
chr32	4826230	4826477	2	2_1_1	85	0.045	exon	gene-LOC109105729,	+
chr32	5069481	5135189	21	12_14_8	53	0.442	intergenic_region	n/a	+
chr32	5091284	5156934	21	0_4_5	22274	0.002	intergenic_region	n/a	+
chr32	5160315	5160703	2	1_0_2	149421	0	exon	gene-LOC109106399,	+
chr32	5661541	5760682	3	1_2_2	50	0.107	intergenic_region	n/a	-
chr32	6979290	7028060	8	1_3_4	283	0.054	intergenic_region	n/a	-
chr32	10109051	10142901	274	40_21_0	22	0.961	intergenic_region	n/a	-
chr32	13094508	13128660	7	0_1_3	187	0.07	intergenic_region	n/a	+
chr32	14829542	14970704	61	2_39_0	100	0.55	intron	gene-LOC109106311,	-
chr32	18449630	18602250	7	2_2_0	9	0.609	intergenic_region	n/a	+
chr32	18865265	18956109	6	0_3_4	4	0.75	intron	gene-LOC109106114,	+
chr32	18865265	18957390	6	0_4_4	4	0.75	intron	gene-LOC109106114,	+
chr32	18865265	18957459	7	0_6_6	4	0.778	intron	gene-LOC109106114,	+
chr32	19546647	19670046	13	5_6_1	3	0.897	intergenic_region	n/a	+
chr32	20998919	21020599	3	1_2_1	74	0.075	intron	gene-LOC109106173,	-
chr32	23256275	23292060	2	2_2_0	85	0.045	intron	gene-LOC109106631,	-
chr32	23799056	23918269	6	5_4_0	1305	0.009	intergenic_region	n/a	-
chr32	24166242	24248396	81	3_31_18	25	0.866	intergenic_region	n/a	-
chr32	25690909	25693030	2	0_2_2	310	0.013	exon	gene-LOC109106652,	+
chr33	113629	275680	43	17_11_7	36	0.705	intergenic_region	n/a	+
chr33	113970	276597	9	9_9_0	65	0.217	intergenic_region	n/a	+
chr33	700432	756156	3	0_1_3	7919	0.001	intergenic_region	n/a	+
chr33	701261	756300	9	2_5_0	6816	0.003	intergenic_region	n/a	-
chr33	1779908	1905349	3	3_3_0	17	0.261	intergenic_region	n/a	-
chr33	1785107	1910925	2	2_2_0	22	0.154	intergenic_region	n/a	-
chr33	1788761	1915152	2	1_2_0	11	0.267	intergenic_region	n/a	-
chr33	3405305	3559608	3	1_2_0	21	0.222	intergenic_region	n/a	+
chr33	3989123	3989359	3	1_2_0	3	0.667	exon	gene-LOC109107477,	-
chr33	4117402	4167514	6	2_4_0	0	1	intergenic_region	n/a	-
chr33	4133180	4182105	3	3_3_0	18	0.25	intergenic_region	n/a	+
chr33	4225280	4340542	5	3_1_3	104	0.088	intergenic_region	n/a	+
chr33	5122693	5247946	23	18_6_2	6	0.885	intergenic_region	n/a	+
chr33	7112434	7206687	8	6_6_0	29	0.356	intergenic_region	n/a	+
chr33	8210559	8301547	73	50_1_0	200	0.422	intergenic_region	n/a	-
chr33	10163094	10222744	4	4_2_0	100	0.074	intergenic_region	n/a	-
chr33	12690456	12804502	3	1_3_0	302	0.019	intergenic_region	n/a	+
chr33	13169152	13311170	89	33_1_22	70	0.718	intergenic_region	n/a	-
chr33	13809766	13942788	4	4_3_0	0	1	intergenic_region	n/a	-
chr33	14806466	14909614	2	2_2_0	161	0.024	intergenic_region	n/a	+
chr33	17277331	17278641	11	4_6_4	178	0.11	intergenic_region	n/a	-
chr33	17652769	17698163	3	2_2_0	108	0.053	intergenic_region	n/a	-
chr33	18428327	18564682	2	2_2_0	89	0.043	intergenic_region	n/a	-
chr33	18430476	18565857	2	2_1_0	62	0.061	intergenic_region	n/a	-
chr33	19157023	19189405	17	3_12_1	1	0.971	intergenic_region	n/a	-
chr33	20442699	20560209	3	3_3_0	37	0.14	intergenic_region	n/a	-
chr33	20982012	21144403	4	1_0_2	0	1	intergenic_region	n/a	+
chr33	22191238	22313566	5	5_2_0	20	0.333	intergenic_region	n/a	-
chr33	22268063	22393314	7	2_5_3	131	0.097	intergenic_region	n/a	+
chr33	22268063	22393326	89	40_26_20	108	0.622	intergenic_region	n/a	+
chr33	23103253	23193900	5	0_2_4	41535	0	exon	gene-rps27a,	-
chr34	2106472	2248325	2	2_2_0	11	0.267	intron	gene-slc38a4,	+
chr34	3711991	3801750	2	1_2_1	71	0.053	intergenic_region	n/a	+
chr34	3733487	3734768	2	0_1_2	373	0.011	intron	gene-LOC109107919,	+
chr34	3737403	3740043	2	0_2_2	90	0.043	exon	gene-LOC109107919,	+
chr34	4943450	4953463	3	1_3_0	17	0.261	intergenic_region	n/a	+
chr34	5457362	5579781	2	2_2_0	70	0.054	intergenic_region	n/a	-
chr34	6913417	7002618	79	43_27_2	177	0.472	intergenic_region	n/a	+
chr34	6913417	7003052	18	11_8_2	197	0.155	intergenic_region	n/a	+
chr34	9094898	9095786	2	0_2_2	238	0.017	exon	gene-LOC109108057,	+
chr34	9915166	10105258	2	1_2_0	57	0.066	intergenic_region	n/a	+
chr34	9973464	9973735	3	0_2_2	176	0.033	exon	gene-LOC109108090,	-
chr34	10675669	10759833	12	6_6_0	18	0.571	intergenic_region	n/a	+
chr34	11093926	11145381	45	31_22_0	28	0.763	intergenic_region	n/a	-
chr34	17778031	17933226	5	4_4_0	6	0.625	intergenic_region	n/a	+
chr35	748260	832955	5	4_4_0	29	0.256	intergenic_region	n/a	+
chr35	749271	832955	5	4_4_0	28	0.263	intergenic_region	n/a	+
chr35	2400231	2446706	22	1_7_10	25	0.638	intergenic_region	n/a	-
chr35	3549727	3726034	32	14_10_1	419	0.133	intergenic_region	n/a	-
chr35	3975169	4150501	68	40_4_0	77	0.638	intergenic_region	n/a	-
chr35	3977262	4155040	16	7_7_3	76	0.296	intergenic_region	n/a	-
chr35	5403596	5435455	4	3_3_0	17	0.32	intergenic_region	n/a	+
chr35	9467749	9644754	5	1_1_1	50	0.167	intergenic_region	n/a	-
chr35	9820509	9994488	5	3_1_0	426	0.023	intergenic_region	n/a	+
chr35	10253463	10406872	2	2_2_0	282	0.014	intergenic_region	n/a	+
chr35	10373212	10420309	2	2_0_1	877443	0	intergenic_region	n/a	+
chr35	10406442	10412308	14	8_0_11	505	0.053	exon	gene-LOC109108883,	+
chr35	11810893	11975655	4	0_2_2	12	0.4	intron	gene-LOC109108921,	+
chr35	11843298	11998744	2	2_2_0	104	0.037	intergenic_region	n/a	+
chr35	12085287	12229752	4	3_0_2	81	0.09	intergenic_region	n/a	-
chr35	14267276	14375478	3	2_2_0	109	0.052	intergenic_region	n/a	+
chr35	16318693	16331900	7	2_2_1	70	0.167	intergenic_region	n/a	-
chr35	16826196	16998544	2	0_1_2	3221	0.001	intergenic_region	n/a	-
chr35	21086417	21226749	2	2_2_0	11	0.267	intergenic_region	n/a	-
chr35	24742390	24804186	4	2_1_0	12	0.4	intergenic_region	n/a	+
chr35	27252949	27253140	3	3_3_0	412	0.014	intergenic_region	n/a	+
chr35	27603996	27746470	18	13_8_3	0	1	intron	gene-LOC109109276,	+
chr35	28614401	28722666	2	1_0_2	6	0.4	intergenic_region	n/a	-
chr36	409174	508588	9	8_7_0	74	0.196	intron	gene-LOC109110411,	-
chr36	409174	509053	11	10_10_0	65	0.253	intron	gene-LOC109110411,	-
chr36	856332	998653	33	16_21_1	25	0.725	intergenic_region	n/a	+
chr36	1208624	1343243	2	1_0_2	1	0.8	intergenic_region	n/a	+
chr36	1535711	1536157	2	2_2_0	88	0.043	exon	gene-LOC109110431,	+
chr36	3019643	3027304	12	7_8_2	148	0.14	intergenic_region	n/a	-
chr36	5107111	5121690	19	10_0_0	1	0.974	intergenic_region	n/a	+
chr36	5882298	6017007	3	1_3_0	31	0.162	intron	gene-LOC109109981,gene-LOC109109973,	+
chr36	5885476	6020349	2	1_1_2	13	0.235	intron	gene-LOC109109981,gene-LOC109109973,	+
chr36	5906145	6037090	2	1_2_0	48	0.077	intron	gene-LOC109109981,	-
chr36	7575473	7693895	16	11_3_0	38	0.457	intergenic_region	n/a	+
chr36	8128481	8156879	11	7_4_0	4	0.846	intergenic_region	n/a	-
chr36	8928289	9090886	3	2_2_0	5	0.545	intergenic_region	n/a	-
chr36	8948394	9107673	3	3_1_0	0	1	intergenic_region	n/a	-
chr36	10511601	10665045	55	9_31_2	13	0.894	intergenic_region	n/a	+
chr36	10687156	10841352	115	16_52_9	83	0.735	intron	gene-LOC109110565,	-
chr36	11461130	11583682	3	2_3_0	417	0.014	intergenic_region	n/a	-
chr36	11462792	11584844	2	2_0_1	666	0.006	intergenic_region	n/a	-
chr36	11462984	11585257	3	3_3_0	475	0.012	intergenic_region	n/a	-
chr36	11819063	11991255	2	2_2_0	4	0.5	intergenic_region	n/a	+
chr36	13893581	14002226	13	5_6_3	16	0.619	intergenic_region	n/a	+
chr36	17572463	17727776	15	13_3_1	867	0.033	intergenic_region	n/a	-
chr36	17617382	17774031	19	14_4_0	27	0.585	intergenic_region	n/a	-
chr36	17727639	17730855	2	1_1_1	724	0.005	exon	gene-LOC109110647,	-
chr36	17753319	17755140	3	1_2_2	29	0.171	exon	gene-LOC109110263,	-
chr36	19176586	19358707	6	4_5_1	191	0.059	intergenic_region	n/a	+
chr36	19735564	19804764	7	0_6_6	18	0.438	intergenic_region	n/a	+
chr36	19890715	20089410	13	7_9_2	10	0.722	intergenic_region	n/a	-
chr36	21840684	21885251	2	2_2_0	102	0.038	intron	gene-LOC109110344,	+
chr36	22273899	22393096	18	12_15_2	23	0.61	intergenic_region	n/a	+
chr37	573279	616171	6	1_3_2	41	0.226	intron	gene-LOC109110809,	-
chr37	1221294	1366004	5	4_4_0	107	0.085	intergenic_region	n/a	+
chr37	2091302	2133840	23	13_3_0	10	0.821	intergenic_region	n/a	-
chr37	2105687	2188582	4	2_2_0	0	1	intergenic_region	n/a	-
chr37	2852225	3008166	2	2_2_0	79	0.048	intergenic_region	n/a	+
chr37	3920473	3957482	141	56_39_38	115	0.71	intergenic_region	n/a	-
chr37	5799822	5857278	5	5_4_1	3	0.769	intergenic_region	n/a	-
chr37	7013526	7054607	3	2_1_0	1307	0.005	intron	gene-LOC109110986,gene-ipo7,	+
chr37	7021959	7061653	3	2_1_0	1045	0.006	intron	gene-LOC109110986,gene-ipo7,	+
chr37	7025927	7064529	507	87_147_19	455	0.69	intron	gene-LOC109110986,gene-ipo7,	+
chr37	7874464	7921601	7	4_0_3	624	0.022	intergenic_region	n/a	-
chr37	8853038	8855277	2	0_1_2	1052	0.004	exon	gene-LOC109111238,	+
chr38	367287	368372	4	3_3_0	5477	0.001	exon	gene-LOC109111344,	-
chr38	924002	1074793	2	2_2_0	7	0.364	intergenic_region	n/a	-
chr38	928187	1079274	4	1_2_2	0	1	intergenic_region	n/a	-
chr38	3422320	3426190	3	2_2_0	4	0.6	intergenic_region	n/a	-
chr38	5890453	5996382	6	1_3_0	0	1	intergenic_region	n/a	+
chr38	6168704	6194271	13	6_2_5	16	0.619	intergenic_region	n/a	-
chr38	6228241	6229800	2	2_1_0	15	0.211	intergenic_region	n/a	+
chr38	6759083	6759464	4	2_2_0	285	0.027	exon	gene-LOC109111506,	+
chr38	7947268	8001670	6	4_1_1	12	0.5	intron	gene-LOC109111525,	-
chr38	9840023	9931975	17	12_3_0	12	0.739	intergenic_region	n/a	+
chr38	11446242	11605021	8	4_6_2	38	0.296	intergenic_region	n/a	+
chr38	11664504	11790145	6	5_2_0	31	0.279	intergenic_region	n/a	-
chr38	11679269	11790145	35	24_6_1	31	0.693	intergenic_region	n/a	-
chr38	11822767	11831403	3	2_2_0	128	0.045	exon	gene-LOC109112237,	-
chr38	11924388	12025855	2	2_2_0	1336	0.003	intergenic_region	n/a	-
chr38	12435855	12471323	8	4_6_2	7	0.696	intergenic_region	n/a	+
chr38	13323158	13446375	57	20_28_1	160	0.416	intergenic_region	n/a	-
chr38	13330838	13451367	7	6_6_0	5	0.737	intron	gene-LOC109111651,	+
chr38	13967260	14008749	102	42_1_4	313	0.395	intergenic_region	n/a	+
chr38	14681388	14781868	5	2_3_1	53	0.159	intergenic_region	n/a	+
chr38	16547268	16637847	4	2_1_0	315	0.025	intergenic_region	n/a	+
chr38	16883533	16886390	18	12_3_7	43	0.456	intergenic_region	n/a	+
chr38	17265459	17293574	19	11_14_0	2	0.95	intergenic_region	n/a	+
chr38	17711125	17711689	4	2_0_3	115388	0	exon	gene-LOC109112311,	-
chr38	17711125	17711929	2	1_1_1	123750	0	exon	gene-LOC109112311,	-
chr38	17712108	17712338	2	1_0_2	98042	0	exon	gene-LOC109112311,	-
chr38	19439385	19629206	4	3_1_0	0	1	intergenic_region	n/a	-
chr38	19450587	19631012	2	2_1_0	0	1	intergenic_region	n/a	-
chr38	19460346	19629206	5	3_1_0	6	0.625	intergenic_region	n/a	-
chr38	21720983	21745588	6	1_5_0	0	1	intergenic_region	n/a	-
chr38	22153071	22212823	70	27_20_2	2	0.986	intron	gene-LOC109112381,	+
chr38	22163446	22223824	6	2_2_0	100	0.107	intron	gene-LOC109112381,	+
chr38	22872612	22966254	3	1_2_0	168	0.034	intergenic_region	n/a	-
chr38	22875133	22966762	8	8_1_0	242	0.062	intergenic_region	n/a	-
chr38	22901622	22997343	2	2_1_0	192	0.02	intergenic_region	n/a	-
chr38	22927955	23034220	8	5_5_1	73	0.18	intergenic_region	n/a	-
chr38	23001809	23142810	4	3_3_0	20	0.286	intergenic_region	n/a	-
chr38	23555268	23680643	12	2_0_8	46	0.343	intergenic_region	n/a	+
chr38	23751552	23844564	3	2_1_1	159	0.036	intergenic_region	n/a	+
chr38	24491175	24615311	4	2_4_0	35	0.186	intergenic_region	n/a	+
chr38	24972987	25110616	9	4_6_2	0	1	intergenic_region	n/a	-
chr38	24989120	25119992	2	0_2_1	112	0.034	intergenic_region	n/a	-
chr39	1060452	1071854	6	3_1_0	1	0.923	intergenic_region	n/a	+
chr39	1060452	1072451	3	3_3_0	1	0.857	intergenic_region	n/a	+
chr39	1060452	1090026	4	1_3_0	2	0.8	intergenic_region	n/a	+
chr39	2026948	2173463	11	6_8_1	43	0.338	intergenic_region	n/a	-
chr39	2032950	2179367	4	1_2_2	22	0.267	intergenic_region	n/a	-
chr39	5957425	5991125	2	2_2_0	81	0.047	intergenic_region	n/a	+
chr39	6983588	7174252	2	2_2_0	28	0.125	intergenic_region	n/a	-
chr39	7014781	7175940	6	4_5_0	4	0.75	intergenic_region	n/a	-
chr39	7492380	7677599	6	5_2_1	6	0.667	intergenic_region	n/a	-
chr39	8763491	8774306	2	2_2_0	78	0.049	intergenic_region	n/a	+
chr39	8969653	9079209	7	6_3_2	79	0.151	intergenic_region	n/a	+
chr39	8981239	9093182	38	25_21_9	58	0.567	intergenic_region	n/a	+
chr39	9751950	9754794	6	3_3_0	53	0.185	intron	gene-LOC109112754,	-
chr39	9754609	9758530	6	4_4_0	93	0.114	exon	gene-LOC109112754,	-
chr39	9845830	9863634	8	1_1_4	1	0.941	intergenic_region	n/a	-
chr39	9894948	9987905	5	3_1_2	196	0.049	intergenic_region	n/a	-
chr39	9897475	10001950	31	23_8_1	4	0.939	intergenic_region	n/a	-
chr39	10157084	10214043	2	0_2_2	287	0.014	intergenic_region	n/a	-
chr39	10157084	10218573	41	3_14_22	261	0.239	intergenic_region	n/a	-
chr39	10157084	10221350	10	1_8_7	256	0.072	intergenic_region	n/a	-
chr39	10157084	10276967	8	0_1_5	256	0.059	intergenic_region	n/a	-
chr39	10157084	10333764	18	3_9_7	304	0.106	intergenic_region	n/a	-
chr39	10157405	10218573	2	2_1_1	578	0.007	intergenic_region	n/a	-
chr39	10157405	10328271	5	4_5_0	678	0.015	intergenic_region	n/a	-
chr39	10505284	10621687	8	4_3_1	49	0.246	intergenic_region	n/a	+
chr39	11736977	11878225	214	52_20_45	11	0.975	intergenic_region	n/a	-
chr39	11812147	11878225	3	2_1_1	145	0.04	intergenic_region	n/a	-
chr39	12210834	12389346	8	5_0_7	0	1	intergenic_region	n/a	-
chr39	12862043	13049830	2	2_2_0	224	0.018	intergenic_region	n/a	+
chr39	14719963	14752659	4	1_2_0	2	0.8	intergenic_region	n/a	-
chr39	15506338	15597031	19	12_7_0	18	0.679	intergenic_region	n/a	+
chr39	15523779	15616739	3	2_0_2	30	0.167	intergenic_region	n/a	+
chr40	409551	414863	17	10_9_1	5	0.872	intergenic_region	n/a	+
chr40	1003657	1054408	78	12_46_29	4	0.975	intron	gene-med23,	+
chr40	4079548	4088747	2	1_0_2	84	0.045	intron	gene-LOC109113290,	-
chr40	4856813	4856966	3	1_2_0	391	0.015	exon	gene-LOC109113311,	-
chr40	5924124	6027009	43	22_29_7	30	0.741	intergenic_region	n/a	-
chr40	6311399	6365833	2	2_2_0	3020	0.001	intergenic_region	n/a	-
chr40	7150064	7208991	4	2_2_0	112	0.067	intergenic_region	n/a	-
chr40	9295290	9295852	4	1_4_0	9	0.471	intron	gene-LOC109113426,	-
chr40	9475419	9573315	4	1_3_0	76	0.095	intergenic_region	n/a	-
chr40	9483805	9492386	2	1_1_1	0	1	intron	gene-LOC109113443,gene-LOC109113431,	+
chr40	9880911	10048971	5	2_2_0	7	0.588	intergenic_region	n/a	+
chr40	10177633	10181026	4	2_4_0	258	0.03	exon	gene-LOC109113461,	-
chr40	12217633	12282017	2	2_2_0	89	0.043	intergenic_region	n/a	+
chr40	12217633	12282926	2	0_1_2	42	0.087	intergenic_region	n/a	+
chr40	13416137	13561296	27	13_1_4	2	0.964	intergenic_region	n/a	+
chr40	13428187	13435481	3	2_2_0	67	0.082	intergenic_region	n/a	+
chr40	13680979	13751370	2	0_2_2	330	0.012	intergenic_region	n/a	-
chr40	14482984	14639822	8	1_4_3	557	0.028	intergenic_region	n/a	-
chr40	14494030	14650306	6	3_5_1	28	0.3	intergenic_region	n/a	-
chr40	21994497	22173988	2	2_0_2	1	0.8	intergenic_region	n/a	-
chr41	278746	279846	2	1_1_2	193	0.02	exon	gene-LOC109045119,	+
chr41	1744516	1887434	3	2_3_0	72	0.077	intergenic_region	n/a	+
chr41	2016633	2073026	4	2_1_0	36	0.182	intergenic_region	n/a	+
chr41	2047537	2102558	3	2_2_0	187	0.031	intergenic_region	n/a	-
chr41	3064010	3238586	25	7_18_9	3	0.943	intergenic_region	n/a	+
chr41	5138889	5204256	5	4_4_1	100	0.091	intergenic_region	n/a	-
chr41	5158118	5222092	2	2_2_0	29	0.121	intergenic_region	n/a	-
chr41	8111625	8115752	4	3_3_0	7	0.533	intergenic_region	n/a	-
chr41	9408005	9434745	3	2_2_0	20	0.231	intron	gene-LOC109045359,gene-LOC109045356,	+
chr41	11224249	11279985	19	3_11_0	38	0.5	intergenic_region	n/a	-
chr41	11274089	11286961	5	3_0_1	22	0.312	intergenic_region	n/a	-
chr42	24856	132294	7	2_4_0	12	0.538	intergenic_region	n/a	+
chr42	27155	136263	9	7_6_1	12	0.6	intergenic_region	n/a	+
chr42	736958	746914	5	1_0_5	145	0.065	exon	gene-LOC109046147,	-
chr42	1867519	1971607	367	49_56_17	7421	0.09	intergenic_region	n/a	+
chr42	4128724	4309020	5	5_2_1	26	0.278	intergenic_region	n/a	-
chr42	4150930	4330018	6	4_4_0	12	0.5	intergenic_region	n/a	-
chr42	5491664	5502133	6	4_1_4	84	0.125	intergenic_region	n/a	-
chr42	6750848	6860226	6	4_3_0	34	0.261	intron	gene-LOC109046247,	+
chr42	6777039	6883131	9	4_0_1	67	0.212	intergenic_region	n/a	+
chr42	8011330	8153964	17	10_6_6	33	0.507	intergenic_region	n/a	+
chr42	10090353	10282369	2	2_2_0	27	0.129	intergenic_region	n/a	+
chr42	10093215	10286454	2	2_2_0	52	0.071	intergenic_region	n/a	+
chr42	12651005	12726800	3177	332_387_103	787	0.89	intron	gene-LOC109046319,	-
chr42	13234216	13366405	5	4_3_0	21	0.323	intergenic_region	n/a	-
chr43	501463	549844	6	2_1_3	23	0.343	intergenic_region	n/a	-
chr43	645987	732673	3	1_1_1	29	0.171	intergenic_region	n/a	+
chr43	2361182	2499918	4	4_2_2	20	0.286	intergenic_region	n/a	+
chr43	2384340	2531911	138	69_71_10	132	0.676	intron	gene-LOC109046857,	-
chr43	2391067	2537086	5	3_3_0	103	0.088	intron	gene-LOC109046857,	-
chr43	2396004	2542300	2	1_2_1	46	0.08	intron	gene-LOC109046857,	-
chr43	2399547	2546323	3	3_1_2	20	0.231	intergenic_region	n/a	+
chr43	5185831	5276546	4	3_1_0	2	0.8	intergenic_region	n/a	+
chr43	5248328	5427849	9	7_5_0	44	0.29	intergenic_region	n/a	+
chr43	6959654	7074347	14	8_4_9	19	0.596	intergenic_region	n/a	+
chr43	6964971	7074128	2	1_0_2	60	0.062	intergenic_region	n/a	+
chr43	6964971	7074347	5	1_0_2	23	0.303	intergenic_region	n/a	+
chr43	6968210	7074347	19	12_5_7	29	0.567	intergenic_region	n/a	+
chr43	7018418	7021925	2	0_2_2	2	0.667	intergenic_region	n/a	-
chr43	7599132	7772860	10	1_3_0	692	0.028	intergenic_region	n/a	+
chr43	7984960	8105394	2	0_2_2	1	0.8	intergenic_region	n/a	+
chr43	8419365	8541293	2	2_1_0	698	0.006	intergenic_region	n/a	-
chr43	8422665	8541293	2	2_2_0	433	0.009	intergenic_region	n/a	-
chr43	8477750	8591429	11	4_3_3	1138	0.019	intergenic_region	n/a	-
chr43	9276755	9296169	2	2_2_0	0	1	intergenic_region	n/a	-
chr43	12321065	12432493	2	1_0_2	194	0.02	intergenic_region	n/a	+
chr43	13309209	13343013	9	1_5_5	34	0.346	intergenic_region	n/a	+
chr43	13626636	13800660	156	16_33_66	148	0.678	intergenic_region	n/a	-
chr43	13823744	13895814	29	0_16_0	404	0.126	intergenic_region	n/a	-
chr44	505405	564260	13	0_7_7	4	0.867	intron	gene-LOC109047447,	+
chr44	2128275	2129495	3	2_2_0	61	0.09	intron	gene-LOC109047695,	-
chr44	3622506	3763061	8	1_3_2	14	0.533	intergenic_region	n/a	-
chr44	3981042	4078728	2	2_2_0	128	0.03	intergenic_region	n/a	+
chr44	3981042	4079613	3	1_2_1	129	0.044	intergenic_region	n/a	+
chr44	5126441	5212250	6	1_1_1	22	0.353	intergenic_region	n/a	+
chr44	5129506	5133518	2	2_1_0	27	0.129	intron	gene-LOC109047495,	+
chr44	5133357	5225164	5	4_2_0	15	0.4	intergenic_region	n/a	+
chr44	5676827	5848802	2	1_2_1	20	0.167	intergenic_region	n/a	-
chr44	5690067	5862828	2	2_2_0	8	0.333	intergenic_region	n/a	+
chr44	5704172	5875165	3	1_3_0	24	0.2	intergenic_region	n/a	+
chr44	6884439	7024350	3	2_0_2	15	0.286	intron	gene-LOC109047527,	-
chr44	7271730	7445956	8	0_2_3	7	0.696	intergenic_region	n/a	+
chr44	7601137	7605148	2	1_2_1	71	0.053	exon	gene-LOC109047266,	-
chr44	7940667	8040079	4	4_4_0	4	0.667	intergenic_region	n/a	-
chr44	7944435	8046355	19	10_14_6	78	0.328	intergenic_region	n/a	+
chr44	10928839	11032426	2	2_0_2	22	0.154	intergenic_region	n/a	+
chr44	14488475	14622394	4	1_3_4	76	0.095	intergenic_region	n/a	-
chr45	2282003	2318049	2	1_1_1	17805	0	intergenic_region	n/a	+
chr45	2283547	2318108	3	2_1_1	14482	0	intergenic_region	n/a	+
chr45	2283547	2319814	4	0_1_4	16182	0	intergenic_region	n/a	+
chr45	2284902	2321259	9	3_3_2	6215	0.003	intergenic_region	n/a	+
chr45	2814414	2994150	25800	52_112_723	869	0.983	intergenic_region	n/a	+
chr45	2814517	2994150	4	4_0_1	20380	0	intergenic_region	n/a	+
chr45	4687917	4823693	10	3_5_1	98	0.169	intergenic_region	n/a	-
chr45	4770590	4826620	273	78_41_0	11	0.98	intergenic_region	n/a	+
chr45	5084068	5126219	2	0_1_2	29	0.121	intergenic_region	n/a	-
chr45	5646534	5649149	6	2_2_0	44	0.214	intergenic_region	n/a	-
chr45	6826251	6908001	3	2_1_2	13	0.316	intron	gene-LOC109048055,	-
chr45	8964264	8983520	12	1_7_0	3	0.889	intergenic_region	n/a	-
chr45	8971739	8978766	2	2_2_0	13	0.235	intergenic_region	n/a	-
chr45	8974283	8979309	5	3_3_0	25	0.286	intergenic_region	n/a	-
chr45	8974283	8981452	2	2_2_0	9	0.308	intergenic_region	n/a	-
chr45	8974283	8983520	13	1_11_0	10	0.722	intergenic_region	n/a	-
chr45	9080173	9136237	6	5_5_0	1	0.923	intergenic_region	n/a	-
chr45	9083011	9156996	15	12_11_1	319	0.086	intergenic_region	n/a	-
chr45	9163418	9225463	4	1_1_2	930	0.009	intergenic_region	n/a	+
chr45	10093946	10137784	9	6_6_1	207	0.08	intergenic_region	n/a	-
chr45	10099612	10147610	3	3_3_0	13	0.316	intergenic_region	n/a	+
chr45	10103944	10154242	111	48_1_1	239	0.482	intergenic_region	n/a	-
chr45	10335310	10502452	3	2_2_2	9	0.4	intergenic_region	n/a	+
chr45	10339558	10505578	4	2_4_0	9	0.471	intergenic_region	n/a	+
chr45	10362889	10527957	111	1_52_2	387	0.365	intergenic_region	n/a	-
chr45	12636625	12637299	3	2_2_0	210	0.028	exon	gene-LOC109048457,	-
chr45	15851260	16013089	2	1_2_0	42	0.087	intergenic_region	n/a	+
chr45	16580079	16725426	5	4_4_0	122	0.076	intergenic_region	n/a	-
chr46	79292	245676	2	2_0_2	84	0.045	intergenic_region	n/a	-
chr46	80144	246300	4	4_1_1	12	0.4	intergenic_region	n/a	-
chr46	82534	248036	2	0_2_2	49	0.075	intergenic_region	n/a	-
chr46	2493273	2572505	9	1_4_1	93	0.162	intergenic_region	n/a	-
chr46	4079411	4217367	2	2_2_0	4	0.5	intergenic_region	n/a	+
chr46	5722651	5764189	2	1_2_0	35	0.103	intergenic_region	n/a	-
chr46	5722651	5765407	3	2_1_1	34	0.15	intergenic_region	n/a	-
chr47	1628743	1732864	6	4_3_1	429	0.027	exon	gene-aco2,	-
chr47	1637027	1742996	7	5_0_5	251	0.053	intergenic_region	n/a	+
chr47	3794317	3971098	7	4_3_3	3	0.824	intergenic_region	n/a	+
chr47	5920956	5975950	3	1_0_3	50	0.107	intergenic_region	n/a	+
chr47	8619414	8622188	4	3_1_0	0	1	intron	gene-LOC109049045,	-
chr47	10588295	10729453	2	2_0_1	62	0.061	intergenic_region	n/a	+
chr47	11193470	11195413	2	2_1_0	14	0.222	exon	gene-LOC109049406,	-
chr47	11561307	11733704	4	2_0_3	63	0.113	intergenic_region	n/a	-
chr47	11705860	11708481	3	2_0_2	24	0.2	intergenic_region	n/a	-
chr47	11706253	11708481	5	2_1_3	26	0.278	intergenic_region	n/a	-
chr47	13285355	13406251	5	3_2_0	9	0.526	intron	gene-LOC109049170,	-
chr47	13780787	13802737	9	0_1_6	50	0.265	intron	gene-LOC109049184,	-
chr47	13781305	13788193	6	1_0_4	32	0.273	intron	gene-LOC109049184,gene-LOC109049182,	-
chr47	13786021	13799203	5	3_3_0	106	0.086	intron	gene-LOC109049184,	-
chr47	15846852	15982045	649	147_83_82	50	0.963	intergenic_region	n/a	+
chr47	15847604	15982045	5247	281_217_372	1010	0.912	intergenic_region	n/a	+
chr47	16500382	16557403	7	1_0_2	79	0.151	intergenic_region	n/a	-
chr48	5556656	5704453	4	3_2_1	18	0.308	intergenic_region	n/a	+
chr48	7426714	7595090	3	3_0_2	357	0.017	intergenic_region	n/a	+
chr48	8710692	8868687	6	0_4_4	1	0.923	intergenic_region	n/a	-
chr48	8750392	8895018	34	18_20_2	13	0.84	intergenic_region	n/a	+
chr48	9041381	9042023	3	0_3_3	145753	0	exon	gene-LOC109049794,	-
chr48	9045140	9237188	7	2_1_3	36443	0	intergenic_region	n/a	-
chr48	9602269	9767308	4	0_3_4	101	0.073	intergenic_region	n/a	+
chr48	9602805	9767490	9	6_4_4	50	0.265	intergenic_region	n/a	+
chr48	9667123	9766747	14	9_7_2	26	0.519	intergenic_region	n/a	+
chr48	10099160	10266306	5	4_1_3	34	0.227	intergenic_region	n/a	-
chr48	10343854	10461186	2	1_2_0	19	0.174	intergenic_region	n/a	-
chr48	11874760	12032416	4	4_1_0	310	0.025	intron	gene-LOC109049846,	+
chr48	11908062	12052338	49	27_14_14	57	0.632	intergenic_region	n/a	-
chr48	12026538	12026827	2	2_1_0	651	0.006	intron	gene-LOC109049846,	+
chr48	15785812	15786059	2	1_1_1	131131	0	exon	gene-LOC109050316,	-
chr48	19743813	19887213	19	2_15_15	16	0.704	intergenic_region	n/a	-
chr48	20199509	20223343	19	9_10_1	147	0.205	intergenic_region	n/a	+
chr49	2029019	2202001	3	1_2_0	0	1	intergenic_region	n/a	+
chr49	2029178	2202001	7	5_5_0	31	0.311	intergenic_region	n/a	+
chr49	4105962	4231594	18	9_3_6	17	0.679	intergenic_region	n/a	-
chr49	4149810	4281167	2	0_1_2	1211	0.003	intergenic_region	n/a	+
chr49	5043951	5076150	39	21_1_0	73	0.517	intron	gene-LOC109050655,	+
chr49	5551173	5682310	20	10_15_0	39	0.506	intergenic_region	n/a	-
chr49	5877983	6015866	16	5_8_7	39	0.451	intron	gene-LOC109050690,	-
chr49	5903014	6034409	2	1_2_0	45	0.082	intergenic_region	n/a	+
chr49	5911251	6045768	3	2_1_0	31	0.162	intergenic_region	n/a	+
chr49	6546002	6685291	2	1_1_1	131	0.03	intergenic_region	n/a	+
chr49	9998108	10159472	6	2_4_0	4	0.75	intergenic_region	n/a	+
chr49	10032812	10186958	6	3_2_2	20	0.375	intergenic_region	n/a	+
chr49	10044785	10199933	11	7_7_2	135	0.14	intergenic_region	n/a	+
chr50	721969	818983	17	2_4_8	5	0.872	intergenic_region	n/a	+
chr50	1315529	1394503	38	11_10_18	18	0.809	intergenic_region	n/a	+
chr50	2499232	2595982	4	4_4_0	5	0.615	intergenic_region	n/a	+
chr50	2864534	3058504	34	6_19_5	224	0.233	intergenic_region	n/a	-
chr50	3952832	4138969	16	6_9_0	15	0.681	intergenic_region	n/a	-
chr50	3956557	4142546	21	13_13_2	2	0.955	intergenic_region	n/a	-
chr50	3963923	4011660	5	1_1_2	9	0.526	intron	gene-LOC109051091,	-

## Sheet: brain
chr	circRNA_start	circRNA_end	junction_reads	SM_MS_SMS	non_junction_reads	junction_reads_ratio	circRNA_type	gene_id	strand
chr1	122956	141205	3	1_2_1	27	0.182	intergenic_region	n/a	+
chr1	123548	129175	2	1_0_2	53	0.07	intergenic_region	n/a	+
chr1	128885	133238	2	1_2_0	80	0.048	exon	gene-LOC109103032,	+
chr1	128885	141205	4	3_3_0	23	0.258	intergenic_region	n/a	+
chr1	861460	931183	8	6_4_0	449	0.034	intergenic_region	n/a	+
chr1	864400	935380	3	3_3_0	411	0.014	intergenic_region	n/a	+
chr1	896347	965475	2	2_2_0	573	0.007	intergenic_region	n/a	-
chr1	1403124	1573667	2	1_0_2	258	0.015	intergenic_region	n/a	-
chr1	2253165	2256329	2	0_2_2	3476	0.001	exon	gene-LOC109046740,	-
chr1	2282204	2399389	18	12_7_0	285	0.112	intergenic_region	n/a	-
chr1	2294936	2414240	3	2_2_0	567	0.01	intergenic_region	n/a	-
chr1	2302988	2424831	240	7_118_1	154	0.757	intergenic_region	n/a	-
chr1	2558969	2622759	2	2_1_0	437	0.009	intergenic_region	n/a	+
chr1	2558969	2628494	18	4_4_11	441	0.075	intergenic_region	n/a	+
chr1	2684254	2801839	7	5_6_3	302	0.044	intergenic_region	n/a	-
chr1	2686617	2801839	210	100_102_63	288	0.593	intergenic_region	n/a	-
chr1	2688242	2804720	3	2_3_1	404	0.015	intergenic_region	n/a	-
chr1	2718158	2876424	4	2_4_0	318	0.025	intergenic_region	n/a	-
chr1	3386721	3387463	3	3_3_0	19	0.24	exon	gene-LOC109045374,	+
chr1	4112979	4288419	12	7_1_4	128	0.158	intergenic_region	n/a	+
chr1	4135106	4319119	2	2_0_2	119	0.033	intergenic_region	n/a	+
chr1	5245306	5362038	2	1_2_0	596	0.007	intergenic_region	n/a	-
chr1	5377660	5428842	8	4_6_0	3806	0.004	intergenic_region	n/a	-
chr1	5377660	5428849	303	73_90_17	2412	0.201	intergenic_region	n/a	-
chr1	5383457	5436587	3	0_2_2	739	0.008	intergenic_region	n/a	+
chr1	5387740	5440949	19	0_16_3	900	0.041	intergenic_region	n/a	+
chr1	6054090	6076102	3	3_1_0	69	0.08	intergenic_region	n/a	-
chr1	6975256	7042693	3	1_2_1	1857	0.003	intergenic_region	n/a	+
chr1	7866959	8051135	4	4_3_0	13	0.381	intergenic_region	n/a	+
chr1	8996683	9122384	2	0_2_2	141	0.028	intergenic_region	n/a	+
chr1	9013677	9143383	2	2_2_0	256	0.015	intergenic_region	n/a	-
chr1	9023156	9143817	4	2_3_1	153	0.05	intergenic_region	n/a	+
chr1	9094928	9281121	9	4_8_0	67	0.212	intergenic_region	n/a	-
chr1	9913274	9944206	2	1_2_0	3011	0.001	intron	gene-LOC109063454,gene-arfgap2,	-
chr1	10153466	10253347	3	2_2_1	32	0.158	intergenic_region	n/a	-
chr1	10156602	10156961	4	1_4_2	1427	0.006	exon	gene-LOC109068104,	-
chr1	10200424	10253347	2	2_2_0	35	0.103	intergenic_region	n/a	-
chr1	13267468	13267671	2	0_2_1	606	0.007	intron	gene-LOC109076368,	-
chr1	14340460	14537315	10	6_2_8	1747	0.011	intergenic_region	n/a	+
chr1	14355633	14554601	3	1_3_0	1592	0.004	intergenic_region	n/a	+
chr1	14361892	14559170	10	4_3_5	675	0.029	intergenic_region	n/a	+
chr1	14830833	14898879	2	0_2_1	275	0.014	intergenic_region	n/a	+
chr1	15006125	15007049	4	4_1_0	353	0.022	exon	gene-LOC109102258,	-
chr2	17924	100524	3	3_1_2	992	0.006	intergenic_region	n/a	-
chr2	79073	214233	46	31_9_0	15	0.86	intergenic_region	n/a	+
chr2	79073	214575	6	6_6_0	3	0.8	intergenic_region	n/a	+
chr2	82022	261399	4	4_3_0	71	0.101	intergenic_region	n/a	+
chr2	90973	270253	2	2_2_0	3	0.571	intergenic_region	n/a	+
chr2	159848	273252	5	3_4_1	93	0.097	intergenic_region	n/a	+
chr2	667994	668224	2	2_2_0	1774	0.002	exon	gene-LOC109086350,	+
chr2	1667841	1732425	4	3_2_0	851	0.009	intergenic_region	n/a	-
chr2	1955031	2039285	2	0_1_2	387	0.01	intergenic_region	n/a	+
chr2	1957143	2042947	7	2_0_2	874	0.016	intergenic_region	n/a	+
chr2	2714266	2778954	9	7_5_0	788	0.022	intergenic_region	n/a	-
chr2	3189201	3190772	2	2_1_1	36954	0	exon	gene-LOC109093037,	-
chr2	3189201	3305160	6	6_2_0	23546	0.001	intergenic_region	n/a	-
chr2	3191279	3192046	3	3_0_1	45890	0	exon	gene-LOC109093037,	+
chr2	3304836	3305065	4	0_2_4	16665	0	exon	gene-rpl9,	-
chr2	3596708	3702254	2	2_2_0	208	0.019	intergenic_region	n/a	+
chr2	3659448	3789876	3	2_3_1	12	0.333	intergenic_region	n/a	+
chr2	5789399	5909917	32	29_17_0	2185	0.028	intergenic_region	n/a	-
chr2	5790974	5910450	6	5_1_0	4543	0.003	intergenic_region	n/a	-
chr2	5791754	5911166	815	30_107_8	1869	0.466	intergenic_region	n/a	-
chr2	6532115	6627802	2	2_1_0	369	0.011	intergenic_region	n/a	-
chr2	6537939	6636701	3966	521_32_138	36333	0.179	intergenic_region	n/a	+
chr2	6729205	6848315	14	12_1_1	17161	0.002	intergenic_region	n/a	+
chr2	6731549	6731998	6	6_1_0	27838	0	exon	gene-LOC109093936,	-
chr2	6735295	6866117	11	8_4_0	30432	0.001	intergenic_region	n/a	-
chr2	6947141	6955592	2	2_2_0	98	0.039	intron	gene-LOC109094248,	-
chr2	6947141	6957267	2	2_1_1	92	0.042	intron	gene-LOC109094248,	-
chr2	7140995	7334366	9	6_7_2	15	0.545	intron	gene-LOC109094248,	-
chr2	8575442	8614319	2	0_2_2	217	0.018	intergenic_region	n/a	-
chr2	8576061	8609028	2	1_2_0	512	0.008	intergenic_region	n/a	-
chr2	8950408	9098656	41	2_37_1	14837	0.005	intergenic_region	n/a	+
chr2	8958833	9104740	2	2_1_0	563	0.007	intergenic_region	n/a	-
chr2	9258515	9417382	2	2_2_0	4128	0.001	intergenic_region	n/a	+
chr2	9284433	9440697	3	3_1_2	541	0.011	intergenic_region	n/a	-
chr2	9292857	9448507	8	1_2_3	195	0.076	intergenic_region	n/a	-
chr2	9858439	10027949	217	117_11_3	424	0.506	intergenic_region	n/a	-
chr2	9860529	10031198	4	4_1_0	621	0.013	intergenic_region	n/a	-
chr2	12399906	12570934	2	1_2_0	1916	0.002	intergenic_region	n/a	+
chr2	12427443	12592968	15	13_12_0	567	0.05	intergenic_region	n/a	-
chr2	12444296	12609706	2	1_1_1	1677	0.002	intergenic_region	n/a	-
chr2	12702573	12705048	2	0_1_2	3124	0.001	exon	gene-agpat3,	+
chr2	12709276	12792094	8	5_1_1	1587	0.01	intron	gene-agpat3,	-
chr2	12777828	12779102	3	2_1_0	137	0.042	intron	gene-agpat3,	+
chr2	13667040	13697339	3	2_1_1	907	0.007	intergenic_region	n/a	+
chr2	13853348	13949645	2	2_2_0	4	0.5	intergenic_region	n/a	-
chr2	13867281	13959881	12	7_8_0	451	0.051	intergenic_region	n/a	-
chr2	14263963	14402463	3	2_1_2	459	0.013	intergenic_region	n/a	-
chr2	14267459	14404983	2	1_1_1	601	0.007	intergenic_region	n/a	-
chr2	14856185	14859804	3	2_3_0	30	0.167	intergenic_region	n/a	-
chr2	16123787	16123933	2	2_1_0	59	0.063	exon	gene-LOC109091630,	+
chr2	16661378	16821354	414	139_99_26	409	0.669	intergenic_region	n/a	+
chr2	16661378	16821701	244	92_98_8	34	0.935	intergenic_region	n/a	+
chr2	16673668	16840859	17	10_10_4	9729	0.003	intron	gene-LOC109097182,	+
chr2	16675259	16843088	6	0_1_3	24381	0	intron	gene-LOC109097182,	+
chr2	17618382	17712925	7	4_3_0	533	0.026	intergenic_region	n/a	-
chr2	17618731	17713220	5	5_1_0	983	0.01	intergenic_region	n/a	-
chr2	17633930	17728657	2	2_2_0	101	0.038	intergenic_region	n/a	+
chr2	17635358	17729410	4	2_3_0	1317	0.006	intergenic_region	n/a	+
chr2	17973895	18007342	2	2_2_0	2167	0.002	intron	gene-LOC109097624,	+
chr2	18029349	18040602	2	2_2_0	3	0.571	intron	gene-LOC109097624,gene-LOC109097607,	-
chr2	18471114	18547925	2	1_2_0	1	0.8	intergenic_region	n/a	+
chr2	18471741	18557312	13	10_3_0	4	0.867	intergenic_region	n/a	+
chr3	625888	718714	2	0_2_2	886	0.004	intergenic_region	n/a	+
chr3	641924	727219	4	1_1_3	1992	0.004	intergenic_region	n/a	+
chr3	644136	727369	8	3_1_0	2362	0.007	intergenic_region	n/a	+
chr3	906902	1059183	2	1_2_0	403	0.01	intergenic_region	n/a	+
chr3	1889284	1939817	51	31_33_0	13	0.887	intergenic_region	n/a	-
chr3	3004689	3093101	9	2_7_0	20	0.474	intergenic_region	n/a	-
chr3	4799895	4869806	4	4_1_0	1214	0.007	intergenic_region	n/a	-
chr3	5607847	5628758	3	1_3_0	9	0.4	intergenic_region	n/a	-
chr3	6229603	6286312	2	2_1_0	3	0.571	intergenic_region	n/a	+
chr3	6432706	6520329	9	7_7_0	334	0.051	intergenic_region	n/a	+
chr3	6436451	6522887	49	17_34_9	38	0.721	intergenic_region	n/a	+
chr3	6467586	6520329	3	3_3_0	329	0.018	intergenic_region	n/a	+
chr3	6470724	6522550	2	1_2_0	298	0.013	intergenic_region	n/a	+
chr3	6471308	6522887	65	28_28_3	189	0.408	intergenic_region	n/a	+
chr3	6487508	6539450	3	1_3_0	120	0.048	intergenic_region	n/a	-
chr3	6491124	6541578	7	4_4_0	114	0.109	intergenic_region	n/a	-
chr3	6887943	6898104	31	22_4_0	44	0.585	intergenic_region	n/a	+
chr3	7086767	7277973	4	2_1_1	5637	0.001	intergenic_region	n/a	-
chr3	7113501	7298444	2	1_1_1	8550	0	intergenic_region	n/a	+
chr3	7131466	7317051	3	2_1_1	464	0.013	intergenic_region	n/a	-
chr3	10396466	10495217	8	1_5_4	196	0.075	intron	gene-LOC109100094,	-
chr3	10398512	10495964	6	3_0_3	356	0.033	intron	gene-LOC109100094,	-
chr3	10405182	10500771	3	1_3_2	223	0.026	intron	gene-LOC109100094,	-
chr3	11706672	11714232	7	5_2_0	61	0.187	intron	gene-LOC109104764,	-
chr3	11932360	12090630	109	40_35_2	456	0.323	intergenic_region	n/a	-
chr3	13240468	13360716	14	10_1_2	325	0.079	intergenic_region	n/a	-
chr3	15178922	15340594	488	175_168_9	148	0.868	intergenic_region	n/a	+
chr3	15178925	15340594	369	147_138_9	162	0.82	intergenic_region	n/a	+
chr3	15190016	15190449	29	19_11_0	1412	0.039	exon	gene-LOC109105489,	+
chr3	15190016	15191404	7	5_5_0	1389	0.01	exon	gene-LOC109105489,	+
chr3	15190016	15340594	2057	459_454_55	1382	0.749	intergenic_region	n/a	+
chr3	15325643	15428536	3	2_3_0	21	0.222	intergenic_region	n/a	+
chr3	15340176	15441056	3	1_3_0	1300	0.005	intergenic_region	n/a	+
chr3	15759169	15902044	4	0_3_1	10482	0.001	intron	gene-LOC109100968,	+
chr3	15764378	15905160	4	4_3_0	2479	0.003	intron	gene-LOC109100968,	+
chr3	15764709	15917910	7	7_5_0	387	0.035	intergenic_region	n/a	+
chr3	17270752	17377270	32	10_26_3	10192	0.006	intergenic_region	n/a	+
chr3	17594745	17596019	2	0_1_2	12089	0	exon	gene-LOC109106083,	+
chr3	17911873	18091965	3	3_2_0	16413	0	intergenic_region	n/a	+
chr3	17923935	18103869	37	28_30_0	69	0.517	intergenic_region	n/a	-
chr3	17981902	17982241	2	1_2_0	5286	0.001	exon	gene-LOC109106116,	+
chr3	18092230	18228504	89	2_39_1	17656	0.01	intergenic_region	n/a	+
chr4	211434	212609	4	1_3_1	219	0.035	exon	gene-LOC109109265,	+
chr4	524437	712652	260	17_129_35	1031	0.335	intergenic_region	n/a	+
chr4	723638	723869	2	1_2_0	8162	0	exon	gene-LOC109109401,	-
chr4	811124	913402	2	1_1_1	278	0.014	intron	gene-LOC109107560,	+
chr4	1170749	1321030	3	1_3_0	873	0.007	intergenic_region	n/a	+
chr4	1330215	1454610	6	2_4_2	193	0.059	intergenic_region	n/a	-
chr4	1368622	1461303	28	15_4_16	1562	0.035	intergenic_region	n/a	-
chr4	2070507	2140597	2	1_2_0	24	0.143	intergenic_region	n/a	+
chr4	2071198	2141074	3	1_3_0	20	0.231	intergenic_region	n/a	+
chr4	2247900	2324660	3	3_3_0	124	0.046	intergenic_region	n/a	+
chr4	2858098	2865912	4	1_2_0	3025	0.003	intergenic_region	n/a	-
chr4	4962046	5058659	3	0_3_0	190	0.031	intergenic_region	n/a	-
chr4	4982681	5081954	5	1_5_4	93	0.097	intergenic_region	n/a	+
chr4	4990864	5091365	3	2_0_2	465	0.013	intergenic_region	n/a	+
chr4	5436654	5568249	2	2_2_0	18	0.182	intergenic_region	n/a	+
chr4	5527463	5672173	15	1_12_1	1125	0.026	intergenic_region	n/a	-
chr4	5527463	5672193	3	1_3_0	1098	0.005	intergenic_region	n/a	-
chr4	5529724	5672173	3	3_3_0	1406	0.004	intergenic_region	n/a	-
chr4	5764931	5902868	6	0_3_6	225	0.051	intergenic_region	n/a	+
chr4	5765197	5901004	8	2_4_5	541	0.029	intergenic_region	n/a	+
chr4	5765197	5902277	2	1_1_2	533	0.007	intergenic_region	n/a	+
chr4	5765197	5902868	6	1_6_5	533	0.022	intergenic_region	n/a	+
chr4	5779607	5917345	3	0_3_3	313	0.019	intergenic_region	n/a	+
chr4	5780018	5917723	4	3_3_0	271	0.029	intergenic_region	n/a	+
chr4	6858716	6965216	2	2_1_0	24178	0	intergenic_region	n/a	-
chr4	6872702	6950669	3638	277_206_102	3342	0.685	intergenic_region	n/a	+
chr4	6872702	6952029	2	1_2_0	3237	0.001	intergenic_region	n/a	+
chr4	6872702	6952177	30	21_7_4	3207	0.018	intergenic_region	n/a	+
chr4	6872707	6950669	39	28_14_0	14220	0.005	intergenic_region	n/a	+
chr4	6874954	6965953	7	1_5_0	28617	0	intergenic_region	n/a	-
chr4	6874954	6965955	12	3_7_2	28622	0.001	intergenic_region	n/a	-
chr4	6965320	6965731	2	2_2_0	33410	0	exon	gene-LOC109111272,	+
chr4	7169595	7172862	2	1_0_2	28578	0	exon	gene-LOC109111261,	-
chr4	7235528	7239995	3	1_0_3	2	0.75	intergenic_region	n/a	+
chr4	8004954	8113244	3	2_1_1	7	0.462	intergenic_region	n/a	+
chr4	9464966	9627423	1670	367_19_75	1773	0.653	intergenic_region	n/a	+
chr4	9485559	9656392	20	20_19_1	778	0.049	intergenic_region	n/a	-
chr4	9551727	9552965	113	27_63_0	157	0.59	intron	gene-LOC109111930,	-
chr4	9733662	9877335	40	16_13_5	1046	0.071	intergenic_region	n/a	-
chr4	9743351	9886663	3	3_1_0	841	0.007	intergenic_region	n/a	-
chr4	10036540	10089922	4	2_4_0	585	0.013	intergenic_region	n/a	+
chr4	10773640	10924485	4	4_1_0	499	0.016	intergenic_region	n/a	+
chr5	158622	170160	3	0_2_2	1038	0.006	intergenic_region	n/a	-
chr5	605624	606142	3	2_3_0	16691	0	exon	gene-LOC109046976,	-
chr5	2035351	2150599	24	4_17_3	720	0.062	intergenic_region	n/a	-
chr5	2043059	2150599	15	4_8_0	613	0.047	intergenic_region	n/a	-
chr5	2809897	2815620	3	0_2_1	3519	0.002	exon	gene-LOC109047679,	+
chr5	2835914	2978991	228	70_41_19	460	0.498	intergenic_region	n/a	+
chr5	3415875	3537282	16	13_7_1	1	0.97	intergenic_region	n/a	+
chr5	3415875	3538789	9	7_7_0	2	0.9	intergenic_region	n/a	+
chr5	4405525	4548422	136	69_16_2	324	0.456	intergenic_region	n/a	-
chr5	4487191	4487590	3	2_3_0	677	0.009	exon	gene-LOC109048225,	-
chr5	4487191	4489634	322	151_9_81	506	0.56	exon	gene-LOC109048225,	-
chr5	5549901	5654191	4	1_2_2	867	0.009	intergenic_region	n/a	-
chr5	5560065	5666091	5	2_1_3	3807	0.003	intergenic_region	n/a	+
chr5	5728990	5730700	3	2_1_2	650	0.009	exon	gene-LOC109048636,	-
chr5	6471420	6508695	29	3_23_0	278	0.173	intergenic_region	n/a	+
chr5	6869021	6970710	81	49_1_0	733	0.181	intergenic_region	n/a	+
chr5	6873817	6992515	7	1_6_1	1300	0.011	intergenic_region	n/a	+
chr5	6876534	6995450	494	149_212_14	1237	0.444	intergenic_region	n/a	+
chr5	6880819	6883255	2	2_2_0	1219	0.003	intergenic_region	n/a	-
chr5	7863537	8006094	2	0_2_1	2237	0.002	intergenic_region	n/a	-
chr5	8101538	8225332	5	3_1_0	39	0.204	intergenic_region	n/a	+
chr5	8726438	8871160	126	41_5_22	436	0.366	intergenic_region	n/a	-
chr5	8731394	8879751	3	1_0_2	193	0.03	intergenic_region	n/a	-
chr5	8734910	8883265	2	2_2_0	265	0.015	intergenic_region	n/a	-
chr5	8735296	8885890	3	3_2_0	333	0.018	intergenic_region	n/a	-
chr5	8748722	8907468	3	1_2_0	304	0.019	intergenic_region	n/a	-
chr5	8789340	8796022	13	11_4_0	1375	0.019	intergenic_region	n/a	+
chr5	8793513	8796022	7	0_4_4	159	0.081	intergenic_region	n/a	+
chr5	9093253	9245885	3	2_1_0	982	0.006	intergenic_region	n/a	+
chr5	9107971	9259264	23	3_14_5	246	0.158	intergenic_region	n/a	+
chr5	9173235	9318815	2	1_2_0	518	0.008	intergenic_region	n/a	-
chr5	9359889	9499644	2	2_2_0	153	0.025	intergenic_region	n/a	-
chr5	9399753	9534865	3	1_2_1	119	0.048	intergenic_region	n/a	-
chr5	9401201	9534865	10	7_6_1	104	0.161	intergenic_region	n/a	-
chr5	9927906	10062858	6	3_4_0	6429	0.002	intergenic_region	n/a	+
chr5	10264768	10265134	3	2_1_0	7969	0.001	exon	gene-LOC109045430,	-
chr5	10314089	10458550	5	1_1_2	868	0.011	intergenic_region	n/a	+
chr5	12167934	12240898	5	2_4_0	3578	0.003	intergenic_region	n/a	+
chr5	12172105	12244890	14	9_8_2	4807	0.006	intergenic_region	n/a	-
chr5	13335358	13497086	42	15_22_12	3176	0.026	intergenic_region	n/a	-
chr5	13335358	13497706	40	19_26_10	2493	0.031	intergenic_region	n/a	-
chr5	13428927	13429878	5	1_2_1	2372	0.004	exon	gene-LOC109050951,	-
chr5	13429790	13463365	3	2_1_0	920	0.006	intergenic_region	n/a	-
chr5	14882718	14908417	10	4_4_1	328	0.057	intergenic_region	n/a	-
chr5	15015835	15120593	2	1_2_0	3	0.571	intergenic_region	n/a	+
chr5	16754444	16773944	101	63_65_5	6	0.971	intergenic_region	n/a	+
chr5	16800701	16951399	3	3_3_0	31	0.162	intergenic_region	n/a	-
chr5	16800933	16951619	3	1_2_2	66	0.083	intergenic_region	n/a	-
chr5	16825405	16968438	11	5_1_2	2321	0.009	intergenic_region	n/a	-
chr5	16862943	16995936	70	15_11_39	266	0.345	intergenic_region	n/a	-
chr5	17409208	17526106	4	3_2_0	3596	0.002	intron	gene-LOC109046393,	-
chr5	17409226	17526106	495	150_67_5	3689	0.212	intron	gene-LOC109046393,	-
chr5	17886796	18072252	3	3_1_0	833	0.007	intron	gene-LOC109052440,	+
chr5	18306579	18306757	6	4_3_0	0	1	intergenic_region	n/a	-
chr5	18464707	18464948	2	1_2_0	2674	0.001	intergenic_region	n/a	+
chr5	19999194	20043759	471	147_80_125	614	0.605	intergenic_region	n/a	-
chr5	20124019	20299684	3	3_1_0	48340	0	intergenic_region	n/a	+
chr5	20124715	20299867	54	8_21_23	27413	0.004	intergenic_region	n/a	-
chr5	20131847	20305211	12	4_10_1	406	0.056	intergenic_region	n/a	-
chr5	20137915	20139005	2	2_1_0	56	0.067	exon	gene-LOC109052729,	-
chr5	20138105	20140050	15	11_0_10	388	0.072	exon	gene-LOC109052729,	-
chr5	20139959	20141688	5	2_2_2	481	0.02	exon	gene-LOC109052729,	-
chr5	20140621	20141438	2	2_1_0	464	0.009	exon	gene-LOC109052729,	-
chr6	8230	114420	2	2_2_0	1199	0.003	intergenic_region	n/a	-
chr6	37407	129573	3	3_1_0	1163	0.005	intergenic_region	n/a	-
chr6	50466	241900	3	1_1_2	36	0.143	intergenic_region	n/a	+
chr6	2570119	2662928	2	2_0_2	810	0.005	intergenic_region	n/a	+
chr6	2799158	2914731	69	5_24_6	5781	0.023	intergenic_region	n/a	-
chr6	2799330	2915881	2	1_2_0	5343	0.001	intergenic_region	n/a	-
chr6	3450166	3484677	3	1_3_2	68	0.081	intergenic_region	n/a	+
chr6	3698324	3858188	11	4_0_10	2918	0.007	intergenic_region	n/a	+
chr6	5379309	5379455	2	1_1_1	8195	0	exon	gene-LOC109057811,	-
chr6	6103186	6206464	3	3_3_0	544	0.011	intergenic_region	n/a	-
chr6	6114800	6217920	4	0_2_3	381	0.021	intergenic_region	n/a	-
chr6	6326245	6459061	580	64_176_58	353	0.767	intergenic_region	n/a	-
chr6	6629408	6705396	7	6_5_1	7162	0.002	intergenic_region	n/a	+
chr6	7800533	7965427	9	8_7_1	86	0.173	intergenic_region	n/a	-
chr6	8892764	9053359	9	8_7_1	1241	0.014	intergenic_region	n/a	-
chr6	8894145	9054088	7	1_2_3	2137	0.007	intergenic_region	n/a	-
chr6	8895729	9055657	2	1_1_1	3120	0.001	intergenic_region	n/a	-
chr6	8900501	9059133	22	2_7_0	2426	0.018	intergenic_region	n/a	-
chr6	8918852	9071399	6	3_5_0	75	0.138	intergenic_region	n/a	+
chr6	8918852	9071410	3	1_3_0	37	0.14	intergenic_region	n/a	+
chr6	8932702	9084131	3	3_2_0	2938	0.002	intergenic_region	n/a	+
chr6	8934025	9086399	2	2_1_0	3850	0.001	intergenic_region	n/a	+
chr6	9085275	9085508	2	2_2_0	1342	0.003	exon	gene-LOC109062163,	+
chr6	9243645	9388154	4	0_4_0	1983	0.004	intergenic_region	n/a	-
chr6	9285599	9444293	4	1_3_0	487	0.016	intergenic_region	n/a	-
chr6	9516119	9591433	3	1_1_2	1104	0.005	intergenic_region	n/a	-
chr6	9516295	9592068	5	0_4_4	859	0.012	intergenic_region	n/a	-
chr6	10318494	10396130	7	6_5_0	377	0.036	intergenic_region	n/a	-
chr6	10320354	10398331	206	97_85_11	352	0.539	intergenic_region	n/a	-
chr6	10508201	10508362	2	2_2_0	19278	0	exon	gene-LOC109058930,	-
chr6	10508372	10508874	2	2_2_0	28494	0	exon	gene-LOC109058930,	-
chr6	10508372	10508917	3	2_3_0	28292	0	exon	gene-LOC109058930,	-
chr6	10508372	10508920	4	2_3_0	28161	0	exon	gene-LOC109058930,	-
chr6	10508662	10508880	6	4_4_0	23628	0.001	exon	gene-LOC109058930,	-
chr6	10508740	10508910	3	2_2_1	23001	0	exon	gene-LOC109058930,	-
chr6	10644715	10645509	4	1_3_1	18741	0	exon	gene-LOC109059121,	-
chr6	10645269	10645466	4	2_3_0	17440	0	exon	gene-LOC109059121,	-
chr6	10645272	10645502	2	2_1_0	17630	0	exon	gene-LOC109059121,	-
chr6	10648600	10648841	3	3_3_0	7580	0.001	intron	gene-LOC109059121,	-
chr6	10727603	10910017	2	2_2_0	91	0.042	intergenic_region	n/a	+
chr6	11399458	11570362	3	2_1_1	1917	0.003	intergenic_region	n/a	+
chr6	11403860	11573090	4	0_3_2	212	0.036	intergenic_region	n/a	+
chr6	11673188	11674997	5	5_1_0	13152	0.001	intergenic_region	n/a	-
chr6	11673194	11674997	12	8_2_0	13944	0.002	intergenic_region	n/a	-
chr6	11701833	11830471	5	1_3_1	3047	0.003	intergenic_region	n/a	-
chr6	12324802	12503019	19	8_6_1	456	0.077	intergenic_region	n/a	-
chr6	12713728	12831174	2	2_2_0	142	0.027	intergenic_region	n/a	+
chr6	12966262	13148137	56	25_18_15	1215	0.084	intergenic_region	n/a	-
chr6	12975455	13157164	11	8_10_0	604	0.035	intergenic_region	n/a	-
chr6	13144558	13145779	2	1_2_0	2649	0.002	exon	gene-smarca4,	-
chr6	13380779	13466392	3	2_0_1	39	0.133	intergenic_region	n/a	+
chr6	13380787	13464124	4	2_2_1	154	0.049	intergenic_region	n/a	-
chr6	13435909	13447430	2	1_2_0	83	0.046	intergenic_region	n/a	+
chr6	14288090	14466422	107	18_23_51	1828	0.105	intergenic_region	n/a	-
chr6	14289323	14466422	239	34_19_36	1475	0.245	intergenic_region	n/a	-
chr6	14290794	14470080	2	2_2_0	2205	0.002	intergenic_region	n/a	-
chr6	14297154	14477097	5	3_2_2	1480	0.007	intergenic_region	n/a	-
chr6	14310691	14491864	6	0_5_1	1688	0.007	intergenic_region	n/a	-
chr6	14327464	14508842	60	10_44_1	102	0.541	intergenic_region	n/a	-
chr6	14327713	14508842	228	118_127_6	488	0.483	intergenic_region	n/a	-
chr6	14327713	14509881	11	8_7_1	457	0.046	intergenic_region	n/a	-
chr6	15429261	15475751	6	1_6_5	5287	0.002	intergenic_region	n/a	-
chr6	15876314	15998692	3	1_2_2	208	0.028	intergenic_region	n/a	-
chr6	15878575	16003031	10	3_10_0	277	0.067	intergenic_region	n/a	-
chr6	15945518	16004234	16	1_7_7	218	0.128	intergenic_region	n/a	-
chr6	16807783	16960282	44	1_23_17	14946	0.006	intron	gene-LOC109061036,	+
chr6	17937525	18005479	12	8_8_0	48	0.333	intergenic_region	n/a	-
chr6	18455067	18560956	8	3_7_0	606	0.026	intergenic_region	n/a	-
chr6	18469977	18576435	3	3_0_1	984	0.006	intergenic_region	n/a	-
chr6	18474934	18581197	6	1_6_0	1585	0.008	intergenic_region	n/a	+
chr6	18478925	18585877	2	2_2_0	205	0.019	intergenic_region	n/a	+
chr6	18485473	18592531	7	5_3_0	33	0.298	intergenic_region	n/a	+
chr6	18786086	18962980	39	1_14_22	20	0.796	intergenic_region	n/a	+
chr6	19431106	19438354	4	0_2_4	7	0.533	intergenic_region	n/a	+
chr7	145730	194555	3	2_2_0	15	0.286	intergenic_region	n/a	+
chr7	1020190	1188511	2	1_1_1	2491	0.002	intron	gene-LOC109065617,	+
chr7	1020208	1188523	26	7_0_1	2679	0.019	intron	gene-LOC109065617,	+
chr7	1401213	1539524	2	1_2_0	21	0.16	intron	gene-LOC109065719,	+
chr7	1410996	1528557	5	4_4_0	108	0.085	intron	gene-LOC109065719,	-
chr7	2699881	2721833	3	3_0_1	2275	0.003	intergenic_region	n/a	+
chr7	2701042	2731391	6	2_2_1	591	0.02	intergenic_region	n/a	+
chr7	2795060	2795846	2	2_0_1	1326	0.003	exon	gene-LOC109066196,	-
chr7	2795111	2795846	3	1_1_3	1250	0.005	exon	gene-LOC109066196,	-
chr7	3066322	3145023	3	3_1_1	27	0.182	intergenic_region	n/a	+
chr7	3092194	3167623	2	2_2_0	28	0.125	intergenic_region	n/a	+
chr7	3092194	3168680	2	2_2_0	17	0.19	intergenic_region	n/a	+
chr7	3375943	3473598	8	4_5_0	665	0.023	intergenic_region	n/a	+
chr7	3618781	3808627	6	4_6_2	59	0.169	intergenic_region	n/a	-
chr7	3621153	3637023	6	3_3_3	119	0.092	intergenic_region	n/a	-
chr7	3635284	3644489	4	3_3_2	7	0.533	intergenic_region	n/a	-
chr7	4303664	4345403	7	2_3_1	15	0.483	intergenic_region	n/a	-
chr7	4304324	4415735	213	37_34_5	967	0.306	intergenic_region	n/a	+
chr7	4307180	4345403	27	12_19_8	60	0.474	intergenic_region	n/a	-
chr7	4340741	4402597	209	122_13_2	364	0.535	intergenic_region	n/a	-
chr7	4390696	4538311	8	5_7_3	955	0.016	intergenic_region	n/a	+
chr7	4398777	4559063	4	4_3_1	196	0.039	intergenic_region	n/a	-
chr7	5104086	5152228	4	1_2_0	911	0.009	intergenic_region	n/a	+
chr7	5417456	5595248	6	5_1_1	2127	0.006	intergenic_region	n/a	+
chr7	5417713	5596031	2	1_2_0	2296	0.002	intergenic_region	n/a	+
chr7	5798251	5802517	2	2_2_0	267	0.015	intergenic_region	n/a	+
chr7	7282319	7387385	7	5_6_0	72	0.163	intergenic_region	n/a	+
chr7	7282644	7387670	2	2_1_0	131	0.03	intergenic_region	n/a	+
chr7	7510121	7698743	38	19_21_1	672	0.102	intergenic_region	n/a	+
chr7	7805268	7879890	5	5_1_0	1040	0.01	intergenic_region	n/a	-
chr7	8119333	8119597	2	1_1_1	2579	0.002	exon	gene-LOC109067965,	-
chr7	8741133	8833820	123	54_6_6	404	0.378	intergenic_region	n/a	-
chr7	8935064	9081283	70	11_45_2	81	0.633	intergenic_region	n/a	+
chr7	9110970	9282449	4	1_4_0	31501	0	intergenic_region	n/a	+
chr7	9113890	9285330	2	1_0_2	23683	0	intergenic_region	n/a	-
chr7	9119208	9288813	6	3_3_0	10069	0.001	intergenic_region	n/a	-
chr7	9119291	9290517	5	3_2_0	20717	0	intergenic_region	n/a	-
chr7	9282119	9282277	2	2_2_0	24976	0	exon	gene-LOC109068395,	-
chr7	11370570	11459413	5	4_3_0	197	0.048	intergenic_region	n/a	+
chr7	11380139	11466153	4	3_3_0	162	0.047	intergenic_region	n/a	+
chr7	12067090	12109536	4	1_1_2	158	0.048	intergenic_region	n/a	+
chr7	12069573	12116359	2	1_1_1	163	0.024	intergenic_region	n/a	+
chr7	12076546	12120775	2	1_2_0	181	0.022	intergenic_region	n/a	-
chr7	13143150	13176784	57	6_38_0	13	0.898	intergenic_region	n/a	+
chr7	13143150	13177218	11	1_10_0	3	0.88	intergenic_region	n/a	+
chr8	1294807	1304260	53	1_30_2	19	0.848	intergenic_region	n/a	-
chr8	2034014	2036772	2	2_2_0	30	0.118	intron	gene-LOC109070295,	-
chr8	3580273	3705656	113	29_50_3	267	0.458	intergenic_region	n/a	-
chr8	3700655	3871889	5	5_5_0	401	0.024	intron	gene-LOC109070543,	-
chr8	3709428	3871057	4	2_1_1	569	0.014	intron	gene-LOC109070543,	-
chr8	3971869	4037353	8	8_1_0	121	0.117	intron	gene-usp36,	+
chr8	4628146	4755183	5	3_3_0	177	0.053	intergenic_region	n/a	-
chr8	4633526	4642337	14	5_11_0	234	0.107	exon	gene-LOC109070682,	-
chr8	5204699	5311748	2	2_2_0	1764	0.002	intergenic_region	n/a	-
chr8	5206407	5312394	11	7_1_1	1245	0.017	intergenic_region	n/a	-
chr8	5210124	5318173	3	2_0_2	1391	0.004	intergenic_region	n/a	-
chr8	5839573	5883154	4	0_4_1	56	0.125	intergenic_region	n/a	+
chr8	6852657	6856823	6	1_4_0	3	0.8	intron	gene-LOC109074161,	-
chr8	6852980	6856823	3	3_3_0	817	0.007	intron	gene-LOC109074161,	-
chr8	7695054	7779782	849	10_262_6	748	0.694	intergenic_region	n/a	-
chr8	7708946	7794982	5	3_3_2	1659	0.006	intergenic_region	n/a	-
chr8	9557939	9672767	2	2_2_0	253	0.016	intergenic_region	n/a	-
chr8	9558177	9672767	2	2_2_0	325	0.012	intergenic_region	n/a	-
chr8	9717022	9763157	586	220_212_18	327	0.782	intergenic_region	n/a	-
chr8	10250755	10251225	2	1_2_0	18518	0	exon	gene-ldhb,	-
chr8	10572279	10757283	2	2_0_2	40	0.091	intergenic_region	n/a	+
chr8	10574086	10759381	3	2_1_1	48	0.111	intergenic_region	n/a	+
chr8	11413020	11465514	8	7_4_0	1160	0.014	intergenic_region	n/a	-
chr8	11417039	11469690	2	2_2_0	952	0.004	intergenic_region	n/a	-
chr8	11420083	11469690	7	4_1_0	2145	0.006	intergenic_region	n/a	-
chr8	11420692	11475617	4	3_0_1	5732	0.001	intergenic_region	n/a	+
chr8	11475603	11475812	3	3_1_0	6023	0.001	exon	gene-LOC109075345,	+
chr8	12715326	12858429	6	2_0_6	273	0.042	intergenic_region	n/a	+
chr8	12715783	12858429	2	1_0_2	279	0.014	intergenic_region	n/a	+
chr8	12717674	12860525	4	4_4_0	649	0.012	intergenic_region	n/a	+
chr8	12758535	12896807	3	0_1_2	86	0.065	intergenic_region	n/a	-
chr8	13303734	13313695	666	121_38_90	64	0.954	intron	gene-LOC109075986,	+
chr8	13407733	13539612	2	2_2_0	1879	0.002	intergenic_region	n/a	+
chr8	13408691	13539978	474	51_5_9	2589	0.268	intergenic_region	n/a	+
chr8	13409425	13597515	19	1_12_13	2806	0.013	intergenic_region	n/a	+
chr8	13561775	13612182	2	2_1_0	794	0.005	intergenic_region	n/a	+
chr8	13565730	13619866	3	2_2_0	1208	0.005	intergenic_region	n/a	+
chr8	15194122	15204495	4	1_3_0	1002	0.008	exon	gene-LOC109076648,	+
chr8	15915332	15916374	2	1_1_2	2218	0.002	exon	gene-LOC109072169,	-
chr8	16118345	16205006	14	2_10_1	797	0.034	intergenic_region	n/a	+
chr8	16871364	16883045	11	0_4_4	1	0.957	intergenic_region	n/a	+
chr8	16923949	17033523	3	2_1_0	952	0.006	intron	gene-LOC109076997,	+
chr8	17376004	17380275	24	10_14_5	3	0.941	intergenic_region	n/a	-
chr8	17417203	17503641	2	2_1_0	2911	0.001	intron	gene-LOC109072314,	+
chr8	17865845	17975549	23	9_0_13	42	0.523	intergenic_region	n/a	+
chr8	17880824	17989565	99	28_4_23	247	0.445	intergenic_region	n/a	-
chr8	18081988	18179281	10	6_3_5	578	0.033	intergenic_region	n/a	+
chr8	18087293	18186143	9	4_8_6	3	0.857	intergenic_region	n/a	-
chr8	18840164	18840471	4	1_4_0	736	0.011	exon	gene-LOC109077632,	-
chr8	18850936	18851147	2	2_2_0	1304	0.003	exon	gene-LOC109072517,	-
chr8	19235640	19235847	3	2_1_0	670	0.009	intergenic_region	n/a	-
chr9	2081186	2206696	267	89_0_4	23545	0.022	intergenic_region	n/a	-
chr9	2084156	2210110	381	152_4_12	57619	0.013	intergenic_region	n/a	-
chr9	2206521	2208696	2	1_2_0	36564	0	exon	gene-LOC109081948,	-
chr9	2214314	2215750	2	0_2_1	6441	0.001	intergenic_region	n/a	-
chr9	2369562	2465806	2	2_1_0	55	0.068	intergenic_region	n/a	-
chr9	2369562	2465809	322	145_142_16	35	0.948	intergenic_region	n/a	-
chr9	2535273	2535416	4	2_1_0	939	0.008	exon	gene-lrrtm2,	-
chr9	2593666	2593940	2	2_2_0	1098	0.004	intron	gene-LOC109079000,	+
chr9	3856458	3966757	9	3_6_3	1625	0.011	intron	gene-LOC109079102,	+
chr9	3858248	3967514	221	42_23_1	1804	0.197	intron	gene-LOC109079102,	+
chr9	3862029	3969344	3	1_3_0	3778	0.002	intron	gene-LOC109079102,	+
chr9	4523848	4655481	344	112_45_14	292	0.702	intergenic_region	n/a	-
chr9	4547019	4689862	4	1_3_0	186	0.041	intergenic_region	n/a	+
chr9	4547729	4690113	15	7_1_3	222	0.119	intergenic_region	n/a	+
chr9	4555823	4697874	13	4_9_3	35	0.426	intergenic_region	n/a	-
chr9	4563600	4708970	9	0_4_4	1456	0.012	intergenic_region	n/a	+
chr9	4894788	4895218	2	2_2_0	2028	0.002	exon	gene-LOC109082597,	-
chr9	5790154	5791766	2	2_1_0	3596	0.001	exon	gene-LOC109082728,	-
chr9	6123744	6139110	21	2_17_2	17	0.712	intergenic_region	n/a	+
chr9	6810414	6937540	2	1_2_0	2995	0.001	intergenic_region	n/a	+
chr9	6938241	6938623	2	2_0_2	4020	0.001	exon	gene-LOC109083173,	+
chr9	6946077	6946297	2	2_1_0	5121	0.001	exon	gene-LOC109083173,	+
chr9	8337744	8375728	88	59_32_1	69	0.718	intron	gene-LOC109079742,	+
chr9	8608883	8619327	6	4_2_0	216	0.053	intergenic_region	n/a	+
chr9	8738446	8772812	2	1_1_1	470	0.008	intergenic_region	n/a	-
chr9	9183404	9183731	2	2_0_2	526	0.008	exon	gene-LOC109079852,	+
chr9	9383491	9384268	3	2_2_0	4240	0.001	exon	gene-LOC109078608,	-
chr9	10746838	10845176	4	2_2_2	2475	0.003	intergenic_region	n/a	-
chr9	11022140	11137416	3	3_1_0	36	0.143	intergenic_region	n/a	+
chr9	12373220	12376721	2	2_1_0	477	0.008	intergenic_region	n/a	-
chr9	12373409	12376488	4	2_0_1	844	0.009	intergenic_region	n/a	-
chr9	12373409	12376721	7	6_2_5	839	0.016	intergenic_region	n/a	-
chr9	12847700	12946524	3	3_3_0	701	0.008	intergenic_region	n/a	+
chr9	12901084	13033023	7	0_5_5	548	0.025	intron	gene-LOC109085071,	+
chr9	13244020	13312765	45	12_23_11	976812	0	intergenic_region	n/a	-
chr9	13244449	13313012	28	23_1_2	841082	0	intergenic_region	n/a	+
chr9	13244541	13314327	7	3_1_3	377729	0	intergenic_region	n/a	+
chr9	13244763	13313391	73	27_40_1	352495	0	intergenic_region	n/a	-
chr9	13312969	13313252	2	0_1_2	1231953	0	exon	gene-LOC109085354,	+
chr9	13313323	13314327	3	1_3_0	638346	0	exon	gene-LOC109085354,	+
chr9	13313627	13314327	2	1_2_0	856679	0	exon	gene-LOC109085354,	+
chr9	13730687	13905723	257	129_134_17	429	0.545	intergenic_region	n/a	-
chr9	13734235	13908848	4	3_0_0	326	0.024	intergenic_region	n/a	-
chr9	13745446	13917568	6	2_6_0	4120	0.003	intergenic_region	n/a	+
chr9	13752737	13921789	3	2_3_0	2930	0.002	intergenic_region	n/a	+
chr9	13769113	13937654	3	1_3_0	582	0.01	intergenic_region	n/a	-
chr9	13777299	13947235	4	4_4_0	505	0.016	intergenic_region	n/a	-
chr9	13777853	13947579	6	6_4_2	273	0.042	intergenic_region	n/a	-
chr9	13877349	13877754	2	0_1_2	831	0.005	exon	gene-LOC109085603,	+
chr9	15007226	15106038	6	1_4_1	1326	0.009	intergenic_region	n/a	-
chr9	15290033	15404070	9	2_8_1	302	0.056	intergenic_region	n/a	+
chr9	15961236	15961547	236	118_1_2	107905	0.004	exon	gene-LOC109086313,	+
chr9	15961305	15961520	12	12_1_0	103744	0	exon	gene-LOC109086313,	+
chr9	16198739	16199318	2	2_2_0	2134	0.002	exon	gene-LOC109080819,	+
chr9	16456601	16457965	3	2_1_1	3376	0.002	intron	gene-LOC109086446,	+
chr9	16638924	16776090	2	2_1_0	485	0.008	intergenic_region	n/a	+
chr9	17105919	17266270	2	2_2_0	89	0.043	intergenic_region	n/a	-
chr9	17106160	17266795	6	2_5_1	73	0.141	intergenic_region	n/a	-
chr9	17122860	17284373	2	2_1_0	548	0.007	intergenic_region	n/a	+
chr9	17182818	17346624	8	5_1_2	1001	0.016	intergenic_region	n/a	+
chr9	17217619	17382275	4	2_0_3	67	0.107	intergenic_region	n/a	+
chr9	17412140	17487838	12	3_9_0	11696	0.002	exon	gene-atp5f1,	+
chr9	17412420	17488147	16	7_8_1	8882	0.004	exon	gene-atp5f1,	+
chr9	17523412	17689481	8	4_4_0	148	0.098	intergenic_region	n/a	+
chr9	17539915	17706985	2	1_2_0	7	0.364	intergenic_region	n/a	-
chr9	17970389	18160628	3	2_0_3	3277	0.002	intergenic_region	n/a	+
chr9	18500132	18550372	3	2_2_0	357	0.017	intergenic_region	n/a	-
chr9	18583601	18665385	8	5_1_0	385	0.04	intergenic_region	n/a	+
chr9	18606386	18686525	10	0_9_4	91	0.18	intergenic_region	n/a	+
chr9	20985713	20986512	2	2_1_1	696	0.006	intergenic_region	n/a	+
chr9	21119668	21255348	4	3_2_1	2110	0.004	intergenic_region	n/a	-
chr9	21120295	21255409	11	3_4_5	3272	0.007	intergenic_region	n/a	-
chr9	21153616	21272832	612	34_197_20	1738	0.413	intergenic_region	n/a	-
chr9	22307137	22307275	2	2_2_0	285	0.014	intron	gene-LOC109081411,	-
chr9	22950123	23082307	21	11_9_3	3218	0.013	intergenic_region	n/a	+
chr9	22968517	23053214	2	1_1_1	9	0.308	intergenic_region	n/a	-
chr9	22996200	23082307	4	3_4_1	3310	0.002	intergenic_region	n/a	+
chr9	23382264	23426959	10	1_4_6	3870	0.005	intergenic_region	n/a	-
chr9	23382411	23427109	6	6_1_0	2020	0.006	intergenic_region	n/a	-
chr9	23497139	23497809	2	1_2_0	8134	0	exon	gene-ddx46,	-
chr9	23864827	23865897	25	12_12_1	2443	0.02	intergenic_region	n/a	-
chr10	435387	625041	3	2_3_1	541	0.011	intron	gene-LOC109089964,	-
chr10	435759	625437	2	1_1_1	480	0.008	intron	gene-LOC109089964,	-
chr10	751814	863811	12	4_9_4	23	0.511	intergenic_region	n/a	-
chr10	1544883	1683485	233	14_54_96	577	0.447	intergenic_region	n/a	-
chr10	1548575	1687350	87	33_19_21	13	0.93	intergenic_region	n/a	+
chr10	1944518	1944959	2	2_2_0	39665	0	exon	gene-LOC109089988,	-
chr10	2473839	2571792	6	2_5_0	809	0.015	intergenic_region	n/a	-
chr10	2477317	2575387	16	0_10_0	1348	0.023	intergenic_region	n/a	-
chr10	2479927	2576597	4	0_3_3	1046	0.008	intergenic_region	n/a	-
chr10	2486831	2578865	1270	209_300_116	982	0.721	intergenic_region	n/a	-
chr10	2848122	2853686	4	1_2_0	34	0.19	intergenic_region	n/a	+
chr10	2991175	3158681	2	2_0_1	306	0.013	intergenic_region	n/a	-
chr10	2993123	3160354	2	2_1_0	335	0.012	intergenic_region	n/a	-
chr10	3603432	3680471	3	2_1_1	229	0.026	intergenic_region	n/a	-
chr10	3609485	3704814	2	1_2_0	382	0.01	intergenic_region	n/a	-
chr10	4165995	4166154	2	2_2_0	2310	0.002	exon	gene-LOC109090390,	+
chr10	4166992	4337207	5	2_2_0	2875	0.003	intergenic_region	n/a	-
chr10	4467161	4646107	712	175_227_24	1690	0.457	intergenic_region	n/a	+
chr10	5316604	5316851	3	2_3_0	68435	0	exon	gene-LOC109090433,	-
chr10	5411990	5412344	5	3_2_1	2158	0.005	exon	gene-LOC109090033,	-
chr10	5970571	6073276	4	1_2_2	2155	0.004	intergenic_region	n/a	-
chr10	5970571	6073278	2	1_1_1	2154	0.002	intergenic_region	n/a	-
chr10	5970931	6073332	7	1_3_2	1563	0.009	intergenic_region	n/a	-
chr10	5986205	6088727	6	2_4_1	1415	0.008	intergenic_region	n/a	-
chr10	5987229	6090821	2	1_2_1	988	0.004	intergenic_region	n/a	-
chr10	5996400	6099601	3	1_0_2	168	0.034	intergenic_region	n/a	-
chr10	6863649	6921174	6	3_3_3	896	0.013	intergenic_region	n/a	-
chr10	6863957	6921388	18	12_12_5	876	0.039	intergenic_region	n/a	-
chr10	6868425	6925524	3	3_3_0	234	0.025	intergenic_region	n/a	-
chr10	6883091	6936567	2	2_1_0	1211	0.003	intergenic_region	n/a	-
chr10	6884074	6939049	2	1_2_0	1057	0.004	intergenic_region	n/a	-
chr10	6889283	6947264	6	2_6_0	485	0.024	intergenic_region	n/a	-
chr10	6945528	7108466	16	2_9_0	427	0.07	intergenic_region	n/a	-
chr10	6947429	7109130	3	2_2_1	483	0.012	intergenic_region	n/a	-
chr10	7000686	7001555	4	3_3_1	4	0.667	intron	gene-LOC109090476,	+
chr10	7593467	7701143	12	2_7_4	12731	0.002	intergenic_region	n/a	-
chr10	8170505	8171895	3	2_1_1	2872	0.002	exon	gene-LOC109090077,	-
chr10	9178715	9272596	29	18_1_0	191	0.233	intron	gene-LOC109090534,	-
chr10	9185916	9277742	3	3_0_3	151	0.038	intron	gene-LOC109090534,	-
chr10	11979403	12165085	2	2_2_0	4270	0.001	intron	gene-LOC109090595,	+
chr10	11980843	12166472	4	0_4_0	4152	0.002	intron	gene-LOC109090595,	+
chr10	11981858	12167040	14	1_7_2	5486	0.005	intron	gene-LOC109090595,	+
chr10	11987505	12171751	4	2_2_0	9581	0.001	intron	gene-LOC109090595,	+
chr10	12284658	12284804	2	2_2_0	10668	0	intergenic_region	n/a	+
chr10	13911623	14046004	2	2_2_0	1122	0.004	intergenic_region	n/a	-
chr10	13915867	14047598	40	3_2_3	1480	0.051	intergenic_region	n/a	-
chr10	13930163	14068658	1078	124_122_148	37004	0.055	intergenic_region	n/a	-
chr10	13941142	14077406	77	4_34_30	41	0.79	intergenic_region	n/a	-
chr10	13942511	14077406	4	4_4_0	845	0.009	intergenic_region	n/a	-
chr10	13977353	13977502	2	2_2_0	3014	0.001	exon	gene-LOC109090648,	+
chr10	14759263	14849080	5	5_3_0	1083	0.009	intron	gene-LOC109090690,	-
chr10	14759665	14849323	6	2_6_0	1393	0.009	intron	gene-LOC109090690,	-
chr10	14764427	14849323	3	3_3_0	635	0.009	intron	gene-LOC109090690,	-
chr10	14845278	14849323	2	2_2_0	634	0.006	intron	gene-LOC109090690,gene-LOC109090687,	-
chr10	15089559	15181832	3	2_2_1	1767	0.003	intergenic_region	n/a	-
chr10	15115779	15199689	291	3_134_2	636	0.478	intergenic_region	n/a	-
chr10	15133002	15199689	63	10_34_2	179	0.413	intergenic_region	n/a	-
chr10	15133002	15203161	12	2_6_4	117	0.17	intergenic_region	n/a	-
chr10	15133014	15203161	40	5_20_11	333	0.194	intergenic_region	n/a	-
chr10	15147264	15147748	2	1_0_2	1825	0.002	exon	gene-LOC109090705,	+
chr10	15354744	15519014	38	24_14_2	210	0.266	intergenic_region	n/a	+
chr10	15363645	15529271	10	5_0_4	847	0.023	intergenic_region	n/a	-
chr10	15367181	15532540	5	4_2_1	581	0.017	intergenic_region	n/a	-
chr10	16014996	16077596	5	3_0_0	3900	0.003	intergenic_region	n/a	-
chr10	16033566	16093637	2	1_2_1	14	0.222	intergenic_region	n/a	+
chr10	17815520	17910474	2	1_1_1	3898	0.001	intron	gene-LOC109090191,	+
chr10	17816565	17911512	7	2_4_0	4271	0.003	intron	gene-LOC109090191,	+
chr10	17820266	17915664	41	2_8_1	2405	0.033	intron	gene-LOC109090191,	+
chr10	17820997	17916025	3	1_3_0	2817	0.002	intron	gene-LOC109090191,	+
chr10	17822467	17918198	255	54_3_20	2423	0.174	intron	gene-LOC109090191,	+
chr10	17839229	17943196	4	2_0_4	197	0.039	intergenic_region	n/a	+
chr10	17849136	17952780	11	8_9_1	844	0.025	intergenic_region	n/a	-
chr10	17849503	17953149	2	1_1_1	319	0.012	intergenic_region	n/a	-
chr10	18012663	18196010	6	3_2_1	1165	0.01	intergenic_region	n/a	-
chr10	18108686	18292764	2	2_2_0	32	0.111	intergenic_region	n/a	+
chr10	18272428	18273815	5	3_3_0	1151	0.009	exon	gene-LOC109090787,	+
chr10	19775401	19898533	665	45_134_164	57	0.959	intergenic_region	n/a	-
chr10	19908868	20071852	6	2_5_2	1408	0.008	intergenic_region	n/a	+
chr10	19924874	20081731	2	1_2_1	720	0.006	intergenic_region	n/a	+
chr10	19927782	20086481	16	1_13_0	2484	0.013	intergenic_region	n/a	+
chr10	19929981	20088044	6	1_2_1	1886	0.006	intergenic_region	n/a	+
chr10	19939860	20097232	11	3_5_1	1891	0.012	intergenic_region	n/a	+
chr10	19973090	19978751	2	2_1_1	46585	0	exon	gene-LOC109090820,	-
chr10	21888466	21892167	808	132_13_26	5759	0.219	intron	gene-LOC109090963,	+
chr11	1799632	1961246	7	3_3_0	295	0.045	intergenic_region	n/a	+
chr11	1867372	1964632	735	168_141_19	1389	0.514	intergenic_region	n/a	+
chr11	1879753	1983833	3	3_1_0	4204	0.001	intergenic_region	n/a	+
chr11	1904336	2002013	2	1_2_0	1021	0.004	intergenic_region	n/a	+
chr11	2190951	2314055	2	1_1_1	1349	0.003	intergenic_region	n/a	+
chr11	2516474	2639214	1988	369_248_108	5306	0.428	intergenic_region	n/a	+
chr11	2533189	2651939	4	3_4_0	1113	0.007	intergenic_region	n/a	-
chr11	2533408	2652349	2	1_2_0	1152	0.003	intergenic_region	n/a	-
chr11	2555807	2559647	3	1_2_0	630	0.009	exon	gene-LOC109091026,	-
chr11	3081911	3214099	2	1_2_0	2196	0.002	intergenic_region	n/a	+
chr11	3088019	3219430	266	28_94_118	93	0.851	intergenic_region	n/a	+
chr11	3089643	3223534	3	2_2_2	351	0.017	intergenic_region	n/a	+
chr11	4056791	4198836	3	1_1_1	112	0.051	intergenic_region	n/a	-
chr11	4056791	4199005	4	3_1_3	98	0.075	intergenic_region	n/a	-
chr11	4072331	4214121	2	1_2_0	1480	0.003	intergenic_region	n/a	+
chr11	4079330	4222381	3	2_2_0	293	0.02	intergenic_region	n/a	+
chr11	4562299	4564432	2	2_2_0	486	0.008	intron	gene-LOC109091443,	+
chr11	5095485	5218053	6	2_5_0	914	0.013	intergenic_region	n/a	+
chr11	5109091	5229980	10	7_0_3	2145	0.009	intergenic_region	n/a	-
chr11	5111624	5232996	5	1_4_0	5581	0.002	intergenic_region	n/a	+
chr11	5794509	5979691	3	2_2_0	385	0.015	intergenic_region	n/a	+
chr11	5801375	5983238	134	13_55_31	30	0.899	intergenic_region	n/a	+
chr11	5802601	5983238	17	15_5_10	31	0.523	intergenic_region	n/a	+
chr11	5886241	5886462	2	2_2_0	1774	0.002	intron	gene-LOC109091476,	+
chr11	6077597	6158249	3	1_3_1	758	0.008	intergenic_region	n/a	+
chr11	6095172	6174043	2	1_2_0	1206	0.003	intergenic_region	n/a	+
chr11	6631714	6698346	27	13_3_17	27	0.667	intergenic_region	n/a	-
chr11	6632438	6698346	18	13_4_9	24	0.6	intergenic_region	n/a	-
chr11	6835433	7005038	360	93_26_89	0	1	intergenic_region	n/a	-
chr11	7780963	7891079	52	37_4_3	13268	0.008	intergenic_region	n/a	-
chr11	7784595	7893752	202	61_0_6	23390	0.017	intergenic_region	n/a	-
chr11	7897201	7907740	22	16_0_1	7630	0.006	exon	gene-LOC109091537,	-
chr11	8255557	8312764	370	178_198_60	629	0.541	intergenic_region	n/a	+
chr11	8256703	8313490	4	2_1_0	304	0.026	intergenic_region	n/a	+
chr11	8261795	8316800	8	2_6_5	1976	0.008	intergenic_region	n/a	-
chr11	9114032	9114266	2	2_1_0	78	0.049	intron	gene-vapb,	+
chr11	9356168	9359605	2	2_2_0	1022	0.004	exon	gene-stx16,	+
chr11	9708018	9907172	2	2_1_0	272	0.014	intergenic_region	n/a	-
chr11	10030126	10036319	2	2_2_0	502	0.008	exon	gene-LOC109091611,	-
chr11	10410526	10594927	17	2_12_0	40561	0.001	intergenic_region	n/a	-
chr11	10593588	10595737	2	2_2_0	44661	0	exon	gene-LOC109091138,	-
chr11	10594900	10595688	2	0_1_2	51730	0	exon	gene-LOC109091138,	+
chr11	10595066	10595702	10	0_6_6	51885	0	exon	gene-LOC109091138,	+
chr11	10981698	10985446	2	2_1_1	2057	0.002	exon	gene-hibch,	+
chr11	11996680	12117361	163	102_12_4	303	0.518	intergenic_region	n/a	-
chr11	11998102	12118380	6	5_2_0	4053	0.003	intergenic_region	n/a	+
chr11	15886353	15992827	4	4_4_0	86	0.085	intergenic_region	n/a	+
chr11	16297846	16298152	2	2_2_0	447	0.009	exon	gene-LOC109091772,	-
chr11	16825983	16925240	64	40_3_0	114	0.529	intergenic_region	n/a	-
chr11	16901182	16903646	7	2_4_0	1	0.933	intergenic_region	n/a	-
chr11	17099416	17099645	2	2_2_0	15346	0	intergenic_region	n/a	-
chr11	17272044	17406438	2	2_0_2	652	0.006	intergenic_region	n/a	-
chr11	17274025	17407141	13	2_8_0	768	0.033	intergenic_region	n/a	-
chr11	18020538	18021579	119	53_48_3	15752	0.015	intergenic_region	n/a	-
chr12	546557	734442	85	34_45_5	12	0.934	intergenic_region	n/a	-
chr12	1005248	1006660	2	1_0_2	4365	0.001	exon	gene-LOC109092126,	-
chr12	1229248	1264666	2	1_2_0	4	0.5	intergenic_region	n/a	+
chr12	1532315	1688512	2	2_2_0	20	0.167	intergenic_region	n/a	+
chr12	1537311	1693832	6	3_2_1	3179	0.004	intergenic_region	n/a	-
chr12	1540510	1695312	4	2_3_1	1249	0.006	intergenic_region	n/a	-
chr12	1580091	1747848	2	2_1_0	181	0.022	intergenic_region	n/a	-
chr12	2460603	2554687	3	1_1_2	228	0.026	intergenic_region	n/a	+
chr12	2663687	2699598	7	5_5_0	28	0.333	intergenic_region	n/a	-
chr12	2673670	2699598	11	6_9_1	31	0.415	intergenic_region	n/a	-
chr12	2824826	2890240	8	1_8_0	925	0.017	intergenic_region	n/a	+
chr12	3112969	3233785	3	3_1_0	470	0.013	intergenic_region	n/a	+
chr12	3156312	3279930	5	3_1_4	77	0.115	intergenic_region	n/a	-
chr12	3156879	3279930	2	2_0_2	103	0.037	intergenic_region	n/a	-
chr12	3165488	3287145	3	2_3_0	382	0.015	intergenic_region	n/a	-
chr12	3178046	3300074	93	44_53_4	233	0.444	intergenic_region	n/a	+
chr12	3839747	4005534	12	6_10_0	388	0.058	intergenic_region	n/a	-
chr12	3874355	4037074	2	2_1_0	18	0.182	intergenic_region	n/a	+
chr12	3918599	4082792	4	4_0_4	67	0.107	intergenic_region	n/a	+
chr12	3929592	4096637	10	8_5_0	94	0.175	intergenic_region	n/a	+
chr12	4252250	4445702	42	28_32_1	219	0.277	intergenic_region	n/a	+
chr12	4254716	4445961	176	33_63_2	145	0.708	intergenic_region	n/a	+
chr12	4295229	4418739	166	30_26_17	27622	0.012	intergenic_region	n/a	+
chr12	4295494	4419040	7647	887_1065_352	32177	0.322	intergenic_region	n/a	+
chr12	4295525	4295731	3	2_0_1	51551	0	exon	gene-rpl4,	+
chr12	4295545	4295731	3	1_0_3	53770	0	exon	gene-rpl4,	+
chr12	4342693	4436906	42	2_26_0	175	0.324	intergenic_region	n/a	+
chr12	4345239	4436906	7	6_4_0	313	0.043	intergenic_region	n/a	+
chr12	4540885	4542479	3	2_3_0	201	0.029	intergenic_region	n/a	-
chr12	4597499	4726100	2	1_2_0	297	0.013	intergenic_region	n/a	+
chr12	4624328	4751761	369	152_143_4	285	0.721	intergenic_region	n/a	+
chr12	4644437	4771216	12	2_3_0	2595	0.009	intergenic_region	n/a	+
chr12	4679383	4791389	18	4_13_0	47	0.434	intergenic_region	n/a	-
chr12	4693205	4803345	6	2_6_0	2439	0.005	intergenic_region	n/a	+
chr12	4708296	4820877	2	2_2_0	19	0.174	intergenic_region	n/a	-
chr12	4708962	4821476	6	4_2_0	24	0.333	intergenic_region	n/a	-
chr12	4988485	4990677	5	0_4_5	14	0.417	exon	gene-LOC109092253,	-
chr12	5321665	5398962	3	0_1_3	2240	0.003	intergenic_region	n/a	-
chr12	5593208	5654087	5	2_4_0	2310	0.004	intergenic_region	n/a	-
chr12	7096045	7185008	1882	261_371_51	1341	0.737	intergenic_region	n/a	+
chr12	7100703	7188221	7	6_5_0	1430	0.01	intergenic_region	n/a	+
chr12	7102535	7188221	280	125_123_8	1513	0.27	intergenic_region	n/a	+
chr12	7249368	7251073	2	0_2_2	605	0.007	intergenic_region	n/a	-
chr12	7821431	7825358	4	1_3_1	290	0.027	intergenic_region	n/a	+
chr12	7821890	7826121	4	1_3_0	277	0.028	intergenic_region	n/a	+
chr12	7825813	7835202	6	1_6_0	265	0.043	intergenic_region	n/a	+
chr12	7997857	8119374	7	3_2_1	178	0.073	intergenic_region	n/a	-
chr12	8015521	8137175	11	8_3_2	244	0.083	intergenic_region	n/a	+
chr12	9175736	9201348	137	76_9_4	49	0.848	intergenic_region	n/a	-
chr12	11226831	11227005	3	1_3_0	87009	0	exon	gene-LOC109092410,	-
chr12	11587730	11735954	435	129_5_106	810	0.518	intergenic_region	n/a	-
chr12	12141216	12274833	11	9_7_3	886	0.024	intergenic_region	n/a	-
chr12	12145944	12278957	2	2_2_0	590	0.007	intergenic_region	n/a	+
chr12	12151262	12284295	370	98_56_1	1344	0.355	intergenic_region	n/a	+
chr12	12151704	12286830	4	3_3_0	2845	0.003	intergenic_region	n/a	+
chr12	12163770	12296480	4	2_4_2	193	0.04	intergenic_region	n/a	+
chr13	507785	508023	3	1_2_0	7896	0.001	exon	gene-ythdc1,	-
chr13	1841269	1886701	6	2_5_0	15089	0.001	intergenic_region	n/a	-
chr13	1844581	1888581	425	177_145_7	555	0.605	intron	gene-LOC109092954,	+
chr13	3740143	3803767	5	2_2_0	131	0.071	intergenic_region	n/a	+
chr13	4443632	4496837	5	4_1_0	2123	0.005	intergenic_region	n/a	-
chr13	5137226	5275419	2	2_2_0	510	0.008	intergenic_region	n/a	-
chr13	5176352	5311153	13	5_8_0	518	0.048	intergenic_region	n/a	-
chr13	5484927	5562466	4	4_3_0	589	0.013	intergenic_region	n/a	-
chr13	5486590	5563589	5	2_1_0	727	0.014	intergenic_region	n/a	-
chr13	6480526	6483976	4	3_2_0	6	0.571	intergenic_region	n/a	-
chr13	7208073	7208388	3	2_2_0	7816	0.001	exon	gene-LOC109093103,	+
chr13	7210190	7216596	3	2_3_0	1259	0.005	intergenic_region	n/a	-
chr13	7394621	7511061	3	2_2_0	119	0.048	intergenic_region	n/a	+
chr13	7401732	7519786	3	3_3_0	295	0.02	intergenic_region	n/a	+
chr13	7412822	7529891	4	3_1_0	1287	0.006	intergenic_region	n/a	+
chr13	7432178	7551078	2	1_2_0	541	0.007	intergenic_region	n/a	+
chr13	7433622	7553410	4	4_4_0	38	0.174	intergenic_region	n/a	+
chr13	7435132	7559274	3	1_3_0	526	0.011	intergenic_region	n/a	+
chr13	7599788	7765512	3	0_2_2	831	0.007	intergenic_region	n/a	+
chr13	9195131	9289227	3	3_3_0	364	0.016	intergenic_region	n/a	+
chr13	9377025	9383218	70	14_49_1	43	0.765	intron	gene-LOC109093148,	-
chr13	9377025	9483870	30	2_20_1	14	0.811	intergenic_region	n/a	-
chr13	10131285	10307628	4	3_1_1	520	0.015	intergenic_region	n/a	+
chr13	10141763	10320977	7	2_5_1	662	0.021	intergenic_region	n/a	+
chr13	10146612	10325501	21	14_14_1	331	0.113	intergenic_region	n/a	+
chr13	10146636	10325501	78	33_33_3	601	0.206	intergenic_region	n/a	+
chr13	10149896	10328282	2	2_2_0	502	0.008	intergenic_region	n/a	+
chr13	10152476	10330923	5	4_1_4	774	0.013	intergenic_region	n/a	+
chr13	10155503	10333584	16	8_9_0	676	0.045	intergenic_region	n/a	+
chr13	10192706	10370992	4	2_0_1	543	0.015	intergenic_region	n/a	-
chr13	10195628	10372718	2	2_2_0	411	0.01	intergenic_region	n/a	-
chr13	10242819	10243147	3	3_3_0	6559	0.001	exon	gene-LOC109093167,	-
chr13	11028324	11084980	121	25_47_30	952	0.203	intergenic_region	n/a	-
chr13	11051084	11111015	8	0_3_4	298	0.051	intergenic_region	n/a	-
chr13	11051867	11111719	3	2_1_1	135	0.043	intergenic_region	n/a	-
chr13	11651381	11817471	2	0_2_1	3752	0.001	intergenic_region	n/a	+
chr13	11692820	11860302	348	85_87_28	2093	0.25	intergenic_region	n/a	+
chr13	11692823	11860302	319	73_75_22	2095	0.233	intergenic_region	n/a	+
chr13	11693167	11860302	77	34_20_1	2122	0.068	intergenic_region	n/a	+
chr13	11699203	11869701	6	3_2_0	240	0.048	intergenic_region	n/a	+
chr13	11949821	12040553	2	1_2_0	545	0.007	intergenic_region	n/a	-
chr13	13147774	13229366	24	3_11_0	573	0.077	intron	gene-LOC109093256,	+
chr13	13150358	13232455	334	115_82_39	652	0.506	intron	gene-LOC109093256,	+
chr13	13151558	13151715	2	2_1_0	1539	0.003	intron	gene-LOC109093256,	-
chr13	13259570	13260151	2	2_1_0	599	0.007	intergenic_region	n/a	-
chr13	15909768	15909953	2	2_2_0	591	0.007	exon	gene-LOC109093307,	-
chr13	17688576	17714629	2	1_1_1	893	0.004	intergenic_region	n/a	+
chr13	17692431	17718700	943	195_216_258	399	0.825	intergenic_region	n/a	+
chr13	17700190	17702696	7	3_1_4	47996	0	exon	gene-LOC109093342,	+
chr13	17702455	17702794	2	1_1_1	67491	0	exon	gene-LOC109093342,	+
chr13	17807899	17811129	2	1_2_0	9	0.308	intron	gene-tada1,	-
chr13	17841513	17992272	4	2_0_1	518	0.015	intron	gene-LOC109093329,	-
chr13	20345183	20456439	7	1_3_0	209	0.063	intergenic_region	n/a	+
chr13	23662074	23787723	15	2_6_4	704	0.041	intergenic_region	n/a	-
chr13	23923717	24098519	27	20_8_0	568	0.087	intron	gene-LOC109093503,	+
chr13	24890390	25038705	3	2_2_0	110	0.052	intergenic_region	n/a	+
chr13	24999563	25009132	7	6_6_0	60	0.189	intergenic_region	n/a	-
chr14	199436	360317	11	2_1_6	3414	0.006	intergenic_region	n/a	-
chr14	510668	658152	14	2_10_3	376	0.069	intergenic_region	n/a	-
chr14	657469	669149	3	1_2_0	665	0.009	intergenic_region	n/a	-
chr14	663720	674283	4	2_1_1	211	0.037	intergenic_region	n/a	-
chr14	714469	809346	3	0_2_2	737	0.008	intergenic_region	n/a	-
chr14	714469	809380	3	2_2_0	490	0.012	intergenic_region	n/a	-
chr14	3813432	3857940	2	2_1_0	31	0.114	intergenic_region	n/a	-
chr14	5761126	5901468	7	3_2_1	451	0.03	intergenic_region	n/a	-
chr14	5786299	5925551	8	0_4_3	163	0.089	intergenic_region	n/a	-
chr14	6803281	6873048	731	139_11_114	1314	0.527	intergenic_region	n/a	-
chr14	7102387	7261200	4	3_3_0	4922	0.002	intergenic_region	n/a	+
chr14	7109467	7262545	70	8_35_0	819	0.146	intergenic_region	n/a	+
chr14	7255893	7277309	372	166_90_88	219	0.773	intergenic_region	n/a	+
chr14	7256177	7277309	485	202_96_90	232	0.807	intergenic_region	n/a	+
chr14	8348245	8404678	23	12_16_0	2787	0.016	intergenic_region	n/a	-
chr14	9754703	9769544	8	6_4_1	27	0.372	intergenic_region	n/a	+
chr14	9958476	10019374	41	6_24_1	94	0.466	intergenic_region	n/a	+
chr14	9958624	10019750	6	5_2_0	193	0.059	intergenic_region	n/a	+
chr14	11229031	11399150	114	63_61_3	13	0.946	intergenic_region	n/a	-
chr14	12003474	12082046	2	2_1_0	310	0.013	intergenic_region	n/a	+
chr14	12007491	12088179	3	3_1_0	676	0.009	intergenic_region	n/a	-
chr14	13122025	13285205	28	19_1_0	126	0.308	intergenic_region	n/a	+
chr14	14290645	14296133	13	2_7_5	119	0.179	intergenic_region	n/a	-
chr14	14290645	14296377	57	12_21_32	216	0.345	intergenic_region	n/a	-
chr14	15165050	15185237	182	41_90_44	50	0.879	intergenic_region	n/a	-
chr14	15165680	15185237	22	16_18_0	94	0.319	intergenic_region	n/a	-
chr14	15878100	15923623	30	8_6_3	885	0.063	intergenic_region	n/a	+
chr14	16165321	16339013	6	3_0_4	117	0.093	intergenic_region	n/a	-
chr14	16173964	16346552	3	2_1_1	371	0.016	intergenic_region	n/a	-
chr14	16434119	16435225	2	2_1_0	3301	0.001	exon	gene-LOC109094302,	+
chr14	16750207	16789530	2	2_1_0	384	0.01	intergenic_region	n/a	+
chr14	16765004	16802910	2	1_1_1	705	0.006	intergenic_region	n/a	+
chr14	16766174	16805411	2	2_0_1	697	0.006	intergenic_region	n/a	+
chr14	16843552	16911992	75	47_44_1	42012	0.004	intron	gene-LOC109094323,	-
chr14	16845415	16914783	2	1_1_1	57728	0	intron	gene-LOC109094323,	-
chr14	17507181	17544352	236	112_48_68	22	0.955	intergenic_region	n/a	-
chr14	18191600	18258232	6	1_5_3	2025	0.006	intergenic_region	n/a	-
chr14	18193185	18262655	2	2_2_0	1819	0.002	intergenic_region	n/a	-
chr14	18203352	18205304	4	4_3_0	291	0.027	intergenic_region	n/a	-
chr15	7268	124321	125	23_11_1	1815	0.121	intergenic_region	n/a	-
chr15	297375	388446	2	1_2_0	2203	0.002	intergenic_region	n/a	-
chr15	1028917	1113693	2	2_1_0	10	0.286	intergenic_region	n/a	-
chr15	1029309	1114550	4	4_1_0	52	0.133	intergenic_region	n/a	-
chr15	1029617	1114819	3	3_3_0	77	0.072	intergenic_region	n/a	-
chr15	1035497	1125321	97	35_39_2	459	0.297	intergenic_region	n/a	-
chr15	1037596	1126526	6	2_2_0	1262	0.009	intergenic_region	n/a	-
chr15	1780966	1880086	6	2_3_3	1501	0.008	intergenic_region	n/a	+
chr15	2551117	2670267	2	1_2_0	2517	0.002	intergenic_region	n/a	+
chr15	3511579	3607063	20	15_15_0	495	0.075	intergenic_region	n/a	+
chr15	5378900	5416443	637	259_74_10	146	0.897	intergenic_region	n/a	-
chr15	5435325	5584980	637	7_98_7	18267	0.065	intron	gene-LOC109094488,	-
chr15	5443654	5585111	14530	105_531_1503	17335	0.626	intron	gene-LOC109094488,	-
chr15	5770276	5848856	2	2_1_0	428	0.009	intergenic_region	n/a	-
chr15	6227183	6238682	23	20_11_8	365	0.112	intergenic_region	n/a	-
chr15	6311191	6314573	2	1_2_1	51	0.073	intergenic_region	n/a	-
chr15	6314430	6370839	2	2_0_1	49	0.075	intergenic_region	n/a	-
chr15	8302684	8342712	1364	447_368_63	6136	0.308	intron	gene-LOC109094709,	+
chr15	8311174	8354710	6	6_6_0	374	0.031	intergenic_region	n/a	-
chr16	318662	319286	2	1_2_1	1480	0.003	exon	gene-LOC109094756,	-
chr16	472207	636640	5	3_5_0	1269	0.008	intergenic_region	n/a	+
chr16	510598	675890	87	33_42_15	13	0.93	intergenic_region	n/a	+
chr16	516456	675890	3	1_2_1	123	0.047	intergenic_region	n/a	+
chr16	2471284	2471528	3	3_3_0	24985	0	exon	gene-LOC109095078,	-
chr16	2527412	2622087	3	1_1_2	989	0.006	intergenic_region	n/a	+
chr16	2694552	2730767	2476	62_530_100	3927	0.558	intergenic_region	n/a	-
chr16	2958235	3050479	3	3_2_0	734	0.008	intergenic_region	n/a	-
chr16	2960023	3052176	3	3_2_0	1105	0.005	intergenic_region	n/a	-
chr16	2980465	3076970	2	1_2_0	1206	0.003	intergenic_region	n/a	-
chr16	2997336	3092560	2	2_1_0	558	0.007	intergenic_region	n/a	-
chr16	4526209	4526697	3	3_1_0	12447	0	exon	gene-LOC109095152,	-
chr16	4531886	4604339	9	0_2_2	499	0.035	intron	gene-LOC109095152,	-
chr16	4532909	4606144	3296	561_566_359	9586	0.407	exon	gene-LOC109095152,	-
chr16	4532909	4606336	8	4_5_3	7523	0.002	exon	gene-LOC109095152,	-
chr16	4532909	4606410	6	4_6_1	7488	0.002	intron	gene-LOC109095152,	-
chr16	4543248	4614093	4	3_1_1	1282	0.006	intergenic_region	n/a	+
chr16	4735639	4736847	4	0_3_1	1557	0.005	exon	gene-dohh,	-
chr16	5477961	5524629	78	13_16_46	66	0.703	intergenic_region	n/a	+
chr16	5478180	5523028	4	0_2_2	484	0.016	intergenic_region	n/a	+
chr16	5580537	5585952	10	8_8_0	890	0.022	intergenic_region	n/a	+
chr16	5661361	5672496	3	3_3_0	2935	0.002	intron	gene-tsr2,	-
chr16	5919237	6099078	1097	376_307_15	75	0.967	intron	gene-LOC109094826,	+
chr16	6098318	6098485	3	2_2_0	3254	0.002	exon	gene-LOC109094826,	-
chr16	7007509	7007849	3	2_2_0	1096	0.005	exon	gene-LOC109095219,	+
chr16	7610803	7697174	4	4_1_0	23153	0	intergenic_region	n/a	-
chr16	7861625	7899315	2	1_2_0	333	0.012	intergenic_region	n/a	+
chr16	7865470	7903666	6	2_1_3	1967	0.006	intergenic_region	n/a	+
chr16	8135650	8226950	4	1_4_0	1347	0.006	intergenic_region	n/a	+
chr16	8190660	8241234	3	1_2_0	29	0.171	intergenic_region	n/a	-
chr16	8214308	8267588	2	1_2_0	29	0.121	intergenic_region	n/a	-
chr16	8664456	8763209	12	4_3_5	831	0.028	intergenic_region	n/a	-
chr16	9619250	9700418	5	1_2_1	0	1	intergenic_region	n/a	-
chr16	11587996	11725836	1643	39_500_56	453	0.879	intergenic_region	n/a	+
chr16	11588181	11725836	62	19_14_6	2488	0.047	intergenic_region	n/a	+
chr16	11727383	11883823	2	1_2_0	19	0.174	intron	gene-LOC109094907,	-
chr16	11729186	11880736	8	4_7_0	557	0.028	intron	gene-LOC109094907,	-
chr16	11729186	11883823	476	123_195_6	26	0.973	intron	gene-LOC109094907,	-
chr16	12113924	12159136	45	14_26_1	72	0.556	intron	gene-LOC109095362,	+
chr16	12265785	12337353	6	4_4_2	997	0.012	intergenic_region	n/a	+
chr16	13163086	13267290	73	4_54_1	329	0.307	intergenic_region	n/a	-
chr16	13163120	13267290	7	1_5_0	384	0.035	intergenic_region	n/a	-
chr16	13192011	13346898	2	1_2_0	325	0.012	intergenic_region	n/a	-
chr16	17198141	17198320	2	2_2_0	125	0.031	intron	gene-LOC109095463,	+
chr16	17543669	17627531	73	6_48_2	74	0.664	intergenic_region	n/a	-
chr16	17543669	17634558	10	1_7_2	25	0.444	intergenic_region	n/a	-
chr16	18150054	18214142	3	3_3_0	17513	0	intergenic_region	n/a	+
chr16	19127104	19243617	4	1_2_1	142	0.053	intergenic_region	n/a	-
chr16	19194299	19240287	7	2_4_1	515	0.026	intron	gene-LOC109095019,	-
chr16	19411509	19412332	3	0_3_1	1196	0.005	exon	gene-c16h1orf35,	+
chr16	19729474	19874810	2	1_2_0	167	0.023	intergenic_region	n/a	+
chr16	19746132	19797923	4	3_1_0	2572	0.003	intergenic_region	n/a	+
chr17	761262	822535	2	0_1_2	118	0.033	intron	gene-LOC109095653,	-
chr17	762416	824274	4	4_2_0	125	0.06	intron	gene-LOC109095653,	-
chr17	994007	1044105	5	4_3_0	31	0.244	intergenic_region	n/a	-
chr17	1178661	1180432	2	2_2_0	220	0.018	exon	gene-LOC109095656,	+
chr17	1780850	1977808	6	3_4_2	880	0.013	intergenic_region	n/a	-
chr17	3247277	3375633	2	2_2_0	1252	0.003	intergenic_region	n/a	-
chr17	3341218	3528185	5	1_5_0	7148	0.001	intergenic_region	n/a	-
chr17	4012495	4144299	2	2_1_0	3305	0.001	intergenic_region	n/a	+
chr17	4240708	4251201	20	17_4_5	177	0.184	intergenic_region	n/a	+
chr17	4416800	4417153	3	3_2_0	527	0.011	exon	gene-LOC109095908,	+
chr17	5105700	5229741	112	56_56_0	376	0.373	intergenic_region	n/a	-
chr17	6139092	6140142	2	2_1_0	15	0.211	exon	gene-LOC109095935,	+
chr17	6888738	6946035	4	2_0_3	826	0.01	intergenic_region	n/a	+
chr17	7949565	8125249	32	19_5_4	8826	0.007	intergenic_region	n/a	+
chr17	7953556	8127836	5	1_0_3	555	0.018	intergenic_region	n/a	+
chr17	8191116	8266549	3	2_2_0	149	0.039	intergenic_region	n/a	-
chr17	8289986	8291889	3	2_2_0	3110	0.002	exon	gene-lman2,	-
chr17	8570825	8578840	7	7_1_0	800	0.017	intergenic_region	n/a	+
chr17	9393071	9398123	2	2_1_0	465	0.009	exon	gene-LOC109095757,	+
chr17	9453883	9458073	19	13_12_0	566	0.063	intergenic_region	n/a	+
chr17	11812192	11949162	8	4_2_0	196	0.075	intron	gene-LOC109095779,	+
chr17	11828232	11964689	2	2_2_0	129	0.03	intron	gene-LOC109095779,	+
chr17	13804477	13951618	110	2_38_41	57	0.794	intergenic_region	n/a	-
chr17	14898956	15001545	156	47_34_39	473	0.397	intergenic_region	n/a	+
chr17	14899700	15001545	180	113_26_20	474	0.432	intergenic_region	n/a	+
chr17	14915846	15022989	2	0_2_1	1761	0.002	intergenic_region	n/a	-
chr17	14926027	15034916	3	0_2_1	1239	0.005	intergenic_region	n/a	-
chr17	15008456	15008604	3	3_3_0	1530	0.004	intergenic_region	n/a	-
chr17	15437030	15437566	2	2_2_0	115	0.034	intron	gene-LOC109095831,gene-LOC109096124,	-
chr18	342790	399097	3	3_3_0	2	0.75	intergenic_region	n/a	+
chr18	897658	987384	121	7_62_13	207	0.539	intergenic_region	n/a	-
chr18	897658	987387	42	2_27_4	205	0.291	intergenic_region	n/a	-
chr18	1902363	1948999	171	45_109_5	849	0.287	intergenic_region	n/a	-
chr18	1902363	1951090	22	7_19_0	255	0.147	intergenic_region	n/a	-
chr18	2291721	2300103	4	3_0_1	1482	0.005	intron	gene-LOC109096558,	-
chr18	2294024	2303253	2	1_2_1	3313	0.001	exon	gene-LOC109096558,	+
chr18	2294575	2303339	8	7_3_1	2952	0.005	exon	gene-LOC109096558,	-
chr18	2652908	2839080	7	1_3_2	90	0.135	intergenic_region	n/a	-
chr18	2652908	2843834	78	29_48_24	262	0.373	intergenic_region	n/a	-
chr18	2733818	2734452	3	2_0_2	1024	0.006	intergenic_region	n/a	-
chr18	2924099	3078306	270	144_157_18	403	0.573	intergenic_region	n/a	-
chr18	2981221	3171647	25	12_8_11	23	0.685	intergenic_region	n/a	+
chr18	3979897	4102460	72	33_8_20	5	0.966	intergenic_region	n/a	+
chr18	3979897	4146761	393	106_186_16	21	0.974	intergenic_region	n/a	+
chr18	5583815	5735315	10	5_9_0	64	0.238	intergenic_region	n/a	+
chr18	5617017	5626762	7	3_5_0	7062	0.002	exon	gene-LOC109096644,	+
chr18	8462332	8662233	6	0_3_5	178	0.063	intergenic_region	n/a	-
chr18	10354983	10436486	6	3_0_4	392	0.03	intergenic_region	n/a	+
chr18	11222174	11363839	21	2_9_6	11704	0.004	intergenic_region	n/a	+
chr18	11227453	11370517	3	1_1_1	5348	0.001	intergenic_region	n/a	+
chr18	11230260	11230625	2	2_2_0	20061	0	exon	gene-LOC109096741,	+
chr18	11230308	11230625	2	1_1_1	19122	0	exon	gene-LOC109096741,	+
chr18	11230443	11230625	3	2_1_0	15953	0	exon	gene-LOC109096741,	+
chr18	11230715	11372704	7	5_4_0	14010	0.001	intergenic_region	n/a	+
chr18	11371969	11372215	2	2_1_1	10131	0	exon	gene-LOC109096742,	+
chr18	11402664	11551974	3	3_1_0	1276	0.005	intergenic_region	n/a	-
chr18	11834757	11978128	97	10_24_1	38	0.836	intergenic_region	n/a	+
chr18	11834757	11978134	3	1_3_0	29	0.171	intergenic_region	n/a	+
chr18	12132438	12132672	2	0_2_1	1326	0.003	exon	gene-LOC109096766,	-
chr18	12179410	12180000	3	1_2_0	4081	0.001	intron	gene-LOC109096335,	-
chr18	12213992	12218805	4	1_1_1	10	0.444	exon	gene-LOC109096335,	-
chr18	12216580	12221223	6	4_0_1	5	0.706	exon	gene-LOC109096335,	-
chr18	12677270	12782421	5	4_5_0	2815	0.004	intergenic_region	n/a	-
chr18	12696884	12797700	7	4_4_0	119	0.105	intergenic_region	n/a	+
chr18	12699870	12799546	9	6_3_3	121	0.129	intergenic_region	n/a	+
chr18	13140977	13220039	4	3_1_0	1278	0.006	intergenic_region	n/a	-
chr18	13187726	13270504	2	1_1_1	1399	0.003	intergenic_region	n/a	+
chr18	13192919	13274516	674	134_223_12	207	0.867	intergenic_region	n/a	+
chr18	13193154	13274516	78	52_54_4	8	0.951	intergenic_region	n/a	+
chr18	13193918	13274516	79	54_53_1	11	0.935	intergenic_region	n/a	+
chr18	13695599	13695818	2	2_1_0	2472	0.002	exon	gene-LOC109096801,	+
chr18	14114602	14223994	2	1_2_0	361	0.011	intergenic_region	n/a	+
chr18	14133606	14242989	5	4_0_4	22	0.312	intergenic_region	n/a	-
chr18	14347532	14365290	8	0_7_1	343	0.045	intergenic_region	n/a	-
chr18	14350672	14548027	2	2_2_0	254	0.016	intergenic_region	n/a	+
chr18	14364137	14542355	629	128_100_200	115	0.916	intergenic_region	n/a	-
chr18	14375197	14555144	2	1_2_0	293	0.013	intergenic_region	n/a	+
chr18	15057482	15166088	3	3_3_0	265	0.022	intergenic_region	n/a	-
chr18	16502243	16635559	80	46_11_38	130	0.552	intergenic_region	n/a	-
chr18	17035539	17115234	2	2_2_0	16	0.2	intron	gene-LOC109096888,gene-LOC109096892,	+
chr18	18746850	18868454	2	2_1_1	9360	0	intergenic_region	n/a	+
chr18	19045098	19087335	77	47_60_12	25	0.86	intergenic_region	n/a	-
chr18	20116030	20296575	2	2_1_0	491	0.008	intron	gene-LOC109096473,	-
chr18	20153846	20311146	45	1_10_16	334	0.212	intron	gene-LOC109096473,	-
chr18	20154105	20311146	2	2_2_0	704	0.006	intron	gene-LOC109096473,	-
chr18	20206909	20311146	2	2_1_1	9	0.308	intron	gene-LOC109096473,gene-LOC109096961,	-
chr18	20957925	20984046	53	34_18_0	464	0.186	intergenic_region	n/a	-
chr19	87473	89520	2	1_1_1	1449	0.003	exon	gene-LOC109097280,	+
chr19	310304	365285	9	2_6_2	157	0.103	intergenic_region	n/a	-
chr19	1374015	1489728	319	157_14_13	64	0.909	intergenic_region	n/a	+
chr19	1710855	1795319	8	5_4_2	5	0.762	intergenic_region	n/a	-
chr19	1717194	1804184	2	0_1_2	30321	0	intergenic_region	n/a	-
chr19	1717402	1804217	12	6_5_0	9662	0.002	intergenic_region	n/a	-
chr19	1717552	1804540	5	0_2_3	35063	0	intergenic_region	n/a	-
chr19	1717579	1804540	7	1_4_6	35469	0	intergenic_region	n/a	-
chr19	1717579	1804667	6	1_1_5	34291	0	intergenic_region	n/a	-
chr19	1730281	1816463	4	3_0_1	904	0.009	intergenic_region	n/a	+
chr19	1731096	1818091	8	4_1_3	1006	0.016	intergenic_region	n/a	+
chr19	1748022	1833243	3	0_3_1	586	0.01	intergenic_region	n/a	-
chr19	1756415	1842910	2	1_2_0	945	0.004	intergenic_region	n/a	+
chr19	1757410	1844091	2	2_2_0	1552	0.003	intergenic_region	n/a	+
chr19	1805897	1806178	4	0_1_4	32262	0	exon	gene-LOC109097342,	-
chr19	2047605	2048654	4	1_3_0	969	0.008	intron	gene-LOC109097355,	-
chr19	2624974	2726526	77	36_34_9	91	0.629	intergenic_region	n/a	+
chr19	2897217	3051084	2	2_2_0	968	0.004	intergenic_region	n/a	-
chr19	3097549	3190020	2	1_2_0	130	0.03	intergenic_region	n/a	-
chr19	3742828	3797388	15	6_11_6	38	0.441	intron	gene-LOC109097220,	-
chr19	3861203	3929312	525	92_206_11	1512	0.41	intergenic_region	n/a	+
chr19	3948345	4120514	247	122_16_5	406	0.549	intergenic_region	n/a	+
chr19	3958844	4143245	5	1_1_1	352	0.028	intergenic_region	n/a	+
chr19	3967313	4152004	5	2_1_0	665	0.015	intergenic_region	n/a	-
chr19	3968176	4152818	4	1_3_2	419	0.019	intergenic_region	n/a	-
chr19	4894294	4995665	5	0_5_5	1199	0.008	intergenic_region	n/a	+
chr19	5614006	5669292	263	73_43_9	463	0.532	intergenic_region	n/a	-
chr19	6037083	6040268	3	1_3_0	17623	0	intron	gene-LOC109097464,	+
chr19	6289840	6410907	2	1_2_0	12	0.25	intergenic_region	n/a	-
chr20	1668016	1764046	2	2_2_0	318	0.012	intergenic_region	n/a	-
chr20	1673598	1770937	3	2_0_1	4531	0.001	intergenic_region	n/a	-
chr20	1685948	1783960	19	5_0_11	2505	0.015	intergenic_region	n/a	-
chr20	1782399	1860424	17	6_1_1	3357	0.01	intergenic_region	n/a	-
chr20	1808576	1893941	5	0_4_0	995	0.01	intron	gene-LOC109097780,	-
chr20	1924280	1962829	18	12_3_0	9051	0.004	intergenic_region	n/a	-
chr20	2311868	2312286	2	2_2_0	16936	0	intergenic_region	n/a	+
chr20	2312819	2313195	3	1_3_0	15319	0	intergenic_region	n/a	+
chr20	3668827	3799561	2	2_1_0	3	0.571	intergenic_region	n/a	+
chr20	3731825	3836241	2	2_2_0	283	0.014	intergenic_region	n/a	+
chr20	3731825	3845806	30	16_21_0	279	0.177	intergenic_region	n/a	+
chr20	3915650	4109431	2	1_1_2	800	0.005	intergenic_region	n/a	+
chr20	7203829	7330832	4	4_0_1	1749	0.005	intergenic_region	n/a	+
chr20	7206512	7311169	106	35_7_31	2453	0.08	intergenic_region	n/a	+
chr20	7215365	7326167	2	1_1_1	2202	0.002	intergenic_region	n/a	+
chr20	7217383	7311169	2	2_1_1	3609	0.001	intergenic_region	n/a	+
chr20	8455632	8549900	4	2_1_0	1005	0.008	intergenic_region	n/a	-
chr20	8465558	8561213	3	1_2_0	17753	0	intergenic_region	n/a	-
chr20	8812718	8926980	5	1_2_2	2591	0.004	intergenic_region	n/a	+
chr20	9355347	9398116	2	1_2_0	1250	0.003	intergenic_region	n/a	-
chr20	9357162	9401078	2	1_2_0	790	0.005	intergenic_region	n/a	-
chr20	9987356	10144446	10	2_0_10	511	0.038	intergenic_region	n/a	+
chr20	10873586	11016661	17	11_10_1	713	0.046	intergenic_region	n/a	-
chr20	10874615	11016661	289	86_115_19	771	0.428	intergenic_region	n/a	-
chr20	10902652	11035840	10	7_4_6	441	0.043	intergenic_region	n/a	-
chr20	10913769	10913958	2	2_2_0	3681	0.001	exon	gene-LOC109097990,	+
chr20	11222577	11354254	49	12_29_11	251	0.281	intergenic_region	n/a	-
chr20	11406555	11456937	2	1_1_2	275	0.014	intergenic_region	n/a	+
chr20	11406696	11457075	24	10_0_11	10146	0.005	intergenic_region	n/a	+
chr20	11468056	11546832	12	10_1_1	11608	0.002	intergenic_region	n/a	-
chr20	11468476	11547048	8	5_4_1	27723	0.001	intergenic_region	n/a	-
chr20	11469181	11547665	51	3_32_13	29264	0.003	intergenic_region	n/a	-
chr20	11471783	11550560	3	3_0_1	1328	0.004	intergenic_region	n/a	-
chr20	11500123	11588738	7	2_1_3	2715	0.005	intergenic_region	n/a	+
chr20	12425151	12559906	3	1_2_1	5810	0.001	intron	gene-LOC109097668,	-
chr20	12426652	12564259	6	2_1_4	3082	0.004	intron	gene-LOC109097668,	-
chr20	12427175	12564781	3	0_3_1	877	0.007	intron	gene-LOC109097668,	-
chr20	12853568	13005634	5	1_1_2	448	0.022	intergenic_region	n/a	-
chr20	12969637	12972174	2	1_2_0	77	0.049	intergenic_region	n/a	+
chr20	13906549	13906825	2	2_1_0	1396	0.003	exon	gene-LOC109097678,	-
chr20	15074690	15176529	1079	241_369_13	1691	0.561	intergenic_region	n/a	+
chr20	15511241	15511552	2	2_2_0	121	0.032	intron	gene-LOC109097700,	-
chr20	15585104	15662908	108	2_28_47	618	0.259	intergenic_region	n/a	-
chr20	15586131	15663476	3	1_1_1	754	0.008	intergenic_region	n/a	-
chr20	15885133	15900318	3	2_2_0	85	0.066	exon	gene-LOC109097707,	+
chr20	15885603	15902488	4	1_4_3	56	0.125	intron	gene-LOC109097707,	+
chr20	16119807	16122261	3	2_3_0	294	0.02	exon	gene-LOC109098146,	-
chr20	16501891	16556745	2	2_1_1	16	0.2	intergenic_region	n/a	-
chr21	143111	143530	2	1_2_0	388	0.01	intergenic_region	n/a	+
chr21	309647	399743	4	4_3_0	8	0.5	intergenic_region	n/a	-
chr21	309647	419941	70	41_24_17	8	0.946	intergenic_region	n/a	-
chr21	987180	1160704	2	1_2_0	53	0.07	intergenic_region	n/a	-
chr21	990649	1164520	2	1_1_1	33	0.108	intergenic_region	n/a	-
chr21	1034824	1052043	7	2_6_0	51	0.215	intron	gene-LOC109098225,	-
chr21	1134079	1159976	5	4_2_1	159	0.059	intergenic_region	n/a	-
chr21	1347660	1350235	2	2_1_0	67	0.056	intergenic_region	n/a	-
chr21	2822048	2864253	6	5_0_2	1970	0.006	intron	gene-LOC109098432,	+
chr21	2842361	2886197	10	6_7_1	6605	0.003	exon	gene-LOC109098433,	-
chr21	4180972	4201976	112	32_25_1	542	0.292	intergenic_region	n/a	-
chr21	5284685	5311699	2	2_0_1	5028	0.001	intron	gene-LOC109098474,gene-LOC109098473,	+
chr21	5284887	5285114	2	1_1_2	11976	0	exon	gene-LOC109098473,	+
chr21	5286559	5313265	3919	353_353_231	12194	0.391	intron	gene-LOC109098474,gene-LOC109098473,	+
chr21	5549039	5679708	12	6_4_3	300	0.074	intergenic_region	n/a	+
chr21	5628154	5731823	208	83_79_17	24	0.945	intergenic_region	n/a	-
chr21	6015528	6198879	8	3_4_3	192	0.077	intergenic_region	n/a	-
chr21	6354386	6354831	2	0_2_2	4683	0.001	exon	gene-LOC109098497,	+
chr21	6842336	6847912	5	1_2_2	52	0.161	intergenic_region	n/a	-
chr21	8713261	8764579	2	2_0_1	2	0.667	intergenic_region	n/a	-
chr21	9890194	10080755	2	1_2_0	3152	0.001	intergenic_region	n/a	+
chr21	9892643	9893132	3	1_3_1	2973	0.002	exon	gene-LOC109098333,	-
chr21	9892986	10085419	5	3_3_1	2732	0.004	intergenic_region	n/a	+
chr21	9912661	10104067	11	8_8_0	499	0.042	intergenic_region	n/a	+
chr21	10305853	10416505	8	2_2_4	1	0.941	intergenic_region	n/a	+
chr21	10358687	10453606	14	9_12_2	37	0.431	intergenic_region	n/a	+
chr21	10714879	10746403	7	5_2_1	1989	0.007	intergenic_region	n/a	-
chr21	10874446	10876387	2	2_2_0	0	1	intron	gene-LOC109098604,	+
chr21	12034859	12035071	3	2_2_0	1146	0.005	exon	gene-LOC109098626,	+
chr21	12445112	12447058	5	2_3_1	15179	0.001	exon	gene-LOC109098635,	-
chr21	12446453	12447084	33	0_20_8	18954	0.003	exon	gene-LOC109098635,	+
chr21	12447165	12578291	133	58_54_32	19158	0.014	intergenic_region	n/a	+
chr21	12464872	12604597	4	0_2_3	594	0.013	intergenic_region	n/a	+
chr21	12578239	12578499	2	1_2_0	17602	0	exon	gene-LOC109098634,	+
chr21	12642292	12772947	90	44_54_2	93	0.659	intergenic_region	n/a	+
chr21	12642566	12708831	3	3_3_0	367	0.016	intergenic_region	n/a	+
chr21	12689770	12754535	23	14_12_0	69	0.4	intergenic_region	n/a	+
chr21	12691639	12757871	47	17_31_2	164	0.364	intergenic_region	n/a	+
chr21	12705924	12771412	2	2_2_0	143	0.027	intergenic_region	n/a	+
chr22	1907584	1970244	7	4_5_0	282	0.047	intergenic_region	n/a	+
chr22	1907584	1981050	174	73_93_20	23	0.938	intergenic_region	n/a	+
chr22	2402077	2556255	21170	1181_1739_380	52552	0.446	intron	gene-LOC109098887,	-
chr22	2402077	2556949	2	2_1_1	52127	0	intron	gene-LOC109098887,	-
chr22	2402444	2559346	3	0_3_1	163363	0	exon	gene-LOC109098887,	-
chr22	2408691	2559622	8577	77_949_134	96865	0.15	intron	gene-LOC109098887,	-
chr22	2555668	2555937	3	1_2_0	58008	0	intron	gene-LOC109098887,	-
chr22	2863860	2971478	6	4_6_0	419	0.028	intergenic_region	n/a	+
chr22	2870003	2976545	2	2_0_1	488	0.008	intergenic_region	n/a	+
chr22	2874851	2979427	6	4_2_0	431	0.027	intergenic_region	n/a	+
chr22	2880813	2982658	7	6_3_0	507	0.027	intergenic_region	n/a	+
chr22	2883254	2984435	4	4_1_0	167	0.046	intergenic_region	n/a	+
chr22	3766243	3853905	2	1_0_2	692	0.006	intron	gene-LOC109098937,	+
chr22	3897395	3897936	3	2_0_1	4691	0.001	exon	gene-LOC109098944,	-
chr22	4247087	4247282	2	1_1_1	18700	0	intron	gene-LOC109098954,	-
chr22	4267123	4444324	6	1_2_3	914	0.013	intergenic_region	n/a	+
chr22	4752524	4752670	2	2_1_0	5796	0.001	exon	gene-LOC109098978,	+
chr22	4852337	4938504	3	3_1_0	2886	0.002	intron	gene-LOC109098978,	+
chr22	4879918	4880365	2	2_1_1	242	0.016	exon	gene-LOC109098970,	+
chr22	5384528	5421231	51	1_22_10	27	0.791	intergenic_region	n/a	-
chr22	5392082	5421231	4	3_1_2	54	0.129	intergenic_region	n/a	-
chr22	5407336	5421231	10	6_3_4	87	0.187	intergenic_region	n/a	-
chr22	5971491	5971730	2	2_2_0	770	0.005	exon	gene-LOC109098787,	-
chr22	6008101	6084386	2	2_1_1	221	0.018	intergenic_region	n/a	-
chr22	6015632	6093872	67	19_36_0	6	0.957	intergenic_region	n/a	-
chr22	6206260	6298025	2	2_2_0	257	0.015	intergenic_region	n/a	-
chr22	6565003	6697204	11	8_5_4	472	0.045	intergenic_region	n/a	-
chr22	7367294	7412906	949	288_233_44	2819	0.402	intron	gene-LOC109099039,	-
chr22	7635413	7735262	6	3_4_0	4320	0.003	intergenic_region	n/a	+
chr22	7658568	7659452	3	3_2_0	335	0.018	exon	gene-LOC109099046,	-
chr22	8203616	8345014	2	1_2_0	556	0.007	intergenic_region	n/a	-
chr22	8210215	8346875	2	2_1_1	579	0.007	intergenic_region	n/a	-
chr22	8215720	8352711	9	4_2_8	1967	0.009	intergenic_region	n/a	-
chr23	1689573	1692848	2	1_2_0	2065	0.002	exon	gene-LOC109099111,	+
chr23	2206077	2395749	3	2_3_1	133	0.043	intergenic_region	n/a	+
chr23	2719061	2719249	2	2_2_0	12718	0	intergenic_region	n/a	-
chr23	2763521	2911736	5	2_4_0	87	0.103	intergenic_region	n/a	+
chr23	2763692	2911736	3	2_2_0	138	0.042	intergenic_region	n/a	+
chr23	2768123	2914243	5	2_0_2	225	0.043	intergenic_region	n/a	+
chr23	2810533	2967947	7	1_5_1	1383	0.01	intergenic_region	n/a	+
chr23	2825908	2972911	18	12_9_0	877	0.039	intergenic_region	n/a	+
chr23	2865912	3050143	3	1_3_0	2948	0.002	intergenic_region	n/a	-
chr23	5309484	5425864	6	2_0_4	503	0.023	intergenic_region	n/a	-
chr23	6072604	6262217	96	34_1_11	885	0.178	intergenic_region	n/a	+
chr23	6122071	6122274	3	3_1_0	1263	0.005	intergenic_region	n/a	-
chr23	7106789	7114001	5	3_4_0	11	0.476	intergenic_region	n/a	-
chr23	8819259	8894524	5	3_4_0	420	0.023	intron	gene-LOC109099532,	+
chr23	9520552	9692890	2	1_1_1	74	0.051	intergenic_region	n/a	-
chr23	10153746	10187221	238	86_96_22	369	0.563	intergenic_region	n/a	-
chr23	10153746	10187910	43	26_27_1	50	0.632	intergenic_region	n/a	-
chr23	10721811	10721982	4	3_2_0	3412	0.002	exon	gene-LOC109099587,	-
chr23	11561193	11697229	2	1_1_1	488	0.008	intron	gene-LOC109099597,	+
chr23	13024811	13024963	2	2_1_0	723	0.006	exon	gene-LOC109099640,	+
chr23	13674889	13681015	3	3_1_2	66	0.083	intergenic_region	n/a	+
chr23	14577306	14577641	9	3_5_3	3	0.857	intron	gene-ssbp3,	-
chr23	14726954	14727935	6	4_5_0	24179	0	intergenic_region	n/a	-
chr23	14728436	14729923	3	0_2_2	36340	0	intergenic_region	n/a	+
chr23	15545499	15545923	2	2_2_0	3559	0.001	exon	gene-LOC109099301,	-
chr23	15700778	15866078	247	43_7_3	195	0.717	intergenic_region	n/a	-
chr23	15700778	15866989	203	17_15_1	193	0.678	intergenic_region	n/a	-
chr23	15893324	16024209	12	3_7_1	2042	0.012	intron	gene-LOC109099307,	-
chr23	15898787	16027393	2	1_2_0	1240	0.003	intron	gene-LOC109099307,	-
chr23	18140518	18229406	2	2_1_0	857	0.005	intron	gene-LOC109099329,	-
chr23	18140518	18231096	3	2_2_0	647	0.009	intron	gene-LOC109099329,	-
chr24	199315	207941	2	2_2_0	1816	0.002	exon	gene-LOC109099970,	-
chr24	297379	297694	2	2_0_2	64	0.059	intron	gene-LOC109099972,	-
chr24	373303	373625	2	2_2_0	1192	0.003	exon	gene-LOC109099977,	-
chr24	505288	617329	26	18_19_0	79	0.397	intron	gene-LOC109099986,	+
chr24	524153	635196	4	1_2_0	4026	0.002	intron	gene-LOC109099986,gene-LOC109099984,	-
chr24	528279	637038	2202	24_434_27	1268	0.776	intron	gene-LOC109099986,gene-LOC109099984,	+
chr24	632402	664214	2	2_2_0	2503	0.002	intron	gene-LOC109099986,	+
chr24	861772	940124	4	2_2_2	10	0.444	intergenic_region	n/a	+
chr24	1341698	1437561	3	1_3_2	1	0.857	intron	gene-stxbp4,	+
chr24	1355949	1429057	16	4_11_3	299	0.097	intron	gene-stxbp4,	-
chr24	1355949	1430025	9	2_6_0	381	0.045	intron	gene-stxbp4,	-
chr24	1355949	1436176	2	2_0_2	3	0.571	intron	gene-stxbp4,	-
chr24	1631943	1810490	51	3_30_33	85	0.545	intergenic_region	n/a	-
chr24	2009677	2040089	3	2_1_1	28	0.176	intergenic_region	n/a	-
chr24	3033686	3044213	4	1_1_2	188	0.041	intron	gene-LOC109100044,	-
chr24	4661636	4742208	335	115_133_29	19	0.972	intergenic_region	n/a	+
chr24	4906746	5091239	2	2_1_0	742	0.005	intergenic_region	n/a	-
chr24	4908986	5095338	6	5_5_1	770	0.015	intergenic_region	n/a	-
chr24	6002024	6004446	102	49_45_20	665	0.235	exon	gene-LOC109100115,	-
chr24	8447030	8447427	2	2_1_1	45816	0	exon	gene-LOC109100202,	-
chr24	8685917	8786735	88	21_60_2	105	0.626	intergenic_region	n/a	-
chr24	11736162	11792923	594	95_111_11	143	0.893	intergenic_region	n/a	-
chr24	11940779	12068005	4	3_3_0	317	0.025	intergenic_region	n/a	+
chr24	12000872	12117260	4	2_1_0	1687	0.005	intergenic_region	n/a	+
chr25	50250	162924	3	1_3_2	563	0.011	intergenic_region	n/a	-
chr25	2337167	2338112	3	1_1_2	47206	0	exon	gene-LOC109100422,	-
chr25	2699480	2720272	5	2_0_2	640	0.015	intergenic_region	n/a	-
chr25	2703179	2720272	11616	1500_471_1008	1003	0.959	intergenic_region	n/a	-
chr25	2966140	3106127	6	2_3_2	14	0.462	exon	gene-LOC109100534,	+
chr25	2974719	3118402	8	6_4_1	80	0.167	intron	gene-smoc2,gene-LOC109100534,	+
chr25	2985825	3132626	7	1_4_5	4063	0.003	exon	gene-eif3l,	-
chr25	2986443	3133253	10	8_7_0	3448	0.006	exon	gene-eif3l,	-
chr25	2987137	3134306	4	0_2_2	3612	0.002	exon	gene-eif3l,	-
chr25	2990158	3137820	11	2_4_7	3429	0.006	intron	gene-smoc2,gene-eif3l,	-
chr25	3251981	3362064	5	5_5_0	0	1	intergenic_region	n/a	-
chr25	4024180	4087426	5	3_3_0	63	0.137	intergenic_region	n/a	-
chr25	5755853	5757246	11	8_8_0	3257	0.007	exon	gene-LOC109100629,	+
chr25	5755853	5758661	7	4_5_0	3838	0.004	exon	gene-LOC109100629,	+
chr25	5809444	5809626	2	2_1_0	7631	0.001	exon	gene-LOC109100631,	-
chr25	5809852	5812183	2	2_0_2	7226	0.001	exon	gene-LOC109100631,	+
chr25	7167185	7316344	606	204_197_10	776	0.61	intergenic_region	n/a	+
chr25	7167775	7316818	3	1_1_2	1074	0.006	intergenic_region	n/a	+
chr26	23536	90909	22	15_16_0	445	0.09	intron	gene-rock2,	+
chr26	23573	24181	2	0_2_2	493	0.008	intron	gene-rock2,	+
chr26	26067	97837	8	0_3_4	620	0.025	intron	gene-rock2,	+
chr26	198782	336266	351	2_109_1	637	0.524	intergenic_region	n/a	-
chr26	432863	435096	3	3_3_0	286	0.021	intergenic_region	n/a	+
chr26	1462917	1548423	5	3_2_3	48	0.172	intergenic_region	n/a	-
chr26	2531643	2658540	3	2_2_0	12	0.333	intergenic_region	n/a	+
chr26	2752895	2913301	20	7_8_10	1018	0.038	intergenic_region	n/a	-
chr26	2754294	2913301	135	91_21_2	900	0.231	intergenic_region	n/a	-
chr26	2820399	2821885	3	2_1_0	2	0.75	intron	gene-c26h5orf34,	-
chr26	2963760	3141094	6	0_1_4	2	0.857	intergenic_region	n/a	-
chr26	4211362	4359826	2	1_2_0	42	0.087	intergenic_region	n/a	-
chr26	4507296	4667267	13	6_5_1	555	0.045	intergenic_region	n/a	-
chr26	4509642	4667267	83	23_19_3	1302	0.113	intergenic_region	n/a	-
chr26	4513233	4672106	6	1_2_2	644	0.018	intergenic_region	n/a	-
chr26	6720412	6720778	24	17_21_1	946	0.048	exon	gene-LOC109100905,	-
chr26	6747596	6747962	4	4_4_0	22966	0	exon	gene-LOC109101204,	-
chr26	6885261	6908004	3	0_2_3	920	0.006	intergenic_region	n/a	-
chr26	7830564	8002282	165	46_5_3	1437	0.187	intergenic_region	n/a	+
chr26	8553346	8554501	2	1_2_1	1365	0.003	intergenic_region	n/a	+
chr26	8877181	8964184	3	2_0_2	945	0.006	intergenic_region	n/a	-
chr26	8883607	8968821	4	1_2_0	297	0.026	intergenic_region	n/a	-
chr26	9022342	9205287	5	0_3_2	17	0.37	intergenic_region	n/a	+
chr26	9024021	9205561	6	4_3_3	10	0.545	intergenic_region	n/a	+
chr26	9025907	9208886	2	2_1_1	8	0.333	intergenic_region	n/a	+
chr26	9766981	9884552	6	6_0_1	7167	0.002	intergenic_region	n/a	+
chr26	11947105	12136860	144	73_26_38	246	0.539	intergenic_region	n/a	+
chr26	11952506	12141287	3	2_3_0	858	0.007	intergenic_region	n/a	+
chr26	12450043	12458088	2	2_2_0	5306	0.001	exon	gene-LOC109101029,	-
chr26	13628050	13628368	5	5_5_0	0	1	intron	gene-LOC109101276,	-
chr26	13681804	13704088	5	5_3_0	354	0.027	intron	gene-LOC109101276,	+
chr26	16109361	16140617	37	17_13_0	802	0.084	intron	gene-LOC109101316,	+
chr26	16110712	16144387	427	67_179_88	190	0.818	intron	gene-LOC109101316,	+
chr27	225950	294899	2	1_2_0	1608	0.002	intergenic_region	n/a	+
chr27	233090	306585	6	1_2_2	1546	0.008	intergenic_region	n/a	+
chr27	251499	315986	2	2_1_0	45	0.082	intergenic_region	n/a	+
chr27	908236	1056468	15	15_9_2	401	0.07	intergenic_region	n/a	+
chr27	909504	1056806	40	9_28_21	670	0.107	intergenic_region	n/a	+
chr27	1119105	1121848	6	1_3_0	348	0.033	intron	gene-LOC109101401,gene-LOC109101403,	-
chr27	1481357	1584295	6	3_2_1	148	0.075	intergenic_region	n/a	+
chr27	1664227	1781634	26	2_20_0	37	0.584	intergenic_region	n/a	+
chr27	2963260	2986610	4	3_1_0	236	0.033	intron	gene-LOC109101433,	+
chr27	3146032	3258602	2	2_2_0	340	0.012	intergenic_region	n/a	-
chr27	3149975	3260435	5	3_2_1	2392	0.004	intergenic_region	n/a	-
chr27	3319894	3409804	2	2_1_0	1936	0.002	intergenic_region	n/a	+
chr27	5961731	6104507	26	12_17_5	25	0.675	intergenic_region	n/a	+
chr27	6021143	6143978	2	0_1_2	32	0.111	intergenic_region	n/a	+
chr27	6024279	6143978	4	1_1_1	48	0.143	intergenic_region	n/a	+
chr27	6024279	6158533	4	1_2_1	32	0.2	intergenic_region	n/a	+
chr27	6375663	6488627	28	19_21_0	214	0.207	intergenic_region	n/a	+
chr27	6378576	6488627	151	56_78_28	252	0.545	intergenic_region	n/a	+
chr27	6462395	6604116	3	3_3_0	27	0.182	intergenic_region	n/a	-
chr27	6701170	6705694	2	0_2_1	154	0.025	exon	gene-LOC109101841,	+
chr27	7122960	7129987	15	1_2_9	142	0.174	intron	gene-LOC109101521,	+
chr27	7123109	7129987	15	10_2_3	133	0.184	intron	gene-LOC109101521,	+
chr27	7418974	7455508	5	1_4_2	177	0.053	intergenic_region	n/a	-
chr27	7470821	7506587	2	1_2_0	271	0.015	intergenic_region	n/a	-
chr27	7516475	7518425	4	4_1_0	169	0.045	intron	gene-LOC109101525,	-
chr27	7572834	7613336	27	19_21_0	4048	0.013	intergenic_region	n/a	-
chr27	7572834	7614936	13	12_4_5	1377	0.019	intergenic_region	n/a	-
chr27	7572834	7615743	11	8_6_2	1822	0.012	intergenic_region	n/a	-
chr27	8110077	8110452	3	3_1_0	166238	0	intergenic_region	n/a	-
chr27	8111229	8111434	6	1_4_0	333948	0	intergenic_region	n/a	-
chr27	8111345	8111653	3	2_3_0	329967	0	intergenic_region	n/a	-
chr27	8403907	8466059	12	1_8_0	2097	0.011	intergenic_region	n/a	+
chr27	9017303	9162332	27	21_18_7	5317	0.01	intergenic_region	n/a	-
chr27	9017843	9163529	6	1_5_0	5570	0.002	intergenic_region	n/a	-
chr27	9020747	9166302	4	1_1_2	2675	0.003	intergenic_region	n/a	-
chr27	9353449	9353988	2	2_0_1	4715	0.001	intron	gene-luc7l,	-
chr27	9884544	10029995	5	2_5_0	8362	0.001	intergenic_region	n/a	-
chr27	10042632	10044056	2	2_2_0	2562	0.002	exon	gene-LOC109101617,	+
chr27	10177076	10257867	12	2_5_8	87	0.216	intergenic_region	n/a	-
chr27	11413258	11418981	7	3_3_0	2304	0.006	exon	gene-LOC109101957,	+
chr27	11543362	11670426	6	5_2_1	898	0.013	intergenic_region	n/a	-
chr27	12132294	12133018	2	2_0_2	336	0.012	exon	gene-dock2,	-
chr27	14181116	14342549	16	15_6_0	157	0.169	intergenic_region	n/a	+
chr27	14342397	14508536	19	10_7_7	10	0.792	intergenic_region	n/a	+
chr27	14369145	14494469	504	15_233_110	769	0.567	intergenic_region	n/a	+
chr27	14464265	14507332	2	2_1_0	1341	0.003	intron	gene-LOC109102007,	+
chr27	14583273	14583512	2	2_1_0	1835	0.002	exon	gene-LOC109101715,	+
chr28	640866	642295	2	1_2_0	588	0.007	exon	gene-LOC109102095,	-
chr28	1157480	1159182	8	7_2_0	11943	0.001	intron	gene-sncb,	+
chr28	1396416	1397334	8	3_4_7	27901	0.001	exon	gene-sncb,	-
chr28	1517922	1518168	4	2_1_0	20754	0	exon	gene-LOC109102111,	+
chr28	1700110	1700322	2	2_2_0	53109	0	exon	gene-LOC109102110,	+
chr28	1853828	1911387	2	1_2_0	891	0.004	intergenic_region	n/a	+
chr28	1867810	1929037	16	3_13_2	891	0.035	intergenic_region	n/a	+
chr28	2154016	2334430	2	2_2_0	898	0.004	intergenic_region	n/a	-
chr28	2154016	2334434	5	5_5_0	861	0.011	intergenic_region	n/a	-
chr28	2794089	2923782	3	3_3_0	780	0.008	intergenic_region	n/a	+
chr28	2825929	2955317	5	4_4_1	136	0.068	intergenic_region	n/a	-
chr28	2825929	3000389	3	3_2_1	135	0.043	intergenic_region	n/a	-
chr28	2840528	2968173	3	3_1_0	794	0.007	intergenic_region	n/a	-
chr28	2840528	2968178	320	155_13_23	763	0.456	intergenic_region	n/a	-
chr28	2842543	2969512	2	1_2_0	442	0.009	intergenic_region	n/a	-
chr28	3807843	3994633	71	39_15_2	451	0.239	intergenic_region	n/a	-
chr28	3811687	4002246	5	4_4_0	253	0.038	intergenic_region	n/a	-
chr28	4052759	4077695	3	2_2_0	225	0.026	intergenic_region	n/a	-
chr28	4717047	4836834	41	17_20_3	10568	0.008	intergenic_region	n/a	+
chr28	4729430	4857190	500	180_179_29	70	0.935	intergenic_region	n/a	-
chr28	5573023	5610834	4	3_1_1	10888	0.001	intergenic_region	n/a	-
chr28	5573296	5611004	3	2_1_1	8896	0.001	intergenic_region	n/a	-
chr28	5575985	5577108	2	1_0_2	12789	0	exon	gene-LOC109102241,	+
chr28	5583311	5621307	3	1_2_1	1936	0.003	intergenic_region	n/a	+
chr28	5657483	5659366	2	2_1_0	6835	0.001	exon	gene-LOC109102251,	+
chr28	6107904	6248299	1192	136_122_150	754	0.76	intergenic_region	n/a	+
chr28	6110469	6253931	212	50_0_2	1143	0.271	intergenic_region	n/a	+
chr28	6110789	6255100	25	7_8_1	692	0.067	intergenic_region	n/a	+
chr28	6113538	6257086	5	1_2_0	176	0.054	intergenic_region	n/a	+
chr28	6821050	6961661	10	5_3_0	45	0.308	intergenic_region	n/a	+
chr28	6821050	6963597	5	2_2_0	45	0.182	intergenic_region	n/a	+
chr28	7740025	7924658	7	0_6_1	601	0.023	intergenic_region	n/a	-
chr28	8717449	8717637	2	2_2_0	114	0.034	exon	gene-LOC109102315,	-
chr28	9172599	9255304	3	0_1_3	675	0.009	intergenic_region	n/a	-
chr28	9178082	9254460	2307	215_211_28	6451	0.417	intergenic_region	n/a	-
chr28	9179029	9255304	9	9_2_1	7989	0.002	intergenic_region	n/a	-
chr28	9232139	9240031	5	4_1_0	912	0.011	intron	gene-LOC109102782,	+
chr28	9232139	9240035	13	12_3_0	983	0.026	intron	gene-LOC109102782,	+
chr28	9363850	9367004	2	2_2_0	4389	0.001	intergenic_region	n/a	-
chr28	9363850	9371167	11	9_8_0	4127	0.005	intergenic_region	n/a	-
chr28	11929251	11957989	27	18_18_0	73	0.425	intergenic_region	n/a	+
chr28	12443471	12622098	2	2_1_0	395	0.01	intergenic_region	n/a	+
chr28	12612406	12775006	5	5_0_1	402	0.024	intergenic_region	n/a	+
chr28	12642986	12806938	324	132_134_7	415	0.61	intergenic_region	n/a	+
chr28	12655566	12824909	8	1_7_0	1830	0.009	intergenic_region	n/a	+
chr28	12824898	12825292	2	2_2_0	2383	0.002	exon	gene-LOC109102647,	+
chr28	13049877	13050166	2	2_2_0	4489	0.001	intron	gene-rcl1,gene-LOC109102402,	+
chr28	13498536	13606900	5	4_1_0	1583	0.006	intergenic_region	n/a	+
chr28	14013688	14195508	2	1_2_1	10	0.286	intergenic_region	n/a	-
chr28	14040754	14217025	4	2_3_0	1412	0.006	intergenic_region	n/a	+
chr28	15044323	15130108	21	10_1_1	815	0.049	intergenic_region	n/a	+
chr28	16136015	16172831	4	4_4_0	905	0.009	intergenic_region	n/a	+
chr28	16153228	16188340	4	4_0_0	373	0.021	intergenic_region	n/a	-
chr28	17734689	17804554	4	3_3_1	54	0.129	intergenic_region	n/a	-
chr28	17747847	17835841	7	6_6_0	598	0.023	intergenic_region	n/a	-
chr28	17889737	17987597	2	0_1_2	1017	0.004	intergenic_region	n/a	-
chr28	17897328	17993527	2	1_1_1	200	0.02	intergenic_region	n/a	+
chr28	17912147	18006425	8	5_5_2	132	0.108	intergenic_region	n/a	+
chr28	17914884	18008472	5	3_2_0	212	0.045	intergenic_region	n/a	+
chr28	17914884	18008829	3	2_2_0	209	0.028	intergenic_region	n/a	+
chr28	18078751	18080135	3	0_1_3	7380	0.001	exon	gene-LOC109102540,	-
chr28	18381484	18420447	2	1_1_1	23711	0	exon	gene-LOC109102899,	-
chr28	18563015	18727138	6	2_2_4	3034	0.004	intergenic_region	n/a	+
chr28	19014481	19065552	19	7_15_4	818	0.044	intergenic_region	n/a	+
chr28	19014985	19065552	119	29_32_18	844	0.22	intergenic_region	n/a	+
chr28	19016983	19068964	5	1_4_0	1157	0.009	intergenic_region	n/a	+
chr28	21453597	21454502	2	1_1_1	428	0.009	exon	gene-LOC109102617,	+
chr28	21466815	21632832	3	2_2_1	517	0.011	intergenic_region	n/a	-
chr28	21469512	21635053	296	131_95_56	357	0.624	intergenic_region	n/a	-
chr28	21875738	22004968	19	4_2_0	3628	0.01	intergenic_region	n/a	+
chr29	760604	943571	4	4_3_0	1113	0.007	intergenic_region	n/a	+
chr29	1214114	1214323	3	3_3_0	1436	0.004	exon	gene-LOC109103049,	+
chr29	1639210	1753078	144	2_72_2	80	0.783	intergenic_region	n/a	-
chr29	2442230	2561238	4	2_0_2	543	0.015	intergenic_region	n/a	-
chr29	2496177	2607263	3	2_3_0	345	0.017	intergenic_region	n/a	+
chr29	3169010	3177739	3	2_1_2	1116	0.005	intergenic_region	n/a	+
chr29	3182484	3319263	4	1_3_0	262	0.03	intergenic_region	n/a	-
chr29	3190718	3329300	12	9_6_5	14757	0.002	intergenic_region	n/a	+
chr29	3200123	3343561	23	8_14_1	2019	0.022	intergenic_region	n/a	-
chr29	3200372	3340313	3	3_1_0	1884	0.003	intergenic_region	n/a	-
chr29	3340240	3343561	82	17_37_24	2015	0.075	intergenic_region	n/a	-
chr29	4965507	5017173	3	0_2_1	8	0.429	intergenic_region	n/a	-
chr29	5239787	5396956	3	2_0_2	173	0.034	intergenic_region	n/a	-
chr29	5247060	5407398	142	91_24_52	26	0.916	intergenic_region	n/a	-
chr29	5424214	5466127	2	2_2_0	2	0.667	intergenic_region	n/a	-
chr29	6166360	6336609	4	4_1_1	7870	0.001	intergenic_region	n/a	+
chr29	6168205	6336921	4	3_3_0	5242	0.002	intergenic_region	n/a	+
chr29	6168499	6338426	4	2_1_1	4258	0.002	intergenic_region	n/a	+
chr29	6171500	6340972	16	3_12_3	7534	0.004	intergenic_region	n/a	+
chr29	6226468	6386949	2	2_2_0	1966	0.002	intergenic_region	n/a	+
chr29	6393295	6530852	5	3_2_0	640	0.015	intergenic_region	n/a	-
chr29	6400838	6538417	5	1_2_2	5341	0.002	intergenic_region	n/a	+
chr29	6403198	6541487	2	1_1_1	3330	0.001	intergenic_region	n/a	+
chr29	7282551	7350272	97	26_36_1	993	0.163	intergenic_region	n/a	-
chr29	7283764	7352427	10	4_5_1	764	0.026	intergenic_region	n/a	-
chr29	7290104	7357591	6	2_4_1	684	0.017	intergenic_region	n/a	-
chr29	7292982	7362790	17	14_13_1	397	0.079	intergenic_region	n/a	+
chr29	7656132	7765391	2	1_2_1	13	0.235	intergenic_region	n/a	+
chr29	8138938	8296699	5	4_5_1	1054	0.009	intron	gene-LOC109103239,	+
chr29	8399200	8591086	8	5_7_0	828	0.019	intergenic_region	n/a	+
chr29	8417843	8571295	8	3_3_0	156	0.093	intergenic_region	n/a	+
chr29	9065251	9080833	13	1_8_0	38	0.406	intergenic_region	n/a	-
chr29	9564198	9573053	2	2_1_0	37	0.098	intergenic_region	n/a	+
chr29	10057324	10174224	2	2_2_0	12	0.25	intergenic_region	n/a	-
chr29	10064394	10180527	2	1_1_1	1608	0.002	intergenic_region	n/a	+
chr29	11165158	11219253	66	9_34_6	393	0.251	intergenic_region	n/a	-
chr29	12304724	12422136	2	2_2_0	95	0.04	intergenic_region	n/a	-
chr29	13614794	13668466	4	2_2_0	702	0.011	exon	gene-LOC109103371,	+
chr29	13895655	13986246	58	41_39_0	93	0.555	intergenic_region	n/a	+
chr29	13906875	13997619	109	51_63_11	144	0.602	intergenic_region	n/a	+
chr29	14348580	14500152	3	3_3_0	132	0.043	intron	gene-LOC109103391,	-
chr29	14706501	14763634	3	3_3_0	718	0.008	intergenic_region	n/a	-
chr29	14845163	14868086	9	5_5_4	16	0.529	intergenic_region	n/a	+
chr29	14848066	14869799	10	4_3_2	58	0.256	intergenic_region	n/a	+
chr29	14894079	14902339	2	2_0_1	231	0.017	intergenic_region	n/a	+
chr29	14902312	14927882	25	0_18_5	5	0.909	intergenic_region	n/a	+
chr29	14902483	14910900	4	2_1_0	28	0.222	intergenic_region	n/a	+
chr29	14902483	14920443	2	2_1_0	35	0.103	intergenic_region	n/a	+
chr29	14997336	14997500	2	2_2_0	1040	0.004	exon	gene-LOC109103649,	-
chr29	16577080	16664401	5	2_4_0	515	0.019	intron	gene-LOC109103437,	-
chr29	16584411	16670517	2	1_2_0	118	0.033	intergenic_region	n/a	+
chr30	357938	486340	8	2_2_0	745	0.021	intergenic_region	n/a	+
chr30	1798011	1798160	3	3_1_0	7118	0.001	intergenic_region	n/a	+
chr30	1803726	1984422	3	2_3_0	69	0.08	intergenic_region	n/a	-
chr30	2573576	2675974	4	2_2_0	813	0.01	intergenic_region	n/a	-
chr30	3558637	3687629	3	2_0_1	655	0.009	intergenic_region	n/a	+
chr30	4051712	4179606	2	0_2_1	1055	0.004	intergenic_region	n/a	-
chr30	4434268	4435045	2	2_2_0	91	0.042	intron	gene-LOC109104275,	+
chr30	4792298	4967767	58	20_13_1	7511	0.015	intergenic_region	n/a	-
chr30	4794062	4969909	7	5_1_1	5029	0.003	intergenic_region	n/a	-
chr30	5023149	5038002	2	2_2_0	1	0.8	intergenic_region	n/a	+
chr30	5594783	5685213	114	18_28_58	386	0.371	intergenic_region	n/a	+
chr30	5594783	5685919	15	3_0_12	269	0.1	intergenic_region	n/a	+
chr30	5597364	5684236	3	2_2_0	713	0.008	intergenic_region	n/a	+
chr30	5597364	5685213	42	27_14_1	620	0.119	intergenic_region	n/a	+
chr30	5597364	5686112	11	9_4_0	621	0.034	intergenic_region	n/a	+
chr30	5852824	6015415	14	5_10_0	851	0.032	intergenic_region	n/a	-
chr30	5853454	6015664	2	2_1_0	1449	0.003	intergenic_region	n/a	-
chr30	5855737	6019261	2	2_2_0	550	0.007	intergenic_region	n/a	+
chr30	7701839	7787231	23	14_0_1	604	0.071	intergenic_region	n/a	-
chr30	7704857	7789310	2	1_0_2	519	0.008	intergenic_region	n/a	-
chr30	7709401	7712945	3	3_0_2	632	0.009	exon	gene-LOC109103913,	-
chr30	7719937	7811025	4	0_0_3	312	0.025	intergenic_region	n/a	-
chr30	9338475	9342623	2	2_1_0	7	0.364	intron	gene-LOC109103963,	+
chr30	9341901	9358290	2	2_2_0	14	0.222	intergenic_region	n/a	+
chr30	10142968	10278168	2	1_1_1	124	0.031	intergenic_region	n/a	-
chr30	10160152	10296972	4	1_1_1	179	0.043	intergenic_region	n/a	-
chr30	10222253	10223787	3	2_1_0	1104	0.005	exon	gene-LOC109104359,	+
chr30	10273830	10276975	3	2_3_0	153	0.038	intergenic_region	n/a	-
chr30	10447643	10517804	8	5_5_1	1982	0.008	intergenic_region	n/a	+
chr30	10453914	10524178	551	19_197_3	1593	0.409	intergenic_region	n/a	+
chr30	13135274	13135462	2	2_1_0	14335	0	exon	gene-LOC109104078,	+
chr30	13137211	13137421	3	3_2_0	12424	0	exon	gene-LOC109104078,	-
chr30	13352353	13358618	3	0_0_3	239	0.024	intergenic_region	n/a	-
chr30	13984214	14087805	28	1_6_7	259	0.178	intergenic_region	n/a	-
chr30	15412293	15488840	3	1_3_0	859	0.007	intergenic_region	n/a	-
chr30	15415535	15491603	7	6_1_0	1725	0.008	intergenic_region	n/a	-
chr30	16416098	16417436	5	3_3_0	24	0.294	intron	gene-LOC109104148,	+
chr30	16891832	16891986	2	2_1_0	50098	0	exon	gene-LOC109104450,	+
chr30	17059936	17141757	86	47_66_2	15	0.92	intergenic_region	n/a	-
chr31	697570	820110	9	7_7_0	320	0.053	intergenic_region	n/a	-
chr31	979949	1112354	6	5_5_0	8	0.6	intergenic_region	n/a	+
chr31	1361616	1466301	26	13_13_7	4	0.929	intergenic_region	n/a	+
chr31	2073114	2259577	2	0_1_2	190	0.021	intergenic_region	n/a	-
chr31	2867888	2873695	2	1_2_0	27	0.129	intron	gene-swt1,gene-ulk4,	+
chr31	3774926	3811437	96	56_31_1	15	0.928	intergenic_region	n/a	+
chr31	3947452	3950353	14	7_10_0	46	0.378	intergenic_region	n/a	+
chr31	4610008	4787943	2	2_2_0	3954	0.001	intron	gene-LOC109105256,	+
chr31	4652175	4686169	11	6_4_0	6819	0.003	intron	gene-LOC109105256,	-
chr31	4655146	4663709	449	84_7_9	44762	0.02	intron	gene-LOC109105256,gene-LOC109104655,	+
chr31	4663683	4687925	7	1_3_4	73303	0	intron	gene-LOC109105256,	+
chr31	5091288	5091431	2	2_2_0	1942	0.002	intergenic_region	n/a	+
chr31	5117529	5209316	7	4_4_0	2720	0.005	intergenic_region	n/a	-
chr31	5449002	5515081	2	1_2_0	6093	0.001	intron	gene-LOC109104688,	+
chr31	5518974	5519119	2	2_1_0	2543	0.002	intron	gene-LOC109104688,gene-dedd2,	+
chr31	6291056	6413746	2	2_1_0	560	0.007	intergenic_region	n/a	-
chr31	6292331	6415573	331	130_72_77	294	0.692	intergenic_region	n/a	-
chr31	6708619	6786760	2	2_1_1	210	0.019	intergenic_region	n/a	+
chr31	6714359	6794993	2	1_2_1	1119	0.004	intergenic_region	n/a	+
chr31	6969761	6972257	3	3_2_0	31	0.162	intergenic_region	n/a	-
chr31	8349190	8349346	2	0_1_2	4625	0.001	exon	gene-LOC109104776,	+
chr31	8886728	8963734	14	9_4_0	7	0.8	intergenic_region	n/a	-
chr31	10678169	10765522	7	4_3_0	2288	0.006	intron	gene-LOC109104824,	-
chr31	10683729	10772115	4	4_1_0	2281	0.003	intron	gene-LOC109104824,	-
chr31	10701172	10786402	5	1_1_3	697	0.014	exon	gene-LOC109104824,	-
chr31	11211238	11211526	3	3_2_0	2394	0.003	exon	gene-LOC109104844,	+
chr31	11446353	11624330	4	2_2_1	800	0.01	intergenic_region	n/a	+
chr31	11482623	11665361	4	2_2_0	1255	0.006	intergenic_region	n/a	-
chr31	11489612	11676831	2	2_2_0	1239	0.003	intergenic_region	n/a	-
chr31	11489820	11677235	4	0_1_3	731	0.011	intergenic_region	n/a	-
chr31	11938975	12077497	3	3_0_1	3265	0.002	intergenic_region	n/a	+
chr31	11952688	11952975	3	1_2_0	2925	0.002	exon	gene-LOC109105332,	-
chr31	12106190	12125544	2	2_2_0	64	0.059	intergenic_region	n/a	+
chr31	14056987	14246885	3	2_2_0	185	0.031	intergenic_region	n/a	-
chr31	14063699	14252830	2	0_2_2	177	0.022	intergenic_region	n/a	-
chr31	14072702	14257817	2	2_1_0	313	0.013	intergenic_region	n/a	+
chr31	14845329	14948098	7	6_1_0	249	0.053	intergenic_region	n/a	+
chr31	15641592	15641883	2	1_2_0	126	0.031	intron	gene-LOC109105387,	-
chr31	16710340	16784327	71	6_17_22	214	0.399	intergenic_region	n/a	-
chr31	16738221	16809113	2	2_2_0	2586	0.002	intergenic_region	n/a	-
chr31	17484420	17484622	2	2_2_0	169	0.023	exon	gene-LOC109105008,	+
chr31	19567660	19609428	9	9_2_7	2	0.9	intergenic_region	n/a	-
chr31	19575933	19620977	2	0_1_2	6	0.4	intergenic_region	n/a	-
chr31	20775265	20876414	193	103_39_12	82	0.825	intergenic_region	n/a	+
chr31	21091955	21177530	5	1_1_3	60	0.143	intergenic_region	n/a	+
chr31	22194452	22253944	8	0_7_6	1358	0.012	intergenic_region	n/a	-
chr31	22201224	22260073	2	1_1_1	1446	0.003	intergenic_region	n/a	-
chr31	22202598	22260725	1055	8_233_60	1288	0.621	intergenic_region	n/a	-
chr31	22286941	22452522	43	30_0_16	451	0.16	intergenic_region	n/a	+
chr31	22721945	22873768	2	2_1_0	3140	0.001	intergenic_region	n/a	+
chr31	22724457	22876230	2	1_0_2	1191	0.003	intergenic_region	n/a	-
chr31	23647627	23647770	2	2_2_0	316	0.013	exon	gene-LOC109105513,	+
chr31	23671364	23860618	4	4_4_0	5065	0.002	intergenic_region	n/a	-
chr31	24028115	24040232	3	2_3_0	44	0.12	intergenic_region	n/a	+
chr31	24039816	24056458	11	11_11_0	242	0.083	intergenic_region	n/a	+
chr31	24246276	24248453	23	5_3_15	15	0.754	exon	gene-LOC109105527,	-
chr31	24334970	24511470	3	1_1_1	63	0.087	intergenic_region	n/a	+
chr31	24342160	24519767	12	2_6_4	755	0.031	intergenic_region	n/a	+
chr31	24346264	24523205	5	4_1_2	747	0.013	intergenic_region	n/a	+
chr31	24346545	24524113	3	3_3_0	527	0.011	intergenic_region	n/a	+
chr31	24414270	24584236	3	2_3_1	264	0.022	intergenic_region	n/a	+
chr32	1353246	1538167	3	3_0_3	289	0.02	intergenic_region	n/a	-
chr32	1353802	1540274	15	6_13_0	4	0.882	intergenic_region	n/a	-
chr32	1603920	1733131	6	1_5_0	4593	0.003	intergenic_region	n/a	+
chr32	1604461	1733496	8	2_5_6	420	0.037	intergenic_region	n/a	+
chr32	2303599	2464094	2	2_0_2	44	0.083	intergenic_region	n/a	-
chr32	2325419	2482271	2	1_0_2	377	0.01	intergenic_region	n/a	+
chr32	2328862	2482985	8	4_4_0	1250	0.013	intergenic_region	n/a	+
chr32	2523798	2676044	4	3_1_0	5750	0.001	intergenic_region	n/a	+
chr32	2851583	2972532	4	0_1_2	564	0.014	intergenic_region	n/a	-
chr32	2852862	2973966	2	2_2_0	800	0.005	intergenic_region	n/a	-
chr32	3483103	3484424	5	1_3_4	21142	0	intron	gene-LOC109106374,	+
chr32	3483674	3484424	3	0_3_3	21141	0	intron	gene-LOC109106374,	+
chr32	4815479	4970063	18	2_7_10	11	0.766	intergenic_region	n/a	+
chr32	4815479	4971797	5	1_4_3	11	0.476	intergenic_region	n/a	+
chr32	4833324	4988095	4	0_3_2	1119	0.007	intergenic_region	n/a	-
chr32	5095542	5159740	11	3_7_4	138	0.138	intergenic_region	n/a	+
chr32	9875151	9939777	3	3_1_0	32	0.158	intergenic_region	n/a	-
chr32	10109051	10142885	15	4_7_0	5757	0.005	intergenic_region	n/a	-
chr32	10109051	10142901	1928	125_107_18	156	0.961	intergenic_region	n/a	-
chr32	12921032	12992429	10	4_6_4	2280	0.009	exon	gene-tmem145,	+
chr32	12923873	12995246	33	0_18_0	2183	0.029	exon	gene-tmem145,	+
chr32	13094768	13095030	2	1_1_1	4077	0.001	exon	gene-LOC109106522,	+
chr32	14325202	14327239	3	2_1_2	1831	0.003	exon	gene-LOC109105974,	+
chr32	14569459	14738968	3	2_1_0	6320	0.001	intergenic_region	n/a	-
chr32	14602988	14764096	4	2_4_0	2184	0.004	intergenic_region	n/a	+
chr32	14797780	14947469	2	2_0_1	950	0.004	intron	gene-LOC109106311,	-
chr32	14829542	14970704	285	5_149_8	574	0.498	intron	gene-LOC109106311,	-
chr32	17393683	17394113	3	1_0_3	12230	0	intergenic_region	n/a	-
chr32	18451127	18603623	6	3_4_2	39	0.235	intergenic_region	n/a	+
chr32	18865265	18957390	27	7_22_17	9	0.857	intron	gene-LOC109106114,	+
chr32	18865265	18957459	11	0_9_9	8	0.733	intron	gene-LOC109106114,	+
chr32	18867002	18958069	12	7_2_2	374	0.06	intron	gene-LOC109106114,	+
chr32	18877959	18968174	4	3_2_0	6676	0.001	intergenic_region	n/a	+
chr32	19080379	19084542	2	2_1_0	1527	0.003	exon	gene-LOC109106129,	+
chr32	19159271	19243744	5	4_3_0	902	0.011	intergenic_region	n/a	+
chr32	19203504	19203902	34	30_24_1	1520	0.043	exon	gene-LOC109106594,	-
chr32	19203504	19281745	11	6_7_0	661	0.032	intergenic_region	n/a	-
chr32	19203504	19282448	12	11_0_0	671	0.035	intergenic_region	n/a	-
chr32	19203504	19284317	2	2_1_1	1052	0.004	intergenic_region	n/a	-
chr32	19546647	19670046	12	5_10_0	9	0.727	intergenic_region	n/a	+
chr32	20998919	21020599	53	12_19_0	1374	0.072	intron	gene-LOC109106173,	-
chr32	21308621	21371004	2	1_2_1	655	0.006	intergenic_region	n/a	+
chr32	24166242	24248396	734	36_249_60	573	0.719	intergenic_region	n/a	-
chr32	24207981	24406508	8	5_5_0	922	0.017	intergenic_region	n/a	-
chr32	24210990	24410312	2	1_2_0	549	0.007	intergenic_region	n/a	-
chr32	25046736	25070595	3	2_3_0	22	0.214	intergenic_region	n/a	-
chr32	25891594	26079681	23	4_16_1	1	0.979	intergenic_region	n/a	-
chr33	125187	282419	9	6_2_1	352	0.049	intergenic_region	n/a	+
chr33	1777669	1903044	4	2_1_0	3673	0.002	intergenic_region	n/a	-
chr33	1779353	1904828	5	5_1_0	3066	0.003	intergenic_region	n/a	-
chr33	1779908	1905349	563	124_120_20	3039	0.27	intergenic_region	n/a	-
chr33	1780131	1906305	165	33_6_0	1182	0.218	intergenic_region	n/a	-
chr33	1807149	1933557	3	2_1_0	1112	0.005	intergenic_region	n/a	-
chr33	1811396	1938504	4	1_3_0	1203	0.007	intergenic_region	n/a	-
chr33	1821716	1948236	2	1_2_0	1614	0.002	intergenic_region	n/a	-
chr33	1834780	1957455	5	2_2_0	1310	0.008	intergenic_region	n/a	-
chr33	1838290	1960331	4	2_0_1	817	0.01	intergenic_region	n/a	-
chr33	1868734	1980883	7	2_3_4	487	0.028	intergenic_region	n/a	-
chr33	2681653	2750402	9	2_1_5	4919	0.004	intergenic_region	n/a	+
chr33	2879382	2973019	4	2_2_2	488	0.016	intergenic_region	n/a	-
chr33	3273095	3284630	4	0_2_1	12	0.4	intron	gene-c33h8orf74,	-
chr33	4117402	4167514	12	1_8_0	1	0.96	intergenic_region	n/a	-
chr33	4133180	4182105	17	10_13_0	402	0.078	intergenic_region	n/a	+
chr33	4137334	4186240	5	3_1_3	424	0.023	intron	gene-LOC109106894,	-
chr33	5117930	5247946	2	0_1_2	30	0.118	intergenic_region	n/a	+
chr33	5741464	5805258	289	15_108_16	275	0.678	intergenic_region	n/a	-
chr33	7110855	7205385	10	4_6_0	754	0.026	intergenic_region	n/a	+
chr33	7272729	7332271	3	2_2_1	37	0.14	intergenic_region	n/a	-
chr33	7275463	7276015	9	3_3_1	439	0.039	exon	gene-LOC109106978,	-
chr33	8210559	8301547	117	87_6_1	453	0.341	intergenic_region	n/a	-
chr33	8684668	8791002	2	2_2_0	3456	0.001	intergenic_region	n/a	-
chr33	8698335	8804050	4	4_1_0	7599	0.001	intergenic_region	n/a	+
chr33	9114927	9227827	11	7_2_0	2897	0.008	intron	gene-LOC109107018,	-
chr33	9445051	9597274	11	10_4_0	79	0.218	intergenic_region	n/a	+
chr33	10240589	10277363	4	3_2_0	403	0.019	intergenic_region	n/a	-
chr33	12669354	12781607	4	3_2_0	38	0.174	intergenic_region	n/a	+
chr33	12669354	12781915	2	2_2_0	40	0.091	intergenic_region	n/a	+
chr33	12708351	12821359	2	2_1_0	1599	0.002	intergenic_region	n/a	-
chr33	13169152	13311170	556	177_12_65	311	0.781	intergenic_region	n/a	-
chr33	13170519	13311752	8	2_2_5	139	0.103	intergenic_region	n/a	-
chr33	13172799	13314368	2	1_1_1	984	0.004	intergenic_region	n/a	-
chr33	13271217	13419685	8	1_7_1	4274	0.004	intergenic_region	n/a	+
chr33	14383418	14431338	30	21_0_3	3633	0.016	intron	gene-LOC109107149,	-
chr33	14393992	14443721	5	2_3_0	10919	0.001	intron	gene-LOC109107149,	+
chr33	14398338	14446129	3	0_1_3	2543	0.002	intron	gene-LOC109107149,	-
chr33	14399524	14446753	3	1_3_0	518	0.011	intron	gene-LOC109107149,	-
chr33	14635224	14806651	6	3_5_0	1059	0.011	intergenic_region	n/a	+
chr33	15386128	15389444	2	2_2_0	27353	0	intron	gene-LOC109107614,	+
chr33	16192090	16295051	2	2_1_0	37	0.098	intergenic_region	n/a	-
chr33	16211270	16314292	3	1_2_2	12	0.333	intergenic_region	n/a	+
chr33	16222165	16331363	4	4_1_1	2492	0.003	intergenic_region	n/a	+
chr33	16223199	16332531	3	2_3_0	1243	0.005	intergenic_region	n/a	+
chr33	16565798	16567521	2	1_1_1	67555	0	intergenic_region	n/a	+
chr33	17004131	17152578	905	333_25_19	1061	0.63	intergenic_region	n/a	-
chr33	17004977	17007910	2	0_1_2	2190	0.002	exon	gene-LOC109107635,	+
chr33	17637400	17686406	5	0_4_4	80	0.111	intergenic_region	n/a	+
chr33	17734980	17873786	3	2_1_1	1175	0.005	intergenic_region	n/a	+
chr33	17750766	17891124	2	1_0_2	1708	0.002	intergenic_region	n/a	+
chr33	18123679	18139883	2	1_2_0	144	0.027	intron	gene-LOC109107254,	-
chr33	18428327	18564682	7	3_3_0	604	0.023	intergenic_region	n/a	-
chr33	18430249	18565381	7	2_6_3	693	0.02	intergenic_region	n/a	-
chr33	18772535	18772877	2	2_1_0	11354	0	exon	gene-LOC109107272,	-
chr33	18772694	18772944	3	2_2_0	9228	0.001	exon	gene-LOC109107272,	-
chr33	20424588	20540011	5	2_3_0	350	0.028	intergenic_region	n/a	-
chr33	20429956	20548553	2	2_1_0	884	0.005	intergenic_region	n/a	+
chr33	20431377	20549956	2	2_1_0	1084	0.004	intergenic_region	n/a	+
chr33	20885938	20941981	7	2_6_0	1508	0.009	intergenic_region	n/a	-
chr33	21233833	21381308	2	0_1_2	44	0.083	intron	gene-LOC109107687,	+
chr33	21823845	21839260	10	9_9_0	373	0.051	intron	gene-LOC109107695,	-
chr33	22190445	22312503	4	2_3_0	147	0.052	intergenic_region	n/a	-
chr33	22191013	22312795	2	1_2_0	408	0.01	intergenic_region	n/a	-
chr33	22193813	22314766	2	2_2_0	336	0.012	intergenic_region	n/a	-
chr33	22265364	22386702	2	1_2_1	439	0.009	intergenic_region	n/a	-
chr33	22268063	22393314	30	18_16_6	706	0.078	intergenic_region	n/a	+
chr33	22268063	22393326	382	173_102_61	497	0.606	intergenic_region	n/a	+
chr33	22268375	22393721	4	1_2_1	870	0.009	intergenic_region	n/a	+
chr33	23108958	23203289	14	2_8_0	4683	0.006	intergenic_region	n/a	-
chr33	23274053	23274328	2	2_2_0	13254	0	exon	gene-LOC109107723,	-
chr33	23653085	23824872	5	5_4_0	11	0.476	intergenic_region	n/a	+
chr34	1508031	1550092	11	4_5_1	691	0.031	intron	gene-LOC109108323,	-
chr34	3737403	3740043	2	1_1_1	23	0.148	exon	gene-LOC109107919,	+
chr34	4498275	4657583	5	5_2_2	25	0.286	intergenic_region	n/a	+
chr34	4783481	4913632	2	2_1_0	6	0.4	intergenic_region	n/a	-
chr34	4942813	4957564	5	1_5_0	14	0.417	intergenic_region	n/a	+
chr34	5783883	5784093	9	3_2_1	1176	0.015	exon	gene-LOC109108396,	+
chr34	6345686	6529820	4	2_2_2	328	0.024	intergenic_region	n/a	+
chr34	6799003	6915849	3	1_1_1	2891	0.002	intergenic_region	n/a	+
chr34	6913417	7001907	2	2_1_1	2486	0.002	intergenic_region	n/a	+
chr34	6913417	7002618	455	206_116_4	1630	0.358	intergenic_region	n/a	+
chr34	6913417	7003052	174	95_74_14	1639	0.175	intergenic_region	n/a	+
chr34	7101351	7101577	3	2_1_0	11448	0.001	exon	gene-LOC109108007,	+
chr34	7496243	7598236	28	6_15_15	187	0.23	intergenic_region	n/a	-
chr34	7813939	7912323	4	2_2_0	3189	0.003	intergenic_region	n/a	+
chr34	7977577	7980605	5	5_0_5	5	0.667	intergenic_region	n/a	+
chr34	8119209	8120474	9	8_7_1	175	0.093	exon	gene-LOC109108609,	+
chr34	8552607	8660018	61	46_26_15	188	0.394	intergenic_region	n/a	-
chr34	8777896	8779620	2	2_2_0	1394	0.003	exon	gene-hnrnpu,	-
chr34	9018617	9018844	2	2_2_0	4462	0.001	exon	gene-LOC109108067,	+
chr34	9094892	9095780	3	2_1_1	1538	0.004	exon	gene-LOC109108057,	+
chr34	9896468	10086117	5	2_4_0	2282	0.004	intergenic_region	n/a	+
chr34	10311967	10401302	450	146_100_94	742	0.548	intergenic_region	n/a	+
chr34	10317959	10405000	8	7_8_0	734	0.021	intergenic_region	n/a	+
chr34	10675669	10759833	15	11_7_1	21	0.588	intergenic_region	n/a	+
chr34	10899479	10980763	2	1_2_0	38	0.095	intergenic_region	n/a	-
chr34	11093926	11145410	4	3_4_0	333	0.023	intergenic_region	n/a	-
chr34	11748372	11789650	7	1_5_0	2303	0.006	intergenic_region	n/a	+
chr34	12721097	12721235	2	2_2_0	10556	0	exon	gene-LOC109108171,	-
chr34	13596923	13600343	2	2_0_2	1771	0.002	exon	gene-LOC109108189,	+
chr34	13702399	13768914	17	4_14_0	49	0.41	intergenic_region	n/a	+
chr34	13702402	13768914	219	44_115_3	52	0.894	intergenic_region	n/a	+
chr34	13756788	13757003	2	2_1_0	854	0.005	exon	gene-LOC109108194,	-
chr34	14230839	14388974	16	10_9_0	100	0.242	intergenic_region	n/a	+
chr34	15512754	15516646	3	2_0_1	476	0.012	intergenic_region	n/a	-
chr34	16651730	16655720	2	2_2_0	135	0.029	exon	gene-LOC109108257,	+
chr34	17778031	17933226	26	17_16_5	37	0.584	intergenic_region	n/a	+
chr35	194310	390764	2	2_1_0	2714	0.001	intergenic_region	n/a	-
chr35	194737	391208	4	4_2_0	3441	0.002	intergenic_region	n/a	-
chr35	310656	326280	4	3_1_3	9	0.471	intergenic_region	n/a	-
chr35	746381	832092	2	2_1_0	489	0.008	intergenic_region	n/a	+
chr35	3548820	3725619	15	9_1_2	2197	0.013	intergenic_region	n/a	-
chr35	3975169	4150501	390	220_14_9	402	0.66	intergenic_region	n/a	-
chr35	5015942	5173716	3	3_3_0	1233	0.005	intergenic_region	n/a	+
chr35	5018611	5178114	4	2_2_2	880	0.009	intergenic_region	n/a	-
chr35	5352673	5352824	2	2_2_0	800	0.005	intron	gene-LOC109108784,	+
chr35	7237354	7334096	4	4_2_2	4846	0.002	intergenic_region	n/a	-
chr35	7237354	7334473	5086	1070_875_146	1244	0.891	intergenic_region	n/a	-
chr35	7969305	8160000	9	7_5_0	1	0.947	intergenic_region	n/a	-
chr35	7969305	8160482	39	26_14_15	3	0.963	intergenic_region	n/a	-
chr35	8150288	8152422	9	1_6_7	11	0.621	exon	gene-LOC109109422,	-
chr35	8458406	8570456	2	2_1_0	6231	0.001	intergenic_region	n/a	-
chr35	8491498	8603921	4	2_2_2	1949	0.004	intergenic_region	n/a	+
chr35	8491801	8604249	8	1_6_3	1109	0.014	intergenic_region	n/a	+
chr35	8598000	8604878	82	42_40_6	89	0.648	intergenic_region	n/a	+
chr35	8598025	8604878	3	2_2_0	104	0.055	intergenic_region	n/a	+
chr35	8707618	8831601	71	13_43_2	233	0.379	intergenic_region	n/a	-
chr35	9210906	9213166	6	5_1_0	21201	0.001	exon	gene-LOC109108865,	+
chr35	9211074	9213166	2	0_1_2	20100	0	exon	gene-LOC109108865,	+
chr35	9481726	9664801	3	2_0_1	1376	0.004	intergenic_region	n/a	-
chr35	10258117	10407351	3	3_1_0	2107	0.003	intergenic_region	n/a	+
chr35	10262982	10371264	2	2_0_2	132026	0	intergenic_region	n/a	+
chr35	10372888	10419845	191	23_14_83	168025	0.002	intergenic_region	n/a	+
chr35	10499007	10553351	3	3_2_0	268	0.022	intergenic_region	n/a	+
chr35	10501537	10660183	7	3_2_0	1153	0.012	intergenic_region	n/a	+
chr35	10519272	10660503	3	2_2_0	1096	0.005	intergenic_region	n/a	+
chr35	10552540	10651806	3	1_2_0	235	0.025	intron	gene-LOC109108902,	-
chr35	11823969	11980886	14	13_4_8	101	0.217	intron	gene-LOC109108921,	+
chr35	13303575	13479820	14	6_5_1	168	0.143	intergenic_region	n/a	-
chr35	13313258	13486511	4	3_4_0	1014	0.008	intergenic_region	n/a	-
chr35	13574884	13575050	2	2_1_0	982	0.004	intergenic_region	n/a	+
chr35	13861603	13863678	4	3_3_0	26	0.235	intergenic_region	n/a	-
chr35	14375246	14402720	97	26_2_1	265	0.423	intergenic_region	n/a	+
chr35	14516719	14517024	2	0_2_2	9982	0	exon	gene-LOC109109497,	+
chr35	14516990	14517230	2	0_2_2	13327	0	exon	gene-LOC109109497,	-
chr35	15561481	15749206	2	2_1_0	78	0.049	intergenic_region	n/a	+
chr35	16066444	16159543	4	1_4_0	464	0.017	intergenic_region	n/a	+
chr35	16806474	16982125	2	2_1_0	297	0.013	intergenic_region	n/a	-
chr35	16822301	16996226	5	2_4_0	6341	0.002	intergenic_region	n/a	-
chr35	16826196	16827962	2	1_1_1	9876	0	exon	gene-LOC109109071,	-
chr35	16826196	16840517	7	2_2_4	10975	0.001	exon	gene-LOC109109071,	-
chr35	16826196	16998544	6	4_4_2	6071	0.002	intergenic_region	n/a	-
chr35	16827759	16827962	3	0_2_2	10616	0.001	exon	gene-LOC109109071,	-
chr35	16840892	17007434	9	5_1_4	3917	0.005	intergenic_region	n/a	-
chr35	17669009	17669204	2	2_2_0	4141	0.001	exon	gene-LOC109109087,	-
chr35	18356052	18362202	2	2_1_0	1640	0.002	intergenic_region	n/a	-
chr35	19256523	19435674	74	3_13_22	2446	0.057	intergenic_region	n/a	-
chr35	20438380	20517696	8	4_0_6	331	0.046	intergenic_region	n/a	+
chr35	20438696	20519044	4	1_2_1	350	0.022	intergenic_region	n/a	+
chr35	22746547	22930032	4	2_2_1	18	0.308	intergenic_region	n/a	-
chr35	23062478	23098290	4	3_3_0	783	0.01	intergenic_region	n/a	-
chr35	24718921	24804186	3	1_3_0	174	0.033	intergenic_region	n/a	+
chr35	25862815	26054973	3	3_1_0	182	0.032	intergenic_region	n/a	-
chr35	27535344	27578546	2	0_2_2	2153	0.002	exon	gene-LOC109109276,	-
chr35	27603996	27746470	834	291_211_52	1945	0.462	intron	gene-LOC109109276,	+
chr35	27604289	27748378	6	4_4_0	2601	0.005	intron	gene-LOC109109276,	+
chr35	27745354	27840446	1040	220_264_31	393	0.841	intergenic_region	n/a	+
chr35	27745904	27840446	3	2_3_0	3044	0.002	intergenic_region	n/a	+
chr35	28568339	28671114	2	1_2_0	1037	0.004	intron	gene-sphkap,	+
chr35	28608793	28716176	7	3_2_0	1564	0.009	exon	gene-sphkap,	+
chr35	28618555	28726068	7	3_5_3	220	0.06	intergenic_region	n/a	-
chr36	227574	231860	4	1_4_1	1983	0.004	exon	gene-LOC109109847,	-
chr36	409174	508588	83	51_38_0	762	0.179	intron	gene-LOC109110411,	-
chr36	409174	508594	931	252_183_14	17	0.991	intron	gene-LOC109110411,	-
chr36	409174	509053	43	30_31_1	777	0.1	intron	gene-LOC109110411,	-
chr36	409174	509059	705	180_180_15	18	0.987	intron	gene-LOC109110411,	-
chr36	533306	707809	3	1_3_0	2838	0.002	intergenic_region	n/a	+
chr36	690453	803940	3	3_1_1	14	0.3	intron	gene-itih2,	+
chr36	704877	706425	3	1_3_0	103617	0	exon	gene-hsp90ab1,	+
chr36	704924	706087	2	2_1_0	110696	0	exon	gene-hsp90ab1,	+
chr36	818426	991860	130	2_22_6	4701	0.052	intergenic_region	n/a	+
chr36	818655	992326	9800	1645_560_1648	3743	0.84	intergenic_region	n/a	+
chr36	856332	998653	289	71_102_4	201	0.742	intergenic_region	n/a	+
chr36	1613071	1613213	4	3_3_0	14169	0.001	exon	gene-LOC109109877,	-
chr36	3019643	3027304	12	8_8_2	86	0.218	intergenic_region	n/a	-
chr36	4130052	4198620	4	2_2_1	1	0.889	intergenic_region	n/a	+
chr36	5107111	5121690	47	35_3_0	18	0.839	intergenic_region	n/a	+
chr36	5667547	5667758	4	2_2_0	5884	0.001	intergenic_region	n/a	-
chr36	5732201	5787570	4	3_1_0	2041	0.004	intron	gene-LOC109109981,	+
chr36	5754823	5811351	2	1_2_1	14	0.222	intron	gene-LOC109109981,	-
chr36	5860543	5986014	6	1_4_0	385	0.03	intron	gene-LOC109109981,	+
chr36	5906145	6037090	3	1_3_0	8	0.429	intron	gene-LOC109109981,	-
chr36	5932285	6063218	12	2_8_0	4	0.857	intron	gene-LOC109109981,	+
chr36	5982591	5990781	24	24_20_0	172	0.218	intron	gene-LOC109109981,gene-LOC109109973,	+
chr36	6637212	6812603	411	9_177_3	63	0.929	intergenic_region	n/a	-
chr36	6838350	6838535	7	5_5_1	1548	0.009	exon	gene-LOC109110016,	-
chr36	7574821	7669548	31	11_26_0	119	0.343	intergenic_region	n/a	+
chr36	7575473	7693895	146	68_26_1	301	0.492	intergenic_region	n/a	+
chr36	7579120	7758639	48	8_31_1	302	0.241	intergenic_region	n/a	+
chr36	7828408	7997078	4	3_0_1	1245	0.006	intergenic_region	n/a	+
chr36	7829535	7998555	14	13_8_2	893	0.03	intergenic_region	n/a	+
chr36	7832320	7832689	2	0_1_2	2578	0.002	exon	gene-chd2,	-
chr36	8156574	8157314	7	2_4_0	160	0.08	exon	gene-LOC109110036,	-
chr36	8216858	8296722	95	51_20_1	27	0.876	intergenic_region	n/a	+
chr36	8919657	9079596	18	14_4_4	972	0.036	intergenic_region	n/a	-
chr36	10535437	10686861	156	94_14_2	387	0.446	intergenic_region	n/a	-
chr36	10643414	10696308	12	9_8_2	2277	0.01	intergenic_region	n/a	-
chr36	10643464	10696308	38	15_11_8	5125	0.015	intergenic_region	n/a	-
chr36	10686475	10840299	3	2_2_0	731	0.008	intron	gene-LOC109110565,	-
chr36	10958446	10967742	2	0_2_1	15222	0	intergenic_region	n/a	+
chr36	11461130	11583682	7	6_6_0	3079	0.005	intergenic_region	n/a	-
chr36	11619256	11655341	1141	65_384_51	1752	0.566	intergenic_region	n/a	-
chr36	11819063	11991105	58	34_14_4	63	0.648	intergenic_region	n/a	+
chr36	11819063	11991255	6	3_3_0	62	0.162	intergenic_region	n/a	+
chr36	11857751	11991105	2	2_0_1	27	0.129	intergenic_region	n/a	+
chr36	11973018	11991105	2	2_2_0	2	0.667	intergenic_region	n/a	+
chr36	13578614	13689817	3	3_1_0	1510	0.004	intergenic_region	n/a	+
chr36	13893690	14002226	10	8_8_0	1204	0.016	intergenic_region	n/a	+
chr36	14559374	14564018	5	1_4_0	51	0.164	intergenic_region	n/a	-
chr36	16044863	16176585	2	2_2_0	756	0.005	intergenic_region	n/a	+
chr36	16367587	16459004	489	149_6_68	35	0.965	intergenic_region	n/a	+
chr36	16405729	16500846	5	2_2_0	205	0.047	intergenic_region	n/a	-
chr36	17239746	17387653	10	1_1_2	950	0.021	intergenic_region	n/a	-
chr36	17572463	17727901	4	3_1_1	3441	0.002	intergenic_region	n/a	-
chr36	17572577	17730855	3	1_3_0	3703	0.002	intergenic_region	n/a	-
chr36	17574810	17731325	141	62_17_44	2053	0.121	intergenic_region	n/a	-
chr36	17583916	17742223	8	5_6_1	1879	0.008	intergenic_region	n/a	-
chr36	17597165	17753824	3	1_3_1	916	0.007	intergenic_region	n/a	-
chr36	17753319	17755140	4	4_2_0	357	0.022	exon	gene-LOC109110263,	-
chr36	17879824	17880085	2	1_2_0	2492	0.002	exon	gene-LOC109110266,	+
chr36	18543819	18593828	43	18_13_13	107	0.446	intergenic_region	n/a	+
chr36	19156841	19333620	3	2_3_0	217	0.027	intergenic_region	n/a	+
chr36	19164218	19343699	3	2_2_1	393	0.015	intergenic_region	n/a	+
chr36	19176793	19358931	6	4_4_2	2324	0.005	intergenic_region	n/a	+
chr36	19728448	19797689	3	0_2_2	1511	0.004	intergenic_region	n/a	-
chr36	21066536	21209691	51	27_30_4	65	0.611	intergenic_region	n/a	-
chr36	21838963	21884341	8	1_4_3	257	0.059	intron	gene-LOC109110344,	+
chr36	21840684	21885251	14	6_7_0	583	0.046	intron	gene-LOC109110344,	+
chr36	22273899	22393096	586	129_156_26	1021	0.534	intergenic_region	n/a	+
chr36	22277718	22398986	17	4_17_0	360	0.086	intergenic_region	n/a	+
chr36	22447303	22449812	2	2_1_0	264	0.015	intron	gene-LOC109110360,	+
chr37	577745	621531	2	1_2_0	1493	0.003	intron	gene-LOC109110809,	-
chr37	631564	819874	2	1_1_1	604	0.007	intergenic_region	n/a	-
chr37	1512038	1638668	6	1_6_0	1096	0.011	intergenic_region	n/a	-
chr37	1513256	1638668	2	1_2_0	1789	0.002	intergenic_region	n/a	-
chr37	1523365	1715129	12	8_2_2	1639	0.014	intergenic_region	n/a	-
chr37	2679955	2699795	2	2_1_0	2447	0.002	intergenic_region	n/a	+
chr37	2849302	3003932	8	5_7_0	2081	0.008	intergenic_region	n/a	+
chr37	2849302	3005324	22	10_22_0	1813	0.024	intergenic_region	n/a	+
chr37	2849302	3007012	1144	198_378_107	820	0.736	intergenic_region	n/a	+
chr37	2849561	3007012	2	1_1_1	154	0.025	intergenic_region	n/a	+
chr37	2852225	3008166	43	41_40_0	2061	0.04	intergenic_region	n/a	+
chr37	2853941	3008469	32	23_30_0	3837	0.016	intergenic_region	n/a	+
chr37	3317036	3325442	6	5_3_1	292	0.039	intergenic_region	n/a	+
chr37	3915670	3949386	10	1_7_1	2604	0.008	intergenic_region	n/a	-
chr37	3920473	3957482	1557	492_414_137	870	0.782	intergenic_region	n/a	-
chr37	3926339	3959796	3	1_2_1	1789	0.003	intergenic_region	n/a	-
chr37	3969678	4058494	3	2_1_1	1934	0.003	intergenic_region	n/a	-
chr37	4164743	4314856	10	3_5_2	2565	0.008	intergenic_region	n/a	-
chr37	4165039	4315137	3	3_2_0	6033	0.001	intergenic_region	n/a	-
chr37	5794357	5853382	23	7_17_6	43291	0.001	intergenic_region	n/a	+
chr37	5794947	5853382	2	2_2_0	43288	0	intergenic_region	n/a	+
chr37	5795428	5854231	14	4_7_8	48750	0.001	intergenic_region	n/a	+
chr37	5795811	5854437	111	29_26_58	18685	0.012	intergenic_region	n/a	+
chr37	5796013	5854437	44	38_15_18	17486	0.005	intergenic_region	n/a	+
chr37	6699718	6791593	8	4_8_0	142	0.101	intergenic_region	n/a	+
chr37	6706929	6799245	3	0_2_3	2476	0.002	intergenic_region	n/a	-
chr37	7001474	7034022	170	79_10_16	155	0.687	intron	gene-LOC109110986,	-
chr37	7013526	7054607	6	1_5_0	1792	0.007	intron	gene-LOC109110986,gene-ipo7,	+
chr37	7021623	7061402	2	1_2_0	2289	0.002	intron	gene-LOC109110986,gene-ipo7,	+
chr37	7025927	7064529	857	134_266_19	883	0.66	intron	gene-LOC109110986,gene-ipo7,	+
chr37	7875752	7922666	2	0_1_2	1586	0.003	intergenic_region	n/a	-
chr37	7899208	7945158	4	4_1_0	849	0.009	intergenic_region	n/a	-
chr37	8364708	8471982	304	145_95_26	751	0.447	intergenic_region	n/a	-
chr37	8378534	8487830	4	1_2_0	430	0.018	intergenic_region	n/a	-
chr37	8674440	8687154	3	0_1_2	24	0.2	intergenic_region	n/a	+
chr37	9546146	9550669	2	1_1_1	5851	0.001	exon	gene-LOC109111252,	-
chr37	9888559	10072980	3	0_1_3	426	0.014	intergenic_region	n/a	-
chr37	9901514	10087617	2	1_2_1	144	0.027	intergenic_region	n/a	-
chr37	9967153	9985938	6	1_5_0	26	0.316	intergenic_region	n/a	-
chr37	9970865	9993804	4	2_0_2	19	0.296	intergenic_region	n/a	+
chr37	10148540	10203227	3	3_2_0	1577	0.004	intergenic_region	n/a	+
chr37	10149481	10204124	3	0_0_3	1164	0.005	intergenic_region	n/a	+
chr37	10158887	10216431	97	61_72_2	18	0.915	intergenic_region	n/a	-
chr37	10169084	10231073	9	7_4_0	1534	0.012	intergenic_region	n/a	-
chr38	96484	97649	8	6_5_1	26310	0.001	exon	gene-LOC109111336,	-
chr38	367287	368372	15	7_11_1	23061	0.001	exon	gene-LOC109111344,	-
chr38	659530	737987	5	4_2_0	585	0.017	intergenic_region	n/a	+
chr38	660351	738430	8	7_7_0	510	0.03	intergenic_region	n/a	+
chr38	662095	739895	10	2_3_0	383	0.05	intergenic_region	n/a	+
chr38	757138	896171	2	1_2_0	961	0.004	intergenic_region	n/a	+
chr38	935733	1084181	3	3_3_0	793	0.008	intergenic_region	n/a	-
chr38	969974	1165642	4	0_3_2	335	0.023	intergenic_region	n/a	+
chr38	1013902	1212906	3	1_1_1	692	0.009	intergenic_region	n/a	-
chr38	1020862	1218222	42	22_30_0	415	0.168	intergenic_region	n/a	-
chr38	1550068	1719847	3	3_1_1	313	0.019	intergenic_region	n/a	+
chr38	2056124	2056346	8	1_4_2	3	0.842	intron	gene-LOC109112110,	-
chr38	2317647	2352723	2	2_1_1	1663	0.002	intergenic_region	n/a	-
chr38	2513290	2691216	3	1_2_0	217	0.027	intergenic_region	n/a	-
chr38	2562413	2724109	2161	277_17_128	3395	0.56	intergenic_region	n/a	-
chr38	2915193	2923051	2	1_1_1	15243	0	exon	gene-LOC109111416,	-
chr38	3824098	3837280	5	1_0_5	232	0.041	intergenic_region	n/a	+
chr38	4238303	4358104	3	2_2_0	18	0.25	intergenic_region	n/a	+
chr38	5569154	5606292	3	1_1_1	3191	0.002	intergenic_region	n/a	+
chr38	6153488	6192263	9	3_5_1	115	0.135	intergenic_region	n/a	-
chr38	6165437	6192523	4	3_4_0	33	0.195	intergenic_region	n/a	-
chr38	6172923	6192523	3	3_3_0	41	0.128	intergenic_region	n/a	-
chr38	6192397	6208415	3	3_1_0	138	0.042	intergenic_region	n/a	-
chr38	6228238	6229800	2	1_2_1	160	0.024	intergenic_region	n/a	+
chr38	6228241	6229800	15	10_9_4	161	0.157	intergenic_region	n/a	+
chr38	7676759	7680229	3	1_1_2	1412	0.004	exon	gene-hid1,	-
chr38	7947268	8001670	12	7_1_0	36	0.4	intron	gene-LOC109111525,	-
chr38	8834284	8835612	7	5_3_0	39	0.264	exon	gene-LOC109112196,	-
chr38	8845280	8858851	66	17_28_9	49	0.729	intergenic_region	n/a	-
chr38	9257662	9257919	2	1_2_0	717	0.006	intergenic_region	n/a	+
chr38	9297251	9395344	2	1_2_0	1	0.8	intergenic_region	n/a	+
chr38	9312208	9449657	2	2_1_0	107	0.036	intergenic_region	n/a	+
chr38	9840023	9931975	446	190_76_4	611	0.593	intergenic_region	n/a	+
chr38	9840026	9931975	39	27_11_0	636	0.109	intergenic_region	n/a	+
chr38	10766815	10935413	2	1_1_1	1599	0.002	intergenic_region	n/a	-
chr38	11446242	11605021	11	10_8_0	34	0.393	intergenic_region	n/a	+
chr38	11630116	11748876	2	2_0_1	441	0.009	intergenic_region	n/a	+
chr38	11630264	11749801	2	2_1_1	502	0.008	intergenic_region	n/a	+
chr38	11637880	11757947	4	1_0_2	20	0.286	intergenic_region	n/a	-
chr38	11664504	11790145	98	62_9_2	1073	0.154	intergenic_region	n/a	-
chr38	11679269	11790145	655	182_43_9	1087	0.547	intergenic_region	n/a	-
chr38	11686296	11816436	58	17_8_35	819	0.124	intergenic_region	n/a	-
chr38	11687876	11815448	4	2_4_0	404	0.019	intergenic_region	n/a	-
chr38	11687876	11816436	12	9_1_8	820	0.028	intergenic_region	n/a	-
chr38	11705428	11833252	7	0_4_2	901	0.015	intergenic_region	n/a	-
chr38	11925890	12026158	851	64_268_6	10904	0.135	intergenic_region	n/a	-
chr38	11946705	11947059	7	6_3_2	3906	0.004	exon	gene-LOC109112238,	-
chr38	13323158	13446375	79	38_42_2	213	0.426	intergenic_region	n/a	-
chr38	13401690	13402413	2	2_1_0	378	0.01	exon	gene-LOC109111655,	+
chr38	13975198	14013524	5	4_1_0	448	0.022	intergenic_region	n/a	+
chr38	14681388	14781868	26	6_11_3	146	0.263	intergenic_region	n/a	+
chr38	14689135	14787224	2	2_1_0	205	0.019	intergenic_region	n/a	+
chr38	15776850	15944961	312	154_136_32	160	0.796	intergenic_region	n/a	-
[truncated: 571 more rows]

## Sheet: bulbus
chr	circRNA_start	circRNA_end	junction_reads	SM_MS_SMS	non_junction_reads	junction_reads_ratio	circRNA_type	gene_id	strand
[truncated: 22 more rows]

[truncated: 23 more sheets: embryo, eye, fin, gallbladder, gill, gonads, gut, heart, hepatopancreas, hypothalamus, intestine, kidney, larvae, liver, muscle, ovary, scale, skin, spleen, tail …]
