# Supplementary material for: Genome-wide identification and characterization of tissue specific long non-coding RNAs and circular RNAs in common carp (Cyprinus carpio L.)
Source: Front Genet. 2023 Nov 28;14:1239434. doi: 10.3389/fgene.2023.1239434 (PMC10713812; doi:10.3389/fgene.2023.1239434)
Supplement: Supplementary file 7 [file Table4.XLSX]

## Sheet: Conserved lncRNAs
Supplementary Table 4: Conserved lncRNAs among the identified common carp lncRNAs
LncRNA_ID	LncRNA in Database	Percent identity	Length	Mismatch	Gap	Query start	Query End	Target start	Target end	E value	Bitscore
TCONS_00099214	ZFLNCT12014	100	30	0	0	912	941	156	127	9.43e-07	56.5
TCONS_00000997	ZFLNCT17321	76.033	121	22	7	1143	1258	2823	2705	9.23e-07	56.5
TCONS_00410178	ZFLNCT14704	100	29	0	0	1	29	2980	2952	8.36e-07	54.7
TCONS_00013141	ZFLNCT07049	100	30	0	0	723	752	907	878	8.19e-07	56.5
TCONS_00051656	ZFLNCT16748	100	31	0	0	2697	2727	845	815	8.02e-07	58.4
TCONS_00207826	ZFLNCT08685	100	30	0	0	339	368	2996	3025	7.64e-07	56.5
TCONS_00455496	ZFLNCT06665	100	30	0	0	54	83	2888	2917	7.56e-07	56.5
TCONS_00455496	ZFLNCT06665	100	30	0	0	413	442	2888	2917	7.56e-07	56.5
TCONS_00128615	ZFLNCT11253	96.97	33	1	0	782	814	1695	1663	7.45e-07	56.5
TCONS_00261248	ZFLNCT03798	87.755	49	5	1	811	858	2126	2174	7.38e-07	56.5
TCONS_00150122	Omy100106186	90.698	43	4	0	2801	2843	306	264	7.37e-07	58.4
TCONS_00200392	ZFLNCT08143	96.97	33	1	0	531	563	2277	2245	7.3e-07	56.5
TCONS_00427568	ZFLNCT19580	100	30	0	0	1000	1029	944	973	7.24e-07	56.5
TCONS_00195041	ZFLNCT20388	100	30	0	0	1001	1030	5766	5795	7.18e-07	56.5
TCONS_00015640	ZFLNCT05688	97.059	34	1	0	2622	2655	1795	1762	7.17e-07	58.4
TCONS_00052553	ZFLNCT16748	100	31	0	0	2619	2649	845	815	7.17e-07	58.4
TCONS_00103236	ZFLNCT20921	87.755	49	6	0	1122	1170	482	530	7.16e-07	58.4
TCONS_00202652	ZFLNCT08143	96.97	33	1	0	489	521	2277	2245	6.87e-07	56.5
TCONS_00310092	Omy100114354	89.13	46	4	1	695	740	1189	1233	6.84e-07	56.5
TCONS_00303843	ZFLNCT08685	97.059	34	1	0	1183	1216	2990	3023	6.38e-07	58.4
TCONS_00080684	ZFLNCT03861	92.683	41	1	2	1561	1599	8860	8820	6.35e-07	58.4
TCONS_00217969	ZFLNCT08685	96.97	33	1	0	583	615	2990	3022	6.34e-07	56.5
TCONS_00299552	ZFLNCT14356	87.5	48	6	0	840	887	935	888	6.32e-07	56.5
TCONS_00408350	Omy200192533	100	31	0	0	1148	1178	55	85	6.22e-07	58.4
TCONS_00133439	ZFLNCT06697	97.059	34	1	0	3097	3130	6949	6916	6.14e-07	58.4
TCONS_00133440	ZFLNCT06697	97.059	34	1	0	3097	3130	6949	6916	6.14e-07	58.4
TCONS_00298029	ZFLNCT18176	87.037	54	3	3	433	484	1283	1232	6.09e-07	58.4
TCONS_00286213	ZFLNCT10815	100	31	0	0	2574	2604	1326	1296	5.93e-07	58.4
TCONS_00408351	Omy200192533	100	31	0	0	946	976	55	85	5.87e-07	58.4
TCONS_00168424	ZFLNCT15365	100	30	0	0	567	596	28478	28449	5.51e-07	56.5
TCONS_00352642	ZFLNCT19643	94.595	37	2	0	2051	2087	137	101	5.5e-07	58.4
TCONS_00352642	ZFLNCT19643	94.595	37	2	0	372	408	137	101	5.5e-07	58.4
TCONS_00219055	ZFLNCT20015	87.5	48	5	1	111	157	2226	2273	5.15e-07	54.7
TCONS_00192837	ZFLNCT06306	100	30	0	0	116	145	28162	28191	5.11e-07	56.5
TCONS_00252025	ZFLNCT06876	92.683	41	2	1	1307	1346	5051	5011	5.08e-07	58.4
TCONS_00092554	ZFLNCT19899	100	31	0	0	2578	2608	2284	2314	5.06e-07	58.4
TCONS_00105065	ZFLNCT14848	89.362	47	4	1	1195	1241	66461	66506	4.95e-07	58.4
TCONS_00105066	ZFLNCT14848	89.362	47	4	1	1195	1241	66461	66506	4.95e-07	58.4
TCONS_00030430	Omy200118429	97.059	34	1	0	502	535	106	73	4.85e-07	58.4
TCONS_00343070	ZFLNCT16056	85.455	55	6	2	74	127	1803	1856	4.76e-07	56.5
TCONS_00061892	ZFLNCT07475	94.595	37	2	0	834	870	985	949	4.7e-07	58.4
TCONS_00308894	ZFLNCT09932	94.286	35	2	0	70	104	1196	1230	4.7e-07	54.7
TCONS_00280226	ZFLNCT01422	92.683	41	2	1	2165	2204	2220	2180	4.5e-07	58.4
TCONS_00042494	ZFLNCT02741	100	30	0	0	408	437	1595	1624	4.3e-07	56.5
TCONS_00059818	ZFLNCT19575	92.5	40	3	0	501	540	2154	2115	4.15e-07	58.4
TCONS_00229603	ZFLNCT18900	92.683	41	2	1	1465	1504	348	388	4.15e-07	58.4
TCONS_00089104	ZFLNCT07976	97.143	35	0	1	1007	1040	6	40	4.12e-07	58.4
TCONS_00229604	ZFLNCT18900	92.683	41	2	1	1465	1504	348	388	4.09e-07	58.4
TCONS_00062676	ZFLNCT19575	92.5	40	3	0	501	540	2154	2115	3.63e-07	58.4
TCONS_00275683	ZFLNCT20921	100	31	0	0	737	767	530	500	3.62e-07	58.4
TCONS_00107643	ZFLNCT03884	100	30	0	0	467	496	38197	38168	3.32e-07	56.5
TCONS_00370023	ZFLNCT09743	94.595	37	2	0	250	286	3961	3997	3.21e-07	58.4
TCONS_00226185	ZFLNCT18905	100	31	0	0	1082	1112	814	844	3.11e-07	58.4
TCONS_00100010	ZFLNCT17321	96.97	33	1	0	102	134	1793	1825	2.97e-07	56.5
TCONS_00085072	ZFLNCT07976	97.143	35	0	1	609	642	6	40	2.89e-07	58.4
TCONS_00343019	ZFLNCT01422	100	31	0	0	1	31	2188	2218	2.88e-07	58.4
TCONS_00062314	ZFLNCT20921	97.059	34	1	0	1405	1438	497	530	2.84e-07	58.4
TCONS_00341685	ZFLNCT01422	100	31	0	0	1	31	2188	2218	2.72e-07	58.4
TCONS_00092555	ZFLNCT19899	100	31	0	0	1345	1375	2284	2314	2.67e-07	58.4
TCONS_00062331	ZFLNCT19575	92.5	40	3	0	501	540	2154	2115	2.64e-07	58.4
TCONS_00421041	ZFLNCT07311	94.595	37	2	0	1084	1120	346	310	2.62e-07	58.4
TCONS_00307597	ZFLNCT10525	94.737	38	1	1	1107	1144	391	427	2.59e-07	58.4
TCONS_00368874	ZFLNCT17490	94.737	38	1	1	1	37	904	941	2.57e-07	58.4
TCONS_00421235	ZFLNCT15303	100	31	0	0	874	904	1298	1268	2.53e-07	58.4
TCONS_00418041	ZFLNCT07311	94.595	37	2	0	472	508	310	346	2.39e-07	58.4
TCONS_00321010	ZFLNCT11971	100	31	0	0	653	683	667	637	2.38e-07	58.4
TCONS_00099531	ZFLNCT18900	100	32	0	0	992	1023	377	346	2.36e-07	60.2
TCONS_00111644	ZFLNCT07839	100	30	0	0	304	333	3027	3056	2.35e-07	56.5
TCONS_00189444	ZFLNCT16888	94.737	38	1	1	541	577	11300	11337	2.25e-07	58.4
TCONS_00451689	ZFLNCT18905	100	31	0	0	8	38	844	814	2.23e-07	58.4
TCONS_00300706	ZFLNCT08685	97.059	34	1	0	824	857	2990	3023	2.17e-07	58.4
TCONS_00455496	ZFLNCT06665	100	31	0	0	54	84	3097	3127	2.1e-07	58.4
TCONS_00455496	ZFLNCT06665	100	31	0	0	413	443	3097	3127	2.1e-07	58.4
TCONS_00455496	ZFLNCT06665	100	31	0	0	54	84	3169	3199	2.1e-07	58.4
TCONS_00455496	ZFLNCT06665	100	31	0	0	413	443	3169	3199	2.1e-07	58.4
TCONS_00158903	ZFLNCT18905	97.059	34	1	0	173	206	844	811	2.05e-07	58.4
TCONS_00062182	ZFLNCT19575	92.5	40	3	0	501	540	2154	2115	2.04e-07	58.4
TCONS_00190211	ZFLNCT19306	100	31	0	0	66	96	1341	1371	1.97e-07	58.4
TCONS_00123089	ZFLNCT18138	97.059	34	1	0	860	893	988	955	1.89e-07	58.4
TCONS_00446356	ZFLNCT19576	97.059	34	1	0	488	521	1199	1232	1.79e-07	58.4
TCONS_00241250	ZFLNCT01173	92.857	42	0	3	788	826	3041	3082	1.75e-07	58.4
TCONS_00059074	ZFLNCT20921	90.909	44	4	0	3022	3065	529	486	1.69e-07	60.2
TCONS_00306189	ZFLNCT16725	91.111	45	2	2	1177	1220	824	867	1.65e-07	60.2
TCONS_00172343	ZFLNCT18900	94.595	37	2	0	660	696	378	342	1.55e-07	58.4
TCONS_00307149	ZFLNCT16725	91.111	45	2	2	1168	1211	824	867	1.55e-07	60.2
TCONS_00408016	ZFLNCT17741	86.792	53	7	0	1611	1663	528	476	1.52e-07	60.2
TCONS_00418711	Omy200143664	86.538	52	7	0	62	113	182	131	1.52e-07	58.4
TCONS_00231522	ZFLNCT00214	88.462	52	3	3	997	1047	1859	1908	1.45e-07	60.2
TCONS_00233015	ZFLNCT02956	94.737	38	2	0	1588	1625	2281	2244	1.41e-07	60.2
TCONS_00139797	ZFLNCT10647	90.909	44	3	1	137	180	2024	1982	1.4e-07	58.4
TCONS_00355976	ZFLNCT05752	100	31	0	0	142	172	451	421	1.4e-07	58.4
TCONS_00222460	ZFLNCT11426	97.222	36	0	1	1658	1693	3442	3408	1.39e-07	60.2
TCONS_00234429	ZFLNCT11601	100	32	0	0	419	450	549	580	1.38e-07	60.2
TCONS_00348661	ZFLNCT20921	92.683	41	3	0	886	926	490	530	1.38e-07	60.2
TCONS_00413861	Omy200192533	100	31	0	0	532	562	55	85	1.38e-07	58.4
TCONS_00109286	ZFLNCT06665	100	31	0	0	538	568	3169	3199	1.36e-07	58.4
TCONS_00457429	ZFLNCT21051	100	31	0	0	685	715	1250	1280	1.35e-07	58.4
TCONS_00231866	ZFLNCT01341	100	31	0	0	27	57	2526	2496	1.31e-07	58.4
TCONS_00014875	ZFLNCT20921	100	31	0	0	125	155	532	502	1.25e-07	58.4
TCONS_00356787	Omy200154915	94.737	38	1	1	486	523	997	1033	1.23e-07	58.4
TCONS_00347796	ZFLNCT09796	97.143	35	0	1	567	601	3348	3315	1.2e-07	58.4
TCONS_00261960	ZFLNCT06468	81.333	75	11	2	47	121	1208	1279	1.17e-07	58.4
TCONS_00366165	ZFLNCT17711	92.683	41	3	0	376	416	56	96	1.14e-07	60.2
TCONS_00266179	ZFLNCT09044	100	31	0	0	569	599	3	33	1.11e-07	58.4
TCONS_00167900	ZFLNCT21097	94.872	39	1	1	2	39	1992	2030	1.1e-07	60.2
TCONS_00167901	ZFLNCT21097	94.872	39	1	1	2	39	1992	2030	1.1e-07	60.2
TCONS_00167902	ZFLNCT21097	94.872	39	1	1	2	39	1992	2030	1.1e-07	60.2
TCONS_00098249	ZFLNCT01137	100	31	0	0	3	33	728	698	1.09e-07	58.4
TCONS_00124386	ZFLNCT00831	91.111	45	3	1	92	136	603	646	1.08e-07	60.2
TCONS_00269839	ZFLNCT09044	100	31	0	0	3	33	33	3	1.07e-07	58.4
TCONS_00004663	ZFLNCT20921	88.235	51	4	2	1456	1506	530	482	1.05e-07	60.2
TCONS_00004664	ZFLNCT20921	88.235	51	4	2	1453	1503	530	482	1.05e-07	60.2
TCONS_00408570	ZFLNCT21029	82.857	70	9	2	93	162	1432	1366	1.04e-07	60.2
TCONS_00359663	ZFLNCT16748	100	31	0	0	263	293	815	845	9.57e-08	58.4
TCONS_00233280	ZFLNCT02956	94.737	38	2	0	111	148	2244	2281	9.1e-08	60.2
TCONS_00160258	ZFLNCT18905	100	31	0	0	192	222	814	844	8.68e-08	58.4
TCONS_00441778	ZFLNCT18905	100	31	0	0	379	409	814	844	8.62e-08	58.4
TCONS_00321486	ZFLNCT11802	97.143	35	1	0	1568	1602	41772	41806	8.51e-08	60.2
TCONS_00239191	ZFLNCT15818	92.683	41	3	0	378	418	24884	24924	8.11e-08	60.2
TCONS_00256722	ZFLNCT20802	77.885	104	17	3	511	609	848	746	8.04e-08	60.2
TCONS_00188508	ZFLNCT17383	92.683	41	3	0	328	368	1266	1226	7.92e-08	60.2
TCONS_00188509	ZFLNCT17383	92.683	41	3	0	328	368	1266	1226	7.92e-08	60.2
TCONS_00346474	ZFLNCT10756	94.737	38	2	0	1261	1298	294	257	7.75e-08	60.2
TCONS_00346474	ZFLNCT10756	94.737	38	2	0	793	830	294	257	7.75e-08	60.2
TCONS_00021809	ZFLNCT04514	100	32	0	0	708	739	608	639	7.56e-08	60.2
TCONS_00346475	ZFLNCT10756	94.737	38	2	0	1225	1262	294	257	7.56e-08	60.2
TCONS_00346475	ZFLNCT10756	94.737	38	2	0	757	794	294	257	7.56e-08	60.2
TCONS_00057703	ZFLNCT05149	97.143	35	1	0	820	854	4835	4801	7.5e-08	60.2
TCONS_00082589	ZFLNCT11654	94.872	39	0	2	1098	1136	5453	5489	7.44e-08	60.2
TCONS_00195328	ZFLNCT13466	80.769	78	11	4	331	406	3363	3438	7.42e-08	58.4
TCONS_00220719	ZFLNCT05866	97.143	35	1	0	43	77	2758	2792	7.41e-08	60.2
TCONS_00051195	ZFLNCT12377	94.737	38	2	0	1220	1257	1711	1674	6.86e-08	60.2
TCONS_00133890	ZFLNCT06541	94.737	38	2	0	128	165	1085	1048	6.67e-08	60.2
TCONS_00151338	ZFLNCT09407	94.872	39	1	1	11	49	114	151	6.67e-08	60.2
TCONS_00417883	ZFLNCT18046	85.484	62	4	4	1098	1156	192	251	6.24e-08	60.2
TCONS_00145443	ZFLNCT10859	100	31	0	0	235	265	3622	3592	6.08e-08	58.4
TCONS_00195330	ZFLNCT13466	80.769	78	11	4	253	328	3363	3438	5.93e-08	58.4
TCONS_00275158	ZFLNCT14274	78.182	110	13	10	1	108	1090	1190	5.87e-08	60.2
TCONS_00059787	ZFLNCT17217	97.297	37	0	1	1761	1796	1398	1362	5.82e-08	62.1
TCONS_00354871	ZFLNCT20921	92.683	41	3	0	860	900	490	530	5.65e-08	60.2
TCONS_00372695	ZFLNCT01201	89.796	49	2	1	1	49	402	357	5.55e-08	60.2
TCONS_00293470	ZFLNCT02354	94.737	38	2	0	351	388	230	267	5.21e-08	60.2
TCONS_00085427	ZFLNCT08664	100	32	0	0	96	127	19051	19020	5.13e-08	60.2
TCONS_00207153	ZFLNCT16489	97.059	34	1	0	226	259	32895	32928	4.57e-08	58.4
TCONS_00381747	ZFLNCT15982	100	33	0	0	1832	1864	6526	6494	4.17e-08	62.1
TCONS_00086539	ZFLNCT03816	94.737	38	2	0	567	604	16211	16248	4.15e-08	60.2
TCONS_00277505	ZFLNCT08685	100	33	0	0	1474	1506	3022	2990	4.13e-08	62.1
TCONS_00156992	ZFLNCT19425	95	40	1	1	650	688	38578	38539	4.04e-08	62.1
TCONS_00325373	Omy100074157	90	50	2	3	1492	1539	666	714	3.93e-08	62.1
TCONS_00327379	Omy100074157	90	50	2	3	902	949	666	714	3.63e-08	62.1
TCONS_00358894	ZFLNCT08939	92.857	42	3	0	2197	2238	533	492	3.48e-08	62.1
TCONS_00360822	ZFLNCT08939	92.857	42	3	0	2197	2238	533	492	3.48e-08	62.1
TCONS_00007852	ZFLNCT13921	88	50	6	0	473	522	4303	4352	3.44e-08	60.2
TCONS_00194944	ZFLNCT13466	94.737	38	2	0	603	640	3357	3394	3.33e-08	60.2
TCONS_00189690	ZFLNCT08365	91.304	46	3	1	399	444	124	168	3.22e-08	62.1
TCONS_00336120	ZFLNCT11714	94.737	38	2	0	334	371	4921	4884	3.2e-08	60.2
TCONS_00446827	ZFLNCT10667	100	32	0	0	373	404	1419	1450	3.19e-08	60.2
TCONS_00135841	ZFLNCT20825	93.023	43	2	1	1422	1463	8822	8864	3.14e-08	62.1
TCONS_00043309	ZFLNCT18505	94.872	39	1	1	1	38	5500	5462	2.99e-08	60.2
TCONS_00202014	ZFLNCT04974	83.582	67	10	1	526	591	2210	2276	2.96e-08	62.1
TCONS_00016044	ZFLNCT05466	94.872	39	0	1	161	197	351	313	2.94e-08	60.2
TCONS_00306274	ZFLNCT14969	75.912	137	23	7	1	131	512	380	2.85e-08	62.1
TCONS_00002855	ZFLNCT08755	85.965	57	8	0	1463	1519	709	765	2.75e-08	62.1
TCONS_00137580	ZFLNCT08657	83.099	71	8	4	1390	1459	3254	3187	2.75e-08	62.1
TCONS_00217065	ZFLNCT13116	94.737	38	2	0	14	51	1944	1981	2.73e-08	60.2
TCONS_00242034	ZFLNCT06745	100	33	0	0	891	923	689	657	2.52e-08	62.1
TCONS_00303921	ZFLNCT08685	97.222	36	1	0	828	863	2990	3025	2.52e-08	62.1
TCONS_00052343	ZFLNCT13049	93.023	43	2	1	466	507	10553	10511	2.47e-08	62.1
TCONS_00276422	ZFLNCT12384	94.737	38	2	0	157	194	1215	1178	2.43e-08	60.2
TCONS_00006578	ZFLNCT08755	85.965	57	8	0	537	593	765	709	2.36e-08	62.1
TCONS_00343749	ZFLNCT10756	94.737	38	2	0	277	314	294	257	2.35e-08	60.2
TCONS_00401400	ZFLNCT02442	97.222	36	1	0	221	256	241833	241798	2.35e-08	62.1
TCONS_00243430	ZFLNCT06745	100	33	0	0	1123	1155	689	657	2.33e-08	62.1
TCONS_00001066	ZFLNCT08755	85.965	57	8	0	1120	1176	709	765	2.24e-08	62.1
TCONS_00006511	ZFLNCT08755	85.965	57	8	0	1120	1176	709	765	2.24e-08	62.1
TCONS_00080882	ZFLNCT13466	94.737	38	2	0	374	411	3357	3394	2.2e-08	60.2
TCONS_00340822	ZFLNCT10756	94.737	38	2	0	86	123	294	257	2.16e-08	60.2
TCONS_00006514	ZFLNCT14338	94.872	39	2	0	398	436	1305	1343	1.97e-08	62.1
TCONS_00133890	ZFLNCT06541	92.857	42	3	0	124	165	353	312	1.86e-08	62.1
TCONS_00321587	ZFLNCT18341	97.222	36	0	1	2	37	1640	1674	1.85e-08	60.2
TCONS_00321587	ZFLNCT18341	97.222	36	0	1	2	37	1780	1814	1.85e-08	60.2
TCONS_00243536	ZFLNCT05059	85.714	56	8	0	259	314	69	124	1.8e-08	60.2
TCONS_00367183	ZFLNCT17711	92.683	41	3	0	301	341	56	96	1.75e-08	60.2
TCONS_00379792	ZFLNCT20921	91.304	46	4	0	591	636	485	530	1.7e-08	63.9
TCONS_00256634	ZFLNCT01912	100	32	0	0	79	110	1074	1105	1.69e-08	60.2
TCONS_00408545	ZFLNCT02442	92.857	42	3	0	132	173	242306	242347	1.64e-08	62.1
TCONS_00260588	ZFLNCT19576	88.889	54	3	3	1977	2029	1177	1228	1.63e-08	63.9
TCONS_00180918	ZFLNCT01386	100	33	0	0	216	248	4751	4783	1.62e-08	62.1
TCONS_00180918	ZFLNCT01386	100	33	0	0	1065	1097	4751	4783	1.62e-08	62.1
TCONS_00455496	ZFLNCT06665	91.304	46	3	1	53	98	1776	1820	1.62e-08	62.1
TCONS_00455496	ZFLNCT06665	91.304	46	3	1	412	457	1776	1820	1.62e-08	62.1
TCONS_00261248	ZFLNCT03798	89.796	49	4	1	127	174	2126	2174	1.59e-08	62.1
TCONS_00373835	ZFLNCT20921	91.304	46	4	0	213	258	485	530	1.56e-08	63.9
TCONS_00193981	ZFLNCT13466	78.947	95	16	3	965	1056	3357	3450	1.54e-08	62.1
TCONS_00377204	ZFLNCT20921	91.304	46	4	0	3520	3565	530	485	1.52e-08	63.9
TCONS_00451608	ZFLNCT14951	92.857	42	1	2	59	99	1370	1330	1.5e-08	60.2
TCONS_00381158	ZFLNCT02442	100	33	0	0	524	556	242319	242351	1.46e-08	62.1
TCONS_00252789	Omy100205382	88.679	53	3	2	340	390	446	395	1.42e-08	62.1
TCONS_00079360	ZFLNCT08903	88.889	54	3	3	1513	1565	8415	8466	1.35e-08	63.9
TCONS_00195329	ZFLNCT13466	78.947	95	16	3	793	884	3357	3450	1.29e-08	62.1
TCONS_00277827	ZFLNCT13557	76.271	118	26	2	637	753	753	637	1.27e-08	62.1
TCONS_00277828	ZFLNCT13557	76.271	118	26	2	637	753	753	637	1.27e-08	62.1
TCONS_00060837	ZFLNCT06039	87.719	57	3	4	1556	1609	3696	3641	1.19e-08	63.9
TCONS_00317868	ZFLNCT11971	100	34	0	0	823	856	2476	2443	1.17e-08	63.9
TCONS_00168681	ZFLNCT20175	89.091	55	1	4	2135	2187	753	702	1.15e-08	63.9
TCONS_00168682	ZFLNCT20175	89.091	55	1	4	2135	2187	753	702	1.12e-08	63.9
TCONS_00058185	ZFLNCT05149	97.143	35	1	0	168	202	4835	4801	1.09e-08	60.2
TCONS_00234429	ZFLNCT11601	100	34	0	0	285	318	547	580	1.07e-08	63.9
TCONS_00002430	ZFLNCT14648	97.222	36	1	0	561	596	480	515	1.06e-08	62.1
TCONS_00109286	ZFLNCT06665	91.111	45	4	0	538	582	2888	2932	1.05e-08	62.1
TCONS_00109286	ZFLNCT06665	100	33	0	0	538	570	3097	3129	1.05e-08	62.1
TCONS_00323982	ZFLNCT02442	100	33	0	0	78	110	242319	242351	1.05e-08	62.1
TCONS_00118690	ZFLNCT14848	84.058	69	5	3	375	438	39819	39886	9.89e-09	62.1
TCONS_00007461	ZFLNCT17767	89.796	49	5	0	669	717	6246	6294	9.72e-09	63.9
TCONS_00226218	ZFLNCT06039	87.719	57	3	4	198	251	3696	3641	9.4e-09	63.9
TCONS_00373147	ZFLNCT20921	91.304	46	4	0	2010	2055	530	485	9.27e-09	63.9
TCONS_00030793	ZFLNCT20683	95	40	2	0	761	800	860	821	9.14e-09	63.9
TCONS_00266398	ZFLNCT19576	93.023	43	3	0	1189	1231	1232	1190	9.07e-09	63.9
TCONS_00007545	ZFLNCT18169	92.857	42	3	0	576	617	7536	7495	8.89e-09	62.1
TCONS_00275294	ZFLNCT05720	94.872	39	2	0	127	165	4250	4288	8.56e-09	62.1
TCONS_00084508	ZFLNCT08903	88.889	54	3	3	133	185	8466	8415	8.19e-09	63.9
TCONS_00316831	ZFLNCT02442	97.368	38	0	1	1	37	138583	138546	7.88e-09	63.9
TCONS_00294659	ZFLNCT20921	83.333	72	9	3	115	186	464	532	7.16e-09	63.9
TCONS_00303188	ZFLNCT06039	87.719	57	3	4	1571	1624	3696	3641	7.1e-09	63.9
TCONS_00007292	ZFLNCT08755	85.965	57	8	0	146	202	765	709	6.92e-09	62.1
TCONS_00171503	ZFLNCT03782	91.304	46	4	0	1205	1250	2739	2694	6.91e-09	63.9
TCONS_00131100	ZFLNCT20921	100	33	0	0	56	88	498	530	6.8e-09	62.1
TCONS_00360585	ZFLNCT10440	87.719	57	3	1	926	978	32053	32109	6.67e-09	63.9
TCONS_00379510	ZFLNCT12384	97.222	36	1	0	393	428	1207	1172	6.51e-09	62.1
TCONS_00314580	ZFLNCT00896	100	34	0	0	731	764	2589	2556	6.36e-09	63.9
TCONS_00162804	Omy100080451	91.489	47	2	2	274	319	866	821	6.08e-09	63.9
TCONS_00397276	ZFLNCT08748	100	34	0	0	743	776	5276	5309	6.08e-09	63.9
TCONS_00393168	ZFLNCT08748	100	34	0	0	743	776	5276	5309	6.07e-09	63.9
TCONS_00159560	ZFLNCT09034	90	50	4	1	696	744	117	166	5.43e-09	63.9
TCONS_00442688	ZFLNCT20921	89.796	49	5	0	1196	1244	530	482	5.31e-09	63.9
TCONS_00245355	ZFLNCT13377	89.796	49	5	0	496	544	2994	2946	5.27e-09	63.9
TCONS_00321587	ZFLNCT18341	97.222	36	1	0	2	37	1733	1768	5.13e-09	62.1
TCONS_00391743	ZFLNCT14476	95	40	1	1	25	64	788	750	4.82e-09	62.1
TCONS_00061746	ZFLNCT20802	93.023	43	3	0	747	789	811	853	4.62e-09	63.9
TCONS_00261128	ZFLNCT12866	97.297	37	1	0	669	705	279	243	4.57e-09	63.9
TCONS_00062188	ZFLNCT06179	87.273	55	5	1	265	319	223	275	4.46e-09	62.1
TCONS_00130122	ZFLNCT16730	86.207	58	8	0	43	100	1859	1916	4.43e-09	63.9
TCONS_00065162	ZFLNCT20802	93.023	43	3	0	679	721	811	853	4.34e-09	63.9
TCONS_00161604	Omy100080451	91.489	47	2	2	274	319	866	821	3.9e-09	63.9
TCONS_00171258	ZFLNCT03782	91.304	46	4	0	423	468	2739	2694	3.83e-09	63.9
TCONS_00410073	ZFLNCT13225	93.023	43	3	0	109	151	7853	7895	3.77e-09	63.9
TCONS_00318696	Omy100114354	91.304	46	4	0	659	704	1188	1233	3.64e-09	63.9
TCONS_00153840	ZFLNCT20921	94.872	39	2	0	191	229	530	492	3.61e-09	62.1
TCONS_00327141	Omy100114354	91.304	46	4	0	648	693	1188	1233	3.5e-09	63.9
TCONS_00290948	ZFLNCT03816	93.023	43	3	0	442	484	16253	16211	3.29e-09	63.9
TCONS_00260845	ZFLNCT03798	89.796	49	4	1	144	191	2126	2174	3.18e-09	62.1
TCONS_00242406	ZFLNCT07752	89.091	55	2	1	2435	2485	4380	4434	3.02e-09	65.8
TCONS_00109286	ZFLNCT06665	90	50	4	1	538	587	1777	1825	2.93e-09	63.9
TCONS_00232552	ZFLNCT20618	87.719	57	4	2	304	358	19191	19136	2.87e-09	63.9
TCONS_00263020	ZFLNCT12809	95.238	42	1	1	1146	1186	744	703	2.79e-09	65.8
TCONS_00085066	ZFLNCT15982	100	33	0	0	115	147	6526	6494	2.75e-09	62.1
TCONS_00074889	ZFLNCT06039	87.719	57	3	4	364	417	3641	3696	2.72e-09	63.9
TCONS_00153909	Omy100100809	85.246	61	7	2	135	193	690	750	2.72e-09	62.1
TCONS_00042255	ZFLNCT15982	100	33	0	0	111	143	6526	6494	2.67e-09	62.1
TCONS_00283434	ZFLNCT03816	93.023	43	3	0	390	432	16253	16211	2.36e-09	63.9
TCONS_00415118	ZFLNCT12699	93.182	44	3	0	1740	1783	288	245	2.18e-09	65.8
TCONS_00261712	ZFLNCT12809	95.238	42	1	1	1146	1186	744	703	2.12e-09	65.8
TCONS_00028057	ZFLNCT05149	97.297	37	1	0	432	468	4835	4799	2.1e-09	63.9
TCONS_00059106	ZFLNCT20802	93.023	43	3	0	131	173	811	853	2.05e-09	63.9
TCONS_00078521	ZFLNCT02442	95.238	42	1	1	933	974	242350	242310	2e-09	65.8
TCONS_00295255	ZFLNCT20921	97.368	38	1	0	43	80	491	528	2e-09	65.8
TCONS_00206024	ZFLNCT20921	97.368	38	1	0	1634	1671	530	493	1.98e-09	65.8
TCONS_00333877	ZFLNCT05053	95.122	41	2	0	616	656	10629	10589	1.89e-09	65.8
TCONS_00249966	ZFLNCT06745	97.368	38	1	0	685	722	694	657	1.83e-09	65.8
TCONS_00457032	ZFLNCT06039	87.719	57	3	4	89	142	3696	3641	1.79e-09	63.9
TCONS_00285193	ZFLNCT12137	91.837	49	1	3	1364	1412	1042	997	1.78e-09	65.8
TCONS_00224304	ZFLNCT06039	87.719	57	3	4	187	240	3641	3696	1.73e-09	63.9
TCONS_00259715	ZFLNCT12866	97.297	37	1	0	111	147	279	243	1.71e-09	63.9
TCONS_00175175	ZFLNCT03782	91.304	46	4	0	359	404	2739	2694	1.69e-09	63.9
TCONS_00394035	ZFLNCT17856	87.719	57	3	1	359	415	6447	6499	1.66e-09	63.9
TCONS_00019700	ZFLNCT06039	87.719	57	3	4	4	57	3641	3696	1.54e-09	63.9
TCONS_00206606	ZFLNCT00251	95.122	41	2	0	668	708	20726	20766	1.45e-09	65.8
TCONS_00036029	ZFLNCT00272	93.478	46	2	1	1	46	1637	1681	1.42e-09	67.6
TCONS_00081786	ZFLNCT13084	97.436	39	0	1	972	1010	39	2	1.4e-09	65.8
TCONS_00189444	ZFLNCT16888	82.051	78	13	1	914	991	11376	11300	1.34e-09	65.8
TCONS_00452034	ZFLNCT06882	89.796	49	5	0	187	235	482	530	1.34e-09	63.9
TCONS_00169150	ZFLNCT02473	91.667	48	2	1	893	938	6915	6962	1.31e-09	65.8
TCONS_00326946	ZFLNCT11394	78.641	103	18	3	722	824	23809	23907	1.27e-09	65.8
TCONS_00313507	ZFLNCT05387	89.796	49	5	0	195	243	8214	8166	1.24e-09	63.9
TCONS_00125349	ZFLNCT17956	100	34	0	0	1	34	815	782	1.19e-09	63.9
TCONS_00253541	ZFLNCT07504	87.5	56	7	0	131	186	282	227	1.04e-09	65.8
TCONS_00088211	ZFLNCT13377	88.679	53	5	1	150	202	2943	2994	1.02e-09	63.9
TCONS_00274810	ZFLNCT08193	95.238	42	0	2	716	755	2904	2863	1.01e-09	65.8
TCONS_00339096	Omy100099976	100	35	0	0	150	184	575	609	9.98e-10	65.8
TCONS_00174081	ZFLNCT10647	95.122	41	2	0	316	356	1984	2024	9.5e-10	65.8
TCONS_00072548	ZFLNCT12116	79.208	101	13	5	70	168	5015	4921	9.48e-10	63.9
TCONS_00065391	ZFLNCT06039	87.719	57	3	4	100	153	3696	3641	9.4e-10	63.9
TCONS_00229103	ZFLNCT11500	81.481	81	13	2	462	541	34434	34355	8.97e-10	65.8
TCONS_00029595	ZFLNCT08748	90.196	51	5	0	225	275	5259	5309	8.94e-10	67.6
TCONS_00029595	ZFLNCT08748	90.196	51	5	0	1106	1156	5259	5309	8.94e-10	67.6
TCONS_00027139	ZFLNCT13921	85.075	67	5	3	8	70	1376	1441	8.73e-10	63.9
TCONS_00132732	Omy200000928	81.818	77	14	0	287	363	468	544	8.72e-10	65.8
TCONS_00311177	ZFLNCT00896	100	34	0	0	63	96	2589	2556	8.52e-10	63.9
TCONS_00399326	ZFLNCT20441	93.182	44	3	0	83	126	3128	3171	8.36e-10	65.8
TCONS_00399326	ZFLNCT20441	93.182	44	3	0	83	126	3428	3471	8.36e-10	65.8
TCONS_00065352	ZFLNCT06039	87.719	57	3	4	135	188	3696	3641	7.64e-10	63.9
TCONS_00228302	MSTRG.8634.1	87.719	57	7	0	745	801	146	90	7.56e-10	67.6
TCONS_00060613	ZFLNCT19967	81.818	77	14	0	5	81	283	207	7.51e-10	65.8
TCONS_00228823	MSTRG.8634.1	87.719	57	7	0	1565	1621	90	146	7.49e-10	67.6
TCONS_00039303	ZFLNCT11500	81.481	81	13	2	305	384	34355	34434	7.38e-10	65.8
TCONS_00135351	ZFLNCT07759	88.889	54	6	0	1897	1950	8149	8096	7.25e-10	67.6
TCONS_00167900	ZFLNCT21097	93.478	46	2	1	1058	1102	1985	2030	6.58e-10	67.6
TCONS_00167901	ZFLNCT21097	93.478	46	2	1	1058	1102	1985	2030	6.58e-10	67.6
TCONS_00167902	ZFLNCT21097	93.478	46	2	1	1058	1102	1985	2030	6.57e-10	67.6
TCONS_00456412	ZFLNCT11458	77.311	119	23	2	998	1116	939	825	6.49e-10	67.6
TCONS_00436726	ZFLNCT11500	81.481	81	13	2	327	406	34355	34434	6.48e-10	65.8
TCONS_00274431	ZFLNCT09044	97.436	39	0	1	544	581	3	41	6.45e-10	65.8
TCONS_00136120	ZFLNCT07759	88.889	54	6	0	1791	1844	8149	8096	6.28e-10	67.6
TCONS_00337683	ZFLNCT10647	95.238	42	2	0	850	891	2026	1985	6.16e-10	67.6
TCONS_00262395	ZFLNCT06758	77.236	123	20	7	105	227	3199	3085	6.07e-10	65.8
TCONS_00379274	ZFLNCT11500	81.481	81	13	2	166	245	34434	34355	6.05e-10	65.8
TCONS_00089114	ZFLNCT11500	81.481	81	13	2	306	385	34355	34434	6.02e-10	65.8
TCONS_00106027	ZFLNCT01912	82.716	81	9	4	432	510	1103	1026	5.94e-10	67.6
TCONS_00175756	ZFLNCT20802	77.419	124	21	6	225	344	744	864	5.88e-10	67.6
TCONS_00006022	ZFLNCT10223	81.176	85	15	1	1375	1459	32640	32557	5.74e-10	67.6
TCONS_00122068	Omy200000928	81.818	77	14	0	288	364	468	544	5.11e-10	65.8
TCONS_00048958	ZFLNCT13049	93.478	46	1	2	1524	1567	7046	7001	4.97e-10	67.6
TCONS_00240269	ZFLNCT08993	97.436	39	1	0	1106	1144	19717	19755	4.97e-10	67.6
TCONS_00177564	ZFLNCT11500	81.481	81	13	2	310	389	34434	34355	4.94e-10	65.8
TCONS_00158880	ZFLNCT11500	81.481	81	13	2	298	377	34355	34434	4.7e-10	65.8
TCONS_00212584	ZFLNCT20921	77.778	126	15	10	298	414	409	530	4.58e-10	65.8
TCONS_00087878	ZFLNCT16535	76.19	147	21	13	249	387	9009	9149	4.57e-10	65.8
TCONS_00076165	ZFLNCT02266	85.714	63	9	0	57	119	2210	2272	4.33e-10	67.6
TCONS_00013270	ZFLNCT05466	100	35	0	0	247	281	423	389	3.15e-10	65.8
TCONS_00378661	ZFLNCT02442	95.238	42	2	0	455	496	233253	233212	3.13e-10	67.6
TCONS_00354359	ZFLNCT08993	84.286	70	9	2	154	222	44456	44388	3.08e-10	67.6
TCONS_00242197	ZFLNCT08993	97.436	39	1	0	510	548	19717	19755	3.03e-10	67.6
TCONS_00152970	ZFLNCT17767	81.609	87	10	3	161	243	6294	6210	3.01e-10	67.6
TCONS_00120078	ZFLNCT06306	80.612	98	9	3	393	489	27448	27536	2.82e-10	67.6
TCONS_00263463	ZFLNCT09487	100	35	0	0	44	78	16375	16341	2.78e-10	65.8
TCONS_00086409	ZFLNCT13084	97.436	39	0	1	24	62	39	2	2.72e-10	65.8
TCONS_00072548	ZFLNCT12116	80.208	96	11	7	70	165	4807	4720	2.64e-10	65.8
TCONS_00202142	ZFLNCT07733	95.349	43	2	0	2524	2566	5236	5194	2.56e-10	69.4
TCONS_00202142	ZFLNCT07733	95.349	43	2	0	2210	2252	5236	5194	2.56e-10	69.4
TCONS_00439322	ZFLNCT02442	95.238	42	2	0	41	82	242309	242350	2.52e-10	67.6
TCONS_00439322	ZFLNCT02442	95.238	42	2	0	570	611	242309	242350	2.52e-10	67.6
TCONS_00450217	ZFLNCT02378	83.784	74	11	1	2130	2202	4156	4229	2.39e-10	69.4
TCONS_00159526	ZFLNCT20921	78.632	117	15	9	356	466	532	420	2.35e-10	69.4
TCONS_00135008	ZFLNCT19476	92	50	3	1	71	120	5717	5669	2.34e-10	69.4
TCONS_00142368	ZFLNCT19476	92	50	3	1	2516	2565	5669	5717	2.34e-10	69.4
TCONS_00417589	ZFLNCT16730	95.238	42	2	0	583	624	1916	1875	1.95e-10	67.6
TCONS_00285783	ZFLNCT08452	89.286	56	4	2	1773	1827	740	794	1.77e-10	69.4
TCONS_00158964	ZFLNCT20015	84.286	70	10	1	6	75	2200	2268	1.72e-10	67.6
TCONS_00141867	ZFLNCT19476	92	50	3	1	1696	1745	5669	5717	1.71e-10	69.4
TCONS_00146674	ZFLNCT20921	97.5	40	1	0	686	725	491	530	1.55e-10	69.4
TCONS_00146674	ZFLNCT20921	97.5	40	1	0	1712	1751	491	530	1.55e-10	69.4
TCONS_00299053	ZFLNCT06265	85.938	64	8	1	128	191	4371	4309	1.5e-10	67.6
TCONS_00034070	ZFLNCT04707	85.714	63	9	0	50	112	1336	1274	1.46e-10	67.6
TCONS_00146675	ZFLNCT20921	97.5	40	1	0	638	677	491	530	1.41e-10	69.4
TCONS_00001311	ZFLNCT08903	89.286	56	5	1	291	346	8469	8415	1.39e-10	69.4
TCONS_00003639	ZFLNCT08903	89.286	56	5	1	1195	1250	8415	8469	1.32e-10	69.4
TCONS_00133233	ZFLNCT04707	85.714	63	9	0	284	346	1274	1336	1.29e-10	67.6
TCONS_00453426	ZFLNCT02378	83.784	74	11	1	846	918	4156	4229	1.25e-10	69.4
TCONS_00332282	ZFLNCT15378	93.333	45	3	0	1	45	1279	1235	1.18e-10	67.6
TCONS_00286391	ZFLNCT20798	89.091	55	6	0	944	998	827	773	1.15e-10	69.4
TCONS_00153446	ZFLNCT11459	90.385	52	5	0	988	1039	454	403	1.14e-10	69.4
TCONS_00447509	ZFLNCT14819	90.566	53	3	2	440	491	3724	3673	1.14e-10	69.4
TCONS_00205383	ZFLNCT02342	92	50	3	1	592	640	1248	1199	1.13e-10	69.4
TCONS_00377066	ZFLNCT14848	83.117	77	12	1	531	607	43996	44071	1.09e-10	69.4
TCONS_00149119	ZFLNCT20921	86.154	65	8	1	499	563	530	467	1.08e-10	69.4
TCONS_00089208	ZFLNCT11714	95.349	43	2	0	551	593	4926	4884	1.07e-10	69.4
TCONS_00089209	ZFLNCT11714	95.349	43	2	0	547	589	4926	4884	1.07e-10	69.4
TCONS_00258377	ZFLNCT08993	79.048	105	18	4	452	554	44388	44490	1.03e-10	69.4
TCONS_00128056	ZFLNCT07813	91.837	49	4	0	345	393	5756	5708	9.78e-11	69.4
TCONS_00162899	ZFLNCT07733	93.333	45	3	0	185	229	4316	4360	9.78e-11	67.6
TCONS_00411264	ZFLNCT08748	88.889	54	6	0	253	306	5252	5305	9.11e-11	67.6
TCONS_00332594	ZFLNCT08209	97.5	40	1	0	762	801	1991	1952	9.07e-11	69.4
TCONS_00214861	Omy300108073	100	37	0	0	470	506	249	285	8.68e-11	69.4
TCONS_00214861	Omy300108073	100	37	0	0	939	975	249	285	8.68e-11	69.4
TCONS_00330591	ZFLNCT08209	97.5	40	1	0	156	195	1952	1991	8.61e-11	69.4
TCONS_00395335	ZFLNCT11543	89.474	57	4	2	298	352	99	155	8.32e-11	71.3
TCONS_00043469	ZFLNCT20528	80.851	94	10	5	1	92	7115	7202	8.3e-11	67.6
TCONS_00149611	ZFLNCT20921	83.784	74	11	1	452	524	554	481	8.27e-11	69.4
TCONS_00044064	ZFLNCT05134	87.097	62	4	3	197	254	1515	1454	7.98e-11	67.6
TCONS_00152277	ZFLNCT01422	86.154	65	8	1	680	744	2155	2218	7.97e-11	69.4
TCONS_00231522	ZFLNCT00214	92.157	51	3	1	997	1047	2153	2202	6.72e-11	71.3
TCONS_00303543	ZFLNCT19576	85.075	67	10	0	156	222	1232	1166	6.61e-11	69.4
TCONS_00224090	ZFLNCT19576	87.097	62	6	1	111	170	1165	1226	6.28e-11	69.4
TCONS_00078451	Omy300107649	97.561	41	1	0	497	537	194	154	6.05e-11	71.3
TCONS_00209539	ZFLNCT04814	88.136	59	6	1	318	376	3820	3877	5.75e-11	69.4
TCONS_00380428	ZFLNCT18730	87.097	62	8	0	393	454	3762	3701	5.61e-11	71.3
TCONS_00263924	ZFLNCT06017	95.349	43	2	0	415	457	2289	2247	5.54e-11	69.4
TCONS_00263924	ZFLNCT06017	95.349	43	2	0	16	58	2289	2247	5.54e-11	69.4
TCONS_00261463	ZFLNCT06017	95.349	43	2	0	134	176	2247	2289	5.51e-11	69.4
TCONS_00310038	ZFLNCT09216	90.566	53	4	1	581	632	10975	11027	5.45e-11	69.4
TCONS_00094630	ZFLNCT08601	95.455	44	0	2	150	193	201	242	5.27e-11	69.4
TCONS_00097913	ZFLNCT08601	95.455	44	0	2	150	193	201	242	5.22e-11	69.4
TCONS_00094628	ZFLNCT08601	95.455	44	0	2	197	240	201	242	5e-11	69.4
TCONS_00192810	ZFLNCT20921	80.412	97	15	4	540	632	432	528	4.99e-11	71.3
TCONS_00208087	ZFLNCT07733	95.349	43	2	0	201	243	5194	5236	4.81e-11	69.4
TCONS_00208087	ZFLNCT07733	95.349	43	2	0	515	557	5194	5236	4.81e-11	69.4
TCONS_00039586	ZFLNCT08748	95.455	44	2	0	171	214	5394	5437	4.71e-11	71.3
TCONS_00064079	ZFLNCT20825	93.617	47	3	0	1143	1189	8858	8812	4.26e-11	71.3
TCONS_00087700	Omy300107649	97.561	41	1	0	1656	1696	154	194	4.16e-11	71.3
TCONS_00451993	ZFLNCT16056	89.286	56	6	0	69	124	1914	1969	4.15e-11	71.3
TCONS_00062346	ZFLNCT20825	93.617	47	3	0	489	535	8812	8858	3.34e-11	71.3
TCONS_00130217	ZFLNCT10301	93.617	47	1	1	301	345	1663	1617	3.23e-11	69.4
TCONS_00404229	ZFLNCT11265	93.617	47	3	0	1241	1287	2648	2602	3.16e-11	71.3
TCONS_00259458	ZFLNCT10076	75.949	158	28	9	2596	2749	42	193	3.11e-11	73.1
TCONS_00338082	ZFLNCT10301	92	50	4	0	822	871	1497	1546	3.11e-11	71.3
TCONS_00447532	ZFLNCT19576	85.507	69	10	0	728	796	1165	1233	3.11e-11	73.1
TCONS_00178654	ZFLNCT14356	86.364	66	7	2	411	476	947	884	2.91e-11	71.3
TCONS_00231129	ZFLNCT20388	82.418	91	9	2	3900	3990	5749	5832	2.85e-11	73.1
TCONS_00268195	ZFLNCT07733	95.349	43	2	0	168	210	5236	5194	2.66e-11	69.4
TCONS_00161331	ZFLNCT05323	91.837	49	4	0	139	187	9789	9837	2.63e-11	69.4
TCONS_00005883	ZFLNCT13466	79.279	111	15	7	551	657	3470	3364	2.59e-11	71.3
TCONS_00005883	ZFLNCT13466	79.279	111	15	7	164	270	3470	3364	2.59e-11	71.3
TCONS_00193981	ZFLNCT13466	78.261	115	22	2	644	756	3357	3470	2.57e-11	71.3
TCONS_00193981	ZFLNCT13466	78.261	115	22	2	751	863	3357	3470	2.57e-11	71.3
TCONS_00319410	ZFLNCT20921	85.135	74	7	3	1027	1098	459	530	2.54e-11	73.1
TCONS_00125056	ZFLNCT11543	81.319	91	15	2	1439	1528	12994	13083	2.46e-11	73.1
TCONS_00067595	ZFLNCT03476	92.157	51	3	1	957	1006	1859	1909	2.45e-11	71.3
TCONS_00318645	ZFLNCT20921	85.135	74	7	3	2589	2660	530	459	2.45e-11	73.1
TCONS_00099825	ZFLNCT20594	81.818	88	11	2	1	85	246	331	2.42e-11	69.4
TCONS_00097574	ZFLNCT08601	95.455	44	0	2	77	120	242	201	2.4e-11	69.4
TCONS_00403281	ZFLNCT03881	93.617	47	3	0	823	869	28	74	2.35e-11	71.3
TCONS_00266690	ZFLNCT14886	86.364	66	8	1	833	897	379	314	2.22e-11	71.3
TCONS_00195329	ZFLNCT13466	78.261	115	22	2	472	584	3357	3470	2.14e-11	71.3
TCONS_00195329	ZFLNCT13466	78.261	115	22	2	579	691	3357	3470	2.14e-11	71.3
TCONS_00399778	ZFLNCT20802	93.617	47	2	1	109	155	854	809	2.13e-11	69.4
TCONS_00072548	ZFLNCT12116	80.808	99	10	6	70	165	4592	4500	2.04e-11	69.4
TCONS_00432818	ZFLNCT03774	89.286	56	6	0	386	441	24407	24462	1.82e-11	71.3
TCONS_00119644	ZFLNCT15057	89.091	55	6	0	1	55	450	396	1.81e-11	69.4
TCONS_00117813	ZFLNCT13466	88.333	60	6	1	405	463	3413	3354	1.79e-11	71.3
TCONS_00184468	ZFLNCT18905	90.909	55	2	2	419	472	865	813	1.78e-11	71.3
TCONS_00184468	ZFLNCT18905	90.909	55	2	2	124	177	865	813	1.78e-11	71.3
TCONS_00087042	Omy300107649	97.561	41	1	0	318	358	154	194	1.71e-11	71.3
TCONS_00337842	ZFLNCT10301	92	50	4	0	261	310	1497	1546	1.69e-11	71.3
TCONS_00272649	ZFLNCT20802	85.714	70	9	1	1394	1462	804	873	1.56e-11	73.1
TCONS_00194944	ZFLNCT13466	78.261	115	22	2	282	394	3357	3470	1.54e-11	71.3
TCONS_00194944	ZFLNCT13466	78.261	115	22	2	389	501	3357	3470	1.54e-11	71.3
TCONS_00209809	ZFLNCT02106	92.157	51	4	0	541	591	142	192	1.51e-11	73.1
TCONS_00236287	ZFLNCT19799	82.927	82	13	1	1949	2029	1570	1651	1.5e-11	73.1
TCONS_00270452	ZFLNCT20802	85.714	70	9	1	1309	1377	804	873	1.5e-11	73.1
TCONS_00176117	ZFLNCT16242	86.364	66	8	1	168	232	1191	1256	1.47e-11	71.3
TCONS_00451310	ZFLNCT13459	92	50	4	0	1	50	2183	2232	1.41e-11	71.3
TCONS_00251277	Omy100192233	85.333	75	5	4	1687	1761	79	11	1.39e-11	73.1
TCONS_00141071	ZFLNCT04514	85.135	74	7	4	1872	1943	614	685	1.33e-11	73.1
TCONS_00306274	ZFLNCT14969	77.083	144	22	8	1593	1730	518	380	1.32e-11	73.1
TCONS_00246363	ZFLNCT02442	89.655	58	4	1	310	365	19168	19111	1.28e-11	73.1
TCONS_00072152	ZFLNCT04513	97.619	42	1	0	46	87	2255	2214	1.26e-11	73.1
TCONS_00225518	ZFLNCT15057	89.655	58	4	2	1074	1130	396	452	1.21e-11	73.1
TCONS_00293505	Omy100076339	87.692	65	3	4	277	339	237	176	1.19e-11	71.3
TCONS_00226775	ZFLNCT15057	89.655	58	4	2	1097	1153	396	452	1.15e-11	73.1
TCONS_00198959	ZFLNCT20802	87.5	64	8	0	4222	4285	873	810	1.1e-11	75
TCONS_00119990	ZFLNCT19022	92.157	51	4	0	469	519	82568	82518	1.03e-11	73.1
TCONS_00039417	ZFLNCT20921	79.279	111	18	5	552	659	532	424	1e-11	73.1
TCONS_00138993	ZFLNCT19482	80.198	101	16	3	48	145	648	747	1e-11	73.1
TCONS_00116536	ZFLNCT19022	92.157	51	4	0	469	519	82568	82518	8.94e-12	73.1
TCONS_00119991	ZFLNCT19022	92.157	51	4	0	469	519	82568	82518	8.36e-12	73.1
TCONS_00387485	ZFLNCT20921	78.761	113	19	5	43	152	530	420	8.26e-12	71.3
TCONS_00042605	ZFLNCT03087	86.111	72	4	4	23	93	2310	2244	8.06e-12	73.1
TCONS_00212389	ZFLNCT13192	91.071	56	4	1	1765	1819	1538	1483	7.62e-12	75
TCONS_00323344	Omy200064224	95.556	45	2	0	702	746	153	197	7.01e-12	73.1
TCONS_00252661	ZFLNCT13466	78.632	117	20	4	351	464	3357	3471	6.85e-12	73.1
TCONS_00264710	ZFLNCT20802	85.714	70	9	1	157	225	804	873	6.5e-12	73.1
TCONS_00240525	ZFLNCT20921	93.878	49	3	0	112	160	530	482	6.28e-12	75
TCONS_00109858	ZFLNCT18164	95.455	44	2	0	215	258	634	591	6.14e-12	71.3
TCONS_00428549	ZFLNCT02441	95.556	45	2	0	588	632	974	930	5.81e-12	73.1
TCONS_00210023	ZFLNCT13192	91.071	56	4	1	1343	1397	1483	1538	5.78e-12	75
TCONS_00269739	ZFLNCT14886	86.364	66	8	1	165	229	379	314	5.52e-12	71.3
TCONS_00146557	ZFLNCT13192	93.617	47	3	0	9	55	1525	1479	5.47e-12	71.3
TCONS_00428046	ZFLNCT02441	95.556	45	2	0	588	632	974	930	5.46e-12	73.1
TCONS_00280165	ZFLNCT02442	78.814	118	18	5	490	602	146110	145995	5.28e-12	73.1
TCONS_00376366	ZFLNCT01573	86.765	68	8	1	108	175	5096	5162	5.1e-12	75
TCONS_00101893	ZFLNCT20921	78.333	120	23	3	2081	2198	412	530	5.02e-12	75
TCONS_00373590	ZFLNCT01573	86.765	68	8	1	108	175	5096	5162	4.77e-12	75
TCONS_00268591	ZFLNCT07813	93.878	49	3	0	1850	1898	5708	5756	4.72e-12	75
TCONS_00395390	ZFLNCT20618	91.228	57	1	3	1975	2028	19191	19136	4.69e-12	75
TCONS_00253833	ZFLNCT13466	78.632	117	20	4	357	470	3357	3471	4.65e-12	73.1
TCONS_00253834	ZFLNCT13466	78.632	117	20	4	357	470	3357	3471	4.65e-12	73.1
TCONS_00249747	ZFLNCT13466	78.632	117	20	4	46	159	3357	3471	4.49e-12	73.1
TCONS_00267037	ZFLNCT07813	93.878	49	3	0	1716	1764	5708	5756	4.46e-12	75
TCONS_00254155	ZFLNCT13466	78.632	117	20	4	357	470	3357	3471	4.42e-12	73.1
TCONS_00160323	ZFLNCT20921	95.652	46	2	0	549	594	485	530	4.4e-12	75
TCONS_00450605	ZFLNCT20034	90.741	54	5	0	245	298	285	232	4.2e-12	73.1
TCONS_00388907	ZFLNCT07495	83.133	83	11	2	1	83	1784	1705	4.02e-12	73.1
TCONS_00210739	ZFLNCT02106	92.157	51	4	0	162	212	142	192	3.54e-12	73.1
TCONS_00253091	ZFLNCT13466	78.632	117	20	4	359	472	3471	3357	3.43e-12	73.1
TCONS_00160324	ZFLNCT20921	95.652	46	2	0	549	594	485	530	3.21e-12	75
TCONS_00326778	ZFLNCT11543	88.71	62	5	2	418	477	97	158	3.2e-12	75
TCONS_00320300	ZFLNCT10963	97.619	42	1	0	1	42	257	216	2.68e-12	73.1
TCONS_00152440	ZFLNCT09069	100	40	0	0	1	40	40	1	2.54e-12	75
TCONS_00115318	ZFLNCT06104	93.878	49	3	0	24	72	1	49	2.43e-12	75
TCONS_00253709	ZFLNCT13466	78.632	117	20	4	41	154	3357	3471	2.34e-12	73.1
TCONS_00225575	ZFLNCT15057	89.831	59	4	2	532	589	452	395	2.33e-12	75
TCONS_00129038	ZFLNCT11543	91.071	56	3	2	1111	1164	99	154	2.2e-12	75
TCONS_00113805	ZFLNCT06104	93.878	49	3	0	288	336	1	49	2.12e-12	75
TCONS_00329945	ZFLNCT10009	85	80	5	2	1	80	2567	2495	2.06e-12	75
TCONS_00005573	ZFLNCT20921	94	50	3	0	659	708	530	481	2.04e-12	76.8
TCONS_00295612	ZFLNCT07813	93.878	49	3	0	108	156	5708	5756	1.93e-12	75
TCONS_00295612	ZFLNCT07813	93.878	49	3	0	856	904	5708	5756	1.93e-12	75
TCONS_00224250	ZFLNCT01573	86.765	68	8	1	822	889	5096	5162	1.67e-12	75
TCONS_00224455	ZFLNCT02276	93.878	49	3	0	365	413	1276	1324	1.43e-12	75
TCONS_00086614	ZFLNCT04974	92.593	54	3	1	746	799	2201	2253	1.28e-12	76.8
TCONS_00199738	ZFLNCT10493	97.674	43	1	0	335	377	8124	8082	1.26e-12	75
TCONS_00199738	ZFLNCT10493	97.674	43	1	0	80	122	8124	8082	1.26e-12	75
TCONS_00218004	ZFLNCT08993	97.727	44	1	0	357	400	19711	19754	1.23e-12	76.8
TCONS_00167748	ZFLNCT20921	93.878	49	3	0	14	62	482	530	1.17e-12	75
TCONS_00016044	ZFLNCT05466	91.071	56	3	2	517	570	423	368	1.05e-12	75
TCONS_00440937	ZFLNCT20532	86.111	72	7	3	338	408	170	101	9.08e-13	75
TCONS_00038325	ZFLNCT13466	79.464	112	18	4	2	110	3361	3470	8.66e-13	75
TCONS_00457160	ZFLNCT20802	77.778	135	22	8	530	660	874	744	7.84e-13	76.8
TCONS_00135473	ZFLNCT20802	83.951	81	11	2	1291	1370	794	873	7.69e-13	76.8
TCONS_00260798	ZFLNCT16730	89.655	58	6	0	288	345	1916	1859	7.56e-13	75
TCONS_00368367	ZFLNCT01573	86.765	68	8	1	53	120	5096	5162	7.44e-13	75
TCONS_00330592	ZFLNCT03585	91.071	56	5	0	1	56	36281	36226	7.42e-13	76.8
TCONS_00045931	ZFLNCT07813	93.878	49	3	0	79	127	5708	5756	7.38e-13	75
TCONS_00296585	ZFLNCT20320	95.652	46	2	0	229	274	1402	1357	7.06e-13	75
TCONS_00086152	ZFLNCT09476	95.745	47	2	0	1173	1219	626	672	6.98e-13	76.8
TCONS_00308904	ZFLNCT07813	93.878	49	3	0	44	92	5756	5708	6.77e-13	75
TCONS_00456705	ZFLNCT20802	90	60	5	1	594	652	814	873	6.58e-13	76.8
TCONS_00208050	ZFLNCT01573	86.765	68	8	1	233	300	5162	5096	6.34e-13	75
TCONS_00334699	ZFLNCT10009	85	80	5	2	5	84	2567	2495	5.67e-13	75
TCONS_00193981	ZFLNCT13466	79.13	115	21	2	858	970	3357	3470	5.52e-13	76.8
TCONS_00351756	ZFLNCT11494	94.118	51	2	1	48	97	1415	1365	5.44e-13	76.8
TCONS_00078617	ZFLNCT10643	78.462	130	16	9	51	180	1239	1122	5.35e-13	75
TCONS_00197813	Omy100125447	83.146	89	10	5	465	549	909	822	5.12e-13	76.8
TCONS_00222280	ZFLNCT06153	92.593	54	3	1	8	61	380	432	4.86e-13	76.8
TCONS_00412735	ZFLNCT08903	95.918	49	1	1	2421	2468	8415	8463	4.69e-13	78.7
TCONS_00297124	ZFLNCT00132	89.062	64	6	1	1271	1333	869	806	4.64e-13	78.7
TCONS_00195329	ZFLNCT13466	79.13	115	21	2	686	798	3357	3470	4.6e-13	76.8
TCONS_00294739	ZFLNCT07884	100	42	0	0	2572	2613	568	527	4.46e-13	78.7
TCONS_00191913	ZFLNCT10504	74.312	218	41	12	1473	1681	1627	1838	4.35e-13	78.7
TCONS_00370488	ZFLNCT01573	86.765	68	8	1	46	113	5096	5162	4.32e-13	75
TCONS_00164510	ZFLNCT13466	79.487	117	19	4	661	774	3471	3357	4.19e-13	78.7
TCONS_00314173	ZFLNCT07813	93.878	49	3	0	131	179	5756	5708	4.17e-13	75
TCONS_00414383	ZFLNCT16896	100	41	0	0	746	786	198	238	4.16e-13	76.8
TCONS_00160484	ZFLNCT13466	79.487	117	19	4	640	753	3471	3357	4.12e-13	78.7
TCONS_00412734	ZFLNCT08903	95.918	49	1	1	1880	1927	8415	8463	4.03e-13	78.7
TCONS_00107902	ZFLNCT07813	93.878	49	3	0	140	188	5756	5708	4.01e-13	75
TCONS_00109286	ZFLNCT06665	92.453	53	4	0	538	590	2745	2797	3.76e-13	76.8
TCONS_00258882	ZFLNCT12865	95.652	46	2	0	1	46	176	131	3.59e-13	75
TCONS_00216553	ZFLNCT10493	97.778	45	1	0	652	696	32147	32103	3.49e-13	78.7
TCONS_00194944	ZFLNCT13466	79.13	115	21	2	496	608	3357	3470	3.31e-13	76.8
TCONS_00022292	ZFLNCT07839	82.292	96	12	5	275	366	3207	3301	3.16e-13	78.7
TCONS_00369264	ZFLNCT17767	95.833	48	2	0	552	599	7530	7483	3.11e-13	78.7
TCONS_00192343	ZFLNCT08748	92.453	53	4	0	325	377	5309	5257	2.94e-13	76.8
TCONS_00016044	ZFLNCT05466	78.462	130	18	6	448	568	351	223	2.92e-13	76.8
TCONS_00182733	ZFLNCT08903	92.593	54	4	0	159	212	8401	8454	2.79e-13	78.7
TCONS_00115488	ZFLNCT13466	79.31	116	19	4	194	306	3357	3470	2.69e-13	76.8
TCONS_00038324	ZFLNCT13466	78.992	119	20	4	2	117	3354	3470	2.44e-13	76.8
TCONS_00038324	ZFLNCT13466	79.31	116	19	4	112	224	3357	3470	2.44e-13	76.8
TCONS_00038324	ZFLNCT13466	79.31	116	19	4	219	331	3357	3470	2.44e-13	76.8
TCONS_00038325	ZFLNCT13466	79.31	116	19	4	105	217	3357	3470	2.41e-13	76.8
TCONS_00038325	ZFLNCT13466	79.31	116	19	4	212	324	3357	3470	2.41e-13	76.8
TCONS_00214609	ZFLNCT16953	81.915	94	14	1	98	188	4592	4685	2.41e-13	76.8
TCONS_00030576	ZFLNCT20802	87.879	66	8	0	9	74	804	869	2.07e-13	78.7
TCONS_00216769	ZFLNCT10493	97.778	45	1	0	427	471	32103	32147	1.89e-13	78.7
TCONS_00216769	ZFLNCT10493	97.778	45	1	0	1151	1195	32103	32147	1.89e-13	78.7
TCONS_00302105	ZFLNCT08671	94	50	3	0	314	363	7724	7675	1.83e-13	76.8
TCONS_00300368	ZFLNCT08318	86.486	74	7	2	862	934	816	887	1.67e-13	78.7
TCONS_00193981	ZFLNCT13466	81.188	101	15	4	478	576	3363	3461	1.53e-13	78.7
TCONS_00390126	ZFLNCT07837	84.81	79	11	1	298	375	572	494	1.51e-13	78.7
TCONS_00217258	ZFLNCT10493	97.778	45	1	0	522	566	32103	32147	1.49e-13	78.7
TCONS_00302331	ZFLNCT00132	89.062	64	6	1	751	813	869	806	1.47e-13	78.7
TCONS_00143421	ZFLNCT08420	92.593	54	4	0	94	147	84	137	1.46e-13	78.7
TCONS_00317506	ZFLNCT13144	88.06	67	7	1	893	959	2740	2675	1.4e-13	78.7
TCONS_00105508	ZFLNCT04950	88.889	63	7	0	1	63	1292	1354	1.37e-13	78.7
TCONS_00137410	ZFLNCT13134	85	80	8	4	27	105	2604	2680	1.35e-13	78.7
TCONS_00290696	ZFLNCT11543	90.164	61	4	2	110	168	98	158	1.35e-13	78.7
TCONS_00290696	ZFLNCT11543	90.164	61	4	2	821	879	98	158	1.35e-13	78.7
TCONS_00290697	ZFLNCT11543	90.164	61	4	2	110	168	98	158	1.33e-13	78.7
TCONS_00290697	ZFLNCT11543	90.164	61	4	2	821	879	98	158	1.33e-13	78.7
TCONS_00195329	ZFLNCT13466	81.188	101	15	4	306	404	3363	3461	1.28e-13	78.7
TCONS_00146686	ZFLNCT08420	92.593	54	4	0	48	101	84	137	1.17e-13	78.7
TCONS_00431616	ZFLNCT16056	90.323	62	4	2	516	576	1909	1969	1.01e-13	80.5
TCONS_00313931	ZFLNCT02242	83.146	89	12	3	90	177	2621	2707	1e-13	78.7
TCONS_00137760	ZFLNCT20537	89.062	64	4	3	5	66	119	57	9.93e-14	76.8
TCONS_00297756	ZFLNCT08318	86.486	74	7	2	607	679	816	887	9.85e-14	78.7
TCONS_00118436	ZFLNCT20921	92.727	55	2	2	569	622	533	480	9.49e-14	78.7
TCONS_00194944	ZFLNCT13466	81.188	101	15	4	116	214	3363	3461	9.2e-14	78.7
TCONS_00060800	ZFLNCT06179	77.778	144	23	7	179	320	223	359	8.92e-14	80.5
TCONS_00431617	ZFLNCT16056	90.323	62	4	2	516	576	1909	1969	8.06e-14	80.5
TCONS_00260767	ZFLNCT13449	94.231	52	3	0	1823	1874	1843	1894	7.78e-14	80.5
TCONS_00306321	ZFLNCT07839	97.778	45	1	0	362	406	3255	3211	6.84e-14	78.7
TCONS_00038324	ZFLNCT13466	79.487	117	19	4	326	439	3357	3471	6.8e-14	78.7
TCONS_00193470	Omy100018301	78	150	17	10	425	569	503	641	6.72e-14	80.5
TCONS_00154054	ZFLNCT13466	79.661	118	16	7	296	409	3357	3470	6.71e-14	78.7
TCONS_00038325	ZFLNCT13466	79.487	117	19	4	319	432	3357	3471	6.69e-14	78.7
TCONS_00080882	ZFLNCT13466	79.31	116	20	4	95	208	3357	3470	6.07e-14	78.7
TCONS_00167071	ZFLNCT05773	79.032	124	20	6	759	880	5714	5833	5.6e-14	80.5
TCONS_00167071	ZFLNCT05773	79.032	124	20	6	1154	1275	5714	5833	5.6e-14	80.5
TCONS_00167072	ZFLNCT05773	79.032	124	20	6	759	880	5714	5833	5.6e-14	80.5
TCONS_00167072	ZFLNCT05773	79.032	124	20	6	1154	1275	5714	5833	5.6e-14	80.5
TCONS_00366286	ZFLNCT17490	96	50	1	1	2	50	892	941	5.45e-14	80.5
TCONS_00128991	ZFLNCT11543	91.379	58	3	2	279	334	101	158	5.34e-14	78.7
TCONS_00304385	ZFLNCT08318	86.486	74	7	2	241	313	816	887	5.31e-14	78.7
TCONS_00201514	ZFLNCT00406	85.542	83	4	2	856	930	6	88	5.23e-14	80.5
TCONS_00207852	ZFLNCT16535	78.082	146	17	14	106	243	9592	9454	5.19e-14	78.7
TCONS_00242880	ZFLNCT13788	90	60	6	0	220	279	1967	1908	5.17e-14	78.7
TCONS_00115102	ZFLNCT08748	86.301	73	8	2	241	312	5235	5306	5.16e-14	78.7
TCONS_00243540	ZFLNCT13788	90	60	6	0	35	94	1967	1908	4.89e-14	78.7
TCONS_00035920	Omy100076324	90.323	62	3	2	231	290	369	309	4.64e-14	78.7
TCONS_00389153	ZFLNCT07495	83.333	90	12	2	167	256	1791	1705	4.46e-14	80.5
TCONS_00238132	ZFLNCT12738	88.06	67	7	1	239	305	3645	3580	4.19e-14	78.7
TCONS_00352274	ZFLNCT12012	90.323	62	5	1	38	98	1658	1719	3.83e-14	80.5
TCONS_00359465	ZFLNCT18982	89.062	64	7	0	480	543	147	84	3.63e-14	80.5
TCONS_00148623	ZFLNCT13466	96	50	0	2	1	48	2291	2340	3.51e-14	80.5
TCONS_00312794	Omy300107649	95.918	49	2	0	778	826	154	202	3.33e-14	80.5
TCONS_00388238	ZFLNCT02442	87.143	70	7	2	51	118	208301	208232	3.18e-14	78.7
TCONS_00223464	ZFLNCT02477	92.982	57	3	1	1326	1381	60527	60583	2.98e-14	82.4
TCONS_00198585	ZFLNCT19022	81.416	113	8	8	8	116	135913	135810	2.92e-14	80.5
TCONS_00321003	ZFLNCT16671	76.923	156	25	10	6	158	641	788	2.85e-14	78.7
TCONS_00100948	ZFLNCT06395	85	80	9	2	1	80	4668	4592	2.79e-14	78.7
TCONS_00180622	Omy200148545	88.235	68	5	3	27	91	59	126	2.79e-14	78.7
TCONS_00408578	ZFLNCT06613	88.406	69	7	1	1204	1272	241	308	2.71e-14	82.4
TCONS_00042494	ZFLNCT02741	85	80	10	2	215	292	1623	1544	2.55e-14	80.5
TCONS_00261463	ZFLNCT06017	85.185	81	9	3	533	613	2247	2324	2.54e-14	80.5
TCONS_00282141	ZFLNCT04987	87.5	72	8	1	2130	2201	5518	5588	2.54e-14	82.4
TCONS_00418947	ZFLNCT15057	91.667	60	3	2	63	121	453	395	2.52e-14	82.4
TCONS_00456749	ZFLNCT19980	100	43	0	0	523	565	658	616	2.24e-14	80.5
TCONS_00205681	ZFLNCT16535	72.903	310	54	21	108	395	9454	9755	2.15e-14	80.5
TCONS_00272608	ZFLNCT02106	90.323	62	6	0	1759	1820	198	137	2.12e-14	82.4
TCONS_00276100	ZFLNCT02106	90.323	62	6	0	40	101	137	198	2.11e-14	82.4
TCONS_00109954	ZFLNCT10301	91.525	59	5	0	1348	1406	1694	1636	2.08e-14	82.4
TCONS_00160539	Omy200108237	82	100	14	2	382	478	62	160	1.93e-14	82.4
TCONS_00250703	ZFLNCT04095	91.379	58	5	0	62	119	2735	2792	1.93e-14	80.5
TCONS_00164286	ZFLNCT16535	78.169	142	20	11	245	380	9456	9592	1.61e-14	80.5
TCONS_00316325	ZFLNCT09835	85.542	83	6	2	736	812	891	809	1.59e-14	82.4
TCONS_00330950	ZFLNCT17073	90.625	64	5	1	175	237	18863	18926	1.53e-14	84.2
TCONS_00330950	ZFLNCT17073	90.625	64	5	1	2433	2495	18863	18926	1.53e-14	84.2
TCONS_00280530	ZFLNCT09636	88.235	68	8	0	1280	1347	1109	1176	1.52e-14	82.4
TCONS_00317984	Omy100114918	100	45	0	0	4690	4734	311	355	1.51e-14	84.2
TCONS_00317142	Omy100114918	100	45	0	0	9	53	355	311	1.49e-14	84.2
TCONS_00322592	ZFLNCT09835	85.542	83	6	2	587	663	891	809	1.44e-14	82.4
TCONS_00116508	ZFLNCT02616	86.667	75	8	2	572	645	113	40	1.43e-14	82.4
TCONS_00431353	ZFLNCT16535	75	220	31	18	128	338	9624	9828	1.31e-14	80.5
TCONS_00062662	ZFLNCT20015	79.688	128	17	5	2500	2627	2272	2154	1.25e-14	84.2
TCONS_00330951	ZFLNCT17073	90.625	64	5	1	2066	2128	18863	18926	1.25e-14	84.2
TCONS_00093379	ZFLNCT20529	83.333	96	9	6	312	404	20128	20037	1.19e-14	82.4
TCONS_00373903	MSTRG.13293.1	86.42	81	6	2	1900	1980	304	229	1.16e-14	84.2
TCONS_00447519	ZFLNCT11543	91.667	60	3	2	76	133	158	99	1.07e-14	82.4
TCONS_00405036	ZFLNCT02442	84.27	89	8	4	590	673	19196	19109	1.04e-14	82.4
TCONS_00370081	ZFLNCT17140	79.545	132	13	8	543	672	201	320	9.99e-15	82.4
TCONS_00304328	ZFLNCT15108	87.838	74	6	2	1	72	95	23	9.8e-15	84.2
TCONS_00206586	ZFLNCT07124	79.032	124	23	3	460	581	1177	1299	9.14e-15	82.4
TCONS_00254296	ZFLNCT19577	96	50	2	0	743	792	405	454	8.82e-15	82.4
TCONS_00054877	ZFLNCT13134	90.164	61	6	0	1	61	2695	2635	8.38e-15	80.5
TCONS_00204953	ZFLNCT07124	79.032	124	23	3	424	545	1177	1299	8.16e-15	82.4
TCONS_00431616	ZFLNCT16056	91.803	61	4	1	2338	2397	1909	1969	7.79e-15	84.2
TCONS_00330845	ZFLNCT02442	85.185	81	11	1	4	84	201758	201679	7.58e-15	82.4
TCONS_00312394	ZFLNCT13466	89.231	65	7	0	2	66	3406	3470	7.28e-15	82.4
TCONS_00268105	ZFLNCT08377	91.667	60	5	0	4	63	5	64	7.27e-15	84.2
TCONS_00383713	ZFLNCT01821	79.562	137	11	8	1	120	527	663	7.07e-15	82.4
TCONS_00366955	ZFLNCT17140	79.545	132	13	8	256	385	201	320	6.53e-15	82.4
TCONS_00352925	ZFLNCT06039	80.172	116	18	4	56	168	975	1088	6.1e-15	82.4
TCONS_00032578	ZFLNCT13466	80	125	13	6	67	190	3470	3357	5.68e-15	82.4
TCONS_00420221	ZFLNCT14539	94.34	53	3	0	1	53	901	953	5.54e-15	82.4
TCONS_00154054	ZFLNCT13466	80	115	20	3	138	250	3357	3470	5.19e-15	82.4
TCONS_00390460	ZFLNCT06039	80.342	117	16	5	149	261	7187	7300	5.09e-15	82.4
TCONS_00423717	ZFLNCT11543	91.803	61	4	1	248	307	98	158	4.91e-15	84.2
TCONS_00423717	ZFLNCT11543	91.803	61	4	1	1184	1243	98	158	4.91e-15	84.2
TCONS_00254581	Omy100128914	91.525	59	5	0	338	396	243	185	4.27e-15	82.4
TCONS_00128991	ZFLNCT11543	91.667	60	3	2	99	156	99	158	4.13e-15	82.4
TCONS_00104428	ZFLNCT18730	94.545	55	2	1	75	129	4	57	3.96e-15	84.2
TCONS_00254723	ZFLNCT13101	89.231	65	7	0	97	161	4887	4823	3.74e-15	82.4
TCONS_00329945	ZFLNCT10009	83.505	97	8	3	727	823	2583	2495	3.43e-15	84.2
TCONS_00067595	ZFLNCT03476	81.651	109	12	5	702	809	1859	1960	3.15e-15	84.2
TCONS_00311016	ZFLNCT03587	83.516	91	15	0	49	139	105	15	3.07e-15	86.1
TCONS_00195965	ZFLNCT08748	96	50	2	0	97	146	5260	5309	3.02e-15	82.4
TCONS_00037491	ZFLNCT20802	80.508	118	15	6	511	625	740	852	2.69e-15	84.2
TCONS_00430074	Omy100109734	80.153	131	13	11	121	245	636	759	2.62e-15	86.1
TCONS_00069978	ZFLNCT19511	90.476	63	4	2	51	112	4135	4196	2.5e-15	82.4
TCONS_00080883	ZFLNCT13466	80.909	110	17	4	597	704	3363	3470	2.4e-15	84.2
TCONS_00206725	ZFLNCT20745	88.732	71	5	3	291	361	366	299	2.31e-15	84.2
TCONS_00206725	ZFLNCT20745	90.476	63	6	0	298	360	1147	1085	2.31e-15	84.2
TCONS_00221714	ZFLNCT10301	90.476	63	6	0	453	515	1638	1700	2.24e-15	84.2
TCONS_00397732	ZFLNCT08903	75.635	197	36	10	5459	5650	8603	8414	2.13e-15	87.9
TCONS_00248571	ZFLNCT09323	96.154	52	2	0	603	654	2168	2219	1.72e-15	86.1
TCONS_00248571	ZFLNCT09323	96.154	52	2	0	1062	1113	2168	2219	1.72e-15	86.1
TCONS_00272608	ZFLNCT02106	79.389	131	20	7	402	528	198	71	1.64e-15	86.1
TCONS_00276100	ZFLNCT02106	79.389	131	20	7	1332	1458	71	198	1.63e-15	86.1
TCONS_00023171	ZFLNCT20921	83.696	92	13	2	602	693	464	553	1.37e-15	86.1
TCONS_00186738	ZFLNCT07632	90.625	64	6	0	867	930	5333	5396	1.31e-15	86.1
TCONS_00445080	ZFLNCT05594	79.167	144	13	8	5	142	349	217	1.25e-15	84.2
TCONS_00207852	ZFLNCT16535	77.011	174	22	11	106	274	9799	9639	1.11e-15	84.2
TCONS_00211292	ZFLNCT20921	80.159	126	15	8	10	129	407	528	1.09e-15	86.1
TCONS_00141072	ZFLNCT19301	80.469	128	12	6	1	127	72	187	1.05e-15	86.1
TCONS_00024501	ZFLNCT20921	83.696	92	13	2	107	198	553	464	1.01e-15	86.1
TCONS_00326417	ZFLNCT02976	86.842	76	10	0	49	124	11867	11942	9.85e-16	86.1
TCONS_00062096	ZFLNCT03875	96.226	53	1	1	10	61	419	471	8.61e-16	86.1
TCONS_00374724	ZFLNCT18518	94.545	55	3	0	1	55	93	147	8.2e-16	86.1
TCONS_00208407	ZFLNCT19260	82	100	16	2	1	99	1144	1046	7.18e-16	84.2
TCONS_00264191	ZFLNCT13415	96.226	53	2	0	1754	1806	1373	1425	6.32e-16	87.9
TCONS_00326260	ZFLNCT01781	90.476	63	6	0	3	65	2094	2032	5.9e-16	84.2
TCONS_00247893	MSTRG.10758.1	86.747	83	6	2	1548	1625	213	295	5.72e-16	87.9
TCONS_00248670	MSTRG.10758.1	86.747	83	6	2	1534	1611	213	295	5.7e-16	87.9
TCONS_00018294	ZFLNCT02487	84.211	95	8	5	1	91	746	837	4.93e-16	86.1
TCONS_00205681	ZFLNCT16535	72.703	381	58	27	77	431	9639	9999	4.61e-16	86.1
TCONS_00435530	Omy100109734	80.153	131	13	11	46	170	636	759	4.01e-16	86.1
TCONS_00065691	ZFLNCT03875	96.226	53	1	1	10	61	419	471	3.83e-16	86.1
TCONS_00034058	ZFLNCT01950	98	50	1	0	917	966	761	712	3.67e-16	87.9
TCONS_00358843	ZFLNCT05598	86.25	80	11	0	370	449	984	905	3.62e-16	87.9
TCONS_00354504	ZFLNCT05598	86.25	80	11	0	1367	1446	984	905	3.6e-16	87.9
TCONS_00354504	ZFLNCT05598	86.25	80	11	0	436	515	984	905	3.6e-16	87.9
TCONS_00064691	ZFLNCT09323	94.915	59	0	3	1615	1671	2219	2162	3.06e-16	89.8
TCONS_00268181	ZFLNCT08763	94.643	56	3	0	1076	1131	2679	2734	3.03e-16	87.9
TCONS_00192475	ZFLNCT10673	100	47	0	0	957	1003	427	381	2.9e-16	87.9
TCONS_00192475	ZFLNCT10673	100	47	0	0	480	526	427	381	2.9e-16	87.9
TCONS_00021484	ZFLNCT20921	83.696	92	13	2	53	144	553	464	2.54e-16	86.1
TCONS_00072805	ZFLNCT13466	90.769	65	6	0	665	729	3406	3470	2.41e-16	87.9
TCONS_00378661	ZFLNCT02442	90	70	4	3	917	986	233260	233194	2.4e-16	87.9
TCONS_00140871	ZFLNCT01837	89.855	69	5	2	173	240	1577	1644	2.08e-16	87.9
TCONS_00074127	ZFLNCT06157	86.25	80	11	0	655	734	6253	6332	1.98e-16	87.9
TCONS_00025058	ZFLNCT01419	94.643	56	3	0	287	342	1	56	1.74e-16	87.9
TCONS_00450127	ZFLNCT20802	79.231	130	26	1	1281	1410	740	868	1.65e-16	89.8
TCONS_00283439	ZFLNCT05271	87.671	73	9	0	132	204	157	85	1.6e-16	86.1
TCONS_00069040	ZFLNCT13466	90.769	65	6	0	433	497	3406	3470	1.56e-16	87.9
TCONS_00403797	ZFLNCT13134	85.227	88	10	3	186	272	2613	2698	1.38e-16	87.9
TCONS_00020435	ZFLNCT01419	94.643	56	3	0	111	166	1	56	1.21e-16	87.9
TCONS_00254043	Omy100128914	90.769	65	6	0	344	408	243	179	1.18e-16	87.9
TCONS_00298603	ZFLNCT12066	76.768	198	22	12	369	559	1855	1675	1.18e-16	89.8
TCONS_00038324	ZFLNCT13466	80.8	125	12	6	37	160	3357	3470	1.13e-16	87.9
TCONS_00038324	ZFLNCT13466	80.8	125	12	6	144	267	3357	3470	1.13e-16	87.9
TCONS_00038324	ZFLNCT13466	80.8	125	12	6	251	374	3357	3470	1.13e-16	87.9
TCONS_00038325	ZFLNCT13466	80.8	125	12	6	30	153	3357	3470	1.11e-16	87.9
TCONS_00038325	ZFLNCT13466	80.8	125	12	6	137	260	3357	3470	1.11e-16	87.9
TCONS_00038325	ZFLNCT13466	80.8	125	12	6	244	367	3357	3470	1.11e-16	87.9
TCONS_00390460	ZFLNCT06039	81.197	117	15	5	149	261	975	1088	1.09e-16	87.9
TCONS_00390460	ZFLNCT06039	81.197	117	15	5	149	261	4049	4162	1.09e-16	87.9
TCONS_00390338	ZFLNCT16427	73.408	267	57	8	22	279	4259	4520	9.91e-17	87.9
TCONS_00248850	Omy100128914	90.769	65	6	0	18	82	179	243	9.76e-17	87.9
TCONS_00247760	MSTRG.10758.1	86.747	83	6	2	34	111	295	213	9.76e-17	87.9
TCONS_00165316	ZFLNCT06418	77.143	175	24	7	108	281	320	161	9.51e-17	87.9
TCONS_00427705	ZFLNCT06758	89.855	69	7	0	16	84	2593	2525	8.18e-17	89.8
TCONS_00427705	ZFLNCT06758	89.855	69	7	0	16	84	3153	3085	8.18e-17	89.8
TCONS_00427705	ZFLNCT06758	89.855	69	7	0	16	84	3339	3271	8.18e-17	89.8
TCONS_00381956	ZFLNCT14960	87.342	79	8	2	1004	1082	1445	1521	7.66e-17	89.8
TCONS_00381957	ZFLNCT14960	87.342	79	8	2	997	1075	1445	1521	7.62e-17	89.8
TCONS_00195345	ZFLNCT07283	96.364	55	1	1	1	55	1772	1825	7.49e-17	89.8
TCONS_00105031	ZFLNCT21041	98.113	53	0	1	3841	3892	1434	1486	7.39e-17	91.6
TCONS_00258969	ZFLNCT13118	94.737	57	3	0	1027	1083	69	13	7.27e-17	89.8
TCONS_00073399	ZFLNCT03774	91.935	62	5	0	208	269	24401	24462	7.19e-17	87.9
TCONS_00221597	ZFLNCT19270	91.045	67	4	2	104	169	1611	1676	6.41e-17	89.8
TCONS_00372790	ZFLNCT13466	83.495	103	11	5	1744	1843	3362	3461	6.26e-17	91.6
TCONS_00162152	ZFLNCT20746	74.167	240	49	8	11	239	2868	2631	5.95e-17	87.9
TCONS_00040617	ZFLNCT02355	92.063	63	5	0	750	812	63	1	5.83e-17	89.8
TCONS_00206725	ZFLNCT20745	92.188	64	4	1	291	354	1001	939	4.97e-17	89.8
TCONS_00313499	ZFLNCT13134	85.057	87	11	2	3	88	2697	2612	4.93e-17	87.9
TCONS_00361501	ZFLNCT05142	85.714	91	8	3	1440	1528	5116	5203	4.55e-17	91.6
TCONS_00108014	ZFLNCT14886	98.039	51	1	0	473	523	338	388	4.17e-17	89.8
TCONS_00191550	ZFLNCT12110	89.189	74	6	2	1819	1891	2819	2891	3.8e-17	91.6
TCONS_00031236	ZFLNCT03774	83.019	106	13	5	882	986	45768	45667	3.79e-17	91.6
TCONS_00330593	ZFLNCT05327	78.873	142	24	6	169	307	36409	36547	3.57e-17	91.6
TCONS_00086127	ZFLNCT13605	81.818	110	16	4	406	513	4224	4331	3.44e-17	89.8
TCONS_00332528	ZFLNCT18150	93.333	60	4	0	1	60	446	505	3.1e-17	89.8
TCONS_00304428	ZFLNCT12066	76.768	198	22	12	69	259	1855	1675	2.73e-17	89.8
TCONS_00063763	MSTRG.4443.2	91.304	69	3	2	546	611	11	79	2.29e-17	91.6
TCONS_00374215	ZFLNCT13466	83.495	103	11	5	150	249	3362	3461	1.7e-17	91.6
TCONS_00099215	ZFLNCT13191	93.548	62	3	1	844	904	8180	8241	1.68e-17	91.6
TCONS_00203446	ZFLNCT01477	88.608	79	3	3	392	464	1816	1738	1.6e-17	91.6
TCONS_00024721	ZFLNCT08748	82.569	109	16	2	899	1005	5346	5453	1.56e-17	93.5
TCONS_00059174	MSTRG.4443.2	91.304	69	3	2	547	612	11	79	1.49e-17	91.6
TCONS_00033675	ZFLNCT14947	85.263	95	8	3	1050	1143	1689	1600	1.44e-17	93.5
TCONS_00374217	ZFLNCT13466	83.495	103	11	5	3	102	3362	3461	1.42e-17	91.6
TCONS_00262627	ZFLNCT06157	81.034	116	20	2	86	200	6251	6365	1.39e-17	91.6
TCONS_00028999	ZFLNCT08692	82.143	112	15	3	571	681	3310	3417	1.26e-17	91.6
TCONS_00019812	ZFLNCT08748	82.569	109	16	2	1236	1342	5453	5346	1.22e-17	93.5
TCONS_00334216	ZFLNCT02449	92.188	64	5	0	28	91	188	125	1.04e-17	91.6
TCONS_00187811	ZFLNCT09355	76.596	188	30	12	1	186	872	1047	9.19e-18	91.6
TCONS_00186683	Omy100122917	85.106	94	10	4	813	902	33	126	8.28e-18	93.5
TCONS_00445645	ZFLNCT14260	86.905	84	10	1	956	1038	330	413	7.14e-18	93.5
TCONS_00014469	ZFLNCT05142	84.158	101	10	5	422	518	13890	13792	6.8e-18	93.5
TCONS_00197394	ZFLNCT16780	96.429	56	2	0	116	171	508	453	6.08e-18	93.5
TCONS_00197394	ZFLNCT16780	96.429	56	2	0	116	171	638	583	6.08e-18	93.5
TCONS_00011223	ZFLNCT05142	84.158	101	10	5	788	884	13792	13890	5.39e-18	93.5
TCONS_00084174	ZFLNCT00726	80.508	118	23	0	174	291	1212	1095	5.12e-18	91.6
TCONS_00184547	ZFLNCT09787	87.209	86	7	3	879	963	294	376	4.64e-18	95.3
TCONS_00007877	ZFLNCT20746	85.556	90	12	1	30	118	4792	4881	4.53e-18	93.5
TCONS_00007877	ZFLNCT20746	85.556	90	11	2	396	483	4792	4881	4.53e-18	93.5
TCONS_00120117	Omy300072375	89.333	75	6	1	792	864	62	136	4.47e-18	93.5
TCONS_00141212	ZFLNCT03796	82.857	105	16	1	754	856	445	549	4.41e-18	93.5
TCONS_00092153	ZFLNCT20594	81.301	123	17	3	277	396	212	331	3.91e-18	95.3
TCONS_00273049	ZFLNCT10223	90.278	72	6	1	602	673	11359	11429	3.85e-18	93.5
TCONS_00092154	ZFLNCT20594	81.301	123	17	3	246	365	212	331	3.75e-18	95.3
TCONS_00266685	ZFLNCT07253	82.143	112	18	2	966	1076	2056	1946	3.39e-18	95.3
TCONS_00081619	ZFLNCT16535	73.684	304	53	19	39	319	9755	9456	3.38e-18	93.5
TCONS_00227849	ZFLNCT12610	87.654	81	8	1	1	79	1916	1836	3.35e-18	93.5
TCONS_00453695	ZFLNCT20619	81.982	111	18	2	6	114	4188	4078	3.28e-18	93.5
TCONS_00097022	ZFLNCT20594	81.301	123	17	3	168	287	212	331	2.86e-18	95.3
TCONS_00192046	ZFLNCT02976	93.651	63	4	0	831	893	11867	11929	2.76e-18	95.3
TCONS_00455032	ZFLNCT20604	95	60	2	1	478	537	475	533	2.73e-18	93.5
TCONS_00192047	ZFLNCT02976	93.651	63	4	0	749	811	11867	11929	2.64e-18	95.3
TCONS_00096491	ZFLNCT20594	81.301	123	17	3	175	294	212	331	2.61e-18	95.3
TCONS_00283494	ZFLNCT02976	93.651	63	4	0	1036	1098	11867	11929	2.22e-18	95.3
TCONS_00197752	ZFLNCT10381	79.577	142	19	10	71	208	941	1076	2.14e-18	93.5
TCONS_00282453	ZFLNCT04950	91.429	70	4	2	527	595	1285	1353	2.13e-18	95.3
TCONS_00439664	ZFLNCT08653	93.651	63	4	0	116	178	132	194	1.98e-18	95.3
TCONS_00170617	ZFLNCT07504	84.694	98	14	1	337	434	2974	3070	1.81e-18	97.1
TCONS_00442044	ZFLNCT08653	93.651	63	4	0	66	128	132	194	1.76e-18	95.3
TCONS_00441746	ZFLNCT06757	84	100	15	1	701	800	2473	2375	1.61e-18	95.3
TCONS_00373903	MSTRG.13293.1	86.17	94	7	3	930	1023	316	229	1.49e-18	97.1
TCONS_00313173	ZFLNCT00905	91.304	69	6	0	1	69	243	175	1.35e-18	95.3
TCONS_00411825	ZFLNCT09323	92.537	67	4	1	655	720	2158	2224	1.34e-18	95.3
TCONS_00313075	ZFLNCT16535	72.5	400	73	30	106	480	9314	9701	1.3e-18	95.3
TCONS_00444963	ZFLNCT20382	93.651	63	4	0	737	799	108	170	1.29e-18	95.3
TCONS_00268863	ZFLNCT07090	87.059	85	9	2	24	107	9	92	1.18e-18	95.3
TCONS_00069881	ZFLNCT08143	86.667	90	9	3	2200	2288	2195	2282	1.04e-18	97.1
TCONS_00157519	ZFLNCT08182	100	51	0	0	543	593	1	51	8.41e-19	95.3
TCONS_00091450	ZFLNCT20594	81.301	123	17	3	167	286	212	331	7.7e-19	95.3
TCONS_00219609	ZFLNCT20452	88.608	79	7	2	307	384	1364	1287	7.28e-19	95.3
TCONS_00451617	ZFLNCT20754	84.536	97	13	1	23	119	1081	1175	7.16e-19	95.3
TCONS_00383997	ZFLNCT13101	85.87	92	11	2	1169	1259	1955	1865	6.4e-19	97.1
TCONS_00433199	ZFLNCT03774	81.6	125	14	9	116	236	45661	45780	6.17e-19	95.3
TCONS_00119990	ZFLNCT19022	92.647	68	3	2	405	471	82528	82594	6.13e-19	97.1
TCONS_00101181	ZFLNCT21044	76.757	185	36	5	779	958	42140	41958	6.06e-19	97.1
TCONS_00188508	ZFLNCT17383	81.818	121	16	6	328	442	1343	1463	6.04e-19	97.1
TCONS_00188509	ZFLNCT17383	81.818	121	16	6	328	442	1343	1463	6.04e-19	97.1
TCONS_00074459	Omy100114347	75.109	229	44	9	159	376	125	351	5.96e-19	95.3
TCONS_00160918	ZFLNCT12737	92.647	68	3	2	494	561	866	931	5.53e-19	97.1
TCONS_00168551	ZFLNCT02976	81.061	132	16	7	1019	1148	11805	11929	5.47e-19	97.1
TCONS_00116536	ZFLNCT19022	92.647	68	3	2	405	471	82528	82594	5.3e-19	97.1
TCONS_00119991	ZFLNCT19022	92.647	68	3	2	405	471	82528	82594	4.96e-19	97.1
TCONS_00152642	ZFLNCT10425	83.486	109	12	5	807	914	2836	2939	4.73e-19	97.1
TCONS_00059064	ZFLNCT03585	81.667	120	18	3	911	1026	24795	24914	4.48e-19	97.1
TCONS_00153876	ZFLNCT04246	85.87	92	9	3	219	308	652	741	4.21e-19	95.3
TCONS_00168552	ZFLNCT02976	81.061	132	16	7	294	423	11805	11929	4.21e-19	97.1
TCONS_00391739	ZFLNCT16006	91.549	71	5	1	597	667	4932	5001	4.11e-19	97.1
TCONS_00013270	ZFLNCT05466	78.182	165	24	7	59	212	351	188	4.01e-19	95.3
TCONS_00236375	ZFLNCT10134	81.967	122	15	6	2	121	1461	1345	3.99e-19	97.1
TCONS_00056253	ZFLNCT21029	84.946	93	14	0	178	270	1877	1785	3.88e-19	95.3
TCONS_00126439	ZFLNCT06912	98.182	55	1	0	235	289	515	569	3.84e-19	97.1
TCONS_00427982	ZFLNCT13035	88.608	79	8	1	181	259	28754	28831	3.48e-19	95.3
TCONS_00174200	ZFLNCT19425	79.433	141	24	4	2	139	3996	4134	3.47e-19	95.3
TCONS_00152146	ZFLNCT04246	85.87	92	9	3	147	236	652	741	3.14e-19	95.3
TCONS_00279617	ZFLNCT13605	86.957	92	6	4	1	86	607	698	2.57e-19	99
TCONS_00275520	Omy100120235	75.949	237	29	20	50	261	1845	1612	2.52e-19	97.1
TCONS_00357138	ZFLNCT10422	83.178	107	17	1	286	391	2928	3034	2.3e-19	97.1
TCONS_00357138	ZFLNCT10422	83.178	107	17	1	286	391	3543	3437	2.3e-19	97.1
TCONS_00144838	ZFLNCT16535	73.871	310	52	19	155	445	9335	9634	1.73e-19	97.1
TCONS_00389469	ZFLNCT21091	81.818	121	19	2	173	293	3546	3429	1.6e-19	99
TCONS_00103473	Omy100172119	87.097	93	4	4	1289	1381	1510	1594	1.56e-19	99
TCONS_00400309	ZFLNCT02976	95.161	62	3	0	988	1049	11928	11867	1.54e-19	99
TCONS_00189539	ZFLNCT10440	81.452	124	19	2	955	1078	32104	31985	1.38e-19	99
TCONS_00005164	ZFLNCT08903	76.923	195	31	11	810	999	8602	8417	1.17e-19	99
TCONS_00091418	ZFLNCT04932	75.63	238	37	14	428	659	91	313	9.32e-20	99
TCONS_00092070	ZFLNCT04932	75.63	238	37	14	408	639	91	313	9.11e-20	99
TCONS_00385971	ZFLNCT21091	81.818	121	19	2	173	293	3546	3429	8.91e-20	99
TCONS_00124419	ZFLNCT06899	93.939	66	4	0	2697	2762	3775	3840	8.77e-20	100
TCONS_00260767	ZFLNCT13449	100	54	0	0	1834	1887	3575	3628	5.97e-20	100
TCONS_00054777	ZFLNCT16634	78.075	187	22	11	921	1097	14475	14652	5.64e-20	100
TCONS_00118759	ZFLNCT01077	86.022	93	13	0	472	564	921	1013	4.29e-20	100
TCONS_00368754	ZFLNCT20320	84.615	104	12	4	286	388	995	895	3.71e-20	100
TCONS_00337490	ZFLNCT18762	83.478	115	11	4	508	621	1761	1868	3.48e-20	100
TCONS_00226429	ZFLNCT06039	82.759	116	16	4	613	726	1088	975	3.01e-20	100
TCONS_00096301	ZFLNCT03836	82.759	116	17	3	14	128	1371	1258	2.74e-20	100
TCONS_00360957	Omy200154688	92.857	70	5	0	1317	1386	1632	1563	2.5e-20	102
TCONS_00042286	ZFLNCT02442	90.541	74	7	0	5	78	73511	73438	2.47e-20	99
TCONS_00101369	ZFLNCT03836	82.759	116	17	3	14	128	1371	1258	2.15e-20	100
TCONS_00424861	Omy200014583	91.139	79	2	2	1377	1455	124	51	2.01e-20	102
TCONS_00329835	ZFLNCT11314	76.395	233	28	18	1	230	19	227	1.98e-20	100
TCONS_00439470	ZFLNCT07839	87.097	93	9	3	1289	1379	3210	3301	1.79e-20	102
TCONS_00240081	ZFLNCT12512	98.246	57	1	0	1	57	440	384	1.58e-20	100
TCONS_00290559	ZFLNCT13605	87.234	94	6	4	1	88	605	698	1.5e-20	102
TCONS_00262776	ZFLNCT07623	87	100	2	2	354	453	5538	5450	1.4e-20	102
TCONS_00359514	ZFLNCT05053	87.356	87	11	0	287	373	11532	11618	1.4e-20	100
TCONS_00225997	ZFLNCT07250	90	80	5	3	7	84	22349	22427	1.33e-20	100
TCONS_00014509	ZFLNCT10440	88.889	81	9	0	308	388	32120	32040	1.16e-20	100
TCONS_00334785	ZFLNCT19425	90.909	77	6	1	1180	1255	20852	20776	1.09e-20	102
TCONS_00429844	ZFLNCT06039	83.784	111	12	6	54	161	3641	3748	9.92e-21	100
TCONS_00050046	ZFLNCT19598	80.272	147	22	7	1345	1486	7780	7924	8.75e-21	104
TCONS_00452863	ZFLNCT06758	82.609	115	20	0	872	986	2525	2639	8.75e-21	102
TCONS_00452863	ZFLNCT06758	82.609	115	20	0	872	986	3085	3199	8.75e-21	102
TCONS_00452863	ZFLNCT06758	82.609	115	20	0	872	986	3271	3385	8.75e-21	102
TCONS_00098006	ZFLNCT06601	82.353	119	18	1	159	274	4861	4743	8.72e-21	100
TCONS_00171029	ZFLNCT02838	88.506	87	9	1	1050	1135	4140	4054	8.26e-21	104
TCONS_00445992	ZFLNCT20528	92.958	71	4	1	855	925	10043	10112	8.11e-21	102
TCONS_00050047	ZFLNCT19598	80.272	147	22	7	1033	1174	7780	7924	7.98e-21	104
TCONS_00087639	ZFLNCT21091	76.329	207	40	6	400	601	3530	3328	7.32e-21	102
TCONS_00426087	ZFLNCT19306	82.5	120	18	3	528	645	1049	931	5.62e-21	102
TCONS_00458163	ZFLNCT14394	83.186	113	18	1	1	113	112	1	5.53e-21	102
TCONS_00418899	ZFLNCT07116	82.946	129	9	6	994	1110	1413	1540	5.38e-21	104
TCONS_00314074	ZFLNCT16535	72.911	395	69	30	48	419	9009	9388	5.21e-21	102
TCONS_00268228	ZFLNCT02473	87.097	93	11	1	1568	1660	12302	12211	5.14e-21	104
TCONS_00407236	ZFLNCT18979	85.577	104	7	7	149	247	621	521	4.97e-21	102
TCONS_00307494	ZFLNCT16535	72.911	395	69	30	37	408	9009	9388	4.67e-21	102
TCONS_00455848	ZFLNCT07547	75	328	29	25	269	553	4121	4438	4.67e-21	102
TCONS_00003416	ZFLNCT02976	81.818	132	15	7	222	351	11929	11805	4.52e-21	102
TCONS_00150015	ZFLNCT16057	83.077	130	6	4	1019	1133	129	1	4.08e-21	104
TCONS_00052719	ZFLNCT19598	80.272	147	22	7	1016	1157	7780	7924	4.04e-21	104
TCONS_00050039	ZFLNCT19598	80.272	147	22	7	1189	1330	7780	7924	3.71e-21	104
TCONS_00032131	ZFLNCT12154	80.142	141	25	2	3	143	571	434	3.62e-21	102
TCONS_00426086	ZFLNCT19306	79.268	164	22	10	1321	1478	1049	892	3.57e-21	104
TCONS_00426739	ZFLNCT19306	79.268	164	22	10	1321	1478	1049	892	3.57e-21	104
TCONS_00417935	ZFLNCT07116	82.946	129	9	6	135	251	1413	1540	3.39e-21	104
TCONS_00334785	ZFLNCT19425	84.906	106	12	4	417	521	20852	20750	3.03e-21	104
TCONS_00087752	ZFLNCT14311	85.714	98	14	0	769	866	4437	4534	2.81e-21	104
TCONS_00176384	ZFLNCT12347	79.114	158	27	6	166	319	1590	1745	2.8e-21	104
TCONS_00393242	ZFLNCT15926	95.385	65	3	0	14	78	2647	2583	2.67e-21	104
TCONS_00176385	ZFLNCT12347	79.114	158	27	6	45	198	1590	1745	2.5e-21	104
TCONS_00148680	ZFLNCT16057	83.077	130	6	4	916	1030	129	1	2.47e-21	104
TCONS_00287277	ZFLNCT06039	83.478	115	16	3	357	469	1088	975	2.32e-21	104
TCONS_00269785	ZFLNCT02473	87.097	93	11	1	221	313	12302	12211	1.84e-21	104
TCONS_00042609	ZFLNCT05623	86.139	101	10	4	4	104	5547	5451	1.8e-21	106
TCONS_00221714	ZFLNCT10301	89.286	84	7	1	31	112	1617	1700	1.72e-21	104
TCONS_00011190	ZFLNCT10440	82.906	117	19	1	578	694	32120	32005	1.65e-21	104
TCONS_00357138	ZFLNCT10422	84.259	108	16	1	24	131	2928	3034	1.38e-21	104
TCONS_00357138	ZFLNCT10422	84.259	108	16	1	24	131	3543	3437	1.38e-21	104
TCONS_00266710	ZFLNCT14466	73.362	458	51	31	108	542	534	943	1.31e-21	104
TCONS_00284331	ZFLNCT06039	83.478	115	16	3	366	478	1088	975	1.28e-21	104
TCONS_00332214	ZFLNCT15057	81.203	133	23	2	718	848	394	526	1.27e-21	106
TCONS_00340906	MSTRG.7480.1	75.519	241	46	11	1380	1616	1454	1685	1.24e-21	106
TCONS_00344066	MSTRG.7480.1	75.519	241	46	11	1380	1616	1454	1685	1.24e-21	106
TCONS_00345685	MSTRG.7480.1	75.519	241	46	11	1310	1546	1454	1685	1.19e-21	106
TCONS_00107845	ZFLNCT19383	96.774	62	2	0	412	473	527	588	1.1e-21	104
TCONS_00249291	ZFLNCT01945	84.545	110	14	2	138	247	916	810	1.05e-21	106
TCONS_00249292	ZFLNCT01945	84.545	110	14	2	130	239	916	810	1.05e-21	106
TCONS_00271418	ZFLNCT11802	78.022	182	28	8	83	260	20900	20727	9.81e-22	104
TCONS_00272438	Omy100120235	74.522	314	46	25	1157	1440	1612	1921	9.66e-22	106
TCONS_00164286	ZFLNCT16535	79.747	158	21	6	235	391	9663	9810	9.57e-22	104
TCONS_00226172	Omy100108920	84.298	121	6	5	1106	1214	184	65	9.55e-22	106
TCONS_00106175	ZFLNCT21041	95.522	67	3	0	777	843	728	794	8.84e-22	108
TCONS_00106175	ZFLNCT21041	95.522	67	3	0	3010	3076	728	794	8.84e-22	108
TCONS_00331228	ZFLNCT06758	83.333	114	19	0	1086	1199	2318	2431	8.02e-22	106
TCONS_00226583	Omy100108920	84.298	121	6	5	1061	1169	184	65	7.81e-22	106
TCONS_00250051	ZFLNCT01945	84.545	110	14	2	162	271	916	810	7.74e-22	106
TCONS_00197354	ZFLNCT10376	98.333	60	1	0	1	60	1339	1280	7.53e-22	106
TCONS_00085063	ZFLNCT20802	84.545	110	12	5	125	232	746	852	7.48e-22	104
TCONS_00105031	ZFLNCT21041	95.522	67	3	0	584	650	728	794	7.34e-22	108
TCONS_00105031	ZFLNCT21041	95.522	67	3	0	2817	2883	728	794	7.34e-22	108
TCONS_00374316	ZFLNCT12499	98.333	60	1	0	10	69	627	686	6.8e-22	106
TCONS_00058319	ZFLNCT03417	86.316	95	13	0	8	102	2664	2758	6.79e-22	104
TCONS_00156593	ZFLNCT21044	84.906	106	13	3	93	197	20157	20054	6.74e-22	104
TCONS_00204324	ZFLNCT19425	77.717	184	34	6	365	544	4134	3954	6.52e-22	106
TCONS_00217990	ZFLNCT08462	82.171	129	18	4	430	557	1485	1361	6.03e-22	106
TCONS_00313074	ZFLNCT16535	75.697	251	40	18	128	369	9767	10005	5.83e-22	106
TCONS_00334053	ZFLNCT02346	93.151	73	4	1	542	613	3993	3921	5.63e-22	106
TCONS_00132762	ZFLNCT16535	73.469	392	59	35	92	463	9639	10005	5.62e-22	106
TCONS_00049451	ZFLNCT02681	82.517	143	6	11	2666	2807	125	1	5.56e-22	108
TCONS_00016881	ZFLNCT05466	85.437	103	14	1	295	396	319	421	5.1e-22	106
TCONS_00311819	ZFLNCT16535	75.697	251	40	18	177	418	9767	10005	5.07e-22	106
TCONS_00311820	ZFLNCT16535	75.697	251	40	18	177	418	9767	10005	5.07e-22	106
TCONS_00170404	ZFLNCT06418	72.727	451	74	31	161	603	570	161	4.79e-22	106
TCONS_00154258	ZFLNCT10425	80	150	24	5	149	293	2908	2760	4.72e-22	106
TCONS_00117771	ZFLNCT06039	76.842	190	40	4	17	204	4520	4333	4.45e-22	104
TCONS_00053008	MSTRG.28212.1	95.714	70	0	3	6491	6559	2	69	4.19e-22	110
TCONS_00282141	ZFLNCT04987	88.043	92	10	1	2130	2221	5709	5619	4.19e-22	108
TCONS_00428502	ZFLNCT06758	82.787	122	19	2	858	978	3079	3199	4.08e-22	108
TCONS_00427704	ZFLNCT06758	82.787	122	19	2	1083	1203	3199	3079	3.86e-22	108
TCONS_00447976	ZFLNCT02976	82.308	130	16	5	259	385	11930	11805	3.82e-22	106
TCONS_00206436	ZFLNCT06758	84.404	109	17	0	1698	1806	2339	2447	3.38e-22	108
TCONS_00032578	ZFLNCT13466	84.821	112	10	6	174	282	3470	3363	3.37e-22	106
TCONS_00326855	ZFLNCT18041	79.07	172	25	5	142	303	2119	2289	2.94e-22	108
TCONS_00367618	ZFLNCT20052	94.203	69	4	0	4	72	392	324	2.89e-22	106
TCONS_00040192	ZFLNCT07253	85.714	105	12	3	185	287	1940	2043	2.55e-22	108
TCONS_00322398	ZFLNCT11500	82.031	128	22	1	34	160	7833	7960	2.47e-22	108
TCONS_00206433	ZFLNCT06758	84.404	109	17	0	1212	1320	2339	2447	2.46e-22	108
TCONS_00426500	ZFLNCT06758	83.621	116	18	1	1100	1215	2525	2639	2.31e-22	108
TCONS_00426500	ZFLNCT06758	82.787	122	19	2	826	946	3079	3199	2.31e-22	108
TCONS_00426500	ZFLNCT06758	83.621	116	18	1	1100	1215	3085	3199	2.31e-22	108
TCONS_00426500	ZFLNCT06758	83.621	116	18	1	1100	1215	3271	3385	2.31e-22	108
TCONS_00206435	ZFLNCT06758	84.404	109	17	0	1122	1230	2339	2447	2.29e-22	108
TCONS_00086798	ZFLNCT06758	76.147	218	45	7	7	217	2556	2339	2.28e-22	108
TCONS_00427705	ZFLNCT06758	82.787	122	19	2	238	358	3199	3079	2.26e-22	108
TCONS_00107581	ZFLNCT19551	77.723	202	26	7	1	186	36	234	2.17e-22	106
TCONS_00353184	Omy200159066	85.217	115	8	5	617	727	510	619	1.93e-22	110
TCONS_00382349	ZFLNCT17436	76.327	245	31	14	7	245	268	45	1.9e-22	106
TCONS_00361750	Omy200159066	88.889	90	5	4	176	265	510	594	1.86e-22	106
TCONS_00239213	ZFLNCT07752	92.308	78	5	1	3431	3508	4519	4595	1.84e-22	110
TCONS_00457042	ZFLNCT14394	83.478	115	18	1	135	249	114	1	1.72e-22	106
TCONS_00076069	ZFLNCT03328	83.761	117	16	3	278	393	920	1034	1.69e-22	108
TCONS_00076070	ZFLNCT03328	83.761	117	16	3	277	392	920	1034	1.69e-22	108
TCONS_00232127	ZFLNCT03774	82.787	122	19	2	691	812	24462	24343	1.64e-22	108
TCONS_00360957	Omy200154688	88.172	93	10	1	1126	1218	1654	1563	1.5e-22	110
TCONS_00258292	ZFLNCT06758	83.621	116	18	1	584	699	3199	3085	1.47e-22	108
TCONS_00407950	ZFLNCT18680	91.358	81	6	1	2363	2443	209	130	1.41e-22	110
TCONS_00442852	Omy100168372	81.538	130	24	0	325	454	130	1	1.41e-22	108
TCONS_00048009	Omy200178439	96.875	64	2	0	141	204	214	277	1.35e-22	108
TCONS_00456271	ZFLNCT14394	83.478	115	18	1	72	186	114	1	1.25e-22	106
TCONS_00112813	ZFLNCT21041	95.522	67	3	0	143	209	728	794	1.1e-22	108
TCONS_00216787	ZFLNCT03926	89.535	86	9	0	1886	1971	190	105	1.05e-22	110
TCONS_00216788	ZFLNCT03926	89.535	86	9	0	1886	1971	190	105	1.05e-22	110
TCONS_00349776	Omy200159066	85.217	115	8	5	617	727	510	619	9.52e-23	110
TCONS_00219414	ZFLNCT02106	84.483	116	12	6	1606	1717	82	195	9.32e-23	110
TCONS_00110589	ZFLNCT09425	84.483	116	12	5	805	919	3117	3227	6.78e-23	110
TCONS_00023267	ZFLNCT07250	93.243	74	4	1	163	236	22408	22336	6.39e-23	108
TCONS_00419117	ZFLNCT02106	84.483	116	14	3	3175	3288	188	75	5.34e-23	111
TCONS_00119492	ZFLNCT08207	87.234	94	12	0	55	148	230	323	5.31e-23	108
TCONS_00252661	ZFLNCT13466	84.821	112	14	3	323	432	3361	3471	5.22e-23	110
TCONS_00216789	ZFLNCT03926	87.5	96	12	0	2597	2692	665	570	5.07e-23	111
TCONS_00056292	MSTRG.28212.1	95.714	70	0	3	555	623	2	69	4.93e-23	110
TCONS_00341131	ZFLNCT19536	76.4	250	34	16	2559	2788	309	65	4.57e-23	111
TCONS_00024719	ZFLNCT14160	86.275	102	14	0	2992	3093	1153	1254	4.5e-23	111
TCONS_00216793	ZFLNCT03926	87.5	96	12	0	2597	2692	665	570	4.45e-23	111
TCONS_00345142	ZFLNCT19536	76.4	250	34	16	2565	2794	309	65	4.41e-23	111
TCONS_00344188	ZFLNCT19536	76.4	250	34	16	2531	2760	309	65	4.36e-23	111
TCONS_00266420	ZFLNCT19269	82.014	139	14	3	2	139	8181	8053	4.28e-23	108
TCONS_00216791	ZFLNCT03926	87.5	96	12	0	2422	2517	665	570	4.2e-23	111
TCONS_00216792	ZFLNCT03926	87.5	96	12	0	2422	2517	665	570	4.2e-23	111
TCONS_00164510	ZFLNCT13466	85.586	111	10	5	726	833	3470	3363	4.13e-23	111
TCONS_00193664	ZFLNCT10645	95.588	68	3	0	548	615	1182	1115	4.12e-23	110
TCONS_00160484	ZFLNCT13466	85.586	111	10	5	705	812	3470	3363	4.06e-23	111
TCONS_00253833	ZFLNCT13466	84.821	112	14	3	329	438	3361	3471	3.55e-23	110
TCONS_00253834	ZFLNCT13466	84.821	112	14	3	329	438	3361	3471	3.55e-23	110
TCONS_00249747	ZFLNCT13466	84.821	112	14	3	18	127	3361	3471	3.42e-23	110
TCONS_00254155	ZFLNCT13466	84.821	112	14	3	329	438	3361	3471	3.37e-23	110
TCONS_00218295	ZFLNCT02106	84.483	116	12	6	507	618	82	195	3.36e-23	110
TCONS_00145593	ZFLNCT06470	95.588	68	3	0	274	341	807	874	3.31e-23	110
TCONS_00094905	Omy100106755	92.405	79	3	3	473	551	247	322	3.21e-23	110
TCONS_00408493	ZFLNCT18680	91.358	81	6	1	342	422	130	209	3.16e-23	110
TCONS_00088224	ZFLNCT05733	86.139	101	14	0	359	459	413	513	3.06e-23	110
TCONS_00301538	ZFLNCT05142	96.923	65	2	0	132	196	9008	8944	3.04e-23	110
TCONS_00413763	Omy300096286	95.775	71	0	3	1073	1142	3708	3640	3.03e-23	111
TCONS_00216790	ZFLNCT03926	87.5	96	12	0	1550	1645	665	570	2.93e-23	111
TCONS_00216790	ZFLNCT03926	87.5	96	12	0	43	138	665	570	2.93e-23	111
TCONS_00216787	ZFLNCT03926	87.5	96	12	0	722	817	665	570	2.92e-23	111
TCONS_00216787	ZFLNCT03926	88.889	90	10	0	1886	1975	794	705	2.92e-23	111
TCONS_00216788	ZFLNCT03926	87.5	96	12	0	722	817	665	570	2.92e-23	111
TCONS_00216788	ZFLNCT03926	88.889	90	10	0	1886	1975	794	705	2.92e-23	111
TCONS_00192774	ZFLNCT10645	95.588	68	3	0	328	395	1182	1115	2.88e-23	110
TCONS_00352981	ZFLNCT05008	79.042	167	30	4	304	467	51473	51309	2.8e-23	110
TCONS_00307494	ZFLNCT16535	72.245	490	91	35	15	473	9117	9592	2.79e-23	110
TCONS_00253091	ZFLNCT13466	84.821	112	14	3	391	500	3471	3361	2.61e-23	110
TCONS_00093382	Omy100106755	92.405	79	3	3	206	284	247	322	2.13e-23	110
TCONS_00451673	ZFLNCT06758	75.709	247	45	10	183	425	2339	2574	2.11e-23	110
TCONS_00297633	ZFLNCT06039	84.483	116	14	4	322	435	975	1088	2e-23	111
TCONS_00071005	ZFLNCT09381	82.308	130	21	1	926	1055	2524	2651	1.96e-23	111
TCONS_00253709	ZFLNCT13466	84.821	112	14	3	13	122	3361	3471	1.78e-23	110
TCONS_00039942	ZFLNCT02783	87.129	101	10	1	974	1074	670	573	1.76e-23	111
TCONS_00150133	ZFLNCT16535	73.236	411	68	35	165	558	9316	9701	1.54e-23	111
TCONS_00290998	ZFLNCT02106	84.615	117	11	7	102	213	187	73	1.47e-23	110
TCONS_00050317	Omy200178439	92.405	79	6	0	2339	2417	209	287	1.42e-23	113
TCONS_00356870	ZFLNCT07721	89.011	91	9	1	762	851	281	371	1.41e-23	111
TCONS_00445992	ZFLNCT20528	92.308	78	6	0	15	92	9284	9361	1.35e-23	111
TCONS_00023114	ZFLNCT01604	91.566	83	4	2	347	429	621	700	1.16e-23	111
TCONS_00451708	ZFLNCT12222	90.476	84	8	0	308	391	1423	1340	1.16e-23	111
TCONS_00080883	ZFLNCT13466	85.586	111	10	5	72	179	3363	3470	1.1e-23	111
TCONS_00305903	ZFLNCT14549	97.015	67	2	0	1151	1217	1238	1304	9.91e-24	113
TCONS_00117771	ZFLNCT06039	77.368	190	39	4	17	204	7658	7471	9.57e-24	110
TCONS_00060795	ZFLNCT20333	87.129	101	10	3	116	215	7	105	9.51e-24	111
TCONS_00123772	ZFLNCT15979	90	90	4	3	503	590	666	752	8.3e-24	111
TCONS_00260977	Omy200089022	78.723	188	26	11	160	345	8	183	8.27e-24	113
TCONS_00327129	ZFLNCT11003	82.857	140	8	7	124	258	615	743	7.45e-24	111
TCONS_00115488	ZFLNCT13466	85.586	111	10	5	135	242	3363	3470	7.36e-24	111
TCONS_00298758	ZFLNCT06039	84.483	116	14	4	322	435	975	1088	6.83e-24	111
TCONS_00307265	ZFLNCT14549	97.015	67	2	0	1	67	1238	1304	6.02e-24	113
TCONS_00040615	Omy100115711	97.015	67	2	0	1280	1346	1690	1756	5.6e-24	113
TCONS_00040616	Omy100115711	97.015	67	2	0	1280	1346	1690	1756	5.6e-24	113
TCONS_00303989	ZFLNCT08959	87.879	99	9	1	1	99	9292	9197	5.43e-24	113
TCONS_00191689	ZFLNCT10645	94.595	74	3	1	531	603	1182	1109	5.42e-24	113
TCONS_00032766	ZFLNCT02251	80.822	146	25	3	1	146	148	6	5.33e-24	111
TCONS_00151974	ZFLNCT06470	94.521	73	4	0	1053	1125	806	878	5.12e-24	113
TCONS_00039749	ZFLNCT02783	75.273	275	48	14	997	1258	670	403	5.1e-24	113
TCONS_00042533	ZFLNCT02783	75.273	275	48	14	997	1258	670	403	5.1e-24	113
TCONS_00042534	ZFLNCT02783	75.273	275	48	14	997	1258	670	403	5.1e-24	113
TCONS_00359484	ZFLNCT16035	87.129	101	11	2	1069	1168	546	645	5.04e-24	113
TCONS_00191081	ZFLNCT10645	94.595	74	3	1	582	654	1182	1109	4.98e-24	113
TCONS_00353116	ZFLNCT19674	89.655	87	9	0	271	357	177	91	4.88e-24	111
TCONS_00380541	ZFLNCT17066	81.757	148	15	8	917	1057	1401	1543	4.85e-24	113
TCONS_00053230	ZFLNCT02660	79.006	181	28	3	2924	3104	2432	2602	4.38e-24	115
TCONS_00259638	ZFLNCT06758	74.026	308	67	6	203	509	2718	3013	4.35e-24	113
TCONS_00259639	ZFLNCT06758	74.026	308	67	6	203	509	2718	3013	4.35e-24	113
TCONS_00152178	ZFLNCT06697	82.836	134	14	6	142	272	6408	6281	4.09e-24	111
TCONS_00216789	ZFLNCT03926	90.698	86	8	0	2322	2407	190	105	3.92e-24	115
TCONS_00053606	Omy200178439	92.405	79	6	0	474	552	209	287	3.89e-24	113
TCONS_00306189	ZFLNCT16725	78.571	196	27	7	1245	1439	914	1095	3.48e-24	115
TCONS_00023238	ZFLNCT14160	85.981	107	15	0	2963	3069	1153	1259	3.45e-24	115
TCONS_00216793	ZFLNCT03926	90.698	86	8	0	2322	2407	190	105	3.44e-24	115
TCONS_00087639	ZFLNCT21091	76.549	226	41	8	42	262	3546	3328	3.38e-24	113
TCONS_00046969	Omy200178439	92.405	79	6	0	253	331	209	287	3.32e-24	113
TCONS_00455669	ZFLNCT13466	73.938	353	60	20	30	358	1994	2338	3.27e-24	113
TCONS_00307149	ZFLNCT16725	78.571	196	27	7	1236	1430	914	1095	3.26e-24	115
TCONS_00216791	ZFLNCT03926	90.698	86	8	0	2147	2232	190	105	3.25e-24	115
TCONS_00216792	ZFLNCT03926	90.698	86	8	0	2147	2232	190	105	3.25e-24	115
TCONS_00451708	ZFLNCT12222	89.773	88	9	0	308	395	1122	1035	3.22e-24	113
TCONS_00057891	ZFLNCT02660	79.006	181	28	3	2032	2212	2432	2602	3.06e-24	115
TCONS_00309303	ZFLNCT14967	87.129	101	10	3	65	162	1187	1087	2.79e-24	111
TCONS_00259641	ZFLNCT06758	74.026	308	67	6	203	509	2718	3013	2.74e-24	113
TCONS_00216787	ZFLNCT03926	90.698	86	8	0	447	532	190	105	2.26e-24	115
TCONS_00216788	ZFLNCT03926	90.698	86	8	0	447	532	190	105	2.26e-24	115
TCONS_00216790	ZFLNCT03926	90.698	86	8	0	1275	1360	190	105	2.26e-24	115
TCONS_00187533	ZFLNCT09629	89.247	93	8	1	1709	1801	756	846	2.21e-24	115
TCONS_00365394	ZFLNCT03585	82.707	133	20	3	744	875	42402	42272	2.2e-24	115
TCONS_00207781	ZFLNCT07248	100	62	0	0	1	62	1384	1323	1.82e-24	115
TCONS_00320453	MSTRG.30089.1	80	185	13	17	1	177	44	212	1.48e-24	115
TCONS_00001259	ZFLNCT00215	86.667	105	13	1	996	1099	2284	2388	1.36e-24	115
TCONS_00080878	ZFLNCT16535	72.007	543	104	33	290	807	9297	9816	1.23e-24	117
TCONS_00080879	ZFLNCT16535	72.007	543	104	33	266	783	9297	9816	1.22e-24	117
TCONS_00420890	ZFLNCT16347	84.874	119	12	6	209	326	2009	2122	1.22e-24	115
TCONS_00452863	ZFLNCT06758	76	250	45	10	558	803	2339	2577	1.12e-24	115
TCONS_00216789	ZFLNCT03926	90	90	9	0	2322	2411	794	705	1.09e-24	117
TCONS_00195158	ZFLNCT10645	94.595	74	3	1	185	257	1182	1109	1.07e-24	113
TCONS_00341131	ZFLNCT19536	84.553	123	13	3	708	825	1531	1410	9.83e-25	117
TCONS_00216793	ZFLNCT03926	90	90	9	0	2322	2411	794	705	9.57e-25	117
TCONS_00345142	ZFLNCT19536	84.553	123	13	3	714	831	1531	1410	9.48e-25	117
TCONS_00344188	ZFLNCT19536	84.553	123	13	3	680	797	1531	1410	9.38e-25	117
TCONS_00216791	ZFLNCT03926	90	90	9	0	2147	2236	794	705	9.04e-25	117
TCONS_00216792	ZFLNCT03926	90	90	9	0	2147	2236	794	705	9.04e-25	117
TCONS_00161786	ZFLNCT00991	81.818	143	23	3	570	710	3466	3325	8.98e-25	117
TCONS_00452864	ZFLNCT06758	76	250	45	10	558	803	2339	2577	8.82e-25	115
TCONS_00452865	ZFLNCT06758	76	250	45	10	558	803	2339	2577	8.82e-25	115
TCONS_00273049	ZFLNCT10223	83.721	129	13	8	598	724	44439	44561	8.21e-25	115
TCONS_00159273	ZFLNCT00991	81.818	143	23	3	1708	1848	3325	3466	7.41e-25	117
TCONS_00164963	ZFLNCT00991	81.818	143	23	3	570	710	3466	3325	7.19e-25	117
TCONS_00205665	ZFLNCT09276	89.13	92	10	0	72	163	7941	7850	6.75e-25	115
TCONS_00446827	ZFLNCT10667	80.247	162	25	4	257	412	2147	1987	6.71e-25	115
TCONS_00212987	ZFLNCT10994	88.542	96	10	1	3	98	4557	4463	6.5e-25	115
TCONS_00342858	ZFLNCT11148	86.792	106	11	1	357	459	757	652	6.33e-25	115
TCONS_00216790	ZFLNCT03926	90	90	9	0	1275	1364	794	705	6.29e-25	117
TCONS_00216787	ZFLNCT03926	90	90	9	0	447	536	794	705	6.27e-25	117
TCONS_00216788	ZFLNCT03926	90	90	9	0	447	536	794	705	6.27e-25	117
TCONS_00086127	ZFLNCT13605	80.921	152	24	4	362	513	4505	4651	5.68e-25	115
TCONS_00457971	ZFLNCT07074	86.087	115	7	5	75	183	1013	1124	5.57e-25	115
TCONS_00369453	ZFLNCT07095	83.077	130	18	3	165	292	653	780	4.86e-25	115
TCONS_00116057	ZFLNCT00506	97.059	68	2	0	151	218	314	381	4.65e-25	115
TCONS_00413732	ZFLNCT09636	82.014	139	24	1	188	325	1245	1107	3.89e-25	117
TCONS_00412650	ZFLNCT09636	82.014	139	24	1	188	325	1245	1107	3.76e-25	117
TCONS_00146443	ZFLNCT11601	81.944	144	19	7	24	163	672	532	3.62e-25	115
TCONS_00070492	ZFLNCT03723	81.884	138	23	2	5	141	305	441	3.54e-25	115
TCONS_00150133	ZFLNCT16535	72.193	579	95	50	12	558	9048	9592	3.31e-25	117
TCONS_00060412	ZFLNCT10360	83.969	131	10	8	173	301	5530	5409	3.15e-25	115
TCONS_00036515	ZFLNCT19411	91.566	83	7	0	1	83	576	494	3.06e-25	115
TCONS_00440562	ZFLNCT10911	95.833	72	3	0	671	742	52	123	2.26e-25	117
TCONS_00258728	ZFLNCT06758	82.482	137	22	2	1293	1428	2318	2453	1.74e-25	119
TCONS_00162869	ZFLNCT16535	75.238	315	43	24	1	299	9704	9999	1.72e-25	117
TCONS_00455327	ZFLNCT07547	75.281	356	33	30	1655	1965	4121	4466	1.7e-25	119
TCONS_00071395	Omy100118065	82.836	134	19	3	258	389	3604	3473	1.48e-25	117
TCONS_00141372	ZFLNCT07836	80.347	173	19	9	96	262	1837	2000	1.47e-25	117
TCONS_00259647	ZFLNCT06758	82.482	137	22	2	1234	1369	2318	2453	1.42e-25	119
TCONS_00256726	ZFLNCT18938	84.252	127	12	6	243	363	191	67	1.35e-25	117
TCONS_00150378	ZFLNCT06311	82.27	141	21	4	1026	1163	17855	17716	1.34e-25	119
TCONS_00297149	ZFLNCT15378	88.66	97	10	1	327	422	1235	1331	1.32e-25	117
TCONS_00049054	ZFLNCT05142	86.239	109	13	2	318	426	46914	46808	1.27e-25	117
TCONS_00032766	ZFLNCT02251	80.24	167	24	7	23	186	161	1	1.15e-25	117
TCONS_00429921	Omy100096240	92.683	82	5	1	152	232	7	88	1.04e-25	117
TCONS_00132031	ZFLNCT15979	90.323	93	4	3	251	341	666	755	9.98e-26	117
TCONS_00317096	Omy100079574	82.836	134	22	1	335	468	1058	926	9.89e-26	119
TCONS_00068674	Omy100118065	82.836	134	19	3	95	226	3604	3473	9.61e-26	117
TCONS_00259638	ZFLNCT06758	82.482	137	22	2	46	181	2318	2453	9.35e-26	119
TCONS_00259639	ZFLNCT06758	82.482	137	22	2	46	181	2318	2453	9.35e-26	119
TCONS_00259646	ZFLNCT06758	82.482	137	22	2	601	736	2318	2453	8.71e-26	119
TCONS_00216789	ZFLNCT03926	78.351	194	36	5	937	1128	190	1	8.42e-26	121
TCONS_00321662	Omy100079574	82.836	134	22	1	302	435	1058	926	7.8e-26	119
TCONS_00216793	ZFLNCT03926	78.351	194	36	5	937	1128	190	1	7.4e-26	121
TCONS_00259648	ZFLNCT06758	82.482	137	22	2	680	815	2318	2453	7.37e-26	119
TCONS_00223842	ZFLNCT19271	82.069	145	22	3	721	863	311	169	7.24e-26	121
TCONS_00216791	ZFLNCT03926	78.351	194	36	5	762	953	190	1	6.99e-26	121
TCONS_00216792	ZFLNCT03926	78.351	194	36	5	762	953	190	1	6.99e-26	121
TCONS_00092153	ZFLNCT20594	89.474	95	10	0	1492	1586	1034	1128	6.44e-26	121
TCONS_00000806	ZFLNCT14287	74.85	334	48	18	421	735	228	544	6.29e-26	119
TCONS_00221156	ZFLNCT19271	82.069	145	22	3	228	370	311	169	6.22e-26	121
TCONS_00092154	ZFLNCT20594	89.474	95	10	0	1461	1555	1034	1128	6.19e-26	121
TCONS_00221155	ZFLNCT19271	82.069	145	22	3	1258	1400	311	169	6.07e-26	121
TCONS_00259641	ZFLNCT06758	82.482	137	22	2	46	181	2318	2453	5.89e-26	119
TCONS_00384205	ZFLNCT18278	92.857	84	5	1	2069	2151	1547	1630	5.25e-26	121
TCONS_00383273	ZFLNCT18278	92.857	84	5	1	2082	2164	1547	1630	5.21e-26	121
TCONS_00016044	ZFLNCT05466	87.156	109	8	4	460	562	421	313	4.79e-26	119
TCONS_00097022	ZFLNCT20594	89.474	95	10	0	1383	1477	1034	1128	4.72e-26	121
TCONS_00125416	ZFLNCT15979	90.426	94	4	3	425	516	666	756	4.31e-26	119
TCONS_00096491	ZFLNCT20594	89.474	95	10	0	1390	1484	1034	1128	4.3e-26	121
TCONS_00091451	ZFLNCT20594	89.474	95	10	0	578	672	1034	1128	3.69e-26	121
TCONS_00105830	ZFLNCT12099	81.132	159	22	8	404	557	1109	1264	3.46e-26	121
TCONS_00105831	ZFLNCT12099	81.132	159	22	8	404	557	1109	1264	3.46e-26	121
TCONS_00293833	ZFLNCT03774	89.796	98	5	5	418	512	45658	45753	2.97e-26	121
TCONS_00285113	ZFLNCT13837	76.429	280	31	17	34	283	502	228	2.72e-26	119
TCONS_00041408	ZFLNCT12080	75.649	308	39	17	82	379	616	897	2.48e-26	121
TCONS_00062096	ZFLNCT03875	97.183	71	2	0	217	287	470	540	2.36e-26	121
TCONS_00053184	MSTRG.28212.1	81.757	148	21	6	1	147	113	255	2.34e-26	119
TCONS_00099826	ZFLNCT20594	89.474	95	10	0	445	539	1034	1128	2.01e-26	121
TCONS_00423989	ZFLNCT01358	91.011	89	8	0	25	113	216	128	1.79e-26	121
TCONS_00322040	ZFLNCT15306	84.091	132	14	7	32	163	1927	1803	1.73e-26	121
TCONS_00138669	ZFLNCT06793	79.275	193	22	9	22	207	326	145	1.63e-26	119
TCONS_00428502	ZFLNCT06758	75	284	62	5	1877	2159	2318	2593	1.46e-26	122
TCONS_00122222	ZFLNCT10508	84.211	133	14	3	810	938	1012	1141	1.45e-26	122
TCONS_00314074	ZFLNCT16535	71.714	601	119	41	26	591	9117	9701	1.44e-26	121
TCONS_00316597	ZFLNCT15306	84.091	132	14	7	41	172	1927	1803	1.42e-26	121
TCONS_00080490	Omy100153226	75.075	333	45	22	128	444	1011	701	1.39e-26	121
TCONS_00270083	ZFLNCT17919	94.805	77	4	0	415	491	493	569	1.14e-26	121
TCONS_00185064	ZFLNCT06376	88.35	103	10	2	793	893	1986	1884	1.11e-26	122
TCONS_00224382	ZFLNCT10440	82.979	141	19	2	501	641	31985	32120	1.11e-26	122
TCONS_00065691	ZFLNCT03875	97.183	71	2	0	217	287	470	540	1.05e-26	121
TCONS_00118431	Omy300040396	77.727	220	33	12	148	357	638	425	1.03e-26	121
TCONS_00150378	ZFLNCT06311	80.864	162	26	5	567	725	17875	17716	1.03e-26	122
TCONS_00209183	ZFLNCT10403	77.119	236	38	14	808	1036	3358	3584	9.88e-27	122
TCONS_00352900	ZFLNCT16032	78.414	227	22	15	66	290	16679	16478	8.3e-27	122
TCONS_00210193	ZFLNCT10403	77.119	236	38	14	29	257	3358	3584	7.81e-27	122
TCONS_00303025	ZFLNCT19324	81.034	174	18	12	325	490	193	27	7.65e-27	124
TCONS_00016898	ZFLNCT00034	85.965	114	15	1	209	322	121	233	7.45e-27	121
TCONS_00409945	ZFLNCT19012	86.607	112	12	2	1	110	449	559	6.35e-27	121
TCONS_00223794	ZFLNCT10440	82.979	141	19	2	778	918	31985	32120	6.26e-27	122
TCONS_00209804	ZFLNCT10403	77.119	236	38	14	464	692	3584	3358	4.73e-27	122
TCONS_00326228	ZFLNCT13641	81.169	154	25	4	66	215	3903	3750	4.67e-27	121
TCONS_00132479	Omy100084728	86.842	114	11	4	816	927	296	185	4.56e-27	124
TCONS_00226097	ZFLNCT10440	82.979	141	19	2	512	652	31985	32120	4.28e-27	122
TCONS_00335837	ZFLNCT11601	76.923	234	42	9	221	446	596	825	4.09e-27	122
TCONS_00335836	ZFLNCT11601	76.923	234	42	9	219	444	596	825	4.07e-27	122
TCONS_00195716	ZFLNCT09377	81.757	148	25	1	142	289	2508	2653	3.84e-27	122
TCONS_00260977	Omy200089022	92.135	89	5	2	476	563	97	184	3.82e-27	124
TCONS_00144648	ZFLNCT11091	91.954	87	7	0	6	92	87	173	3.38e-27	122
TCONS_00300707	ZFLNCT19324	81.034	174	18	12	325	490	193	27	2.94e-27	124
TCONS_00304735	ZFLNCT19324	81.034	174	18	12	1097	1262	27	193	2.94e-27	124
TCONS_00296585	ZFLNCT20320	89	100	9	2	288	386	1402	1304	2.48e-27	122
TCONS_00151645	ZFLNCT08280	79.208	202	25	15	1063	1259	324	135	2.33e-27	124
TCONS_00041981	ZFLNCT03774	85.95	121	11	6	1085	1202	45775	45658	2.23e-27	124
TCONS_00452631	ZFLNCT08852	81.944	144	26	0	210	353	1837	1980	2.23e-27	122
TCONS_00263355	ZFLNCT00862	79.348	184	34	4	153	335	3250	3430	2.21e-27	126
TCONS_00346665	ZFLNCT08885	91.111	90	8	0	152	241	2528	2617	1.87e-27	122
TCONS_00161912	MSTRG.160.1	84.672	137	8	4	2	126	37	172	1.66e-27	124
TCONS_00116344	ZFLNCT17140	87.5	112	11	3	2606	2716	1597	1706	1.59e-27	126
TCONS_00117897	ZFLNCT17140	87.5	112	11	3	2605	2715	1597	1706	1.59e-27	126
TCONS_00327017	MSTRG.30089.1	80.1	201	14	18	709	901	30	212	1.59e-27	126
TCONS_00141419	ZFLNCT16535	71.994	657	110	59	24	643	9070	9689	1.54e-27	126
TCONS_00426345	ZFLNCT10301	87.963	108	10	2	465	569	1617	1724	1.32e-27	124
TCONS_00320049	MSTRG.30089.1	80.1	201	14	18	2127	2319	212	30	1.2e-27	126
TCONS_00153121	ZFLNCT04675	97.297	74	2	0	2029	2102	273	200	1.09e-27	126
TCONS_00262395	ZFLNCT06758	77.093	227	44	7	1	227	2743	2525	9.87e-28	124
TCONS_00262395	ZFLNCT06758	77.093	227	44	7	1	227	3489	3271	9.87e-28	124
TCONS_00443536	ZFLNCT11500	88.679	106	9	2	841	946	76168	76066	9.36e-28	126
TCONS_00041258	ZFLNCT13191	93.976	83	3	2	1	82	2469	2550	7.59e-28	124
TCONS_00164251	MSTRG.160.1	84.672	137	8	4	1	125	37	172	7.31e-28	124
TCONS_00080881	ZFLNCT13101	78.537	205	32	12	178	376	5023	4825	6.63e-28	124
TCONS_00321397	MSTRG.30089.1	80.1	201	14	18	3	195	30	212	6.52e-28	126
TCONS_00156993	ZFLNCT05142	92.222	90	6	1	1	89	42816	42905	5.86e-28	126
TCONS_00444190	ZFLNCT13011	81.29	155	29	0	208	362	11472	11318	5.79e-28	126
TCONS_00369078	ZFLNCT21012	82.353	153	19	5	151	301	701	555	5.73e-28	126
TCONS_00216789	ZFLNCT03926	77.51	249	32	14	937	1185	794	570	5.03e-28	128
TCONS_00087030	ZFLNCT20099	80.114	176	28	6	2	172	3473	3300	4.65e-28	124
TCONS_00069626	ZFLNCT16535	74.352	347	65	14	37	375	9395	9725	4.6e-28	126
TCONS_00216793	ZFLNCT03926	77.51	249	32	14	937	1185	794	570	4.42e-28	128
TCONS_00283469	ZFLNCT17850	79.365	189	30	8	66	248	1028	843	4.27e-28	124
TCONS_00216791	ZFLNCT03926	77.51	249	32	14	762	1010	794	570	4.18e-28	128
TCONS_00216792	ZFLNCT03926	77.51	249	32	14	762	1010	794	570	4.18e-28	128
TCONS_00206434	ZFLNCT06758	77.626	219	43	4	2556	2774	2339	2551	4e-28	128
TCONS_00303868	ZFLNCT14689	85.833	120	16	1	2	121	1290	1408	3.97e-28	126
TCONS_00206437	ZFLNCT06758	77.626	219	43	4	2466	2684	2339	2551	3.87e-28	128
TCONS_00101813	MSTRG.2153.1	89.899	99	8	1	195	293	500	404	3.67e-28	126
TCONS_00340639	ZFLNCT05623	79.07	215	21	13	392	599	7049	7246	3.45e-28	126
TCONS_00227849	ZFLNCT12610	86.441	118	12	3	207	321	1552	1436	3.3e-28	126
TCONS_00316597	ZFLNCT15306	84.733	131	14	6	431	561	1927	1803	3.06e-28	126
TCONS_00260977	Omy200089022	80.108	186	25	10	1487	1670	8	183	2.95e-28	128
TCONS_00400251	ZFLNCT13466	72.553	521	96	38	35	525	4001	3498	2.63e-28	126
TCONS_00445042	ZFLNCT13011	81.29	155	29	0	296	450	11472	11318	2.58e-28	126
TCONS_00345467	ZFLNCT05623	79.07	215	21	13	204	411	7049	7246	2.38e-28	126
TCONS_00345468	ZFLNCT05623	79.07	215	21	13	204	411	7049	7246	2.31e-28	126
TCONS_00135012	ZFLNCT16535	75.617	324	44	16	1	310	9703	10005	2.26e-28	128
TCONS_00386120	ZFLNCT00321	89.72	107	3	8	2664	2769	2201	2300	1.6e-28	130
TCONS_00216789	ZFLNCT03926	79.381	194	33	6	220	410	190	1	1.4e-28	130
TCONS_00446168	ZFLNCT16650	98.611	72	1	0	424	495	1230	1159	1.36e-28	128
TCONS_00216793	ZFLNCT03926	79.381	194	33	6	220	410	190	1	1.23e-28	130
TCONS_00216791	ZFLNCT03926	79.381	194	33	6	45	235	190	1	1.16e-28	130
TCONS_00216792	ZFLNCT03926	79.381	194	33	6	45	235	190	1	1.16e-28	130
TCONS_00385815	ZFLNCT00321	89.72	107	3	8	1232	1337	2300	2201	1.09e-28	130
TCONS_00089110	ZFLNCT15057	84.091	132	19	2	11	140	526	395	1.01e-28	126
TCONS_00388147	ZFLNCT00321	89.72	107	3	8	1232	1337	2300	2201	9.94e-29	130
TCONS_00228250	ZFLNCT10745	84.211	133	21	0	1254	1386	217	85	8.5e-29	130
TCONS_00062763	ZFLNCT03629	85.185	135	11	2	1610	1744	3299	3174	8.17e-29	130
TCONS_00457224	ZFLNCT20382	80.874	183	20	6	1845	2027	163	330	8.1e-29	130
TCONS_00383250	ZFLNCT00321	89.72	107	3	8	340	445	2201	2300	6.56e-29	130
TCONS_00440900	ZFLNCT20393	79.343	213	23	16	616	819	3678	3878	6.33e-29	130
TCONS_00443035	ZFLNCT20393	79.343	213	23	16	704	907	3678	3878	6.06e-29	130
TCONS_00195713	ZFLNCT20753	88.182	110	10	3	101	208	1260	1152	5.79e-29	128
TCONS_00260196	Omy300093385	94.186	86	4	1	128	213	2244	2328	3.96e-29	130
TCONS_00260196	Omy300093385	94.186	86	4	1	914	999	2244	2328	3.96e-29	130
TCONS_00216789	ZFLNCT03926	77.912	249	30	16	220	467	794	570	3.89e-29	132
TCONS_00139910	ZFLNCT16535	72.011	711	114	67	1	663	9016	9689	3.63e-29	132
TCONS_00456530	ZFLNCT20382	80.899	178	20	5	89	266	330	167	3.53e-29	128
TCONS_00306189	ZFLNCT16725	82.738	168	10	14	928	1083	707	867	3.45e-29	132
TCONS_00216793	ZFLNCT03926	77.912	249	30	16	220	467	794	570	3.42e-29	132
TCONS_00216791	ZFLNCT03926	77.912	249	30	16	45	292	794	570	3.23e-29	132
TCONS_00216792	ZFLNCT03926	77.912	249	30	16	45	292	794	570	3.23e-29	132
TCONS_00307149	ZFLNCT16725	82.738	168	10	14	919	1074	707	867	3.23e-29	132
TCONS_00180065	ZFLNCT20089	98.63	73	1	0	677	749	356	428	2.93e-29	130
TCONS_00180066	ZFLNCT20089	98.63	73	1	0	677	749	356	428	2.93e-29	130
TCONS_00442930	ZFLNCT11142	85.95	121	17	0	89	209	2316	2436	2.87e-29	130
TCONS_00122356	ZFLNCT07737	90.291	103	4	5	608	707	1	100	2.77e-29	130
TCONS_00082140	ZFLNCT05955	75.817	306	47	20	254	540	53	350	2.75e-29	130
TCONS_00131679	ZFLNCT10505	89.524	105	9	1	693	797	104	2	2.5e-29	132
TCONS_00455855	ZFLNCT20382	80.874	183	20	6	1	183	330	163	2.34e-29	130
TCONS_00304314	ZFLNCT16498	92.473	93	3	4	413	505	400	312	1.95e-29	130
TCONS_00230634	MSTRG.22136.1	90.909	99	8	1	211	308	1411	1509	1.86e-29	132
TCONS_00455347	ZFLNCT20382	80.874	183	20	6	1	183	330	163	1.84e-29	130
TCONS_00377200	Omy100073443	83.562	146	18	6	162	305	1352	1211	1.79e-29	132
TCONS_00258998	Omy300093385	94.186	86	4	1	335	420	2244	2328	1.68e-29	130
TCONS_00109389	ZFLNCT01601	83.553	152	13	1	43	182	227	378	1.62e-29	132
TCONS_00264503	ZFLNCT17682	88.182	110	13	0	13	122	6	115	1.33e-29	132
TCONS_00156264	ZFLNCT08168	88.679	106	12	0	27	132	1399	1504	1.02e-29	130
TCONS_00360957	Omy200154688	94.253	87	5	0	99	185	2671	2585	8.88e-30	134
TCONS_00273393	ZFLNCT14333	82.143	168	14	8	40	191	7776	7943	7.43e-30	130
TCONS_00128054	ZFLNCT07556	96.296	81	3	0	1896	1976	1914	1994	7.16e-30	134
TCONS_00174403	ZFLNCT17832	86.508	126	11	4	2	127	158	277	7.09e-30	134
TCONS_00187430	ZFLNCT00215	90.385	104	7	2	1250	1353	2288	2388	4.62e-30	134
TCONS_00071005	ZFLNCT09381	85.385	130	17	1	926	1055	3355	3482	4.19e-30	134
TCONS_00321921	ZFLNCT03704	88.288	111	13	0	1115	1225	206	316	3.76e-30	134
TCONS_00386120	ZFLNCT00321	91.837	98	6	2	546	641	515	612	3.44e-30	135
TCONS_00223490	ZFLNCT04246	87.826	115	10	4	116	226	758	644	3.32e-30	132
TCONS_00045971	MSTRG.22136.1	90.909	99	8	1	210	307	1411	1509	3.23e-30	132
TCONS_00013270	ZFLNCT05466	88.991	109	9	2	187	292	423	315	3.06e-30	132
TCONS_00126439	ZFLNCT06912	87.826	115	12	1	18	130	326	440	2.92e-30	134
TCONS_00080467	ZFLNCT16535	77.011	261	43	11	198	444	9335	9592	2.68e-30	134
TCONS_00142157	ZFLNCT16535	71.822	763	126	71	3	715	8966	9689	2.61e-30	135
TCONS_00288567	ZFLNCT04246	95.402	87	1	2	1203	1287	765	680	2.45e-30	135
TCONS_00300682	ZFLNCT11201	78.571	238	26	13	1	214	155	391	2.44e-30	134
TCONS_00081110	ZFLNCT16535	77.011	261	43	11	380	626	9592	9335	2.43e-30	134
TCONS_00192818	Omy100028042	82.911	158	15	9	1	148	1863	1708	2.38e-30	132
TCONS_00218057	ZFLNCT11644	97.436	78	2	0	650	727	50	127	2.2e-30	134
TCONS_00168620	ZFLNCT08671	85.606	132	16	3	161	291	7621	7750	2.11e-30	135
TCONS_00273529	ZFLNCT02464	75.287	348	51	22	77	418	109	427	2.1e-30	134
TCONS_00388659	ZFLNCT00321	91.837	98	6	2	1446	1541	612	515	1.96e-30	135
TCONS_00383472	ZFLNCT00321	91.837	98	6	2	641	736	515	612	1.79e-30	135
TCONS_00307494	ZFLNCT16535	72.8	500	96	33	33	516	9335	9810	1.66e-30	134
TCONS_00146091	ZFLNCT16535	72.925	506	92	33	27	497	9328	9823	1.55e-30	134
TCONS_00178387	ZFLNCT10025	91.919	99	5	3	1465	1560	742	840	1.55e-30	135
TCONS_00144464	ZFLNCT16535	72.925	506	92	33	35	505	9328	9823	1.52e-30	134
TCONS_00363367	Omy300093385	95.349	86	3	1	1512	1597	2244	2328	1.41e-30	135
TCONS_00364005	Omy300093385	95.349	86	3	1	1491	1576	2244	2328	1.38e-30	135
TCONS_00032766	ZFLNCT02251	81.818	165	25	5	58	221	161	1	1.14e-30	134
TCONS_00431353	ZFLNCT16535	75.563	311	55	19	36	335	9317	9617	9.94e-31	134
TCONS_00188813	ZFLNCT00215	90.385	104	7	2	77	180	2288	2388	9.39e-31	134
TCONS_00078877	ZFLNCT04943	88.793	116	5	5	824	937	606	497	8.96e-31	135
TCONS_00091165	ZFLNCT08601	82.424	165	19	7	579	736	241	80	7.93e-31	135
TCONS_00288069	ZFLNCT13607	86.029	136	8	8	451	575	2337	2202	7.55e-31	135
TCONS_00306100	ZFLNCT14951	77.907	258	29	14	595	851	1263	1033	7.28e-31	135
TCONS_00132762	ZFLNCT16535	74.67	379	61	27	123	492	9476	9828	7.16e-31	135
TCONS_00422392	ZFLNCT17439	85.294	136	14	5	658	788	7367	7501	6.99e-31	135
TCONS_00101887	ZFLNCT08601	82.424	165	19	7	273	430	241	80	6.61e-31	135
TCONS_00005160	ZFLNCT00826	82.249	169	18	7	425	589	629	469	6.45e-31	135
TCONS_00337785	ZFLNCT15300	77.778	261	31	8	401	635	1392	1651	6.27e-31	135
TCONS_00386990	ZFLNCT00321	91.837	98	6	2	275	370	515	612	6.17e-31	135
TCONS_00179568	ZFLNCT18169	82.353	170	15	8	44	212	7377	7532	5.9e-31	134
TCONS_00168620	ZFLNCT08671	85.714	133	15	4	873	1004	7621	7750	5.85e-31	137
TCONS_00162438	ZFLNCT03774	86.614	127	12	5	185	309	45657	45780	5.67e-31	135
TCONS_00091488	ZFLNCT08601	82.424	165	19	7	354	511	241	80	5.46e-31	135
TCONS_00099448	ZFLNCT08601	82.424	165	19	7	201	358	80	241	5.28e-31	135
TCONS_00088985	ZFLNCT16535	71.068	833	170	58	34	823	9755	8951	5e-31	137
TCONS_00099739	ZFLNCT08601	82.424	165	19	7	136	293	80	241	4.71e-31	135
TCONS_00145298	ZFLNCT16535	72.531	557	104	37	35	554	9328	9872	4.71e-31	135
TCONS_00303867	ZFLNCT21120	90.385	104	10	0	767	870	223	326	4.63e-31	137
TCONS_00298775	ZFLNCT21120	90.385	104	10	0	1164	1267	326	223	4.61e-31	137
TCONS_00131331	ZFLNCT08143	86.719	128	13	4	282	407	2287	2162	3.86e-31	139
TCONS_00424949	ZFLNCT21054	85.714	133	16	2	26	157	14	144	3.77e-31	137
TCONS_00195713	ZFLNCT20753	82.022	178	14	10	245	417	1724	1560	3.46e-31	135
TCONS_00005454	ZFLNCT00826	82.249	169	18	7	9	173	629	469	2.84e-31	135
TCONS_00026345	ZFLNCT05910	93.478	92	6	0	1062	1153	3126	3217	2.75e-31	137
TCONS_00232814	ZFLNCT12078	85.315	143	11	5	2551	2688	5	142	2.62e-31	139
TCONS_00150133	ZFLNCT16535	73.224	549	80	48	57	569	9412	9929	2.54e-31	137
TCONS_00425823	ZFLNCT16049	80.328	183	35	1	57	239	4270	4089	2.44e-31	137
TCONS_00099014	ZFLNCT08601	82.424	165	19	7	78	235	241	80	2.26e-31	135
TCONS_00176589	ZFLNCT08671	85.714	133	15	4	450	581	7750	7621	2.25e-31	137
TCONS_00083477	ZFLNCT02977	77.099	262	45	12	4	258	3090	3343	2.21e-31	137
TCONS_00300722	ZFLNCT21120	90.385	104	10	0	767	870	223	326	2.06e-31	137
TCONS_00426898	ZFLNCT00726	73.624	436	81	23	78	486	1206	778	1.98e-31	137
TCONS_00108545	ZFLNCT09425	77.617	277	28	11	25	290	69	322	1.97e-31	137
TCONS_00091490	Omy200015292	77.689	251	40	13	269	513	1082	842	1.78e-31	139
TCONS_00144454	ZFLNCT16535	72.444	577	110	34	1	567	9335	9872	1.48e-31	139
TCONS_00237671	ZFLNCT12518	91.919	99	7	1	13	111	137	40	1.31e-31	137
TCONS_00144456	ZFLNCT16535	72.444	577	110	34	1	567	9335	9872	1.27e-31	139
TCONS_00144462	ZFLNCT16535	72.814	526	98	30	1	518	9335	9823	1.26e-31	137
TCONS_00180737	ZFLNCT14890	87.5	120	13	2	59	177	9171	9053	1.04e-31	137
TCONS_00450745	ZFLNCT07015	79.803	203	31	4	815	1015	5470	5276	1.01e-31	139
TCONS_00228314	ZFLNCT12078	85.315	143	11	5	158	295	5	142	9.19e-32	139
TCONS_00268175	ZFLNCT00642	93.478	92	6	0	1	92	326	235	9.09e-32	137
TCONS_00139908	ZFLNCT16535	76.048	334	45	16	250	569	9693	10005	8.63e-32	141
TCONS_00370860	ZFLNCT06293	88.596	114	13	0	551	664	2311	2198	8.61e-32	139
TCONS_00139909	ZFLNCT16535	76.048	334	45	16	58	377	9693	10005	8.27e-32	141
TCONS_00056073	ZFLNCT13101	84.892	139	17	4	169	305	4959	4823	7.66e-32	137
TCONS_00056159	ZFLNCT13101	84.892	139	17	4	56	192	4823	4959	7.59e-32	137
TCONS_00080878	ZFLNCT16535	70.971	875	180	60	1849	2678	8951	9796	7.3e-32	141
TCONS_00080879	ZFLNCT16535	70.971	875	180	60	1825	2654	8951	9796	7.25e-32	141
TCONS_00144457	ZFLNCT16535	72.444	577	110	34	1	567	9335	9872	6.79e-32	139
TCONS_00144459	ZFLNCT16535	72.444	577	110	34	1	567	9335	9872	6.67e-32	139
TCONS_00392550	ZFLNCT18195	79.907	214	26	11	669	877	3	204	6.49e-32	141
TCONS_00068394	ZFLNCT16535	73.923	418	77	21	29	434	9328	9725	6.34e-32	139
TCONS_00394429	ZFLNCT10301	90	110	6	2	137	241	1617	1726	5.58e-32	137
TCONS_00055915	ZFLNCT13101	84.892	139	17	4	74	210	4959	4823	5.41e-32	137
TCONS_00070852	ZFLNCT12926	83.333	150	24	1	1	149	40	189	5.39e-32	137
TCONS_00455669	ZFLNCT13466	72.973	518	94	36	30	528	1846	2336	5.39e-32	139
TCONS_00272568	ZFLNCT13749	95.402	87	4	0	267	353	87	1	4.87e-32	139
TCONS_00145719	ZFLNCT16535	72.444	577	110	34	2	568	9335	9872	3.8e-32	139
TCONS_00145720	ZFLNCT16535	72.444	577	110	34	2	568	9335	9872	3.8e-32	139
TCONS_00145721	ZFLNCT16535	72.444	577	110	34	2	568	9335	9872	3.8e-32	139
TCONS_00144033	ZFLNCT16535	72.444	577	110	34	2	568	9335	9872	3.8e-32	139
TCONS_00392150	ZFLNCT18195	79.907	214	26	11	1653	1861	204	3	3.72e-32	141
TCONS_00356041	ZFLNCT18169	83.436	163	13	8	189	350	7532	7383	2.76e-32	139
TCONS_00075663	ZFLNCT16535	73.923	418	77	21	8	413	9328	9725	2.66e-32	139
TCONS_00155490	ZFLNCT07738	90.179	112	6	3	912	1019	1758	1868	2.27e-32	141
TCONS_00228114	ZFLNCT06145	100	76	0	0	1126	1201	185	260	2.2e-32	141
TCONS_00250886	ZFLNCT00311	87.5	120	15	0	90	209	149	30	2.18e-32	139
TCONS_00136868	ZFLNCT16535	76.048	334	45	16	58	377	9693	10005	2.17e-32	141
TCONS_00271296	ZFLNCT14029	96.512	86	2	1	209	294	1	85	2.04e-32	141
TCONS_00259638	ZFLNCT06758	75.49	306	66	6	205	509	2902	3199	2e-32	141
TCONS_00259639	ZFLNCT06758	75.49	306	66	6	205	509	2902	3199	2e-32	141
TCONS_00345195	ZFLNCT10756	81.383	188	19	9	1	182	520	343	1.88e-32	139
TCONS_00203048	ZFLNCT06758	75.232	323	67	9	567	883	2318	2633	1.6e-32	141
TCONS_00233521	ZFLNCT12610	90.566	106	8	1	1	104	1941	1836	1.4e-32	139
TCONS_00259641	ZFLNCT06758	75.49	306	66	6	205	509	2902	3199	1.26e-32	141
TCONS_00008144	ZFLNCT18169	82.759	174	15	8	35	207	7377	7536	1.2e-32	141
TCONS_00094969	ZFLNCT16318	97.561	82	2	0	120	201	1	82	1.06e-32	141
TCONS_00390675	ZFLNCT07735	84.354	147	21	2	1691	1835	2391	2537	1.03e-32	143
TCONS_00193506	ZFLNCT07773	81.633	196	15	10	571	750	377	567	9.82e-33	143
TCONS_00133770	ZFLNCT13341	89.381	113	11	1	178	289	402	514	9.26e-33	141
TCONS_00343749	ZFLNCT10756	81.481	189	19	9	1	183	521	343	8.15e-33	141
TCONS_00093443	ZFLNCT16318	97.561	82	2	0	177	258	1	82	6e-33	141
TCONS_00088609	ZFLNCT05422	88.889	117	10	1	126	239	163	279	5.23e-33	141
TCONS_00313075	ZFLNCT16535	73.708	445	84	29	66	491	9456	9886	4.59e-33	143
TCONS_00334572	ZFLNCT20439	88.983	118	8	3	1	117	3552	3665	4.58e-33	141
TCONS_00433970	ZFLNCT12446	81.771	192	15	17	676	855	5211	5394	4.51e-33	143
TCONS_00218631	ZFLNCT11578	97.59	83	2	0	1	83	775	857	4.42e-33	143
TCONS_00426898	ZFLNCT00726	77.593	241	51	3	250	487	1206	966	4.25e-33	143
TCONS_00087245	ZFLNCT08046	90	110	10	1	32	141	2	110	4.16e-33	141
TCONS_00016881	ZFLNCT05466	81.152	191	25	11	277	462	238	422	3.89e-33	143
TCONS_00005160	ZFLNCT00826	76.385	343	35	28	3	323	1299	981	3.85e-33	143
TCONS_00450452	ZFLNCT06758	74.176	364	84	7	340	701	2339	2694	3.52e-33	143
TCONS_00239730	ZFLNCT12738	77.338	278	39	10	197	468	3645	3386	2.81e-33	143
TCONS_00418528	ZFLNCT12078	86.429	140	10	5	1246	1378	142	5	2.1e-33	145
TCONS_00168014	ZFLNCT05733	85.401	137	20	0	1	137	474	610	2.05e-33	143
TCONS_00241151	ZFLNCT13697	76.73	318	39	23	724	1022	1653	1954	2.04e-33	145
TCONS_00284407	ZFLNCT06758	75.563	311	65	7	96	405	3199	2899	2.03e-33	143
TCONS_00105749	ZFLNCT18125	95.604	91	3	1	597	687	7950	8039	1.97e-33	145
TCONS_00432076	ZFLNCT19425	93.069	101	4	3	491	591	20846	20749	1.81e-33	145
TCONS_00267019	ZFLNCT14171	93	100	6	1	73	171	11	110	1.8e-33	145
TCONS_00111375	ZFLNCT00662	88.889	117	11	1	1	115	1685	1801	1.51e-33	143
TCONS_00108437	Omy100221070	83.041	171	18	9	639	809	199	40	1.47e-33	145
TCONS_00188283	ZFLNCT14533	91.429	105	7	1	96	198	156	260	1.23e-33	143
TCONS_00389599	ZFLNCT11029	78.39	236	40	9	1	235	676	451	1.14e-33	143
TCONS_00300101	ZFLNCT14533	91.429	105	7	1	55	157	156	260	1.13e-33	143
TCONS_00291193	ZFLNCT13957	85.315	143	15	5	81	219	230	90	1.11e-33	143
TCONS_00155680	ZFLNCT01184	80.093	216	24	10	7	220	1522	1720	1.06e-33	143
TCONS_00098354	ZFLNCT04966	82.759	174	17	6	23	195	174	335	1.05e-33	143
TCONS_00199523	ZFLNCT10505	91.346	104	9	0	30	133	1	104	9.91e-34	143
TCONS_00133549	ZFLNCT07525	75.815	368	44	28	73	426	2975	2639	9.27e-34	145
TCONS_00314074	ZFLNCT16535	72.586	580	110	40	44	602	9335	9886	8.53e-34	145
TCONS_00130492	ZFLNCT15158	83.75	160	18	7	408	561	405	562	7.87e-34	145
TCONS_00432713	ZFLNCT12446	78.927	261	22	22	416	659	5211	5455	6.66e-34	147
TCONS_00205632	ZFLNCT11001	87.786	131	10	5	2839	2964	2668	2797	4.89e-34	148
TCONS_00111673	ZFLNCT06492	88	125	11	2	234	354	3562	3686	4.77e-34	145
TCONS_00431441	ZFLNCT12446	78.927	261	22	22	462	705	5455	5211	4.69e-34	147
TCONS_00081342	ZFLNCT20018	89.076	119	12	1	883	1000	64	182	4.48e-34	147
TCONS_00112476	Omy100221070	83.041	171	18	9	2	172	199	40	4.43e-34	145
TCONS_00259638	ZFLNCT06758	81.461	178	33	0	4	181	2654	2831	4.29e-34	147
TCONS_00259639	ZFLNCT06758	81.461	178	33	0	4	181	2654	2831	4.29e-34	147
TCONS_00431761	ZFLNCT12446	78.927	261	22	22	374	617	5211	5455	4.22e-34	147
TCONS_00313074	ZFLNCT16535	77.737	274	38	16	330	583	9735	10005	3.43e-34	147
TCONS_00124470	ZFLNCT15158	82.857	175	20	8	289	455	405	577	3.07e-34	148
TCONS_00311819	ZFLNCT16535	71.788	794	139	58	15	768	9069	9817	2.99e-34	147
TCONS_00311820	ZFLNCT16535	71.788	794	139	58	15	768	9069	9817	2.99e-34	147
TCONS_00174504	ZFLNCT09256	95.652	92	3	1	186	277	289	199	2.8e-34	147
TCONS_00132328	ZFLNCT15158	82.857	175	20	8	486	652	405	577	2.74e-34	148
TCONS_00132329	ZFLNCT15158	82.857	175	20	8	447	613	405	577	2.7e-34	148
TCONS_00259641	ZFLNCT06758	81.461	178	33	0	4	181	2654	2831	2.7e-34	147
TCONS_00176561	ZFLNCT09256	95.652	92	3	1	186	277	289	199	2.57e-34	147
TCONS_00271507	ZFLNCT14333	95.652	92	4	0	1400	1491	1259	1168	2.55e-34	148
TCONS_00128637	ZFLNCT15158	82.857	175	20	8	464	630	405	577	2.33e-34	148
TCONS_00317201	ZFLNCT14420	92.381	105	6	1	1	105	2189	2087	1.95e-34	148
TCONS_00032758	ZFLNCT06338	83.436	163	22	5	55	214	2175	2015	1.62e-34	147
TCONS_00336503	Omy300040396	78.992	238	33	11	196	423	408	638	1.6e-34	147
TCONS_00222068	ZFLNCT12034	89.831	118	6	6	36	152	474	586	1.57e-34	147
TCONS_00284863	ZFLNCT04517	84.337	166	10	5	197	351	6885	6725	1.53e-34	148
TCONS_00237485	ZFLNCT12039	87.5	128	16	0	4	131	25	152	1.52e-34	148
TCONS_00162571	ZFLNCT11502	78.277	267	35	18	2233	2485	19722	19465	1.35e-34	150
TCONS_00342537	ZFLNCT15093	89.565	115	12	0	38	152	1114	1228	1.22e-34	147
TCONS_00048710	MSTRG.28212.1	80.087	231	21	16	1	230	49	255	1.16e-34	148
TCONS_00291871	ZFLNCT14736	86.861	137	13	3	2	136	159	26	1.02e-34	148
TCONS_00149773	ZFLNCT20398	91.15	113	7	3	1111	1220	91	203	9.19e-35	150
TCONS_00153401	ZFLNCT20398	91.15	113	7	3	1111	1220	91	203	9.19e-35	150
TCONS_00149772	ZFLNCT20398	91.15	113	7	3	575	684	91	203	7.52e-35	150
TCONS_00067145	ZFLNCT03264	82.888	187	12	17	670	848	623	797	6.77e-35	150
TCONS_00291285	ZFLNCT14268	81.726	197	20	7	1093	1282	4250	4437	5.56e-35	150
TCONS_00174486	ZFLNCT17834	86.111	144	13	4	14	157	374	510	5.21e-35	148
TCONS_00456695	ZFLNCT17086	75.227	331	73	7	14	339	46647	46973	5.14e-35	148
TCONS_00432363	ZFLNCT15818	87.121	132	17	0	870	1001	1851	1982	3.36e-35	150
TCONS_00082142	ZFLNCT14730	86.429	140	14	3	182	320	6893	6758	3.32e-35	148
TCONS_00417361	Omy100103077	88.889	126	10	3	1849	1972	1292	1415	3.21e-35	152
TCONS_00155120	ZFLNCT07932	96.667	90	3	0	1	90	1668	1757	3.13e-35	150
TCONS_00186646	ZFLNCT09889	82.258	186	23	6	2146	2322	306	490	2.93e-35	152
TCONS_00334468	ZFLNCT16114	83.871	155	25	0	1	155	900	746	2.88e-35	148
TCONS_00022273	ZFLNCT14160	81.522	184	34	0	2963	3146	1153	1336	2.78e-35	152
TCONS_00349469	ZFLNCT06697	77.027	296	49	16	486	768	633	922	2.18e-35	152
TCONS_00334469	ZFLNCT16114	83.871	155	25	0	1	155	900	746	2.17e-35	148
TCONS_00139136	ZFLNCT07235	91.589	107	9	0	1	107	55625	55731	1.98e-35	148
TCONS_00167653	ZFLNCT08550	86.525	141	13	3	1	137	5	143	1.81e-35	150
TCONS_00027860	ZFLNCT14160	81.522	184	34	0	1740	1923	1153	1336	1.73e-35	152
TCONS_00193506	ZFLNCT07773	90.598	117	8	2	456	570	328	443	1.63e-35	152
TCONS_00146091	ZFLNCT16535	75.783	351	55	21	6	344	9673	10005	1.54e-35	150
TCONS_00380429	ZFLNCT11694	87.786	131	13	2	145	272	3655	3785	1.44e-35	150
TCONS_00194880	ZFLNCT07283	76.647	334	41	15	2	325	2302	2608	1.22e-35	150
TCONS_00395761	ZFLNCT06293	82.32	181	26	6	2	178	2133	2311	1.14e-35	152
TCONS_00359518	ZFLNCT06697	77.027	296	49	16	112	394	633	922	1.13e-35	152
TCONS_00013270	ZFLNCT05466	83.237	173	20	7	128	292	423	252	8.45e-36	150
TCONS_00381200	ZFLNCT16535	75.793	347	60	14	26	352	9663	10005	7.57e-36	154
TCONS_00372788	ZFLNCT16535	75.793	347	60	14	11	337	9663	10005	7.53e-36	154
TCONS_00222571	ZFLNCT14150	94.845	97	4	1	157	253	1130	1225	7.29e-36	150
TCONS_00372789	ZFLNCT16535	75.793	347	60	14	8	334	9663	10005	7.09e-36	154
TCONS_00397469	ZFLNCT06293	82.32	181	26	6	1	177	2133	2311	7.02e-36	152
TCONS_00318838	ZFLNCT15440	80.465	215	26	11	9	218	329	126	6.98e-36	150
TCONS_00381201	ZFLNCT16535	75.793	347	60	14	16	342	9663	10005	6.61e-36	154
TCONS_00105728	ZFLNCT01601	80.426	235	15	7	1	223	162	377	6.2e-36	150
TCONS_00057691	ZFLNCT02675	85.616	146	18	3	63	206	145	1	6.11e-36	150
TCONS_00178631	ZFLNCT11500	84.375	160	20	5	570	727	34183	34027	6.11e-36	152
TCONS_00416246	ZFLNCT06293	82.32	181	26	6	530	706	2311	2133	6e-36	152
TCONS_00212987	ZFLNCT10994	76.127	377	41	31	98	456	4493	4148	4.95e-36	152
TCONS_00239782	ZFLNCT15986	86.713	143	13	4	1330	1466	179	37	4.95e-36	154
TCONS_00193506	ZFLNCT07773	84.848	165	11	11	1737	1898	5720	5873	4.54e-36	154
TCONS_00227810	ZFLNCT05047	95.789	95	4	0	1036	1130	916	1010	3.96e-36	154
TCONS_00071250	ZFLNCT06293	82.32	181	26	6	222	398	2311	2133	3.72e-36	152
TCONS_00302176	ZFLNCT15130	84.706	170	7	8	232	384	246	413	3.11e-36	152
TCONS_00259638	ZFLNCT06758	82.123	179	32	0	3	181	3399	3577	2.56e-36	154
TCONS_00259639	ZFLNCT06758	82.123	179	32	0	3	181	3399	3577	2.56e-36	154
TCONS_00366706	ZFLNCT20252	83.929	168	20	4	875	1038	935	771	2.5e-36	154
TCONS_00022273	ZFLNCT14160	82.065	184	31	2	1347	1528	1153	1336	2.15e-36	156
TCONS_00044064	ZFLNCT05134	88.976	127	9	4	5	126	1680	1554	2.14e-36	152
TCONS_00024719	ZFLNCT14160	82.065	184	31	2	1376	1557	1153	1336	2.05e-36	156
TCONS_00023238	ZFLNCT14160	82.065	184	31	2	1347	1528	1153	1336	2.03e-36	156
TCONS_00036134	ZFLNCT15413	77.46	315	33	21	1	301	161	451	1.83e-36	154
TCONS_00259641	ZFLNCT06758	82.123	179	32	0	3	181	3399	3577	1.62e-36	154
TCONS_00446353	ZFLNCT17301	82.383	193	21	7	96	284	6894	6711	1.38e-36	156
TCONS_00026061	ZFLNCT14160	82.065	184	31	2	539	720	1153	1336	1.36e-36	156
TCONS_00027860	ZFLNCT14160	82.065	184	31	2	124	305	1153	1336	1.33e-36	156
TCONS_00266931	ZFLNCT14313	86.093	151	14	5	1686	1832	3626	3773	1.21e-36	156
TCONS_00321887	ZFLNCT14420	92.661	109	6	1	1376	1484	2087	2193	9.75e-37	156
TCONS_00451673	ZFLNCT06758	74.186	430	84	17	1	425	2727	3134	9.63e-37	154
TCONS_00240275	ZFLNCT12607	82.32	181	31	1	91	270	27	207	9.32e-37	156
TCONS_00164703	ZFLNCT11810	83.889	180	12	2	658	837	1728	1890	7.82e-37	156
TCONS_00139686	ZFLNCT10065	86.62	142	18	1	1	142	26355	26215	6.94e-37	156
TCONS_00133150	ZFLNCT08882	76.817	289	59	8	565	850	2451	2734	6.85e-37	156
TCONS_00293470	ZFLNCT02354	82.587	201	12	10	399	598	265	443	6.45e-37	156
TCONS_00172181	ZFLNCT08574	94.949	99	4	1	1	99	141	238	6.14e-37	154
TCONS_00318331	ZFLNCT18749	75.321	389	62	19	33	399	821	445	5.24e-37	156
TCONS_00258292	ZFLNCT06758	79.638	221	42	3	480	699	2743	2525	5.18e-37	156
TCONS_00258292	ZFLNCT06758	79.638	221	42	3	480	699	3489	3271	5.18e-37	156
TCONS_00191034	Omy100028042	81.643	207	21	12	505	698	1910	1708	5.12e-37	156
TCONS_00240276	ZFLNCT12607	82.32	181	31	1	29	208	27	207	4.9e-37	156
TCONS_00283478	ZFLNCT14355	87.407	135	16	1	1	134	203	337	4.89e-37	154
TCONS_00395955	ZFLNCT18227	81.643	207	19	8	25	215	73	276	4.6e-37	154
TCONS_00198903	ZFLNCT10376	86.395	147	15	2	1	142	1426	1280	3.82e-37	156
TCONS_00284863	ZFLNCT04517	84.795	171	11	4	1	161	6890	6725	2.54e-37	158
TCONS_00111636	ZFLNCT19254	77.978	277	41	17	4	277	2348	2607	2.41e-37	156
TCONS_00236290	ZFLNCT12607	82.32	181	31	1	53	232	27	207	2.34e-37	156
TCONS_00312388	ZFLNCT14872	81.132	212	27	7	785	983	319	530	1.9e-37	158
TCONS_00080322	ZFLNCT05153	95.833	96	4	0	18	113	96	1	1.84e-37	156
TCONS_00327361	ZFLNCT11003	96.809	94	3	0	227	320	608	515	1.72e-37	158
TCONS_00372788	ZFLNCT16535	75.263	380	71	22	7	372	9453	9823	1.62e-37	159
TCONS_00203048	ZFLNCT06758	76.375	309	64	6	52	359	3085	3385	1.59e-37	158
TCONS_00372789	ZFLNCT16535	75.263	380	71	22	4	369	9453	9823	1.52e-37	159
TCONS_00322165	ZFLNCT11003	96.809	94	3	0	365	458	515	608	1.51e-37	158
TCONS_00381201	ZFLNCT16535	75.263	380	71	22	12	377	9453	9823	1.42e-37	159
TCONS_00311819	ZFLNCT16535	73.261	647	88	57	18	632	9412	10005	1.38e-37	158
TCONS_00311820	ZFLNCT16535	73.261	647	88	57	18	632	9412	10005	1.38e-37	158
TCONS_00313871	ZFLNCT00889	82.234	197	24	8	437	630	631	819	1.23e-37	159
TCONS_00326019	ZFLNCT11003	96.809	94	3	0	157	250	608	515	1.09e-37	158
TCONS_00145298	ZFLNCT16535	75.824	364	58	21	1	352	9660	10005	1e-37	158
TCONS_00307494	ZFLNCT16535	74.762	420	72	26	78	484	9412	9810	9.83e-38	158
TCONS_00397034	ZFLNCT11162	95.876	97	4	0	184	280	495	399	9.62e-38	158
TCONS_00144464	ZFLNCT16535	75.824	364	58	21	1	352	9660	10005	9.04e-38	158
TCONS_00057967	ZFLNCT02383	77.622	286	48	11	463	734	2009	1726	7.37e-38	159
TCONS_00374870	ZFLNCT16535	75.505	396	62	17	4146	4520	10005	9624	7.2e-38	161
TCONS_00100145	Omy200211347	91.964	112	9	0	290	401	604	715	7e-38	158
TCONS_00378425	ZFLNCT16535	75.505	396	62	17	541	915	9624	10005	5.95e-38	161
TCONS_00378827	ZFLNCT16535	75.505	396	62	17	3265	3639	10005	9624	5.91e-38	161
TCONS_00378828	ZFLNCT16535	75.505	396	62	17	3265	3639	10005	9624	5.91e-38	161
TCONS_00374209	ZFLNCT16535	75.505	396	62	17	547	921	9624	10005	5.9e-38	161
TCONS_00326903	ZFLNCT10065	83.616	177	22	4	144	320	26379	26210	5.87e-38	159
TCONS_00374211	ZFLNCT16535	75.505	396	62	17	524	898	9624	10005	5.87e-38	161
TCONS_00372787	ZFLNCT16535	75.505	396	62	17	539	913	9624	10005	5.32e-38	161
TCONS_00381198	ZFLNCT16535	75.505	396	62	17	517	891	9624	10005	5.3e-38	161
TCONS_00378423	ZFLNCT16535	75.505	396	62	17	549	923	9624	10005	5.12e-38	161
TCONS_00378424	ZFLNCT16535	75.505	396	62	17	541	915	9624	10005	5.1e-38	161
TCONS_00374210	ZFLNCT16535	75.505	396	62	17	524	898	9624	10005	5.01e-38	161
TCONS_00155142	ZFLNCT06758	75.831	331	70	7	615	944	2318	2639	4.92e-38	159
TCONS_00382205	ZFLNCT00041	81.429	210	25	3	602	803	485	688	4.54e-38	159
TCONS_00345655	ZFLNCT10756	78.261	276	38	16	3	266	721	456	4.51e-38	158
TCONS_00381199	ZFLNCT16535	75.505	396	62	17	34	408	9624	10005	4.04e-38	161
TCONS_00119629	ZFLNCT20800	91.379	116	9	1	88	202	629	514	3.93e-38	158
TCONS_00001433	ZFLNCT15792	92.793	111	7	1	1	111	1590	1481	3.84e-38	159
TCONS_00060795	ZFLNCT20333	79.918	244	28	15	385	618	7	239	3.35e-38	159
TCONS_00155143	ZFLNCT06758	75.831	331	70	7	181	510	2318	2639	2.68e-38	159
TCONS_00086127	ZFLNCT13605	84.568	162	23	2	365	525	5035	5195	2.59e-38	159
TCONS_00349082	Omy100067530	90.4	125	7	4	352	471	249	125	2.31e-38	159
TCONS_00155628	ZFLNCT08877	89.147	129	13	1	6	133	509	637	2.09e-38	159
TCONS_00432197	ZFLNCT20126	84.444	180	10	9	9	188	1591	1752	1.99e-38	161
TCONS_00374208	ZFLNCT16535	75.505	396	62	17	777	1151	9624	10005	1.9e-38	161
TCONS_00099361	ZFLNCT02477	88.722	133	14	1	121	253	28298	28429	1.87e-38	161
TCONS_00361474	ZFLNCT06757	77.86	271	54	5	2937	3205	2659	2393	1.69e-38	163
TCONS_00139385	ZFLNCT02344	76.627	338	49	18	7	337	4632	4946	1.61e-38	159
TCONS_00069458	ZFLNCT05327	80.804	224	28	8	420	640	28972	28761	1.55e-38	161
TCONS_00158899	ZFLNCT09276	80.417	240	23	9	405	644	9696	9481	1.35e-38	161
TCONS_00378826	ZFLNCT16535	75.505	396	62	17	22	396	10005	9624	1.26e-38	161
TCONS_00380291	ZFLNCT16535	75.505	396	62	17	390	764	9624	10005	1.14e-38	161
TCONS_00124469	ZFLNCT15159	85.542	166	13	10	2	159	265	427	1.07e-38	163
TCONS_00325462	ZFLNCT17750	87.075	147	13	5	193	338	15053	15194	9.77e-39	161
TCONS_00122835	ZFLNCT15159	84.571	175	16	9	1276	1442	256	427	9.64e-39	163
TCONS_00428502	ZFLNCT06758	79.825	228	42	4	858	1084	2519	2743	8.58e-39	163
TCONS_00428502	ZFLNCT06758	79.825	228	42	4	858	1084	3265	3489	8.58e-39	163
TCONS_00427704	ZFLNCT06758	79.825	228	42	4	977	1203	2743	2519	8.12e-39	163
TCONS_00427704	ZFLNCT06758	79.825	228	42	4	977	1203	3489	3265	8.12e-39	163
TCONS_00133321	ZFLNCT15159	84.571	175	16	9	464	630	256	427	7.55e-39	163
TCONS_00304684	ZFLNCT06275	95.098	102	5	0	1	102	1159	1058	6.33e-39	161
TCONS_00374213	ZFLNCT16535	75.505	396	62	17	4	378	9624	10005	6.19e-39	161
TCONS_00204102	ZFLNCT06758	76.061	330	70	6	138	466	2318	2639	6.1e-39	163
TCONS_00283669	ZFLNCT13811	83.708	178	24	5	439	613	268	443	5.38e-39	163
TCONS_00139908	ZFLNCT16535	72.052	848	142	71	1235	2057	8912	9689	5.12e-39	165
TCONS_00139909	ZFLNCT16535	72.052	848	142	71	1043	1865	8912	9689	4.91e-39	165
TCONS_00426500	ZFLNCT06758	79.825	228	42	4	826	1052	2519	2743	4.87e-39	163
TCONS_00426500	ZFLNCT06758	79.825	228	42	4	826	1052	3265	3489	4.87e-39	163
TCONS_00427705	ZFLNCT06758	79.825	228	42	4	132	358	2743	2519	4.75e-39	163
TCONS_00427705	ZFLNCT06758	79.825	228	42	4	132	358	3489	3265	4.75e-39	163
TCONS_00205298	Omy200117117	85.714	154	21	1	115	268	985	833	4.13e-39	161
TCONS_00376552	Omy200102652	82.09	201	26	8	434	629	528	333	3.55e-39	163
TCONS_00313075	ZFLNCT16535	73.837	516	89	30	1	491	9435	9929	3.52e-39	163
TCONS_00378826	ZFLNCT16535	75	404	76	23	5	394	9804	9412	3.51e-39	163
TCONS_00381200	ZFLNCT16535	75.124	402	74	25	1	387	9433	9823	3.5e-39	165
TCONS_00203048	ZFLNCT06758	76.061	330	70	6	31	359	2318	2639	3.43e-39	163
TCONS_00231947	ZFLNCT10892	84.94	166	21	4	2840	3002	537	373	3.38e-39	165
TCONS_00141350	ZFLNCT16535	72.052	848	142	71	92	914	9689	8912	1.97e-39	165
TCONS_00424949	ZFLNCT21054	84.393	173	22	5	216	385	14	184	1.73e-39	165
TCONS_00135012	ZFLNCT16535	74.658	438	80	25	80	504	9565	9984	1.72e-39	165
TCONS_00124467	ZFLNCT15159	84.746	177	16	9	918	1086	254	427	1.51e-39	167
TCONS_00132321	ZFLNCT15159	84.746	177	16	9	208	376	254	427	1.31e-39	167
TCONS_00132322	ZFLNCT15159	84.746	177	16	9	208	376	254	427	1.31e-39	167
TCONS_00132323	ZFLNCT15159	84.746	177	16	9	208	376	254	427	1.31e-39	167
TCONS_00132324	ZFLNCT15159	84.746	177	16	9	207	375	254	427	1.31e-39	167
TCONS_00132327	ZFLNCT15159	84.746	177	16	9	199	367	254	427	1.31e-39	167
TCONS_00128634	ZFLNCT15159	84.746	177	16	9	208	376	254	427	1.29e-39	167
TCONS_00131678	ZFLNCT15159	84.746	177	16	9	205	373	254	427	1.27e-39	167
TCONS_00124468	ZFLNCT15159	84.746	177	16	9	125	293	254	427	1.27e-39	167
TCONS_00311433	ZFLNCT14819	83.158	190	21	2	63	241	6681	6870	8.69e-40	163
TCONS_00122838	ZFLNCT15159	84.746	177	16	9	207	375	254	427	8.6e-40	167
TCONS_00322040	ZFLNCT15306	78.84	293	27	21	422	713	1927	1669	7.9e-40	165
TCONS_00388249	ZFLNCT06220	81.567	217	23	4	8	210	1869	1656	7.45e-40	163
TCONS_00123321	ZFLNCT07330	82.587	201	23	5	1266	1466	2340	2152	7.38e-40	167
TCONS_00124948	ZFLNCT07330	82.587	201	23	5	1153	1353	2340	2152	7.16e-40	167
TCONS_00279617	ZFLNCT13605	78.049	328	29	24	888	1174	2719	3044	6.95e-40	167
TCONS_00418023	ZFLNCT19168	74.39	492	79	31	1512	1967	820	340	6.71e-40	167
TCONS_00162869	ZFLNCT16535	73.913	529	87	44	1	493	9487	10000	6.05e-40	165
TCONS_00290559	ZFLNCT13605	78.049	328	29	24	890	1176	2719	3044	5.26e-40	167
TCONS_00418502	ZFLNCT19168	74.39	492	79	31	235	690	340	820	5.21e-40	167
TCONS_00122267	ZFLNCT03492	87.671	146	14	2	145	286	1	146	5.08e-40	167
TCONS_00324358	ZFLNCT14420	93.043	115	6	1	1	115	2199	2087	4.95e-40	167
TCONS_00122266	ZFLNCT03492	87.671	146	14	2	145	286	1	146	4.7e-40	167
TCONS_00319612	ZFLNCT11694	88.489	139	15	1	199	336	3777	3639	4.35e-40	167
TCONS_00153832	ZFLNCT01184	78.114	297	41	14	1021	1312	1776	1499	3.97e-40	167
TCONS_00326692	ZFLNCT15306	78.84	293	27	21	32	323	1927	1669	3.56e-40	165
TCONS_00259648	ZFLNCT06758	75.401	374	77	8	443	815	2654	3013	2.6e-40	167
TCONS_00144455	ZFLNCT16535	71.714	852	165	58	133	935	9048	9872	2.12e-40	169
TCONS_00410480	Omy300096286	89.209	139	7	4	64	195	3708	3571	2.1e-40	167
TCONS_00145716	ZFLNCT16535	71.714	852	165	58	346	1148	9048	9872	2.08e-40	169
TCONS_00427881	Omy300107392	82.775	209	15	14	464	664	1461	1266	1.98e-40	167
TCONS_00349081	Omy100067530	90.152	132	8	4	306	432	249	118	1.59e-40	167
TCONS_00274893	ZFLNCT14658	84.393	173	26	1	858	1029	464	636	1.47e-40	169
TCONS_00145717	ZFLNCT16535	71.714	852	165	58	346	1148	9048	9872	1.35e-40	169
TCONS_00145718	ZFLNCT16535	71.714	852	165	58	346	1148	9048	9872	1.32e-40	169
TCONS_00160665	ZFLNCT16535	75.388	451	58	38	264	677	9565	9999	1.29e-40	169
TCONS_00160666	ZFLNCT16535	75.388	451	58	38	264	677	9565	9999	1.29e-40	169
TCONS_00160667	ZFLNCT16535	75.388	451	58	38	264	677	9565	9999	1.28e-40	169
TCONS_00160668	ZFLNCT16535	75.388	451	58	38	264	677	9565	9999	1.27e-40	169
TCONS_00231477	ZFLNCT12106	81.59	239	12	8	1	228	1557	1340	1.26e-40	169
TCONS_00445080	ZFLNCT05594	83.511	188	21	8	205	382	189	2	1.21e-40	167
TCONS_00144458	ZFLNCT16535	71.714	852	165	58	133	935	9048	9872	1.18e-40	169
TCONS_00144460	ZFLNCT16535	71.714	852	165	58	133	935	9048	9872	1.14e-40	169
TCONS_00277525	ZFLNCT14658	84.393	173	26	1	1063	1234	464	636	1.12e-40	169
TCONS_00110589	ZFLNCT09425	75.105	478	59	37	1	454	1	442	1.1e-40	169
TCONS_00228114	ZFLNCT06145	86.061	165	14	5	88	247	1	161	1.01e-40	169
TCONS_00145722	ZFLNCT16535	71.714	852	165	58	346	1148	9048	9872	9.82e-41	169
TCONS_00145723	ZFLNCT16535	71.714	852	165	58	346	1148	9048	9872	9.82e-41	169
TCONS_00164653	ZFLNCT16535	75.388	451	58	38	92	505	9565	9999	9.56e-41	169
TCONS_00438978	ZFLNCT05594	83.511	188	21	8	147	324	189	2	9.35e-41	167
TCONS_00239482	ZFLNCT04454	87.919	149	11	5	218	366	3363	3222	9.12e-41	169
TCONS_00146542	ZFLNCT16535	71.714	852	165	58	177	979	9048	9872	8.32e-41	169
TCONS_00146544	ZFLNCT16535	71.714	852	165	58	177	979	9048	9872	8.25e-41	169
TCONS_00144461	ZFLNCT16535	71.714	852	165	58	133	935	9048	9872	7.99e-41	169
TCONS_00201911	ZFLNCT10905	82.243	214	22	9	1056	1264	953	1155	7.57e-41	171
TCONS_00201911	ZFLNCT10905	82.243	214	22	9	1781	1989	953	1155	7.57e-41	171
TCONS_00202831	ZFLNCT10905	82.243	214	22	9	1055	1263	953	1155	7.57e-41	171
TCONS_00202831	ZFLNCT10905	82.243	214	22	9	1780	1988	953	1155	7.57e-41	171
TCONS_00007326	ZFLNCT10393	78.889	270	39	10	1	261	30513	30253	7.52e-41	167
TCONS_00203048	ZFLNCT06758	77.023	309	62	6	52	359	2899	3199	7.36e-41	169
TCONS_00159732	ZFLNCT16535	75.388	451	58	38	129	542	9565	9999	6.71e-41	169
TCONS_00108842	ZFLNCT11810	93.043	115	8	0	649	763	1929	1815	6.45e-41	169
TCONS_00444575	ZFLNCT06952	76.134	419	45	22	25	440	6157	6523	5.53e-41	169
TCONS_00201909	ZFLNCT10905	82.243	214	22	9	1056	1264	953	1155	5.52e-41	171
TCONS_00201909	ZFLNCT10905	82.243	214	22	9	1781	1989	953	1155	5.52e-41	171
TCONS_00201910	ZFLNCT10905	82.243	214	22	9	1056	1264	953	1155	5.52e-41	171
TCONS_00201910	ZFLNCT10905	82.243	214	22	9	1781	1989	953	1155	5.52e-41	171
TCONS_00201912	ZFLNCT10905	82.243	214	22	9	1056	1264	953	1155	5.52e-41	171
TCONS_00201912	ZFLNCT10905	82.243	214	22	9	1781	1989	953	1155	5.52e-41	171
TCONS_00228509	Omy200126964	91.803	122	9	1	499	619	159	38	5.28e-41	169
TCONS_00205944	ZFLNCT10905	82.243	214	22	9	855	1063	1155	953	4.99e-41	171
TCONS_00205944	ZFLNCT10905	82.243	214	22	9	130	338	1155	953	4.99e-41	171
TCONS_00183864	ZFLNCT12847	90.226	133	9	4	576	705	175	44	3.11e-41	171
TCONS_00183864	ZFLNCT12847	90.226	133	9	4	191	320	175	44	3.11e-41	171
TCONS_00279710	ZFLNCT03992	88.276	145	13	3	2	145	130	271	2.99e-41	171
TCONS_00259638	ZFLNCT06758	76.899	316	63	7	709	1022	2892	3199	2.55e-41	171
TCONS_00259639	ZFLNCT06758	76.899	316	63	7	709	1022	2892	3199	2.55e-41	171
TCONS_00391354	ZFLNCT17856	79.577	284	25	11	24	303	6568	6314	2.22e-41	172
TCONS_00392027	ZFLNCT17856	79.577	284	25	11	12	291	6568	6314	2.2e-41	172
TCONS_00313075	ZFLNCT16535	75.735	408	61	21	3	388	9608	9999	2.1e-41	171
TCONS_00252097	ZFLNCT11810	93.043	115	8	0	134	248	1929	1815	2.07e-41	169
TCONS_00080467	ZFLNCT16535	75.616	406	66	26	63	455	9425	9810	2.04e-41	171
TCONS_00153888	ZFLNCT11810	93.043	115	8	0	2	116	1815	1929	2.03e-41	169
TCONS_00081110	ZFLNCT16535	75.616	406	66	26	369	761	9810	9425	1.86e-41	171
TCONS_00258292	ZFLNCT06758	76.899	316	63	7	71	384	3199	2892	1.85e-41	171
TCONS_00110981	ZFLNCT07102	88.112	143	17	0	1	143	3824	3682	1.8e-41	171
TCONS_00159288	ZFLNCT20618	88.889	144	11	4	1433	1574	19276	19136	1.72e-41	172
TCONS_00152169	ZFLNCT11810	93.043	115	8	0	38	152	1815	1929	1.61e-41	169
TCONS_00260767	ZFLNCT13449	76.359	423	41	27	2	402	181	566	1.25e-41	172
TCONS_00139908	ZFLNCT16535	73.872	532	98	35	250	763	9476	9984	8.51e-42	174
TCONS_00139909	ZFLNCT16535	73.872	532	98	35	58	571	9476	9984	8.15e-42	174
TCONS_00219387	ZFLNCT11754	100	92	0	0	270	361	469	560	8.03e-42	171
TCONS_00414298	ZFLNCT18471	80.153	262	27	10	770	1029	239	1	6.66e-42	172
TCONS_00304935	ZFLNCT17490	82.71	214	17	15	806	1004	426	218	6.54e-42	172
TCONS_00306193	ZFLNCT17490	82.71	214	17	15	8	206	218	426	6.54e-42	172
TCONS_00121934	ZFLNCT16801	84.409	186	16	8	76	261	947	1119	6.44e-42	171
TCONS_00309538	ZFLNCT17490	82.71	214	17	15	8	206	218	426	5.84e-42	172
TCONS_00057169	ZFLNCT02660	81.197	234	24	13	10	231	1373	1598	5.34e-42	171
TCONS_00314261	ZFLNCT17490	82.71	214	17	15	624	822	426	218	5.33e-42	172
TCONS_00251705	ZFLNCT13140	95.37	108	5	0	691	798	266	373	5.13e-42	172
TCONS_00427704	ZFLNCT06758	77.273	308	63	4	48	355	2639	2339	3.75e-42	174
TCONS_00452762	ZFLNCT20873	97.087	103	3	0	1498	1600	414	312	2.91e-42	174
TCONS_00330893	ZFLNCT20439	88.966	145	11	3	1168	1311	3525	3665	2.67e-42	174
TCONS_00374870	ZFLNCT16535	75.177	423	79	24	4111	4518	9823	9412	2.57e-42	176
TCONS_00206433	ZFLNCT06758	77.409	301	62	4	1020	1320	2339	2633	2.39e-42	174
TCONS_00206435	ZFLNCT06758	77.409	301	62	4	930	1230	2339	2633	2.22e-42	174
TCONS_00136868	ZFLNCT16535	73.872	532	98	35	58	571	9476	9984	2.14e-42	174
TCONS_00378425	ZFLNCT16535	75.177	423	79	24	543	950	9412	9823	2.13e-42	176
TCONS_00374209	ZFLNCT16535	75.177	423	79	24	549	956	9412	9823	2.11e-42	176
TCONS_00378827	ZFLNCT16535	75.177	423	79	24	3230	3637	9823	9412	2.11e-42	176
TCONS_00378828	ZFLNCT16535	75.177	423	79	24	3230	3637	9823	9412	2.11e-42	176
TCONS_00293059	ZFLNCT07562	89.209	139	15	0	1027	1165	230	92	2.1e-42	174
TCONS_00374211	ZFLNCT16535	75.177	423	79	24	526	933	9412	9823	2.1e-42	176
TCONS_00259638	ZFLNCT06758	74.94	415	87	10	203	615	3464	3863	1.97e-42	174
TCONS_00259639	ZFLNCT06758	74.94	415	87	10	203	615	3464	3863	1.97e-42	174
TCONS_00372787	ZFLNCT16535	75.177	423	79	24	541	948	9412	9823	1.9e-42	176
TCONS_00381198	ZFLNCT16535	75.177	423	79	24	519	926	9412	9823	1.89e-42	176
TCONS_00378423	ZFLNCT16535	75.177	423	79	24	551	958	9412	9823	1.83e-42	176
TCONS_00378424	ZFLNCT16535	75.177	423	79	24	543	950	9412	9823	1.82e-42	176
TCONS_00143421	ZFLNCT08420	88.312	154	6	5	283	434	213	356	1.8e-42	174
TCONS_00143421	ZFLNCT08420	88.312	154	6	5	546	697	213	356	1.8e-42	174
TCONS_00374210	ZFLNCT16535	75.177	423	79	24	526	933	9412	9823	1.79e-42	176
TCONS_00394181	MSTRG.10043.1	90.37	135	10	3	850	983	456	324	1.77e-42	174
TCONS_00308437	ZFLNCT17490	81.818	231	21	16	66	280	201	426	1.58e-42	174
TCONS_00146686	ZFLNCT08420	88.312	154	6	5	237	388	213	356	1.45e-42	174
TCONS_00146686	ZFLNCT08420	88.312	154	6	5	500	651	213	356	1.45e-42	174
TCONS_00381199	ZFLNCT16535	75.177	423	79	24	36	443	9412	9823	1.44e-42	176
TCONS_00092321	Omy200015292	79.273	275	40	17	632	900	1084	821	1.26e-42	176
TCONS_00259641	ZFLNCT06758	74.94	415	87	10	203	615	3464	3863	1.24e-42	174
TCONS_00072579	ZFLNCT10966	81.991	211	32	2	177	386	810	605	1.18e-42	174
TCONS_00081619	ZFLNCT16535	73.638	569	101	36	110	660	9879	9342	1.17e-42	174
TCONS_00144454	ZFLNCT16535	76.455	378	58	22	1	365	9646	10005	1.13e-42	176
TCONS_00294809	Omy200102652	85.882	170	17	6	457	624	334	498	1.11e-42	174
TCONS_00258728	ZFLNCT06758	78.755	273	50	4	224	495	2318	2583	1.02e-42	176
TCONS_00144456	ZFLNCT16535	76.455	378	58	22	1	365	9646	10005	9.64e-43	176
TCONS_00259647	ZFLNCT06758	78.755	273	50	4	165	436	2318	2583	8.33e-43	176
TCONS_00248860	ZFLNCT13051	80.478	251	29	8	175	406	5	254	7.08e-43	174
TCONS_00422226	ZFLNCT08200	84.831	178	24	2	1198	1372	1790	1613	6.91e-43	176
TCONS_00374208	ZFLNCT16535	75.177	423	79	24	779	1186	9412	9823	6.79e-43	176
TCONS_00386734	ZFLNCT01821	87.578	161	8	5	2	159	4	155	6.34e-43	176
TCONS_00144457	ZFLNCT16535	76.455	378	58	22	1	365	9646	10005	5.17e-43	176
TCONS_00144459	ZFLNCT16535	76.455	378	58	22	1	365	9646	10005	5.08e-43	176
TCONS_00358866	ZFLNCT16635	95.495	111	4	1	359	468	4940	4830	4.93e-43	176
TCONS_00433970	ZFLNCT12446	79.585	289	25	24	3	273	5183	5455	4.45e-43	176
TCONS_00313074	ZFLNCT16535	72.229	839	143	60	62	866	9174	9956	4.38e-43	176
TCONS_00259648	ZFLNCT06758	78.755	273	50	4	165	436	2318	2583	4.31e-43	176
TCONS_00453051	ZFLNCT20873	97.087	103	3	0	146	248	414	312	4.14e-43	174
TCONS_00380291	ZFLNCT16535	75.177	423	79	24	392	799	9412	9823	4.07e-43	176
TCONS_00247948	ZFLNCT13051	80.478	251	29	8	5	236	5	254	3.96e-43	174
TCONS_00387283	ZFLNCT01821	87.195	164	9	5	122	282	1	155	3.86e-43	176
TCONS_00074138	ZFLNCT13697	78.193	321	40	14	1	316	9184	8889	3.66e-43	178
TCONS_00323884	ZFLNCT15365	82.273	220	25	10	2108	2325	7718	7925	3.33e-43	178
TCONS_00150990	ZFLNCT09058	90.37	135	13	0	572	706	175	309	3.18e-43	178
TCONS_00329790	ZFLNCT15284	89.333	150	5	3	1561	1710	629	491	3.11e-43	178
TCONS_00145719	ZFLNCT16535	76.455	378	58	22	2	366	9646	10005	2.9e-43	176
TCONS_00145720	ZFLNCT16535	76.455	378	58	22	2	366	9646	10005	2.9e-43	176
TCONS_00145721	ZFLNCT16535	76.455	378	58	22	2	366	9646	10005	2.9e-43	176
TCONS_00144033	ZFLNCT16535	76.455	378	58	22	2	366	9646	10005	2.89e-43	176
TCONS_00255181	ZFLNCT13051	80.392	255	30	8	156	391	5	258	2.82e-43	176
TCONS_00237671	ZFLNCT12518	89.781	137	14	0	304	440	137	1	2.77e-43	176
TCONS_00144462	ZFLNCT16535	76.455	378	58	22	1	365	9646	10005	2.67e-43	176
TCONS_00374213	ZFLNCT16535	75.177	423	79	24	6	413	9412	9823	2.21e-43	176
TCONS_00086798	ZFLNCT06758	75.243	412	82	13	12	410	2743	2339	1.71e-43	178
TCONS_00331228	ZFLNCT06758	77.451	306	63	4	894	1199	2318	2617	1.68e-43	178
TCONS_00374316	ZFLNCT12499	93.388	121	7	1	10	129	234	354	1.42e-43	178
TCONS_00306189	ZFLNCT16725	91.045	134	10	2	1596	1728	1193	1325	1.22e-43	180
TCONS_00307149	ZFLNCT16725	91.045	134	10	2	1587	1719	1193	1325	1.14e-43	180
TCONS_00176775	ZFLNCT18736	93.277	119	8	0	55	173	436	554	1.03e-43	176
TCONS_00293514	ZFLNCT20493	87.975	158	8	6	22	168	632	475	9.82e-44	176
TCONS_00405692	ZFLNCT18747	94.737	114	6	0	1	114	505	618	9.49e-44	178
TCONS_00059591	ZFLNCT05755	94.783	115	6	0	1689	1803	282	396	7.89e-44	180
TCONS_00060539	ZFLNCT05755	94.783	115	6	0	1683	1797	282	396	7.54e-44	180
TCONS_00206436	ZFLNCT06758	77.741	301	61	4	1506	1806	2339	2633	7.05e-44	180
TCONS_00316415	ZFLNCT14420	93.443	122	6	1	1	122	2206	2087	6.69e-44	180
TCONS_00204102	ZFLNCT06758	74.304	467	100	13	1	466	2752	3199	6.06e-44	180
TCONS_00400601	ZFLNCT18747	93.443	122	7	1	420	541	874	754	5.99e-44	180
TCONS_00299456	ZFLNCT08959	90.071	141	11	1	17	157	9334	9197	5.52e-44	180
TCONS_00155968	ZFLNCT08156	78.107	338	36	26	11	337	350	40	5.44e-44	180
TCONS_00080878	ZFLNCT16535	73.785	576	101	37	2011	2567	9335	9879	4.3e-44	182
TCONS_00080879	ZFLNCT16535	73.785	576	101	37	1987	2543	9335	9879	4.27e-44	182
TCONS_00014062	Omy100097647	85	180	21	6	1	177	680	856	4.25e-44	178
TCONS_00358866	ZFLNCT16635	91.538	130	11	0	509	638	4761	4632	3.81e-44	180
TCONS_00236170	ZFLNCT07074	89.116	147	14	2	2361	2505	4265	4411	3.52e-44	182
TCONS_00025462	ZFLNCT01511	78.638	323	31	21	53	363	624	328	3.41e-44	180
TCONS_00259648	ZFLNCT06758	74.825	429	92	9	439	866	3396	3809	3.33e-44	180
TCONS_00005874	ZFLNCT05822	83.654	208	19	9	2006	2211	2263	2069	3.11e-44	182
TCONS_00242578	ZFLNCT07074	89.116	147	14	2	2260	2404	4265	4411	2.86e-44	182
TCONS_00405692	ZFLNCT18747	93.443	122	7	1	141	262	754	874	2.64e-44	180
TCONS_00088985	ZFLNCT16535	73.785	576	101	37	105	661	9879	9335	2.28e-44	182
TCONS_00236642	ZFLNCT10850	97.17	106	3	0	494	599	2310	2205	2.28e-44	180
TCONS_00043808	ZFLNCT06758	77.67	309	60	5	118	425	2899	3199	2.27e-44	180
TCONS_00236643	ZFLNCT10850	97.17	106	3	0	492	597	2310	2205	2.27e-44	180
TCONS_00117382	ZFLNCT03277	78.819	288	45	11	4	279	16	299	1.93e-44	180
TCONS_00319336	ZFLNCT15322	78.098	347	32	20	19	340	6097	5770	1.8e-44	180
TCONS_00259647	ZFLNCT06758	74.828	437	92	10	1	436	2724	3143	1.79e-44	182
TCONS_00114542	ZFLNCT03277	78.819	288	45	11	2	277	16	299	1.31e-44	180
TCONS_00259638	ZFLNCT06758	75.726	379	83	6	715	1092	2339	2709	1.18e-44	182
TCONS_00259639	ZFLNCT06758	75.726	379	83	6	715	1092	2339	2709	1.18e-44	182
TCONS_00139910	ZFLNCT16535	73.204	668	116	52	67	704	9314	9948	9.87e-45	183
TCONS_00452858	ZFLNCT06758	75.25	400	89	7	462	859	2339	2730	9.71e-45	182
TCONS_00259648	ZFLNCT06758	74.828	437	92	10	1	436	2724	3143	9.27e-45	182
TCONS_00142157	ZFLNCT16535	73.204	668	116	52	119	756	9314	9948	9.21e-45	183
TCONS_00141419	ZFLNCT16535	73.204	668	116	52	47	684	9314	9948	9.01e-45	183
TCONS_00258292	ZFLNCT06758	75.726	379	83	6	1	378	2709	2339	8.55e-45	182
TCONS_00320559	ZFLNCT14670	88.816	152	10	5	1	149	590	737	8.51e-45	180
TCONS_00294012	ZFLNCT07562	86.747	166	21	1	2217	2381	230	65	7.63e-45	183
TCONS_00310526	ZFLNCT10330	91.791	134	6	5	246	376	3	134	6.74e-45	182
TCONS_00344047	ZFLNCT16494	77.91	335	46	16	1	324	3827	3510	6.28e-45	183
TCONS_00304378	ZFLNCT08958	85.946	185	9	11	85	267	2045	2214	5.9e-45	182
TCONS_00067159	ZFLNCT20161	82.222	225	26	11	28	250	5356	5568	3.84e-45	182
TCONS_00080878	ZFLNCT16535	75.217	460	78	27	243	678	9432	9879	3.32e-45	185
TCONS_00080879	ZFLNCT16535	75.217	460	78	27	219	654	9432	9879	3.3e-45	185
TCONS_00259638	ZFLNCT06758	75.648	386	84	7	709	1092	3078	3455	3.27e-45	183
TCONS_00259639	ZFLNCT06758	75.648	386	84	7	709	1092	3078	3455	3.27e-45	183
TCONS_00013270	ZFLNCT05466	81.435	237	31	9	71	295	421	186	3e-45	182
TCONS_00433285	ZFLNCT12446	84.293	191	26	3	407	595	7706	7518	2.89e-45	183
TCONS_00390314	ZFLNCT17532	85.789	190	10	3	937	1124	782	956	2.66e-45	185
TCONS_00298799	ZFLNCT16501	92.308	130	6	3	137	263	2982	2854	2.64e-45	182
TCONS_00017185	Omy200143222	87.898	157	15	4	50	204	173	19	2.59e-45	182
TCONS_00264091	ZFLNCT02958	84.466	206	11	3	151	335	7192	7397	2.5e-45	183
TCONS_00258292	ZFLNCT06758	75.648	386	84	7	1	384	3455	3078	2.38e-45	183
TCONS_00386493	ZFLNCT17532	85.789	190	10	3	395	582	782	956	2.2e-45	185
TCONS_00040790	ZFLNCT09835	78.947	285	49	8	209	493	44	317	2.1e-45	183
TCONS_00168292	ZFLNCT08574	91.729	133	10	1	384	516	107	238	2.06e-45	183
TCONS_00430430	ZFLNCT12446	84.293	191	26	3	63	251	7706	7518	1.87e-45	183
TCONS_00132180	ZFLNCT07330	91.852	135	6	3	1	133	132	263	1.55e-45	183
TCONS_00126920	ZFLNCT07039	90.278	144	8	1	288	425	1	144	1.54e-45	183
TCONS_00132181	ZFLNCT07330	91.852	135	6	3	1	133	132	263	1.47e-45	183
TCONS_00335882	ZFLNCT06375	84.536	194	22	3	439	631	1183	1369	1.44e-45	185
TCONS_00013140	ZFLNCT08352	83.92	199	27	5	79	274	6107	5911	1.32e-45	185
TCONS_00400601	ZFLNCT18747	94.215	121	7	0	72	192	874	754	1.29e-45	185
TCONS_00111636	ZFLNCT19254	87.5	160	19	1	203	361	1932	2091	1.11e-45	183
TCONS_00241409	ZFLNCT10134	76.842	380	54	16	1	353	920	548	1.08e-45	183
TCONS_00122705	ZFLNCT07039	90.278	144	8	1	1	138	144	1	9.7e-46	183
TCONS_00440932	ZFLNCT06952	88.05	159	16	2	828	983	9055	9213	8.16e-46	185
TCONS_00392469	ZFLNCT17856	75.826	484	54	25	1572	2035	6314	6754	8.11e-46	187
TCONS_00391354	ZFLNCT17856	75.826	484	54	25	1349	1812	6754	6314	7.95e-46	187
TCONS_00392027	ZFLNCT17856	75.826	484	54	25	1337	1800	6754	6314	7.87e-46	187
TCONS_00247733	ZFLNCT12980	93.701	127	3	2	769	890	127	1	7.56e-46	185
TCONS_00395401	ZFLNCT17856	75.826	484	54	25	1003	1466	6754	6314	7.44e-46	187
TCONS_00392891	ZFLNCT17856	75.826	484	54	25	1015	1478	6754	6314	7.15e-46	187
TCONS_00391557	ZFLNCT17856	75.826	484	54	25	1014	1477	6754	6314	7.15e-46	187
TCONS_00193459	ZFLNCT10388	84.737	190	23	4	670	855	80	267	7.07e-46	185
TCONS_00397160	ZFLNCT17856	75.826	484	54	25	949	1412	6754	6314	7e-46	187
TCONS_00255077	ZFLNCT12980	93.701	127	3	2	12	133	1	127	6.75e-46	185
TCONS_00123377	ZFLNCT00066	80.608	263	34	11	511	771	3209	2962	6.7e-46	187
TCONS_00375589	ZFLNCT10287	88.235	153	18	0	1	153	2159	2311	6.67e-46	183
TCONS_00148119	ZFLNCT07772	85.246	183	25	2	3	183	783	601	5.91e-46	187
TCONS_00405692	ZFLNCT18747	94.215	121	7	0	490	610	754	874	5.67e-46	185
TCONS_00441752	ZFLNCT16689	87.73	163	12	5	44	204	124	280	5.53e-46	183
TCONS_00392470	ZFLNCT17856	75.826	484	54	25	1572	2035	6314	6754	5.43e-46	187
TCONS_00144454	ZFLNCT16535	74.648	497	90	29	27	497	9456	9942	5.21e-46	187
TCONS_00314074	ZFLNCT16535	75.955	445	60	28	92	499	9565	9999	5.03e-46	185
TCONS_00307494	ZFLNCT16535	75.955	445	60	28	81	488	9565	9999	4.51e-46	185
TCONS_00144456	ZFLNCT16535	74.648	497	90	29	27	497	9456	9942	4.46e-46	187
TCONS_00122073	ZFLNCT07330	91.912	136	6	3	399	532	263	131	4.33e-46	185
TCONS_00392890	ZFLNCT17856	75.826	484	54	25	1022	1485	6754	6314	3.8e-46	187
TCONS_00309143	Omy300088517	81.369	263	20	10	1124	1374	521	276	3.59e-46	187
TCONS_00312570	Omy300088517	81.369	263	20	10	1022	1272	521	276	3.43e-46	187
TCONS_00374320	ZFLNCT19664	95.69	116	5	0	30	145	2491	2606	2.65e-46	187
TCONS_00374321	ZFLNCT19664	95.69	116	5	0	2	117	2491	2606	2.59e-46	187
TCONS_00144457	ZFLNCT16535	74.648	497	90	29	27	497	9456	9942	2.39e-46	187
TCONS_00144459	ZFLNCT16535	74.648	497	90	29	27	497	9456	9942	2.35e-46	187
TCONS_00188501	ZFLNCT09826	97.273	110	3	0	865	974	326	435	2.31e-46	187
TCONS_00402454	ZFLNCT18597	84	200	25	3	1	197	1089	1284	1.99e-46	185
TCONS_00336409	ZFLNCT05662	83.258	221	17	6	1	202	136	355	1.56e-46	185
TCONS_00443903	ZFLNCT10913	94.355	124	6	1	2184	2306	2603	2480	1.5e-46	189
TCONS_00145719	ZFLNCT16535	74.648	497	90	29	28	498	9456	9942	1.34e-46	187
TCONS_00145720	ZFLNCT16535	74.648	497	90	29	28	498	9456	9942	1.34e-46	187
TCONS_00145721	ZFLNCT16535	74.648	497	90	29	28	498	9456	9942	1.34e-46	187
TCONS_00144033	ZFLNCT16535	74.648	497	90	29	28	498	9456	9942	1.34e-46	187
TCONS_00245353	ZFLNCT10850	97.273	110	3	0	481	590	2310	2201	1.34e-46	187
TCONS_00145298	ZFLNCT16535	74.648	497	90	29	14	484	9456	9942	1.28e-46	187
TCONS_00144462	ZFLNCT16535	74.648	497	90	29	27	497	9456	9942	1.23e-46	187
TCONS_00146091	ZFLNCT16535	74.648	497	90	29	6	476	9456	9942	1.17e-46	187
TCONS_00144464	ZFLNCT16535	74.648	497	90	29	14	484	9456	9942	1.15e-46	187
TCONS_00155227	ZFLNCT08156	78.761	339	33	18	1005	1332	40	350	1.13e-46	191
TCONS_00155501	ZFLNCT08156	78.761	339	33	18	677	1004	40	350	1.07e-46	191
TCONS_00276470	ZFLNCT18650	82.96	223	22	8	178	400	1486	1692	9e-47	187
TCONS_00150133	ZFLNCT16535	74.33	522	98	30	63	569	9310	9810	6.91e-47	189
TCONS_00425823	ZFLNCT16049	77.673	318	65	4	661	976	4402	4089	6.65e-47	189
TCONS_00024085	ZFLNCT10123	81.304	230	43	0	46	275	6399	6628	6.63e-47	187
TCONS_00231419	ZFLNCT13241	82.456	228	27	9	75	294	264	42	6.41e-47	187
TCONS_00144455	ZFLNCT16535	73.591	621	113	36	283	865	9335	9942	4.53e-47	191
TCONS_00114589	ZFLNCT10669	88.024	167	13	5	464	627	486	648	4.45e-47	191
TCONS_00145716	ZFLNCT16535	73.591	621	113	36	496	1078	9335	9942	4.45e-47	191
TCONS_00157826	ZFLNCT04617	77.624	362	48	21	6	345	379	729	4.4e-47	189
TCONS_00398478	ZFLNCT18844	86.441	177	21	2	864	1037	509	685	4.15e-47	191
TCONS_00157149	ZFLNCT08156	78.761	339	33	18	392	719	40	350	4.02e-47	191
TCONS_00166598	ZFLNCT09034	81.132	265	27	14	1612	1862	1894	2149	3.92e-47	191
TCONS_00314074	ZFLNCT16535	74.397	539	92	30	89	602	9412	9929	3.89e-47	189
TCONS_00155091	ZFLNCT08009	79.599	299	34	11	67	361	697	422	3.86e-47	189
TCONS_00166597	ZFLNCT09034	81.132	265	27	14	1381	1631	1894	2149	3.43e-47	191
TCONS_00044278	ZFLNCT13191	97.321	112	2	1	397	507	6765	6654	3.18e-47	189
TCONS_00145717	ZFLNCT16535	73.591	621	113	36	496	1078	9335	9942	2.87e-47	191
TCONS_00145718	ZFLNCT16535	73.591	621	113	36	496	1078	9335	9942	2.83e-47	191
TCONS_00204102	ZFLNCT06758	74.781	456	99	10	12	466	2945	3385	2.8e-47	191
TCONS_00144458	ZFLNCT16535	73.591	621	113	36	283	865	9335	9942	2.52e-47	191
TCONS_00155968	ZFLNCT08156	78.761	339	33	18	1052	1379	350	40	2.51e-47	191
TCONS_00144460	ZFLNCT16535	73.591	621	113	36	283	865	9335	9942	2.43e-47	191
TCONS_00230935	ZFLNCT12499	87.574	169	15	3	1	168	215	378	2.38e-47	191
TCONS_00145722	ZFLNCT16535	73.591	621	113	36	496	1078	9335	9942	2.1e-47	191
TCONS_00145723	ZFLNCT16535	73.591	621	113	36	496	1078	9335	9942	2.1e-47	191
TCONS_00146542	ZFLNCT16535	73.591	621	113	36	327	909	9335	9942	1.77e-47	191
TCONS_00146544	ZFLNCT16535	73.591	621	113	36	327	909	9335	9942	1.76e-47	191
TCONS_00392469	ZFLNCT17856	77.778	387	36	19	3081	3450	6314	6667	1.74e-47	193
TCONS_00144461	ZFLNCT16535	73.591	621	113	36	283	865	9335	9942	1.71e-47	191
TCONS_00113299	ZFLNCT10669	88.024	167	13	5	553	716	486	648	1.49e-47	191
TCONS_00152503	ZFLNCT08156	78.761	339	33	18	8	335	350	40	1.44e-47	191
TCONS_00229370	ZFLNCT12106	82.47	251	14	16	1	241	1570	1340	7.54e-48	193
TCONS_00451673	ZFLNCT06758	75.581	430	82	14	1	425	2909	3320	7.34e-48	191
TCONS_00097553	ZFLNCT20398	78.616	318	46	14	1	303	835	525	6.15e-48	191
TCONS_00095628	ZFLNCT09177	90	150	13	1	1	150	11	158	5.69e-48	193
TCONS_00401507	ZFLNCT02325	81.053	285	16	13	670	927	333	60	4.59e-48	193
TCONS_00385838	ZFLNCT17801	88.961	154	17	0	94	247	163	10	4.26e-48	191
TCONS_00236024	ZFLNCT10134	76.808	401	58	18	120	494	939	548	3.8e-48	193
TCONS_00442890	ZFLNCT20336	93.284	134	3	2	555	682	658	525	3.35e-48	193
TCONS_00207970	ZFLNCT07250	93.233	133	7	2	2122	2252	33976	34108	3.15e-48	195
TCONS_00451077	ZFLNCT06758	77.846	325	62	6	317	639	2318	2634	3.13e-48	193
TCONS_00329733	ZFLNCT07888	86.096	187	19	5	1086	1268	914	1097	2.25e-48	195
TCONS_00151193	ZFLNCT01808	81.048	248	42	5	14	259	1385	1629	1.97e-48	193
TCONS_00334643	ZFLNCT07888	86.096	187	19	5	728	910	914	1097	1.74e-48	195
TCONS_00069458	ZFLNCT05327	87.209	172	20	2	246	415	29241	29070	1.52e-48	195
TCONS_00311819	ZFLNCT16535	73.364	657	121	39	134	751	8951	9592	1.05e-48	195
TCONS_00311820	ZFLNCT16535	73.364	657	121	39	134	751	8951	9592	1.05e-48	195
TCONS_00168615	ZFLNCT12908	82.251	231	34	6	2	227	15	243	1.04e-48	193
TCONS_00238212	ZFLNCT10850	97.368	114	3	0	492	605	2310	2197	8.23e-49	195
TCONS_00155143	ZFLNCT06758	74.303	502	110	11	9	510	2717	3199	7.35e-49	195
TCONS_00266931	ZFLNCT14313	82.573	241	25	12	1314	1547	3242	3472	7.11e-49	196
TCONS_00075756	Omy100099169	86.096	187	20	6	417	598	6	191	6.94e-49	196
TCONS_00214555	ZFLNCT09441	83.784	222	21	12	1212	1430	50	259	6.25e-49	196
TCONS_00111636	ZFLNCT19254	80.515	272	38	9	102	361	1865	2133	5.11e-49	195
TCONS_00001259	ZFLNCT00215	82.906	234	25	7	996	1224	2040	1817	4.73e-49	196
TCONS_00050225	ZFLNCT02393	82.7	237	26	10	1	234	531	755	4.52e-49	196
TCONS_00192032	ZFLNCT16535	72.784	801	136	59	1	748	9057	9828	3.97e-49	196
TCONS_00441191	ZFLNCT02641	79.672	305	36	14	684	982	721	1005	3.77e-49	196
TCONS_00101827	ZFLNCT09177	90.132	152	13	1	4	155	9	158	2.52e-49	196
TCONS_00060405	MSTRG.17785.1	90.196	153	13	2	113	264	673	522	2.46e-49	198
TCONS_00389108	ZFLNCT08364	79.205	327	34	19	1	316	3389	3692	2.42e-49	196
TCONS_00163302	ZFLNCT11601	74.377	562	97	31	31	557	548	1097	2.15e-49	196
TCONS_00037975	ZFLNCT03667	79.56	318	34	10	1560	1877	3110	2824	2.08e-49	198
TCONS_00284407	ZFLNCT06758	75.862	406	87	7	1	405	2734	2339	1.53e-49	196
TCONS_00079359	Omy200116266	88.623	167	15	3	4539	4702	488	653	1.44e-49	200
TCONS_00352900	ZFLNCT16032	75.96	495	58	33	428	908	16679	16232	1.34e-49	198
TCONS_00344521	ZFLNCT16399	95.238	126	5	1	1	125	202	327	1.33e-49	198
TCONS_00332388	ZFLNCT15282	78.994	338	35	16	51	387	1568	1266	1.27e-49	198
TCONS_00325757	ZFLNCT14423	83.621	232	16	9	729	952	554	337	1.19e-49	198
TCONS_00236375	ZFLNCT10134	77.179	390	57	15	633	997	939	557	1.06e-49	198
TCONS_00395325	ZFLNCT14512	81.609	261	26	8	1	257	297	539	9.32e-50	196
TCONS_00078386	ZFLNCT10643	82.114	246	30	7	521	760	535	772	8.04e-50	198
TCONS_00064932	MSTRG.17785.1	90.196	153	13	2	2	153	673	522	7.94e-50	198
TCONS_00325293	ZFLNCT14423	83.621	232	16	9	344	567	554	337	7.71e-50	198
TCONS_00244479	ZFLNCT12436	79.63	324	29	14	81	404	728	1014	6.49e-50	198
TCONS_00097022	ZFLNCT20594	95.276	127	4	2	1	126	74	199	5.9e-50	200
TCONS_00091450	ZFLNCT20594	95.238	126	4	2	1	125	75	199	5.7e-50	198
TCONS_00434304	Omy300014625	94.531	128	7	0	390	517	3281	3408	5.7e-50	198
TCONS_00400930	ZFLNCT21022	87.931	174	16	3	1	169	408	235	5.07e-50	200
TCONS_00380171	ZFLNCT09214	89.937	159	9	3	129	280	330	172	3.68e-50	198
TCONS_00035931	ZFLNCT03667	79.56	318	34	10	4	321	3110	2824	3.66e-50	198
TCONS_00259638	ZFLNCT06758	75.912	411	88	8	205	613	3088	3489	3.25e-50	200
TCONS_00259639	ZFLNCT06758	75.912	411	88	8	205	613	3088	3489	3.25e-50	200
TCONS_00162486	ZFLNCT02106	85.294	204	21	6	3062	3256	235	32	3.05e-50	202
TCONS_00443512	Omy100096255	87.5	176	17	5	2	175	1595	1423	2.71e-50	198
TCONS_00313074	ZFLNCT16535	72.547	805	153	47	85	846	8951	9730	2.6e-50	200
TCONS_00259641	ZFLNCT06758	75.912	411	88	8	205	613	3088	3489	2.05e-50	200
TCONS_00187222	ZFLNCT02477	79.012	324	46	11	805	1109	75973	75653	1.9e-50	202
TCONS_00017804	ZFLNCT08193	98.246	114	2	0	1	114	17592	17479	1.85e-50	200
TCONS_00084414	ZFLNCT06757	80.144	277	50	4	193	467	2637	2364	1.66e-50	202
TCONS_00357979	ZFLNCT11431	80.836	287	28	16	74	341	64	342	1.4e-50	200
TCONS_00186420	ZFLNCT11443	98.246	114	2	0	311	424	432	319	1.22e-50	200
TCONS_00153892	ZFLNCT08124	79.683	315	37	19	507	811	1408	1705	8.83e-51	202
TCONS_00329495	ZFLNCT15774	82.927	246	20	10	277	508	90	327	7.74e-51	202
TCONS_00244555	ZFLNCT12166	83.983	231	14	7	1	226	2465	2677	6.16e-51	200
TCONS_00310598	ZFLNCT14819	82.47	251	27	5	1737	1976	6681	6925	5.76e-51	204
TCONS_00123321	ZFLNCT07330	83.478	230	26	9	2188	2417	2340	2123	5.62e-51	204
TCONS_00244184	ZFLNCT10134	77.193	399	57	16	255	626	939	548	5.32e-51	202
TCONS_00258728	ZFLNCT06758	74.696	494	107	10	3	495	2667	3143	4.67e-51	204
TCONS_00160665	ZFLNCT16535	73.472	720	118	60	194	871	9312	10000	3.54e-51	204
TCONS_00160666	ZFLNCT16535	73.472	720	118	60	194	871	9312	10000	3.54e-51	204
TCONS_00160667	ZFLNCT16535	73.472	720	118	60	194	871	9312	10000	3.5e-51	204
TCONS_00306719	ZFLNCT14819	82.47	251	27	5	669	908	6681	6925	3.5e-51	204
TCONS_00160668	ZFLNCT16535	73.472	720	118	60	194	871	9312	10000	3.49e-51	204
TCONS_00308964	ZFLNCT14819	82.47	251	27	5	644	883	6681	6925	3.08e-51	204
TCONS_00111636	ZFLNCT19254	82.833	233	33	4	57	282	2053	2285	3.05e-51	202
TCONS_00164653	ZFLNCT16535	73.472	720	118	60	22	699	9312	10000	2.62e-51	204
TCONS_00203048	ZFLNCT06758	79.252	294	60	1	409	702	3285	3577	2.02e-51	204
TCONS_00447080	ZFLNCT20016	81.783	258	32	6	1	253	306	59	2.02e-51	202
[truncated: 1,667 more rows]
