# Supplementary material for: Genome-wide identification and characterization of tissue specific long non-coding RNAs and circular RNAs in common carp (Cyprinus carpio L.)
Source: Front Genet. 2023 Nov 28;14:1239434. doi: 10.3389/fgene.2023.1239434 (PMC10713812; doi:10.3389/fgene.2023.1239434)
Supplement: Supplementary file 8 [file Table1.XLSX]

## Sheet: Datasets
Supplementary Table 1: List of datasets used in this work for 28 tissues from different varieties of common carp
BioProject ID	SRA Sample ID	Tissue	Single/Paired	Country	INSTITUTE	Base	Varities	Treatment/condition	NGS Technology Used
PRJNA663413	SRR12640126	Spleen	Paired	China	UNIVERSITY OF ELECTRONIC SCIENCE AND TECHNOLOGY OF CHINA ZHONGSHAN INSTITUTE	8.84 G	Cyprinus carpio var. koi	Pbs	Illumina NovaSeq 6000
PRJNA663413	SRR12640127	Spleen	Paired	China	UNIVERSITY OF ELECTRONIC SCIENCE AND TECHNOLOGY OF CHINA ZHONGSHAN INSTITUTE	8.04 G	Cyprinus carpio var. koi	Pbs	Illumina NovaSeq 6000
PRJNA663413	SRR12640128	Spleen	Paired	China	UNIVERSITY OF ELECTRONIC SCIENCE AND TECHNOLOGY OF CHINA ZHONGSHAN INSTITUTE	7.67 G	Cyprinus carpio var. koi	Pbs	Illumina NovaSeq 6000
PRJNA663413	SRR12640129	Spleen	Paired	China	UNIVERSITY OF ELECTRONIC SCIENCE AND TECHNOLOGY OF CHINA ZHONGSHAN INSTITUTE	8.07 G	Cyprinus carpio var. koi	Aeromonas veronii	Illumina NovaSeq 6000
PRJNA663413	SRR12640130	Spleen	Paired	China	UNIVERSITY OF ELECTRONIC SCIENCE AND TECHNOLOGY OF CHINA ZHONGSHAN INSTITUTE	7.84 G	Cyprinus carpio var. koi	Aeromonas veronii	Illumina NovaSeq 6000
PRJNA663413	SRR12640131	Spleen	Paired	China	UNIVERSITY OF ELECTRONIC SCIENCE AND TECHNOLOGY OF CHINA ZHONGSHAN INSTITUTE	7.35 G	Cyprinus carpio var. koi	Aeromonas veronii	Illumina NovaSeq 6000
PRJNA271100	SRR1707407	Spleen	Paired	China	HEILONGJIANG RIVER FISHERIES RESEARCH INSTITUTE, C	15.35 G	Cyprinus carpio	Cold-adapted	Illumina HiSeq 2500
PRJNA296951	SRR2517934	Spleen	Paired	Netherlands	INSTITUTE OF BIOLOGY, UNIVERSITY LEIDEN	194.85 M	Cyprinus carpio		Illumina HiSeq 2500
PRJNA296951	SRR2517935	Spleen	Paired	Netherlands	INSTITUTE OF BIOLOGY, UNIVERSITY LEIDEN	237.58 M	Cyprinus carpio		Illumina HiSeq 2500
PRJNA296951	SRR2517936	Spleen	Paired	Netherlands	INSTITUTE OF BIOLOGY, UNIVERSITY LEIDEN	148.86 M	Cyprinus carpio		Illumina HiSeq 2500
PRJNA296951	SRR2517937	Spleen	Paired	Netherlands	INSTITUTE OF BIOLOGY, UNIVERSITY LEIDEN	85.48 M	Cyprinus carpio		Illumina HiSeq 2500
PRJNA296951	SRR2517938	Spleen	Paired	Netherlands	INSTITUTE OF BIOLOGY, UNIVERSITY LEIDEN	648.28 M	Cyprinus carpio		Illumina HiSeq 2500
PRJNA684670	SRR13447475	Spleen	Paired	China	CHINA ACADEMY OF FISHERY SCIENCE	5.22 G	Cyprinus carpio		HiSeq X Ten
PRJNA684670	SRR13447476	Spleen	Paired	China	CHINA ACADEMY OF FISHERY SCIENCE	4.1 G	Cyprinus carpio		HiSeq X Ten
PRJNA684670	SRR13447477	Spleen	Paired	China	CHINA ACADEMY OF FISHERY SCIENCE	4.78 G	Cyprinus carpio		HiSeq X Ten
PRJNA275036	SRR1799752	Spleen	Paired	China	COLLEGE OF ANIMAL SCIENCE AND VETERINARY MEDICINE	6.29 G	Cyprinus carpio		Illumina HiSeq 2000
PRJNA275036	SRR1799756	Spleen	Paired	China	COLLEGE OF ANIMAL SCIENCE AND VETERINARY MEDICINE	7.82 G	Cyprinus carpio		Illumina HiSeq 2000
PRJNA755192	SRR15510927	Spleen	Paired	China	UNIVERSITY OF ELECTRONIC SCIENCE AND TECHNOLOGY OF CHINA ZHONGSHAN INSTITUTE	7.48 G	Cyprinus carpio var. koi	Injected with bsa	Illumina NovaSeq 6000
PRJNA755192	SRR15510928	Spleen	Paired	China	UNIVERSITY OF ELECTRONIC SCIENCE AND TECHNOLOGY OF CHINA ZHONGSHAN INSTITUTE	6.60 G	Cyprinus carpio var. koi	Injected with bsa	Illumina NovaSeq 6000
PRJNA755192	SRR15510929	Spleen	Paired	China	UNIVERSITY OF ELECTRONIC SCIENCE AND TECHNOLOGY OF CHINA ZHONGSHAN INSTITUTE	6.98 G	Cyprinus carpio var. koi	Injected with bsa	Illumina NovaSeq 6000
PRJNA755192	SRR15510930	Spleen	Paired	China	UNIVERSITY OF ELECTRONIC SCIENCE AND TECHNOLOGY OF CHINA ZHONGSHAN INSTITUTE	7.09 G	Cyprinus carpio var. koi	Injected with hemolysin ahh1	Illumina NovaSeq 6000
PRJNA755192	SRR15510931	Spleen	Paired	China	UNIVERSITY OF ELECTRONIC SCIENCE AND TECHNOLOGY OF CHINA ZHONGSHAN INSTITUTE	7.02 G	Cyprinus carpio var. koi	Injected with hemolysin ahh2	Illumina NovaSeq 6000
PRJNA755192	SRR15510932	Spleen	Paired	China	UNIVERSITY OF ELECTRONIC SCIENCE AND TECHNOLOGY OF CHINA ZHONGSHAN INSTITUTE	7.18 G	Cyprinus carpio var. koi	Injected with hemolysin ahh3	Illumina NovaSeq 6000
PRJNA565549	SRR10120613	Spleen	Paired	Israel	FACULTY OF AGRICULTURE, HEBREW UNIVERSITY	5.15 G	Cyprinus carpio	Susceptible strain cyhv-3 infected spleen	Illumina HiSeq 2500
PRJNA565549	SRR10120614	Spleen	Paired	Israel	FACULTY OF AGRICULTURE, HEBREW UNIVERSITY	4.62 G	Cyprinus carpio	Resistant strain cyhv-3 infected spleen	Illumina HiSeq 2500
PRJNA565549	SRR10120615	Spleen	Paired	Israel	FACULTY OF AGRICULTURE, HEBREW UNIVERSITY	3.51 G	Cyprinus carpio	Resistant strain cyhv-3 infected spleen	Illumina HiSeq 2500
PRJNA565549	SRR10120616	Spleen	Paired	Israel	FACULTY OF AGRICULTURE, HEBREW UNIVERSITY	4.01 G	Cyprinus carpio	Resistant strain cyhv-3 infected spleen	Illumina HiSeq 2500
PRJNA565549	SRR10120617	Spleen	Paired	Israel	FACULTY OF AGRICULTURE, HEBREW UNIVERSITY	3.74 G	Cyprinus carpio	Susceptible strain cyhv-3 infected spleen	Illumina HiSeq 2500
PRJNA565549	SRR10120618	Spleen	Paired	Israel	FACULTY OF AGRICULTURE, HEBREW UNIVERSITY	3.80 G	Cyprinus carpio	Susceptible strain cyhv-3 infected spleen	Illumina HiSeq 2500
PRJNA565549	SRR10120619	Spleen	Paired	Israel	FACULTY OF AGRICULTURE, HEBREW UNIVERSITY	3.64 G	Cyprinus carpio	Susceptible strain cyhv-3 infected spleen	Illumina HiSeq 2500
PRJNA565549	SRR10120620	Spleen	Paired	Israel	FACULTY OF AGRICULTURE, HEBREW UNIVERSITY	3.62 G	Cyprinus carpio	Resistant strain cyhv-3 infected spleen	Illumina HiSeq 2500
PRJNA565549	SRR10120621	Spleen	Paired	Israel	FACULTY OF AGRICULTURE, HEBREW UNIVERSITY	3.90 G	Cyprinus carpio	Susceptible strain cyhv-3 infected spleen	Illumina HiSeq 2500
PRJNA565549	SRR10120622	Spleen	Paired	Israel	FACULTY OF AGRICULTURE, HEBREW UNIVERSITY	3.19 G	Cyprinus carpio	Susceptible strain cyhv-3 infected spleen	Illumina HiSeq 2500
PRJNA565549	SRR10120623	Spleen	Paired	Israel	FACULTY OF AGRICULTURE, HEBREW UNIVERSITY	3.39 G	Cyprinus carpio	Resistant strain cyhv-3 infected spleen	Illumina HiSeq 2500
PRJNA565549	SRR10120624	Spleen	Paired	Israel	FACULTY OF AGRICULTURE, HEBREW UNIVERSITY	4.63 G	Cyprinus carpio	Resistant strain cyhv-3 infected spleen	Illumina HiSeq 2500
PRJNA315069	SRR3239506	Spleen	Paired	China	CHINESE ACADEMY OF FISHERY SCIENCES	3.44 G	Cyprinus carpio	Infection with a. Hydrophila	Illumina HiSeq 2000
PRJNA315069	SRR3239507	Spleen	Paired	China	CHINESE ACADEMY OF FISHERY SCIENCES	3.65 G	Cyprinus carpio	Infection with a. Hydrophila	Illumina HiSeq 2000
PRJNA315069	SRR3239510	Spleen	Paired	China	CHINESE ACADEMY OF FISHERY SCIENCES	3.34 G	Cyprinus carpio	Infection with a. Hydrophila	Illumina HiSeq 2000
PRJNA315069	SRR3239512	Spleen	Paired	China	CHINESE ACADEMY OF FISHERY SCIENCES	3.32 G	Cyprinus carpio	Infection with a. Hydrophila	Illumina HiSeq 2000
PRJNA315069	SRR3239515	Spleen	Paired	China	CHINESE ACADEMY OF FISHERY SCIENCES	3.15 G	Cyprinus carpio	Infection with a. Hydrophila	Illumina HiSeq 2000
PRJNA315069	SRR3239516	Spleen	Paired	China	CHINESE ACADEMY OF FISHERY SCIENCES	4.06 G	Cyprinus carpio	Infection with a. Hydrophila	Illumina HiSeq 2000
PRJNA315069	SRR3239519	Spleen	Paired	China	CHINESE ACADEMY OF FISHERY SCIENCES	3.28 G	Cyprinus carpio	Infection with a. Hydrophila	Illumina HiSeq 2000
PRJNA315069	SRR3239522	Spleen	Paired	China	CHINESE ACADEMY OF FISHERY SCIENCES	4.20 G	Cyprinus carpio	Infection with a. Hydrophila	Illumina HiSeq 2000
PRJNA315069	SRR3239523	Spleen	Paired	China	CHINESE ACADEMY OF FISHERY SCIENCES	3.10 G	Cyprinus carpio	Infection with a. Hydrophila	Illumina HiSeq 2000
PRJNA315069	SRR3239525	Spleen	Paired	China	CHINESE ACADEMY OF FISHERY SCIENCES	3.60 G	Cyprinus carpio	Infection with a. Hydrophila	Illumina HiSeq 2000
PRJNA315069	SRR3239527	Spleen	Paired	China	CHINESE ACADEMY OF FISHERY SCIENCES	3.89 G	Cyprinus carpio	Infection with a. Hydrophila	Illumina HiSeq 2000
PRJNA315069	SRR3239530	Spleen	Paired	China	CHINESE ACADEMY OF FISHERY SCIENCES	4.15 G	Cyprinus carpio	Infection with a. Hydrophila	Illumina HiSeq 2000
PRJNA315069	SRR3239531	Spleen	Paired	China	CHINESE ACADEMY OF FISHERY SCIENCES	3.95 G	Cyprinus carpio	Infection with a. Hydrophila	Illumina HiSeq 2000
PRJNA315069	SRR3239535	Spleen	Paired	China	CHINESE ACADEMY OF FISHERY SCIENCES	3.35 G	Cyprinus carpio	Infection with a. Hydrophila	Illumina HiSeq 2000
PRJNA315069	SRR3239537	Spleen	Paired	China	CHINESE ACADEMY OF FISHERY SCIENCES	3.89 G	Cyprinus carpio	Infection with a. Hydrophila	Illumina HiSeq 2000
PRJNA315069	SRR3239544	Spleen	Paired	China	CHINESE ACADEMY OF FISHERY SCIENCES	6.03 G	Cyprinus carpio	Infection with a. Hydrophila	Illumina HiSeq 2000
PRJNA315069	SRR3239547	Spleen	Paired	China	CHINESE ACADEMY OF FISHERY SCIENCES	4.82 G	Cyprinus carpio	Infection with a. Hydrophila	Illumina HiSeq 2000
PRJNA315069	SRR3239549	Spleen	Paired	China	CHINESE ACADEMY OF FISHERY SCIENCES	2.97 G	Cyprinus carpio	Infection with a. Hydrophila	Illumina HiSeq 2000
PRJNA630972	SRR11728152	Embryo	Paired	China	FRESHWATER FISHERIES RESEARCH CENTRE OF CHINESE ACADEMY OF FISHERY SCIENCES	15.99 G	Cyprinus carpio	Cleavage (2 hours post-fertilization hpf)	HiSeq X Ten
PRJNA630972	SRR11728153	Embryo	Paired	China	FRESHWATER FISHERIES RESEARCH CENTRE OF CHINESE ACADEMY OF FISHERY SCIENCES	12.55 G	Cyprinus carpio	Cleavage (2 hours post-fertilization hpf)	HiSeq X Ten
PRJNA630972	SRR11728154	Embryo	Paired	China	FRESHWATER FISHERIES RESEARCH CENTRE OF CHINESE ACADEMY OF FISHERY SCIENCES	9.84 G	Cyprinus carpio	Cleavage (2 hours post-fertilization hpf)	HiSeq X Ten
PRJNA630972	SRR11728155	Embryo	Paired	China	FRESHWATER FISHERIES RESEARCH CENTRE OF CHINESE ACADEMY OF FISHERY SCIENCES	21.29 G	Cyprinus carpio	Blastocyst (6 hpf)	HiSeq X Ten
PRJNA630972	SRR11728156	Embryo	Paired	China	FRESHWATER FISHERIES RESEARCH CENTRE OF CHINESE ACADEMY OF FISHERY SCIENCES	21.29 G	Cyprinus carpio	Blastocyst (6 hpf)	HiSeq X Ten
PRJNA630972	SRR11728157	Embryo	Paired	China	FRESHWATER FISHERIES RESEARCH CENTRE OF CHINESE ACADEMY OF FISHERY SCIENCES	20.70 G	Cyprinus carpio	Blastocyst (6 hpf)	HiSeq X Ten
PRJNA630972	SRR11728158	Embryo	Paired	China	FRESHWATER FISHERIES RESEARCH CENTRE OF CHINESE ACADEMY OF FISHERY SCIENCES	17.45 G	Cyprinus carpio	Gastrulation (12 hpf)	HiSeq X Ten
PRJNA630972	SRR11728159	Embryo	Paired	China	FRESHWATER FISHERIES RESEARCH CENTRE OF CHINESE ACADEMY OF FISHERY SCIENCES	28.33 G	Cyprinus carpio	Gastrulation (12 hpf)	HiSeq X Ten
PRJNA630972	SRR11728160	Embryo	Paired	China	FRESHWATER FISHERIES RESEARCH CENTRE OF CHINESE ACADEMY OF FISHERY SCIENCES	27.53 G	Cyprinus carpio	Gastrulation (12 hpf)	HiSeq X Ten
PRJNA630972	SRR11728161	Embryo	Paired	China	FRESHWATER FISHERIES RESEARCH CENTRE OF CHINESE ACADEMY OF FISHERY SCIENCES	17.36 G	Cyprinus carpio	Organ formation (20 hpf)	HiSeq X Ten
PRJNA630972	SRR11728162	Embryo	Paired	China	FRESHWATER FISHERIES RESEARCH CENTRE OF CHINESE ACADEMY OF FISHERY SCIENCES	14.92 G	Cyprinus carpio	Organ formation (20 hpf)	HiSeq X Ten
PRJNA630972	SRR11728163	Embryo	Paired	China	FRESHWATER FISHERIES RESEARCH CENTRE OF CHINESE ACADEMY OF FISHERY SCIENCES	15.33 G	Cyprinus carpio	Organ formation (20 hpf)	HiSeq X Ten
PRJNA630972	SRR11728164	Embryo	Paired	China	FRESHWATER FISHERIES RESEARCH CENTRE OF CHINESE ACADEMY OF FISHERY SCIENCES	17.55 G	Cyprinus carpio	Hatching stage (64 hpf)	HiSeq X Ten
PRJNA630972	SRR11728165	Embryo	Paired	China	FRESHWATER FISHERIES RESEARCH CENTRE OF CHINESE ACADEMY OF FISHERY SCIENCES	19.33 G	Cyprinus carpio	Hatching stage (64 hpf)	HiSeq X Ten
PRJNA630972	SRR11728166	Embryo	Paired	China	FRESHWATER FISHERIES RESEARCH CENTRE OF CHINESE ACADEMY OF FISHERY SCIENCES	19.57 G	Cyprinus carpio	Hatching stage (64 hpf)	HiSeq X Ten
PRJNA630972	SRR11728167	Embryo	Paired	China	FRESHWATER FISHERIES RESEARCH CENTRE OF CHINESE ACADEMY OF FISHERY SCIENCES	15.05 G	Cyprinus carpio	1 dph larva	HiSeq X Ten
PRJNA630972	SRR11728168	Embryo	Paired	China	FRESHWATER FISHERIES RESEARCH CENTRE OF CHINESE ACADEMY OF FISHERY SCIENCES	16.54 G	Cyprinus carpio	1 dph larva	HiSeq X Ten
PRJNA630972	SRR11728169	Embryo	Paired	China	FRESHWATER FISHERIES RESEARCH CENTRE OF CHINESE ACADEMY OF FISHERY SCIENCES	12.81 G	Cyprinus carpio	1 dph larva	HiSeq X Ten
PRJNA296951	SRR2517958	Embryo	Paired	Netherlands	INSTITUTE OF BIOLOGY, UNIVERSITY LEIDEN	804.81 M	Cyprinus carpio		Illumina HiSeq 2500
PRJNA296951	SRR2517959	Embryo	Paired	Netherlands	INSTITUTE OF BIOLOGY, UNIVERSITY LEIDEN	796.45 M	Cyprinus carpio		Illumina HiSeq 2500
PRJNA296951	SRR2517960	Embryo	Paired	Netherlands	INSTITUTE OF BIOLOGY, UNIVERSITY LEIDEN	876.54 M	Cyprinus carpio		Illumina HiSeq 2500
PRJNA296951	SRR2517961	Embryo	Paired	Netherlands	INSTITUTE OF BIOLOGY, UNIVERSITY LEIDEN	743.09 M	Cyprinus carpio		Illumina HiSeq 2500
PRJNA202478	SRR942103	Embryo	Paired	China	CHINESE ACADEMY OF FISHERY SCIENCE	3.12 G	Cyprinus carpio var specularis		Illumina HiSeq 2000
PRJNA202478	SRR942104	Embryo	Paired	China	CHINESE ACADEMY OF FISHERY SCIENCE	2.42 G	Cyprinus carpio var specularis		Illumina HiSeq 2000
PRJNA202478	SRR942105	Embryo	Paired	China	CHINESE ACADEMY OF FISHERY SCIENCE	2.72 G	Cyprinus carpio var specularis		Illumina HiSeq 2000
PRJNA202478	SRR942106	Embryo	Paired	China	CHINESE ACADEMY OF FISHERY SCIENCE	3.06 G	Cyprinus carpio var specularis		Illumina HiSeq 2000
PRJNA202478	SRR942107	Embryo	Paired	China	CHINESE ACADEMY OF FISHERY SCIENCE	2.99 G	Cyprinus carpio var specularis		Illumina HiSeq 2000
PRJNA202478	SRR942108	Embryo	Paired	China	CHINESE ACADEMY OF FISHERY SCIENCE	3.33 G	Cyprinus carpio var specularis		Illumina HiSeq 2000
PRJNA202478	SRR942110	Embryo	Paired	China	CHINESE ACADEMY OF FISHERY SCIENCE	3.67 G	Cyprinus carpio var specularis		Illumina HiSeq 2000
PRJNA202478	SRR942111	Embryo	Paired	China	CHINESE ACADEMY OF FISHERY SCIENCE	2.04 G	Cyprinus carpio var specularis		Illumina HiSeq 2000
PRJNA202478	SRR942112	Embryo	Paired	China	CHINESE ACADEMY OF FISHERY SCIENCE	3.37 G	Cyprinus carpio var specularis		Illumina HiSeq 2000
PRJNA202478	SRR942113	Embryo	Paired	China	CHINESE ACADEMY OF FISHERY SCIENCE	2.23 G	Cyprinus carpio var specularis		Illumina HiSeq 2000
PRJNA202478	SRR942114	Embryo	Paired	China	CHINESE ACADEMY OF FISHERY SCIENCE	2.96 G	Cyprinus carpio var specularis		Illumina HiSeq 2000
PRJNA609837	SRR11217068	Brain	Paired	China	SHANGHAI OCEAN UNIVERSITY	7.58 G	Cyprinus carpio var. color	Reoxygenated	Illumina NovaSeq 6000
PRJNA609837	SRR11217069	Brain	Paired	China	SHANGHAI OCEAN UNIVERSITY	7.43 G	Cyprinus carpio var. color	Reoxygenated	Illumina NovaSeq 6000
PRJNA609837	SRR11217070	Brain	Paired	China	SHANGHAI OCEAN UNIVERSITY	8.23 G	Cyprinus carpio var. color	Reoxygenated	Illumina NovaSeq 6000
PRJNA609837	SRR11217071	Brain	Paired	China	SHANGHAI OCEAN UNIVERSITY	8.10 G	Cyprinus carpio var. color	Hypoxic	Illumina NovaSeq 6000
PRJNA609837	SRR11217072	Brain	Paired	China	SHANGHAI OCEAN UNIVERSITY	8.25 G	Cyprinus carpio var. color	Hypoxic	Illumina NovaSeq 6000
PRJNA609837	SRR11217073	Brain	Paired	China	SHANGHAI OCEAN UNIVERSITY	8.11 G	Cyprinus carpio var. color	Hypoxic	Illumina NovaSeq 6000
PRJNA609837	SRR11217074	Brain	Paired	China	SHANGHAI OCEAN UNIVERSITY	7.66 G	Cyprinus carpio var. color	Control	Illumina NovaSeq 6000
PRJNA609837	SRR11217075	Brain	Paired	China	SHANGHAI OCEAN UNIVERSITY	8.50 G	Cyprinus carpio var. color	Control	Illumina NovaSeq 6000
PRJNA609837	SRR11217076	Brain	Paired	China	SHANGHAI OCEAN UNIVERSITY	8.70 G	Cyprinus carpio var. color	Control	Illumina NovaSeq 6000
PRJNA562102	SRR10023514	Brain	Paired	China	CHINESE ACADEMY OF SCIENCES	1.93 G	Cyprinus carpio var specularis	Control	NextSeq 500
PRJNA562102	SRR10023515	Brain	Paired	China	CHINESE ACADEMY OF SCIENCES	3.13 G	Cyprinus carpio var specularis	Control	NextSeq 500
PRJNA562102	SRR10037366	Brain	Paired	China	CHINESE ACADEMY OF SCIENCES	3.49 G	Cyprinus carpio var. huanghe	Control	NextSeq 500
PRJNA562102	SRR10037367	Brain	Paired	China	CHINESE ACADEMY OF SCIENCES	2.78 G	Cyprinus carpio var. huanghe	Control	NextSeq 500
PRJNA562102	SRR10053778	Brain	Paired	China	CHINESE ACADEMY OF SCIENCES	3.36 G	Cyprinus carpio var. huanghe	Control	NextSeq 500
PRJNA562102	SRR10053779	Brain	Paired	China	CHINESE ACADEMY OF SCIENCES	2.75 G	Cyprinus carpio var. huanghe	Control	NextSeq 500
PRJNA562102	SRR10023510	Brain	Paired	China	CHINESE ACADEMY OF SCIENCES	2.18 G	Cyprinus carpio var specularis	Cold-acclimated	NextSeq 500
PRJNA562102	SRR10023511	Brain	Paired	China	CHINESE ACADEMY OF SCIENCES	2.12 G	Cyprinus carpio var specularis	Cold-acclimated	NextSeq 500
PRJNA562102	SRR10037362	Brain	Paired	China	CHINESE ACADEMY OF SCIENCES	2.53 G	Cyprinus carpio var. huanghe	Cold-acclimated	NextSeq 500
PRJNA562102	SRR10037363	Brain	Paired	China	CHINESE ACADEMY OF SCIENCES	2.31 G	Cyprinus carpio var. huanghe	Cold-acclimated	NextSeq 500
PRJNA562102	SRR10053774	Brain	Paired	China	CHINESE ACADEMY OF SCIENCES	3.75 G	Cyprinus carpio var wuyuanesis	Cold-acclimated	NextSeq 500
PRJNA562102	SRR10053775	Brain	Paired	China	CHINESE ACADEMY OF SCIENCES	2.98 G	Cyprinus carpio var wuyuanesis	Cold-acclimated	NextSeq 500
PRJNA271100	SRR1707404	Brain	Paired	China	HEILONGJIANG RIVER FISHERIES RESEARCH INSTITUTE, C	13.41 G	Cyprinus carpio	Cold-adapted	Illumina HiSeq 2500
PRJNA296951	SRR2517944	Brain	Paired	Netherlands	INSTITUTE OF BIOLOGY, UNIVERSITY LEIDEN	129.89 M	Cyprinus carpio		Illumina HiSeq 2500
PRJNA296951	SRR2517945	Brain	Paired	Netherlands	INSTITUTE OF BIOLOGY, UNIVERSITY LEIDEN	146.45 M	Cyprinus carpio		Illumina HiSeq 2500
PRJNA296951	SRR2517947	Brain	Paired	Netherlands	INSTITUTE OF BIOLOGY, UNIVERSITY LEIDEN	329.79 M	Cyprinus carpio		Illumina HiSeq 2500
PRJNA296951	SRR2517948	Brain	Paired	Netherlands	INSTITUTE OF BIOLOGY, UNIVERSITY LEIDEN	279.84 M	Cyprinus carpio		Illumina HiSeq 2500
PRJNA296951	SRR2517949	Brain	Paired	Netherlands	INSTITUTE OF BIOLOGY, UNIVERSITY LEIDEN	271.08 M	Cyprinus carpio		Illumina HiSeq 2500
PRJNA296951	SRR2517950	Brain	Paired	Netherlands	INSTITUTE OF BIOLOGY, UNIVERSITY LEIDEN	336.25 M	Cyprinus carpio		Illumina HiSeq 2500
PRJNA296951	SRR2517951	Brain	Paired	Netherlands	INSTITUTE OF BIOLOGY, UNIVERSITY LEIDEN	247.35 M	Cyprinus carpio		Illumina HiSeq 2500
PRJNA296951	SRR2517952	Brain	Paired	Netherlands	INSTITUTE OF BIOLOGY, UNIVERSITY LEIDEN	274.53 M	Cyprinus carpio		Illumina HiSeq 2500
PRJNA296951	SRR2517953	Brain	Paired	Netherlands	INSTITUTE OF BIOLOGY, UNIVERSITY LEIDEN	285.88 M	Cyprinus carpio		Illumina HiSeq 2500
PRJNA296951	SRR2517954	Brain	Paired	Netherlands	INSTITUTE OF BIOLOGY, UNIVERSITY LEIDEN	138.20 M	Cyprinus carpio		Illumina HiSeq 2500
PRJNA684670	SRR13447479	Brain	Paired	china	CHINESE ACADEMY OF FISHERY SCIENCES	5.55 G	Cyprinus carpio		HiSeq X Ten
PRJNA684670	SRR13447490	Brain	Paired	china	CHINESE ACADEMY OF FISHERY SCIENCES	4.95 G	Cyprinus carpio		HiSeq X Ten
PRJNA684670	SRR13447491	Brain	Paired	china	CHINESE ACADEMY OF FISHERY SCIENCES	7.55 G	Cyprinus carpio		HiSeq X Ten
PRJNA254191	SRR1509519	Brain	Paired	china	CHINESE ACADEMY OF FISHERY SCIENCES	1.80 G	Cyprinus carpio		Illumina HiSeq 2000
PRJNA254191	SRR1509529	Brain	Paired	china	CHINESE ACADEMY OF FISHERY SCIENCES	1.37 G	Cyprinus carpio var. singuonensis		Illumina HiSeq 2000
PRJNA609830	SRR11217009	Hepatopancreas	Paired	china	SHANGHAI OCEAN UNIVERSITY	7.85 G	Cyprinus carpio var. color	Reoxygenated	Illumina NovaSeq 6000
PRJNA609830	SRR11217010	Hepatopancreas	Paired	china	SHANGHAI OCEAN UNIVERSITY	7.53 G	Cyprinus carpio var. color	Reoxygenated	Illumina NovaSeq 6000
PRJNA609830	SRR11217011	Hepatopancreas	Paired	china	SHANGHAI OCEAN UNIVERSITY	7.23 G	Cyprinus carpio var. color	Reoxygenated	Illumina NovaSeq 6000
PRJNA609830	SRR11217012	Hepatopancreas	Paired	china	SHANGHAI OCEAN UNIVERSITY	6.62 G	Cyprinus carpio var. color	Hypoxic	Illumina NovaSeq 6000
PRJNA609830	SRR11217013	Hepatopancreas	Paired	china	SHANGHAI OCEAN UNIVERSITY	7.30 G	Cyprinus carpio var. color	Hypoxic	Illumina NovaSeq 6000
PRJNA609830	SRR11217014	Hepatopancreas	Paired	china	SHANGHAI OCEAN UNIVERSITY	7.62 G	Cyprinus carpio var. color	Hypoxic	Illumina NovaSeq 6000
PRJNA609830	SRR11217015	Hepatopancreas	Paired	china	SHANGHAI OCEAN UNIVERSITY	7.50 G	Cyprinus carpio var. color	Control	Illumina NovaSeq 6000
PRJNA609830	SRR11217016	Hepatopancreas	Paired	china	SHANGHAI OCEAN UNIVERSITY	7.65 G	Cyprinus carpio var. color	Control	Illumina NovaSeq 6000
PRJNA609830	SRR11217017	Hepatopancreas	Paired	china	SHANGHAI OCEAN UNIVERSITY	7.22 G	Cyprinus carpio var. color	Control	Illumina NovaSeq 6000
PRJNA296951	SRR2517929	Hepatopancreas	Paired	Netherlands	INSTITUTE OF BIOLOGY, UNIVERSITY LEIDEN	116.21 M	Cyprinus carpio		Illumina HiSeq 2500
PRJNA296951	SRR2517930	Hepatopancreas	Paired	Netherlands	INSTITUTE OF BIOLOGY, UNIVERSITY LEIDEN	111.59 M	Cyprinus carpio		Illumina HiSeq 2500
PRJNA296951	SRR2517931	Hepatopancreas	Paired	Netherlands	INSTITUTE OF BIOLOGY, UNIVERSITY LEIDEN	132.27 M	Cyprinus carpio		Illumina HiSeq 2500
PRJNA296951	SRR2517932	Hepatopancreas	Paired	Netherlands	INSTITUTE OF BIOLOGY, UNIVERSITY LEIDEN	119.04 M	Cyprinus carpio		Illumina HiSeq 2500
PRJNA296951	SRR2517933	Hepatopancreas	Paired	Netherlands	INSTITUTE OF BIOLOGY, UNIVERSITY LEIDEN	129.77 M	Cyprinus carpio		Illumina HiSeq 2500
PRJNA573989	SRR10188528	Larvae	Paired	china	CHINESE ACADEMY OF SCIENCES	2.42 G	Cyprinus carpio var specularis	Cold acclimation	NextSeq 500
PRJNA573989	SRR10188529	Larvae	Paired	china	CHINESE ACADEMY OF SCIENCES	2.40 G	Cyprinus carpio var specularis	Cold acclimation	NextSeq 500
PRJNA573989	SRR10188521	Larvae	Paired	china	CHINESE ACADEMY OF SCIENCES	2.06 G	Cyprinus carpio var specularis	Control	NextSeq 500
PRJNA573989	SRR10188522	Larvae	Paired	china	CHINESE ACADEMY OF SCIENCES	2.23 G	Cyprinus carpio var specularis	Control	NextSeq 500
PRJNA573989	SRR10188530	Larvae	Paired	china	CHINESE ACADEMY OF SCIENCES	1.90 G	Cyprinus carpio var specularis	Control	NextSeq 500
PRJNA573989	SRR10188531	Larvae	Paired	china	CHINESE ACADEMY OF SCIENCES	2.04 G	Cyprinus carpio var specularis	Control	NextSeq 500
PRJNA562102	SRR10023508	Heart	Paired	china	CHINESE ACADEMY OF SCIENCES	2.59 G	Cyprinus carpio var specularis	Cold-acclimated	NextSeq 500
PRJNA562102	SRR10023509	Heart	Paired	china	CHINESE ACADEMY OF SCIENCES	2.85 G	Cyprinus carpio var specularis	Cold-acclimated	NextSeq 500
PRJNA562102	SRR10037360	Heart	Paired	china	CHINESE ACADEMY OF SCIENCES	2.81 G	Cyprinus carpio var. huanghe	Cold-acclimated	NextSeq 500
PRJNA562102	SRR10037361	Heart	Paired	china	CHINESE ACADEMY OF SCIENCES	2.76 G	Cyprinus carpio var. huanghe	Cold-acclimated	NextSeq 500
PRJNA562102	SRR10053772	Heart	Paired	china	CHINESE ACADEMY OF SCIENCES	2.46 G	Cyprinus carpio var wuyuanesis	Cold-acclimated	NextSeq 500
PRJNA562102	SRR10053773	Heart	Paired	china	CHINESE ACADEMY OF SCIENCES	2.39 G	Cyprinus carpio var wuyuanesis	Cold-acclimated	NextSeq 500
PRJNA562102	SRR10023512	Heart	Paired	china	CHINESE ACADEMY OF SCIENCES	2.56 G	Cyprinus carpio var specularis	Control	NextSeq 500
PRJNA562102	SRR10023513	Heart	Paired	china	CHINESE ACADEMY OF SCIENCES	3.03 G	Cyprinus carpio var specularis	Control	NextSeq 500
PRJNA562102	SRR10037364	Heart	Paired	china	CHINESE ACADEMY OF SCIENCES	2.74 G	Cyprinus carpio var. huanghe	Control	NextSeq 500
PRJNA562102	SRR10037365	Heart	Paired	china	CHINESE ACADEMY OF SCIENCES	2.79 G	Cyprinus carpio var. huanghe	Control	NextSeq 500
PRJNA562102	SRR10053776	Heart	Paired	china	CHINESE ACADEMY OF SCIENCES	2.24 G	Cyprinus carpio var wuyuanesis	Control	NextSeq 500
PRJNA562102	SRR10053777	Heart	Paired	china	CHINESE ACADEMY OF SCIENCES	3.19 G	Cyprinus carpio var wuyuanesis	Control	NextSeq 500
PRJNA296951	SRR2517955	Heart	Paired	Netherlands	INSTITUTE OF BIOLOGY, UNIVERSITY LEIDEN	276.2M	Cyprinus carpio		Illumina HiSeq 2500
PRJNA296951	SRR2517956	Heart	Paired	Netherlands	INSTITUTE OF BIOLOGY, UNIVERSITY LEIDEN	331.1M	Cyprinus carpio		Illumina HiSeq 2500
PRJNA684670	SRR13447464	Heart	Paired	china	CHINESE ACADEMY OF FISHERY SCIENCES	4.69 G	Cyprinus carpio		HiSeq X Ten
PRJNA684670	SRR13447465	Heart	Paired	china	CHINESE ACADEMY OF FISHERY SCIENCES	5.74 G	Cyprinus carpio		HiSeq X Ten
PRJNA684670	SRR13447463	Heart	Paired	china	CHINESE ACADEMY OF FISHERY SCIENCES	4.85 G	Cyprinus carpio		HiSeq X Ten
PRJNA515924	SRR8457182	Liver	Single	china	COLLEGE OF ANIMAL SCIENCE AND TECHNOLOGY, SICHUAN AGRICULTURAL UNIVERSITY	2.97 G	Cyprinus carpio	Animal diet (ad-1)	Illumina HiSeq 4000
PRJNA515924	SRR8457183	Liver	Single	china	COLLEGE OF ANIMAL SCIENCE AND TECHNOLOGY, SICHUAN AGRICULTURAL UNIVERSITY	3.18 G	Cyprinus carpio	Animal diet (ad-2)	Illumina HiSeq 4000
PRJNA515924	SRR8457184	Liver	Single	china	COLLEGE OF ANIMAL SCIENCE AND TECHNOLOGY, SICHUAN AGRICULTURAL UNIVERSITY	3.27 G	Cyprinus carpio	Animal diet (ad-3)	Illumina HiSeq 4000
PRJNA515924	SRR8457185	Liver	Single	china	COLLEGE OF ANIMAL SCIENCE AND TECHNOLOGY, SICHUAN AGRICULTURAL UNIVERSITY	3.25 G	Cyprinus carpio	Plant diet (pd-1)	Illumina HiSeq 4000
PRJNA515924	SRR8457186	Liver	Single	china	COLLEGE OF ANIMAL SCIENCE AND TECHNOLOGY, SICHUAN AGRICULTURAL UNIVERSITY	3.16 G	Cyprinus carpio	Plant diet (pd-2)	Illumina HiSeq 4000
PRJNA515924	SRR8457187	Liver	Single	china	COLLEGE OF ANIMAL SCIENCE AND TECHNOLOGY, SICHUAN AGRICULTURAL UNIVERSITY	3.02 G	Cyprinus carpio	Plant diet (pd-3)	Illumina HiSeq 4000
PRJNA515924	SRR8457188	Liver	Single	china	COLLEGE OF ANIMAL SCIENCE AND TECHNOLOGY, SICHUAN AGRICULTURAL UNIVERSITY	3.33 G	Cyprinus carpio	Mixed diet (md-1)	Illumina HiSeq 4000
PRJNA515924	SRR8457189	Liver	Single	china	COLLEGE OF ANIMAL SCIENCE AND TECHNOLOGY, SICHUAN AGRICULTURAL UNIVERSITY	3.33 G	Cyprinus carpio	Mixed diet (md-2)	Illumina HiSeq 4000
PRJNA515924	SRR8457190	Liver	Single	china	COLLEGE OF ANIMAL SCIENCE AND TECHNOLOGY, SICHUAN AGRICULTURAL UNIVERSITY	3.13 G	Cyprinus carpio	Mixed diet (md-3)	Illumina HiSeq 4000
PRJNA337990	SRR4030929	Liver	Paired	china	INSTITUTE OF HYDROBIOLOGY, CHINESE ACADEMY OF SCIENCES	2.37 G	Cyprinus carpio var. huanghe	Growth hormone trangenic fish	Illumina HiSeq 2000
PRJNA337990	SRR4030937	Liver	Paired	china	INSTITUTE OF HYDROBIOLOGY, CHINESE ACADEMY OF SCIENCES	2.49 G	Cyprinus carpio var. huanghe	Growth hormone trangenic fish	Illumina HiSeq 2000
PRJNA337990	SRR4030930	Liver	Paired	china	INSTITUTE OF HYDROBIOLOGY, CHINESE ACADEMY OF SCIENCES	2.30 G	Cyprinus carpio var. huanghe	Wild type fish	Illumina HiSeq 2000
PRJNA337990	SRR4030938	Liver	Paired	china	INSTITUTE OF HYDROBIOLOGY, CHINESE ACADEMY OF SCIENCES	2.39 G	Cyprinus carpio var. huanghe	Wild type fish	Illumina HiSeq 2000
PRJNA295340	SRR2357568	Liver	Single	china	FRESHWATER FISHERIES RESEARCH CENTER, CHINESE ACADEMY OF FISHERY SCIENCES	3.75 G	Cyprinus carpio	Injection with saline	Illumina HiSeq 4000
PRJNA295340	SRR2357588	Liver	Single	china	FRESHWATER FISHERIES RESEARCH CENTER, CHINESE ACADEMY OF FISHERY SCIENCES	3.75 G	Cyprinus carpio	Injection with saline	Illumina HiSeq 4000
PRJNA295340	SRR2357589	Liver	Single	china	FRESHWATER FISHERIES RESEARCH CENTER, CHINESE ACADEMY OF FISHERY SCIENCES	3.19 G	Cyprinus carpio	Injection with growth hormone	Illumina HiSeq 4000
PRJNA295340	SRR2357620	Liver	Single	china	FRESHWATER FISHERIES RESEARCH CENTER, CHINESE ACADEMY OF FISHERY SCIENCES	3.19 G	Cyprinus carpio	Injection with growth hormone	Illumina HiSeq 4000
PRJNA295340	SRR2357621	Liver	Single	china	FRESHWATER FISHERIES RESEARCH CENTER, CHINESE ACADEMY OF FISHERY SCIENCES	3.47 G	Cyprinus carpio	Injection with insulin	Illumina HiSeq 4000
PRJNA295340	SRR2357622	Liver	Single	china	FRESHWATER FISHERIES RESEARCH CENTER, CHINESE ACADEMY OF FISHERY SCIENCES	3.47 G	Cyprinus carpio	Injection with insulin	Illumina HiSeq 4000
PRJNA295340	SRR2357623	Liver	Single	china	FRESHWATER FISHERIES RESEARCH CENTER, CHINESE ACADEMY OF FISHERY SCIENCES	5.55 G	Cyprinus carpio	Injection with glucose	Illumina HiSeq 4000
PRJNA295340	SRR2357650	Liver	Single	china	FRESHWATER FISHERIES RESEARCH CENTER, CHINESE ACADEMY OF FISHERY SCIENCES	5.55 G	Cyprinus carpio	Injection with glucose	Illumina HiSeq 4000
PRJNA257337	SRR1535031	Liver	Paired	china	HUNAN NORMAL UNIVERSITY (HUNNU)	12.9G	Cyprinus carpio		Illumina HiSeq 2000
PRJNA684670	SRR13447482	Liver	Paired	china	CHINESE ACADEMY OF FISHERY SCIENCES	5.43 G	Cyprinus carpio		HiSeq X Ten
PRJNA684670	SRR13447483	Liver	Paired	china	CHINESE ACADEMY OF FISHERY SCIENCES	6.17 G	Cyprinus carpio		HiSeq X Ten
PRJNA684670	SRR13447484	Liver	Paired	china	CHINESE ACADEMY OF FISHERY SCIENCES	5.43 G	Cyprinus carpio		HiSeq X Ten
PRJNA512071	SRR8379683	Muscle	Paired	china	CHINESE ACADEMY OF FISHERY SCIENCES	6.72 G	Cyprinus carpio var wuyuanesis	Hypoxia	Illumina HiSeq 2000
PRJNA512071	SRR8379684	Muscle	Paired	china	CHINESE ACADEMY OF FISHERY SCIENCES	7.16 G	Cyprinus carpio var wuyuanesis	Hypoxia	Illumina HiSeq 2000
PRJNA512071	SRR8379685	Muscle	Paired	china	CHINESE ACADEMY OF FISHERY SCIENCES	6.77 G	Cyprinus carpio var wuyuanesis	Hypoxia	Illumina HiSeq 2000
PRJNA512071	SRR8379686	Muscle	Paired	china	CHINESE ACADEMY OF FISHERY SCIENCES	6.78 G	Cyprinus carpio var wuyuanesis	Hypoxia	Illumina HiSeq 2000
PRJNA512071	SRR8379687	Muscle	Paired	china	CHINESE ACADEMY OF FISHERY SCIENCES	6.20 G	Cyprinus carpio var wuyuanesis	Hypoxia	Illumina HiSeq 2000
PRJNA512071	SRR8379688	Muscle	Paired	china	CHINESE ACADEMY OF FISHERY SCIENCES	6.62 G	Cyprinus carpio var wuyuanesis	Control	Illumina HiSeq 2000
PRJNA512071	SRR8379689	Muscle	Paired	china	CHINESE ACADEMY OF FISHERY SCIENCES	6.96 G	Cyprinus carpio var wuyuanesis	Control	Illumina HiSeq 2000
PRJNA512071	SRR8379690	Muscle	Paired	china	CHINESE ACADEMY OF FISHERY SCIENCES	6.70 G	Cyprinus carpio var wuyuanesis	Control	Illumina HiSeq 2000
PRJNA512071	SRR8379691	Muscle	Paired	china	CHINESE ACADEMY OF FISHERY SCIENCES	6.51 G	Cyprinus carpio var wuyuanesis	Control	Illumina HiSeq 2000
PRJNA684670	SRR13447472	Muscle	Paired	china	CHINESE ACADEMY OF FISHERY SCIENCES	4.00 G	Cyprinus carpio		HiSeq X Ten
PRJNA684670	SRR13447473	Muscle	Paired	china	CHINESE ACADEMY OF FISHERY SCIENCES	4.65 G	Cyprinus carpio		HiSeq X Ten
PRJNA684670	SRR13447474	Muscle	Paired	china	CHINESE ACADEMY OF FISHERY SCIENCES	5.97 G	Cyprinus carpio		HiSeq X Ten
PRJNA329455	SRR3929736	Muscle	Paired	china	JIANGSU PROVINCE HOSPITAL	6.11 G	Cyprinus carpio	Ffrc strain common carp fast growth muscle rna-seq library	Illumina HiSeq 2500
PRJNA329455	SRR3929737	Muscle	Paired	china	JIANGSU PROVINCE HOSPITAL	6.19 G	Cyprinus carpio	Ffrc strain common carp medium growth muscle rna-seq library	Illumina HiSeq 2500
PRJNA329455	SRR3929738	Muscle	Paired	china	JIANGSU PROVINCE HOSPITAL	6.44 G	Cyprinus carpio	Ffrc strain common carp slow growth muscle rna-seq library	Illumina HiSeq 2500
PRJNA296951	SRR2517884	Muscle	Paired	Netherlands	INSTITUTE OF BIOLOGY, UNIVERSITY LEIDEN	335.95 M	Cyprinus carpio		Illumina HiSeq 2500
PRJNA296951	SRR2517885	Muscle	Paired	Netherlands	INSTITUTE OF BIOLOGY, UNIVERSITY LEIDEN	2.03 G	Cyprinus carpio		Illumina HiSeq 2500
PRJNA296951	SRR2517886	Muscle	Paired	Netherlands	INSTITUTE OF BIOLOGY, UNIVERSITY LEIDEN	366.48 M	Cyprinus carpio		Illumina HiSeq 2500
PRJNA296951	SRR2517887	Muscle	Paired	Netherlands	INSTITUTE OF BIOLOGY, UNIVERSITY LEIDEN	779.70 M	Cyprinus carpio		Illumina HiSeq 2500
PRJNA296951	SRR2517888	Muscle	Paired	Netherlands	INSTITUTE OF BIOLOGY, UNIVERSITY LEIDEN	437.91 M	Cyprinus carpio		Illumina HiSeq 2500
PRJNA296951	SRR2517890	Muscle	Paired	Netherlands	INSTITUTE OF BIOLOGY, UNIVERSITY LEIDEN	438.10 M	Cyprinus carpio		Illumina HiSeq 2500
PRJNA296951	SRR2517891	Muscle	Paired	Netherlands	INSTITUTE OF BIOLOGY, UNIVERSITY LEIDEN	262.70 M	Cyprinus carpio		Illumina HiSeq 2500
PRJNA296951	SRR2517892	Muscle	Paired	Netherlands	INSTITUTE OF BIOLOGY, UNIVERSITY LEIDEN	390.34 M	Cyprinus carpio		Illumina HiSeq 2500
PRJNA296951	SRR2517893	Muscle	Paired	Netherlands	INSTITUTE OF BIOLOGY, UNIVERSITY LEIDEN	369.73 M	Cyprinus carpio		Illumina HiSeq 2500
PRJNA271100	SRR1707354	Muscle	Paired	china	HEILONGJIANG RIVER FISHERIES RESEARCH INSTITUTE, C	14.4G	Cyprinus carpio	Cold-adapted	Illumina HiSeq 2500
PRJNA254191	SRR1509528	Muscle	Paired	china	CHINESE ACADEMY OF FISHERY SCIENCES	1.82 G	Cyprinus carpio		Illumina HiSeq 2000
PRJNA254191	SRR1509534	Muscle	Paired	china	CHINESE ACADEMY OF FISHERY SCIENCES	2.53 G	Cyprinus carpio var. singuonensis		Illumina HiSeq 2000
PRJNA757143	SRR15571376	Muscle	Paired	china	SOUTHWEST UNIVERSITY	9.10 G	Cyprinus carpio		Illumina NovaSeq 6000
PRJNA757143	SRR15571377	Muscle	Paired	china	SOUTHWEST UNIVERSITY	7.92 G	Cyprinus carpio		Illumina NovaSeq 6000
PRJNA757143	SRR15571378	Muscle	Paired	china	SOUTHWEST UNIVERSITY	7.29 G	Cyprinus carpio		Illumina NovaSeq 6000
PRJNA757143	SRR15571379	Muscle	Paired	china	SOUTHWEST UNIVERSITY	8.32 G	Cyprinus carpio		Illumina NovaSeq 6000
PRJNA757143	SRR15571380	Muscle	Paired	china	SOUTHWEST UNIVERSITY	8.90 G	Cyprinus carpio		Illumina NovaSeq 6000
PRJNA757143	SRR15571381	Muscle	Paired	china	SOUTHWEST UNIVERSITY	8.80 G	Cyprinus carpio		Illumina NovaSeq 6000
PRJNA383604	SRR5601348	Gut	Paired	USA	WAYNE STATE UNIVERSITY	7.56 G	Cyprinus carpio		Illumina HiSeq 2000
PRJNA383604	SRR5601354	Gut	Paired	USA	WAYNE STATE UNIVERSITY	6.88 G	Cyprinus carpio		Illumina HiSeq 2000
PRJNA383604	SRR5601355	Gut	Paired	USA	WAYNE STATE UNIVERSITY	7.47 G	Cyprinus carpio		Illumina HiSeq 2000
PRJNA296951	SRR2517942	Gut	Paired	Netherlands	INSTITUTE OF BIOLOGY, UNIVERSITY LEIDEN	136.3M	Cyprinus carpio		Illumina HiSeq 2500
PRJNA498454	SRR8110190	Kidney	Single	Netherlands	WAGENINGEN UNIVERSITY & RESEARCH	687.48 M	Cyprinus carpio	Stimulated with 25ug/ml macrogard (part1)	Illumina HiSeq 2500
PRJNA498454	SRR8110191	Kidney	Single	Netherlands	WAGENINGEN UNIVERSITY & RESEARCH	673.18 M	Cyprinus carpio	Stimulated with 25ug/ml macrogard (part2)	Illumina HiSeq 2500
PRJNA498454	SRR8110192	Kidney	Single	Netherlands	WAGENINGEN UNIVERSITY & RESEARCH	946.42 M	Cyprinus carpio	Unstimulated (part1)	Illumina HiSeq 2500
PRJNA498454	SRR8110193	Kidney	Single	Netherlands	WAGENINGEN UNIVERSITY & RESEARCH	926.32 M	Cyprinus carpio	Unstimulated (part2)	Illumina HiSeq 2500
PRJNA498454	SRR8110194	Kidney	Single	Netherlands	WAGENINGEN UNIVERSITY & RESEARCH	909.43 M	Cyprinus carpio	Stimulated with 25ug/ml macrogard (part1)	Illumina HiSeq 2500
PRJNA498454	SRR8110195	Kidney	Single	Netherlands	WAGENINGEN UNIVERSITY & RESEARCH	890.67 M	Cyprinus carpio	Stimulated with 25ug/ml macrogard (part2)	Illumina HiSeq 2500
PRJNA498454	SRR8110196	Kidney	Single	Netherlands	WAGENINGEN UNIVERSITY & RESEARCH	822.01 M	Cyprinus carpio	Unstimulated (part1)	Illumina HiSeq 2500
PRJNA498454	SRR8110197	Kidney	Single	Netherlands	WAGENINGEN UNIVERSITY & RESEARCH	806.48 M	Cyprinus carpio	Unstimulated (part2)	Illumina HiSeq 2500
PRJNA498454	SRR8110198	Kidney	Single	Netherlands	WAGENINGEN UNIVERSITY & RESEARCH	695.74 M	Cyprinus carpio	Unstimulated	Illumina HiSeq 2500
PRJNA498454	SRR8110199	Kidney	Single	Netherlands	WAGENINGEN UNIVERSITY & RESEARCH	731.88 M	Cyprinus carpio	Stimulated with 25ug/ml macrogard	Illumina HiSeq 2500
PRJNA498454	SRR8110200	Kidney	Single	Netherlands	WAGENINGEN UNIVERSITY & RESEARCH	1.67 G	Cyprinus carpio	Stimulated with 25ug/ml curdlan	Illumina HiSeq 2500
PRJNA498454	SRR8110201	Kidney	Single	Netherlands	WAGENINGEN UNIVERSITY & RESEARCH	708.77 M	Cyprinus carpio	Stimulated with 25ug/ml curdlan	Illumina HiSeq 2500
PRJNA498454	SRR8110202	Kidney	Single	Netherlands	WAGENINGEN UNIVERSITY & RESEARCH	1.81 G	Cyprinus carpio	Unstimulated	Illumina HiSeq 2500
PRJNA498454	SRR8110203	Kidney	Single	Netherlands	WAGENINGEN UNIVERSITY & RESEARCH	580.23 M	Cyprinus carpio	Stimulated with 25ug/ml curdlan	Illumina HiSeq 2500
PRJNA498454	SRR8110204	Kidney	Single	Netherlands	WAGENINGEN UNIVERSITY & RESEARCH	483.56 M	Cyprinus carpio	Unstimulated	Illumina HiSeq 2500
PRJNA254191	SRR1509527	Kidney	Paired	china	CHINESE ACADEMY OF FISHERY SCIENCES	1.5G	Cyprinus carpio		Illumina HiSeq 2000
PRJNA254191	SRR1509533	Kidney	Paired	china	CHINESE ACADEMY OF FISHERY SCIENCES	1.65 G	Cyprinus carpio var. singuonensis		Illumina HiSeq 2000
PRJNA638243	SRR11993455	Kidney	Paired	India	ICAR-NBFGR	5.93 G	Cyprinus carpio	Infected 3 day after initiating experiment	Illumina HiSeq 2500
PRJNA638243	SRR11993456	Kidney	Paired	India	ICAR-NBFGR	6.46 G	Cyprinus carpio	Control 3 day after initiating experiment	Illumina HiSeq 2500
PRJNA638243	SRR11993457	Kidney	Paired	India	ICAR-NBFGR	5.84 G	Cyprinus carpio	Control 3 day after initiating experiment	Illumina HiSeq 2500
PRJNA638243	SRR11993458	Kidney	Paired	India	ICAR-NBFGR	6.63 G	Cyprinus carpio	Control 3 day after initiating experiment	Illumina HiSeq 2500
PRJNA638243	SRR11993459	Kidney	Paired	India	ICAR-NBFGR	5.54 G	Cyprinus carpio	Infected 1 day after initiating experiment	Illumina HiSeq 2500
PRJNA638243	SRR11993460	Kidney	Paired	India	ICAR-NBFGR	5.90 G	Cyprinus carpio	Infected 1 day after initiating experiment	Illumina HiSeq 2500
PRJNA638243	SRR11993461	Kidney	Paired	India	ICAR-NBFGR	7.58 G	Cyprinus carpio	Infected 1 day after initiating experiment	Illumina HiSeq 2500
PRJNA638243	SRR11993462	Kidney	Paired	India	ICAR-NBFGR	6.31 G	Cyprinus carpio	Infected 12 day after initiating experiment	Illumina HiSeq 2500
PRJNA638243	SRR11993463	Kidney	Paired	India	ICAR-NBFGR	6.50 G	Cyprinus carpio	Infected 12 day after initiating experiment	Illumina HiSeq 2500
PRJNA638243	SRR11993464	Kidney	Paired	India	ICAR-NBFGR	7.60 G	Cyprinus carpio	Infected 12 day after initiating experiment	Illumina HiSeq 2500
PRJNA638243	SRR11993465	Kidney	Paired	India	ICAR-NBFGR	5.94 G	Cyprinus carpio	Control 12 day after initiating experiment	Illumina HiSeq 2500
PRJNA638243	SRR11993466	Kidney	Paired	India	ICAR-NBFGR	7.13 G	Cyprinus carpio	Control 1 day after initiating experiment	Illumina HiSeq 2500
PRJNA638243	SRR11993467	Kidney	Paired	India	ICAR-NBFGR	6.13 G	Cyprinus carpio	Control 12 day after initiating experiment	Illumina HiSeq 2500
PRJNA638243	SRR11993468	Kidney	Paired	India	ICAR-NBFGR	6.66 G	Cyprinus carpio	Control 12 day after initiating experiment	Illumina HiSeq 2500
PRJNA638243	SRR11993469	Kidney	Paired	India	ICAR-NBFGR	12.30 G	Cyprinus carpio	Infected 6 day after initiating experiment	Illumina HiSeq 2500
PRJNA638243	SRR11993470	Kidney	Paired	India	ICAR-NBFGR	10.35 G	Cyprinus carpio	Infected 6 day after initiating experiment	Illumina HiSeq 2500
PRJNA638243	SRR11993471	Kidney	Paired	India	ICAR-NBFGR	13.76 G	Cyprinus carpio	Infected 6 day after initiating experiment	Illumina HiSeq 2500
PRJNA638243	SRR11993472	Kidney	Paired	India	ICAR-NBFGR	5.40 G	Cyprinus carpio	Control 6 day after initiating experiment	Illumina HiSeq 2500
PRJNA638243	SRR11993473	Kidney	Paired	India	ICAR-NBFGR	8.81 G	Cyprinus carpio	Control 6 day after initiating experiment	Illumina HiSeq 2500
PRJNA638243	SRR11993474	Kidney	Paired	India	ICAR-NBFGR	8.23 G	Cyprinus carpio	Control 6 day after initiating experiment	Illumina HiSeq 2500
PRJNA638243	SRR11993475	Kidney	Paired	India	ICAR-NBFGR	5.96 G	Cyprinus carpio	Infected 3 day after initiating experiment	Illumina HiSeq 2500
PRJNA638243	SRR11993476	Kidney	Paired	India	ICAR-NBFGR	12.31 G	Cyprinus carpio	Infected 3 day after initiating experiment	Illumina HiSeq 2500
PRJNA638243	SRR11993477	Kidney	Paired	India	ICAR-NBFGR	7.95 G	Cyprinus carpio	Control 1 day after initiating experiment	Illumina HiSeq 2500
PRJNA638243	SRR11993478	Kidney	Paired	India	ICAR-NBFGR	9.26 G	Cyprinus carpio	Control 1 day after initiating experiment	Illumina HiSeq 2500
PRJNA627088	SRR11578807	Kidney	Single	Netherlands	WAGENINGEN UNIVERSITY & RESEARCH	1.21 G	Cyprinus carpio	6d hkd macrophages (fe2) stimulated with medium	Illumina HiSeq 2000
PRJNA627088	SRR11578808	Kidney	Single	Netherlands	WAGENINGEN UNIVERSITY & RESEARCH	1.19 G	Cyprinus carpio	6d hkd macrophages (fe2) stimulated with camp (0.5mg/ml)	Illumina HiSeq 2000
PRJNA627088	SRR11578809	Kidney	Single	Netherlands	WAGENINGEN UNIVERSITY & RESEARCH	1.54 G	Cyprinus carpio	6d hkd macrophages (fe1) stimulated with medium	Illumina HiSeq 2500
PRJNA627088	SRR11578810	Kidney	Single	Netherlands	WAGENINGEN UNIVERSITY & RESEARCH	1.32 G	Cyprinus carpio	6d hkd macrophages (fe1) stimulated with camp (0.5mg/ml)	Illumina HiSeq 2500
PRJNA627088	SRR11578811	Kidney	Single	Netherlands	WAGENINGEN UNIVERSITY & RESEARCH	1.49 G	Cyprinus carpio	6d hkd macrophages (my1) stimulated with medium	Illumina HiSeq 2500
PRJNA627088	SRR11578812	Kidney	Single	Netherlands	WAGENINGEN UNIVERSITY & RESEARCH	1.11 G	Cyprinus carpio	6d hkd macrophages (my1) stimulated with lps (30ug/ml)	Illumina HiSeq 2500
PRJNA627088	SRR11578813	Kidney	Single	Netherlands	WAGENINGEN UNIVERSITY & RESEARCH	1.02 G	Cyprinus carpio	6d hkd macrophages (my1) stimulated with ifn (100ng/ml) + lps (30ug/ml)	Illumina HiSeq 2500
PRJNA627088	SRR11578814	Kidney	Single	Netherlands	WAGENINGEN UNIVERSITY & RESEARCH	492.11 M	Cyprinus carpio	6d hkd macrophages stimulated for 6h with ril4b1 (100ng/ml) (culture: c2017-12-06)	Illumina HiSeq 2500
PRJNA627088	SRR11578815	Kidney	Single	Netherlands	WAGENINGEN UNIVERSITY & RESEARCH	945.88 M	Cyprinus carpio	6d hkd macrophages (ap1) stimulated with medium	Illumina HiSeq 2500
PRJNA627088	SRR11578816	Kidney	Single	Netherlands	WAGENINGEN UNIVERSITY & RESEARCH	732.88 M	Cyprinus carpio	6d hkd macrophages stimulated for 6h with ril4b1 (100ng/ml) (culture: c2017-11-29)	Illumina HiSeq 2500
PRJNA627088	SRR11578817	Kidney	Single	Netherlands	WAGENINGEN UNIVERSITY & RESEARCH	584.46 M	Cyprinus carpio	6d hkd macrophages stimulated for 6h with ril4b1 (100ng/ml) (culture: c2017-11-28)	Illumina HiSeq 2500
PRJNA627088	SRR11578818	Kidney	Single	Netherlands	WAGENINGEN UNIVERSITY & RESEARCH	512.78 M	Cyprinus carpio	6d hkd macrophages stimulated for 6h with medium (culture: c2017-12-06)	Illumina HiSeq 2500
PRJNA627088	SRR11578819	Kidney	Single	Netherlands	WAGENINGEN UNIVERSITY & RESEARCH	804.98 M	Cyprinus carpio	6d hkd macrophages stimulated for 6h with medium (culture: c2017-11-29)	Illumina HiSeq 2500
PRJNA627088	SRR11578820	Kidney	Single	Netherlands	WAGENINGEN UNIVERSITY & RESEARCH	536.53 M	Cyprinus carpio	6d hkd macrophages stimulated for 6h with medium (culture: c2017-11-28)	Illumina HiSeq 2500
PRJNA627088	SRR11578821	Kidney	Single	Netherlands	WAGENINGEN UNIVERSITY & RESEARCH	617.41 M	Cyprinus carpio	Fe4 6d hkd macrophages camp stimulated (for concentration -->inge) 6h post stimulation	Illumina HiSeq 2500
PRJNA627088	SRR11578822	Kidney	Single	Netherlands	WAGENINGEN UNIVERSITY & RESEARCH	515.59 M	Cyprinus carpio	Fe4 6d hkd macrophages unstimulated 6h post stimulation	Illumina HiSeq 2500
PRJNA627088	SRR11578823	Kidney	Single	Netherlands	WAGENINGEN UNIVERSITY & RESEARCH	891.76 M	Cyprinus carpio	Ap2 6d hkd macrophages inge 30 ug/ml lps+100 ng/ml ifny 6h post stimulation	Illumina HiSeq 2500
PRJNA627088	SRR11578824	Kidney	Single	Netherlands	WAGENINGEN UNIVERSITY & RESEARCH	743.42 M	Cyprinus carpio	Ap2 6d hkd macrophages inge 30 ug/ml lps+100 ng/ml ifny 6h post stimulation	Illumina HiSeq 2500
PRJNA627088	SRR11578825	Kidney	Single	Netherlands	WAGENINGEN UNIVERSITY & RESEARCH	872.10 M	Cyprinus carpio	Ap2 6d hkd macrophages inge 30 ug/ml lps 6h post stimulation	Illumina HiSeq 2500
PRJNA627088	SRR11578826	Kidney	Single	Netherlands	WAGENINGEN UNIVERSITY & RESEARCH	1.04 G	Cyprinus carpio	Ap2 6d hkd macrophages inge unstimulated 6h post stimulation	Illumina HiSeq 2500
PRJNA627088	SRR11578827	Kidney	Single	Netherlands	WAGENINGEN UNIVERSITY & RESEARCH	1.21 G	Cyprinus carpio	6d hkd macrophages (ap1) stimulated with lps (30ug/ml)	Illumina HiSeq 2500
PRJNA487094	SRR7749910	Kidney	Paired	Australia	CSIRO	3.08 G	Cyprinus carpio	Infected with cyprinid herpesvirus 3 (cyhv-3) 56dpi	Illumina HiSeq 2500
PRJNA487094	SRR7749911	Kidney	Paired	Australia	CSIRO	3.16 G	Cyprinus carpio	Infected with cyprinid herpesvirus 3 (cyhv-3) 56dpi	Illumina HiSeq 2500
PRJNA487094	SRR7749912	Kidney	Paired	Australia	CSIRO	3.20 G	Cyprinus carpio	Infected with cyprinid herpesvirus 3 (cyhv-3) 56dpi	Illumina HiSeq 2500
PRJNA487094	SRR7749913	Kidney	Paired	Australia	CSIRO	3.22 G	Cyprinus carpio	Infected with cyprinid herpesvirus 3 (cyhv-3) 42dpi	Illumina HiSeq 2500
PRJNA487094	SRR7749914	Kidney	Paired	Australia	CSIRO	3.17 G	Cyprinus carpio	Infected with cyprinid herpesvirus 3 (cyhv-3) 42dpi	Illumina HiSeq 2500
PRJNA487094	SRR7749915	Kidney	Paired	Australia	CSIRO	3.16 G	Cyprinus carpio	Infected with cyprinid herpesvirus 3 (cyhv-3) 28dpi	Illumina HiSeq 2500
PRJNA487094	SRR7749916	Kidney	Paired	Australia	CSIRO	3.06 G	Cyprinus carpio	Infected with cyprinid herpesvirus 3 (cyhv-3) 42dpi	Illumina HiSeq 2500
PRJNA487094	SRR7749917	Kidney	Paired	Australia	CSIRO	3.36 G	Cyprinus carpio	Infected with cyprinid herpesvirus 3 (cyhv-3) 28dpi	Illumina HiSeq 2500
PRJNA487094	SRR7749918	Kidney	Paired	Australia	CSIRO	3.37 G	Cyprinus carpio	Infected with cyprinid herpesvirus 3 (cyhv-3) 28dpi	Illumina HiSeq 2500
PRJNA487094	SRR7749919	Kidney	Paired	Australia	CSIRO	3.82 G	Cyprinus carpio	Infected with cyprinid herpesvirus 3 (cyhv-3) 8dpi	Illumina HiSeq 2500
PRJNA487094	SRR7749920	Kidney	Paired	Australia	CSIRO	3.47 G	Cyprinus carpio	Infected with cyprinid herpesvirus 3 (cyhv-3) 8dpi	Illumina HiSeq 2500
PRJNA487094	SRR7749921	Kidney	Paired	Australia	CSIRO	3.61 G	Cyprinus carpio	Control	Illumina HiSeq 2500
PRJNA487094	SRR7749922	Kidney	Paired	Australia	CSIRO	3.80 G	Cyprinus carpio	Infected with cyprinid herpesvirus 3 (cyhv-3) 8dpi	Illumina HiSeq 2500
PRJNA487094	SRR7749923	Kidney	Paired	Australia	CSIRO	3.46 G	Cyprinus carpio	Control	Illumina HiSeq 2500
PRJNA487094	SRR7749924	Kidney	Paired	Australia	CSIRO	3.27 G	Cyprinus carpio	Control	Illumina HiSeq 2500
PRJNA684670	SRR13447486	Kidney	Paired	china	CHINA ACADEMY OF FISHERY SCIENCE	5.60 G	Cyprinus carpio		HiSeq X Ten
PRJNA684670	SRR13447487	Kidney	Paired	china	CHINA ACADEMY OF FISHERY SCIENCE	5.08 G	Cyprinus carpio		HiSeq X Ten
PRJNA383604	SRR5601352	Kidney	Paired	USA	WAYNE STATE UNIVERSITY	7.56 G	Cyprinus carpio		Illumina HiSeq 2500
PRJNA383604	SRR5601353	Kidney	Paired	USA	WAYNE STATE UNIVERSITY	6.38 G	Cyprinus carpio		Illumina HiSeq 2500
PRJNA383604	SRR5601357	Kidney	Paired	USA	WAYNE STATE UNIVERSITY	7.80 G	Cyprinus carpio		Illumina HiSeq 2500
PRJNA314552	SRR3214073	Kidney	Single	Australia	CSIRO	2.86 G	Cyprinus carpio	Acute cyhv-3 infection 1	Illumina HiSeq 2000
PRJNA314552	SRR3214074	Kidney	Single	Australia	CSIRO	3.13 G	Cyprinus carpio	Acute cyhv-3 infection 2	Illumina HiSeq 2000
PRJNA314552	SRR3214075	Kidney	Single	Australia	CSIRO	3.14 G	Cyprinus carpio	Mock cyhv-3 infection 2	Illumina HiSeq 2000
PRJNA314552	SRR3214076	Kidney	Single	Australia	CSIRO	3.61 G	Cyprinus carpio	Mock cyhv-3 infection 3	Illumina HiSeq 2000
PRJNA314552	SRR3214077	Kidney	Single	Australia	CSIRO	3.38 G	Cyprinus carpio	Acute cyhv-3 infection 3	Illumina HiSeq 2000
PRJNA314552	SRR3214078	Kidney	Single	Australia	CSIRO	3.30 G	Cyprinus carpio	Persistent cyhv-3 infection 1	Illumina HiSeq 2000
PRJNA314552	SRR3214079	Kidney	Single	Australia	CSIRO	3.27 G	Cyprinus carpio	Persistent cyhv-3 infection 2	Illumina HiSeq 2000
PRJNA314552	SRR3214080	Kidney	Single	Australia	CSIRO	3.19 G	Cyprinus carpio	Persistent cyhv-3 infection 3	Illumina HiSeq 2000
PRJNA314552	SRR3214081	Kidney	Single	Australia	CSIRO	3.32 G	Cyprinus carpio	Reactivated cyhv-3 infection 1	Illumina HiSeq 2000
PRJNA314552	SRR3214082	Kidney	Single	Australia	CSIRO	3.39 G	Cyprinus carpio	Reactivated cyhv-3 infection 2	Illumina HiSeq 2000
PRJNA314552	SRR3214083	Kidney	Single	Australia	CSIRO	3.21 G	Cyprinus carpio	Reactivated cyhv-3 infection 3	Illumina HiSeq 2000
PRJNA314552	SRR3214084	Kidney	Single	Australia	CSIRO	3.26 G	Cyprinus carpio	Mock cyhv-3 infection 1	Illumina HiSeq 2000
PRJNA271100	SRR1707408	Kidney	Paired	China	HEILONGJIANG RIVER FISHERIES RESEARCH INSTITUTE, C	14.43 G	Cyprinus carpio	Cold-adapted	Illumina HiSeq 2500
PRJNA296951	SRR2517894	Kidney	Paired	Netherlands	INSTITUTE OF BIOLOGY, UNIVERSITY LEIDEN	397.89 M	Cyprinus carpio		Illumina HiSeq 2500
PRJNA296951	SRR2517895	Kidney	Paired	Netherlands	INSTITUTE OF BIOLOGY, UNIVERSITY LEIDEN	547.54 M	Cyprinus carpio		Illumina HiSeq 2500
PRJNA296951	SRR2517896	Kidney	Paired	Netherlands	INSTITUTE OF BIOLOGY, UNIVERSITY LEIDEN	407.75 M	Cyprinus carpio		Illumina HiSeq 2500
PRJNA296951	SRR2517897	Kidney	Paired	Netherlands	INSTITUTE OF BIOLOGY, UNIVERSITY LEIDEN	439.35 M	Cyprinus carpio		Illumina HiSeq 2500
PRJNA296951	SRR2517908	Kidney	Paired	Netherlands	INSTITUTE OF BIOLOGY, UNIVERSITY LEIDEN	558.50 M	Cyprinus carpio		Illumina HiSeq 2500
PRJNA296951	SRR2517909	Kidney	Paired	Netherlands	INSTITUTE OF BIOLOGY, UNIVERSITY LEIDEN	527.97 M	Cyprinus carpio		Illumina HiSeq 2500
PRJNA296951	SRR2517910	Kidney	Paired	Netherlands	INSTITUTE OF BIOLOGY, UNIVERSITY LEIDEN	538.55 M	Cyprinus carpio		Illumina HiSeq 2500
PRJNA296951	SRR2517911	Kidney	Paired	Netherlands	INSTITUTE OF BIOLOGY, UNIVERSITY LEIDEN	636.04 M	Cyprinus carpio		Illumina HiSeq 2500
PRJNA438850	SRR6853720	Skin	Paired	china	SHANGHAI OCEAN UNIVERSITY	11.19 G	Cyprinus carpio var. color		Illumina HiSeq 4000
PRJNA438850	SRR6853721	Skin	Paired	china	SHANGHAI OCEAN UNIVERSITY	14.81 G	Cyprinus carpio var. color		Illumina HiSeq 4000
PRJNA383604	SRR5601334	Skin	Paired	USA	WAYNE STATE UNIVERSITY	6.84 G	Cyprinus carpio		Illumina HiSeq 2000
PRJNA383604	SRR5601335	Skin	Paired	USA	WAYNE STATE UNIVERSITY	7.27 G	Cyprinus carpio		Illumina HiSeq 2000
PRJNA383604	SRR5601356	Skin	Paired	USA	WAYNE STATE UNIVERSITY	6.31 G	Cyprinus carpio		Illumina HiSeq 2000
PRJEB19194	ERR1806607	Skin	Paired	china	CHINESE ACADEMY OF FISHERY SCIENCES	2.40 G	Cyprinus carpio		Illumina HiSeq 2500
PRJEB19194	ERR1806608	Skin	Paired	china	CHINESE ACADEMY OF FISHERY SCIENCES	2.34 G	Cyprinus carpio		Illumina HiSeq 2500
PRJNA296951	SRR2517912	Skin	Paired	Netherlands	INSTITUTE OF BIOLOGY, UNIVERSITY LEIDEN	462.80 M	Cyprinus carpio		Illumina HiSeq 2500
PRJNA296951	SRR2517913	Skin	Paired	Netherlands	INSTITUTE OF BIOLOGY, UNIVERSITY LEIDEN	438.33 M	Cyprinus carpio		Illumina HiSeq 2500
PRJNA296951	SRR2517914	Skin	Paired	Netherlands	INSTITUTE OF BIOLOGY, UNIVERSITY LEIDEN	475.16 M	Cyprinus carpio		Illumina HiSeq 2500
PRJNA296951	SRR2517915	Skin	Paired	Netherlands	INSTITUTE OF BIOLOGY, UNIVERSITY LEIDEN	117.97 M	Cyprinus carpio		Illumina HiSeq 2500
PRJNA296951	SRR2517916	Skin	Paired	Netherlands	INSTITUTE OF BIOLOGY, UNIVERSITY LEIDEN	84.33 M	Cyprinus carpio		Illumina HiSeq 2500
PRJNA296951	SRR2517917	Skin	Paired	Netherlands	INSTITUTE OF BIOLOGY, UNIVERSITY LEIDEN	1.05 G	Cyprinus carpio		Illumina HiSeq 2500
PRJNA296951	SRR2517918	Skin	Paired	Netherlands	INSTITUTE OF BIOLOGY, UNIVERSITY LEIDEN	88.67 M	Cyprinus carpio		Illumina HiSeq 2500
PRJNA296951	SRR2517919	Skin	Paired	Netherlands	INSTITUTE OF BIOLOGY, UNIVERSITY LEIDEN	877.30 M	Cyprinus carpio		Illumina HiSeq 2500
PRJNA296951	SRR2517920	Skin	Paired	Netherlands	INSTITUTE OF BIOLOGY, UNIVERSITY LEIDEN	89.85 M	Cyprinus carpio		Illumina HiSeq 2500
PRJNA296951	SRR2517921	Skin	Paired	Netherlands	INSTITUTE OF BIOLOGY, UNIVERSITY LEIDEN	606.89 M	Cyprinus carpio		Illumina HiSeq 2500
PRJNA296951	SRR2517922	Skin	Paired	Netherlands	INSTITUTE OF BIOLOGY, UNIVERSITY LEIDEN	104.22 M	Cyprinus carpio		Illumina HiSeq 2500
PRJNA296951	SRR2517923	Skin	Paired	Netherlands	INSTITUTE OF BIOLOGY, UNIVERSITY LEIDEN	112.39 M	Cyprinus carpio		Illumina HiSeq 2500
PRJNA296951	SRR2517924	Skin	Paired	Netherlands	INSTITUTE OF BIOLOGY, UNIVERSITY LEIDEN	51.68 M	Cyprinus carpio		Illumina HiSeq 2500
PRJNA296951	SRR2517925	Skin	Paired	Netherlands	INSTITUTE OF BIOLOGY, UNIVERSITY LEIDEN	891.54 M	Cyprinus carpio		Illumina HiSeq 2500
PRJNA254191	SRR1509523	Skin	Paired	china	CHINESE ACADEMY OF FISHERY SCIENCES	1.84 G	Cyprinus carpio		Illumina HiSeq 2000
PRJNA254191	SRR1509530	Skin	Paired	china	CHINESE ACADEMY OF FISHERY SCIENCES	1.60 G	Cyprinus carpio var. singuonensis		Illumina HiSeq 2000
PRJNA684670	SRR13447478	Skin	Paired	china	CHINA ACADEMY OF FISHERY SCIENCE	4.82 G	Cyprinus carpio		HiSeq X Ten
PRJNA684670	SRR13447480	Skin	Paired	china	CHINA ACADEMY OF FISHERY SCIENCE	5.69 G	Cyprinus carpio		HiSeq X Ten
PRJNA684670	SRR13447481	Skin	Paired	china	CHINA ACADEMY OF FISHERY SCIENCE	6.00 G	Cyprinus carpio		HiSeq X Ten
PRJNA257535	SRR1536803	Skin	Paired	china	CHINESE ACADEMY OF FISHERY SCIENCE	2.1G	Cyprinus carpio		Illumina HiSeq 2000
PRJNA257457	SRR1536804	Skin	Paired	china	CHINESE ACADEMY OF FISHERY SCIENCE	1.31 Gb	Cyprinus carpio var. koi		Illumina HiSeq 2000
PRJNA508277	SRR8281645	Skin	Paired	china	FRESHWATER FISHERIES RESEARCH CENTRE OF CHINESE ACADEMY OF FISHERY SCIENCES	7.16 G	Cyprinus carpio var. koi	White_skin-3	HiSeq X Ten
PRJNA508277	SRR8281646	Skin	Paired	china	FRESHWATER FISHERIES RESEARCH CENTRE OF CHINESE ACADEMY OF FISHERY SCIENCES	10.13 G	Cyprinus carpio var. koi	Red_skin-2	HiSeq X Ten
PRJNA508277	SRR8281647	Skin	Paired	china	FRESHWATER FISHERIES RESEARCH CENTRE OF CHINESE ACADEMY OF FISHERY SCIENCES	6.77 G	Cyprinus carpio var. koi	Red_skin-3	HiSeq X Ten
PRJNA508277	SRR8281648	Skin	Paired	china	FRESHWATER FISHERIES RESEARCH CENTRE OF CHINESE ACADEMY OF FISHERY SCIENCES	6.15 G	Cyprinus carpio var. koi	White_skin-1	HiSeq X Ten
PRJNA508277	SRR8281649	Skin	Paired	china	FRESHWATER FISHERIES RESEARCH CENTRE OF CHINESE ACADEMY OF FISHERY SCIENCES	11.08 G	Cyprinus carpio var. koi	White_skin-2	HiSeq X Ten
PRJNA508277	SRR8281650	Skin	Paired	china	FRESHWATER FISHERIES RESEARCH CENTRE OF CHINESE ACADEMY OF FISHERY SCIENCES	6.83 G	Cyprinus carpio var. koi	Black_skin-1	HiSeq X Ten
PRJNA508277	SRR8281651	Skin	Paired	china	FRESHWATER FISHERIES RESEARCH CENTRE OF CHINESE ACADEMY OF FISHERY SCIENCES	11.63 G	Cyprinus carpio var. koi	Black_skin-2	HiSeq X Ten
PRJNA508277	SRR8281652	Skin	Paired	china	FRESHWATER FISHERIES RESEARCH CENTRE OF CHINESE ACADEMY OF FISHERY SCIENCES	8.36 G	Cyprinus carpio var. koi	Black_skin-3	HiSeq X Ten
PRJNA508277	SRR8281653	Skin	Paired	china	FRESHWATER FISHERIES RESEARCH CENTRE OF CHINESE ACADEMY OF FISHERY SCIENCES	7.13 G	Cyprinus carpio var. koi	Red_skin-1	HiSeq X Ten
PRJNA202478	SRR1165986	Skin	Paired	china	CAFS-HRFRI	1.72 G	Cyprinus carpio var specularis		Illumina HiSeq 2000
PRJNA202478	SRR1165994	Skin	Paired	china	CAFS-HRFRI	1.46 G	Cyprinus carpio var wuyuanesis		Illumina HiSeq 2000
PRJNA383604	SRR5601349	Gill	Paired	USA	WAYNE STATE UNIVERSITY	7.08 G	Cyprinus carpio		Illumina HiSeq 2000
PRJNA383604	SRR5601350	Gill	Paired	USA	WAYNE STATE UNIVERSITY	6.86 G	Cyprinus carpio		Illumina HiSeq 2000
PRJNA383604	SRR5601351	Gill	Paired	USA	WAYNE STATE UNIVERSITY	6.09 G	Cyprinus carpio		Illumina HiSeq 2000
PRJNA296951	SRR2517898	Gill	Paired	Netherlands	INSTITUTE OF BIOLOGY, UNIVERSITY LEIDEN	445.79 M	Cyprinus carpio		Illumina HiSeq 2500
PRJNA296951	SRR2517899	Gill	Paired	Netherlands	INSTITUTE OF BIOLOGY, UNIVERSITY LEIDEN	447.36 M	Cyprinus carpio		Illumina HiSeq 2500
PRJNA296951	SRR2517900	Gill	Paired	Netherlands	INSTITUTE OF BIOLOGY, UNIVERSITY LEIDEN	551.80 M	Cyprinus carpio		Illumina HiSeq 2500
PRJNA296951	SRR2517901	Gill	Paired	Netherlands	INSTITUTE OF BIOLOGY, UNIVERSITY LEIDEN	467.37 M	Cyprinus carpio		Illumina HiSeq 2500
PRJNA296951	SRR2517902	Gill	Paired	Netherlands	INSTITUTE OF BIOLOGY, UNIVERSITY LEIDEN	556.03 M	Cyprinus carpio		Illumina HiSeq 2500
PRJNA296951	SRR2517903	Gill	Paired	Netherlands	INSTITUTE OF BIOLOGY, UNIVERSITY LEIDEN	493.73 M	Cyprinus carpio		Illumina HiSeq 2500
PRJNA684670	SRR13447466	Gill	Paired	china	CHINA ACADEMY OF FISHERY SCIENCE	4.85 G	Cyprinus carpio		HiSeq X Ten
PRJNA684670	SRR13447467	Gill	Paired	china	CHINA ACADEMY OF FISHERY SCIENCE	6.02 G	Cyprinus carpio		HiSeq X Ten
PRJNA684670	SRR13447468	Gill	Paired	china	CHINA ACADEMY OF FISHERY SCIENCE	5.74 G	Cyprinus carpio		Illumina HiSeq 2000
PRJNA254191	SRR1509524	Gill	Paired	china	CHINESE ACADEMY OF FISHERY SCIENCES	1.80 G	Cyprinus carpio var. singuonensis		Illumina HiSeq 2000
PRJNA254191	SRR1509531	Gill	Paired	china	CHINESE ACADEMY OF FISHERY SCIENCES	1.77 G	Cyprinus carpio var. singuonensis		Illumina HiSeq 2000
PRJNA687929	SRR13308280	Gill	Paired	china	HENAN NORMAL UNIVERSITY	8.08 G	Cyprinus carpio	Carp were fed in normal condition(control)	Illumina HiSeq 2500
PRJNA687929	SRR13308281	Gill	Paired	china	HENAN NORMAL UNIVERSITY	7.58 G	Cyprinus carpio	Carp were challenged by immersion with f. Columnare	Illumina HiSeq 2500
PRJNA687929	SRR13308282	Gill	Paired	china	HENAN NORMAL UNIVERSITY	7.68 G	Cyprinus carpio	Carp were challenged by immersion with f. Columnare	Illumina HiSeq 2500
PRJNA439680	SRR6875309	Testis	Paired	India	MOLECULAR ENDOCRINOLOGY AND REPRODUCTIVE BIOLOGY, ANIMAL BIOLOGY, UNIVERSITY OF HYDERABAD	1.1G	Cyprinus carpio		NextSeq 500
PRJNA356214	SRR5076341	Testis	Paired	china	HUNAN NORMAL UNIVERSITY	8.08 G	Cyprinus carpio		Illumina HiSeq 2500
PRJNA260655	SRR1573264	Testis	Paired	china	HUNAN NORMAL UNIVERSITY	4.80 G	Cyprinus carpio var. singuonensis		Illumina HiSeq 2000
PRJNA260655	SRR1781596	Testis	Paired	china	HUNAN NORMAL UNIVERSITY	12.99 G	Cyprinus carpio var. singuonensis		Illumina HiSeq 2500
PRJNA337990	SRR4030933	Testis	Paired	china	INSTITUTE OF HYDROBIOLOGY, CHINESE ACADEMY OF SCIENCES	2.45 G	Cyprinus carpio var. huanghe	Growth hormone trangenic fish	Illumina HiSeq 2000
PRJNA337990	SRR4030934	Testis	Paired	china	INSTITUTE OF HYDROBIOLOGY, CHINESE ACADEMY OF SCIENCES	2.31 G	Cyprinus carpio var. huanghe	Wild type fish	Illumina HiSeq 2000
PRJNA439680	SRR6875310	Ovary	Paired	India	MOLECULAR ENDOCRINOLOGY AND REPRODUCTIVE BIOLOGY, ANIMAL BIOLOGY, UNIVERSITY OF HYDERABAD	1.3G	Cyprinus carpio		NextSeq 500
PRJNA337990	SRR4030931	ovary	Paired	china	INSTITUTE OF HYDROBIOLOGY, CHINESE ACADEMY OF SCIENCES	2.31 G	Cyprinus carpio var. huanghe	Growth hormone trangenic fish	Illumina HiSeq 2000
PRJNA337990	SRR4030932	ovary	Paired	china	INSTITUTE OF HYDROBIOLOGY, CHINESE ACADEMY OF SCIENCES	2.38 G	Cyprinus carpio var. huanghe	Growth hormone trangenic fish	Illumina HiSeq 2000
PRJNA397913	SRR5956143	Bone	Paired	China	GUANGXI ACADEMY OF FISHERIES SCIENCE	6.65 G	Cyprinus carpio var. jian	Pond	Illumina HiSeq 2000
PRJNA397913	SRR5956144	Bone	Paired	China	GUANGXI ACADEMY OF FISHERIES SCIENCE	6.69 G	Cyprinus carpio var. jian	Pond	Illumina HiSeq 2000
PRJNA397913	SRR5956145	Bone	Paired	China	GUANGXI ACADEMY OF FISHERIES SCIENCE	6.79 G	Cyprinus carpio	Rice field	Illumina HiSeq 2000
PRJNA397913	SRR5956146	Bone	Paired	China	GUANGXI ACADEMY OF FISHERIES SCIENCE	6.65 G	Cyprinus carpio	Rice field	Illumina HiSeq 2000
PRJNA296951	SRR2517869	Eye	Paired	Netherlands	INSTITUTE OF BIOLOGY, UNIVERSITY LEIDEN	576.33 M	Cyprinus carpio		Illumina HiSeq 2500
PRJNA296951	SRR2517870	Eye	Paired	Netherlands	INSTITUTE OF BIOLOGY, UNIVERSITY LEIDEN	695.97 M	Cyprinus carpio		Illumina HiSeq 2500
PRJNA296951	SRR2517871	Eye	Paired	Netherlands	INSTITUTE OF BIOLOGY, UNIVERSITY LEIDEN	517.72 M	Cyprinus carpio		Illumina HiSeq 2500
PRJNA296951	SRR2517872	Eye	Paired	Netherlands	INSTITUTE OF BIOLOGY, UNIVERSITY LEIDEN	579.46 M	Cyprinus carpio		Illumina HiSeq 2500
PRJNA296951	SRR2517873	Eye	Paired	Netherlands	INSTITUTE OF BIOLOGY, UNIVERSITY LEIDEN	670.72 M	Cyprinus carpio		Illumina HiSeq 2500
PRJNA296951	SRR2517874	Eye	Paired	Netherlands	INSTITUTE OF BIOLOGY, UNIVERSITY LEIDEN	601.14 M	Cyprinus carpio		Illumina HiSeq 2500
PRJDB4664	DRR057237	Eye	Paired	Japan	OSAKA UNIVERSITY	2.89 Gb	Cyprinus carpio		Illumina HiSeq 2500
PRJNA296951	SRR2517875	Fin	Paired	Netherlands	INSTITUTE OF BIOLOGY, UNIVERSITY LEIDEN	532.24 M	Cyprinus carpio		Illumina HiSeq 2500
PRJNA296951	SRR2517876	Fin	Paired	Netherlands	INSTITUTE OF BIOLOGY, UNIVERSITY LEIDEN	727.27 M	Cyprinus carpio		Illumina HiSeq 2500
PRJNA296951	SRR2517877	Fin	Paired	Netherlands	INSTITUTE OF BIOLOGY, UNIVERSITY LEIDEN	781.91 M	Cyprinus carpio		Illumina HiSeq 2500
PRJNA296951	SRR2517878	Fin	Paired	Netherlands	INSTITUTE OF BIOLOGY, UNIVERSITY LEIDEN	733.57 M	Cyprinus carpio		Illumina HiSeq 2500
PRJNA296951	SRR2517879	Fin	Paired	Netherlands	INSTITUTE OF BIOLOGY, UNIVERSITY LEIDEN	675.70 M	Cyprinus carpio		Illumina HiSeq 2500
PRJNA296951	SRR2517880	Fin	Paired	Netherlands	INSTITUTE OF BIOLOGY, UNIVERSITY LEIDEN	816.90 M	Cyprinus carpio		Illumina HiSeq 2500
PRJNA296951	SRR2517881	Fin	Paired	Netherlands	INSTITUTE OF BIOLOGY, UNIVERSITY LEIDEN	998.79 M	Cyprinus carpio		Illumina HiSeq 2500
PRJEB19194	ERR1806609	Scale	Paired	China	CHINESE ACADEMY OF FISHERY SCIENCES	1.92 G	Cyprinus carpio		Illumina HiSeq 2500
PRJEB19194	ERR1806610	Scale	Paired	China	CHINESE ACADEMY OF FISHERY SCIENCES	1.92 G	Cyprinus carpio		Illumina HiSeq 2500
PRJEB19194	ERR1806611	Scale	Paired	China	CHINESE ACADEMY OF FISHERY SCIENCES	1.80 G	Cyprinus carpio		Illumina HiSeq 2500
PRJEB19194	ERR1806612	Scale	Paired	China	CHINESE ACADEMY OF FISHERY SCIENCES	2.57 G	Cyprinus carpio		Illumina HiSeq 2500
PRJNA296951	SRR2517904	Thymus	Paired	Netherlands	INSTITUTE OF BIOLOGY, UNIVERSITY LEIDEN	541.79 M	Cyprinus carpio		Illumina HiSeq 2500
PRJNA296951	SRR2517905	Thymus	Paired	Netherlands	INSTITUTE OF BIOLOGY, UNIVERSITY LEIDEN	359.02 M	Cyprinus carpio		Illumina HiSeq 2500
PRJNA296951	SRR2517906	Thymus	Paired	Netherlands	INSTITUTE OF BIOLOGY, UNIVERSITY LEIDEN	392.08 M	Cyprinus carpio		Illumina HiSeq 2500
PRJNA296951	SRR2517907	Thymus	Paired	Netherlands	INSTITUTE OF BIOLOGY, UNIVERSITY LEIDEN	494.73 M	Cyprinus carpio		Illumina HiSeq 2500
PRJNA296951	SRR2517926	Gonads	Paired	Netherlands	INSTITUTE OF BIOLOGY, UNIVERSITY LEIDEN	254.20 M	Cyprinus carpio		Illumina HiSeq 2500
PRJNA296951	SRR2517927	Gonads	Paired	Netherlands	INSTITUTE OF BIOLOGY, UNIVERSITY LEIDEN	70.32 M	Cyprinus carpio		Illumina HiSeq 2500
PRJNA296951	SRR2517928	Gonads	Paired	Netherlands	INSTITUTE OF BIOLOGY, UNIVERSITY LEIDEN	816.03 M	Cyprinus carpio		Illumina HiSeq 2500
PRJNA493964	SRR7944794	Gonads	Paired	china	FRESHWATER FISHERIES RESEARCH CENTER OF CHINESE ACADEMY OF FISHERY SCIENCES	13.69 G	Cyprinus carpio	Injected intraperitoneally of igf3 dsrna at a dose of 5 µg/g body weight	HiSeq X Ten
PRJNA493964	SRR7944795	Gonads	Paired	china	FRESHWATER FISHERIES RESEARCH CENTER OF CHINESE ACADEMY OF FISHERY SCIENCES	19.55 G	Cyprinus carpio	Injected intraperitoneally of igf3 dsrna at a dose of 5 µg/g body weight	HiSeq X Ten
PRJNA493964	SRR7944796	Gonads	Paired	china	FRESHWATER FISHERIES RESEARCH CENTER OF CHINESE ACADEMY OF FISHERY SCIENCES	14.73 G	Cyprinus carpio	Injected intraperitoneally of igf3 dsrna at a dose of 5 µg/g body weight	HiSeq X Ten
PRJNA493964	SRR7944797	Gonads	Paired	china	FRESHWATER FISHERIES RESEARCH CENTER OF CHINESE ACADEMY OF FISHERY SCIENCES	16.50 G	Cyprinus carpio	Injected intraperitoneally of h2o at an equal dose based on gram body weight	HiSeq X Ten
PRJNA493964	SRR7944798	Gonads	Paired	china	FRESHWATER FISHERIES RESEARCH CENTER OF CHINESE ACADEMY OF FISHERY SCIENCES	19.49 G	Cyprinus carpio	Injected intraperitoneally of h2o at an equal dose based on gram body weight	HiSeq X Ten
PRJNA493964	SRR7944799	Gonads	Paired	china	FRESHWATER FISHERIES RESEARCH CENTER OF CHINESE ACADEMY OF FISHERY SCIENCES	15.58 G	Cyprinus carpio	Injected intraperitoneally of h2o at an equal dose based on gram body weight	HiSeq X Ten
PRJNA296951	SRR2517939	Gallbladder	Paired	Netherlands	INSTITUTE OF BIOLOGY, UNIVERSITY LEIDEN	154.98 M	Cyprinus carpio		Illumina HiSeq 2500
PRJNA296951	SRR2517941	Gallbladder	Paired	Netherlands	INSTITUTE OF BIOLOGY, UNIVERSITY LEIDEN	182.52 M	Cyprinus carpio		Illumina HiSeq 2500
PRJNA296951	SRR2517962	Gallbladder	Paired	Netherlands	INSTITUTE OF BIOLOGY, UNIVERSITY LEIDEN	367.68 M	Cyprinus carpio		Illumina HiSeq 2500
PRJNA296951	SRR2517963	Gallbladder	Paired	Netherlands	INSTITUTE OF BIOLOGY, UNIVERSITY LEIDEN	374.78 M	Cyprinus carpio		Illumina HiSeq 2500
PRJNA296951	SRR2517964	Gallbladder	Paired	Netherlands	INSTITUTE OF BIOLOGY, UNIVERSITY LEIDEN	537.92 M	Cyprinus carpio		Illumina HiSeq 2500
PRJNA296951	SRR2517965	Gallbladder	Paired	Netherlands	INSTITUTE OF BIOLOGY, UNIVERSITY LEIDEN	408.85 M	Cyprinus carpio		Illumina HiSeq 2500
PRJNA296951	SRR2517966	Gallbladder	Paired	Netherlands	INSTITUTE OF BIOLOGY, UNIVERSITY LEIDEN	414.66 M	Cyprinus carpio		Illumina HiSeq 2500
PRJNA296951	SRR2517967	Gallbladder	Paired	Netherlands	INSTITUTE OF BIOLOGY, UNIVERSITY LEIDEN	797.70 M	Cyprinus carpio		Illumina HiSeq 2500
PRJNA296951	SRR2517968	Gallbladder	Paired	Netherlands	INSTITUTE OF BIOLOGY, UNIVERSITY LEIDEN	567.71 M	Cyprinus carpio		Illumina HiSeq 2500
PRJNA296951	SRR2517969	Gallbladder	Paired	Netherlands	INSTITUTE OF BIOLOGY, UNIVERSITY LEIDEN	574.26 M	Cyprinus carpio		Illumina HiSeq 2500
PRJNA296951	SRR2517970	Gallbladder	Paired	Netherlands	INSTITUTE OF BIOLOGY, UNIVERSITY LEIDEN	848.68 M	Cyprinus carpio		Illumina HiSeq 2500
PRJNA296951	SRR2517971	Gallbladder	Paired	Netherlands	INSTITUTE OF BIOLOGY, UNIVERSITY LEIDEN	1.29 G	Cyprinus carpio		Illumina HiSeq 2500
PRJNA684670	SRR13447462	Intestine	Paired	china	CHINA ACADEMY OF FISHERY SCIENCE	5.90 G	Cyprinus carpio		HiSeq X Ten
PRJNA684670	SRR13447488	Intestine	Paired	china	CHINA ACADEMY OF FISHERY SCIENCE	5.98 G	Cyprinus carpio		HiSeq X Ten
PRJNA684670	SRR13447489	Intestine	Paired	china	CHINA ACADEMY OF FISHERY SCIENCE	4.82 G	Cyprinus carpio		HiSeq X Ten
PRJNA656923	SRR12450002	Intestine	Paired	china	TIANJIN AGRICULTURAL UNIVERSITY	6.76 G	Cyprinus carpio var. koi	Intestine from fish with natural recovery	BGISEQ-500
PRJNA656923	SRR12450003	Intestine	Paired	china	TIANJIN AGRICULTURAL UNIVERSITY	6.33 G	Cyprinus carpio var. koi	Intestine from fish in control group	BGISEQ-500
PRJNA656923	SRR12450004	Intestine	Paired	china	TIANJIN AGRICULTURAL UNIVERSITY	6.51 G	Cyprinus carpio var. koi	Intestine from fish in control group	BGISEQ-500
PRJNA656923	SRR12450005	Intestine	Paired	china	TIANJIN AGRICULTURAL UNIVERSITY	6.49 G	Cyprinus carpio var. koi	Intestine from fish in control group	BGISEQ-500
PRJNA656923	SRR12450006	Intestine	Paired	china	TIANJIN AGRICULTURAL UNIVERSITY	6.48 G	Cyprinus carpio var. koi	Intestine from fish with fmt	BGISEQ-500
PRJNA656923	SRR12450007	Intestine	Paired	china	TIANJIN AGRICULTURAL UNIVERSITY	6.36 G	Cyprinus carpio var. koi	Intestine from fish with fmt	BGISEQ-500
PRJNA656923	SRR12450008	Intestine	Paired	china	TIANJIN AGRICULTURAL UNIVERSITY	6.57 G	Cyprinus carpio var. koi	Intestine from fish with fmt	BGISEQ-500
PRJNA656923	SRR12450009	Intestine	Paired	china	TIANJIN AGRICULTURAL UNIVERSITY	6.57 G	Cyprinus carpio var. koi	Intestine from fish with natural recovery	BGISEQ-500
PRJNA656923	SRR12450010	Intestine	Paired	china	TIANJIN AGRICULTURAL UNIVERSITY	6.51 G	Cyprinus carpio var. koi	Intestine from fish with natural recovery	BGISEQ-500
PRJNA337990	SRR4030927	Pituitary	Paired	china	INSTITUTE OF HYDROBIOLOGY, CHINESE ACADEMY OF SCIENCES	2.39 G	Cyprinus carpio var. huanghe	Growth hormone trangenic fish	Illumina HiSeq 2000
PRJNA337990	SRR4030928	Pituitary	Paired	china	INSTITUTE OF HYDROBIOLOGY, CHINESE ACADEMY OF SCIENCES	2.50 G	Cyprinus carpio var. huanghe	Wild type fish	Illumina HiSeq 2000
PRJNA337990	SRR4030939	Pituitary	Paired	china	INSTITUTE OF HYDROBIOLOGY, CHINESE ACADEMY OF SCIENCES	2.48 G	Cyprinus carpio var. huanghe	Growth hormone trangenic fish	Illumina HiSeq 2000
PRJNA337990	SRR4030940	Pituitary	Paired	china	INSTITUTE OF HYDROBIOLOGY, CHINESE ACADEMY OF SCIENCES	2.34 G	Cyprinus carpio var. huanghe	Wild type fish	Illumina HiSeq 2000
PRJNA296951	SRR2517867	Barb	Paired	Netherlands	INSTITUTE OF BIOLOGY, UNIVERSITY LEIDEN	459.29 M	Cyprinus carpio		Illumina HiSeq 2500
PRJNA296951	SRR2517868	Barb	Paired	Netherlands	INSTITUTE OF BIOLOGY, UNIVERSITY LEIDEN	763.13 M	Cyprinus carpio		Illumina HiSeq 2500
PRJNA296951	SRR2517882	Tail	Paired	Netherlands	INSTITUTE OF BIOLOGY, UNIVERSITY LEIDEN	865.53 M	Cyprinus carpio		Illumina HiSeq 2500
PRJNA296951	SRR2517883	Tail	Paired	Netherlands	INSTITUTE OF BIOLOGY, UNIVERSITY LEIDEN	678.41 M	Cyprinus carpio		Illumina HiSeq 2500
PRJNA254191	SRR1509525	Blood	Paired	china	CHINESE ACADEMY OF FISHERY SCIENCES	1.76 G	Cyprinus carpio		Illumina HiSeq 2000
PRJNA254191	SRR1509532	Blood	Paired	china	CHINESE ACADEMY OF FISHERY SCIENCES	2.31 G	Cyprinus carpio var. singuonensis		Illumina HiSeq 2000
PRJNA296951	SRR2517940	Blood	Paired	Netherlands	INSTITUTE OF BIOLOGY, UNIVERSITY LEIDEN	140.70 M	Cyprinus carpio		Illumina HiSeq 2500
PRJNA296951	SRR2517957	Bulbus	Paired	Netherlands	INSTITUTE OF BIOLOGY, UNIVERSITY LEIDEN	246.39 M	Cyprinus carpio		Illumina HiSeq 2500
PRJNA337990	SRR4030935	Hypothalamus	Paired	china	INSTITUTE OF HYDROBIOLOGY, CHINESE ACADEMY OF SCIENCES	2.41 G	Cyprinus carpio var. huanghe	Growth hormone trangenic fish	Illumina HiSeq 2000
PRJNA337990	SRR4030941	Hypothalamus	Paired	china	INSTITUTE OF HYDROBIOLOGY, CHINESE ACADEMY OF SCIENCES	2.43 G	Cyprinus carpio var. huanghe	Growth hormone trangenic fish	Illumina HiSeq 2000
PRJNA337990	SRR4030936	Hypothalamus	Paired	china	INSTITUTE OF HYDROBIOLOGY, CHINESE ACADEMY OF SCIENCES	2.40 G	Cyprinus carpio var. huanghe	Wild type fish	Illumina HiSeq 2000
PRJNA337990	SRR4030942	Hypothalamus	Paired	china	INSTITUTE OF HYDROBIOLOGY, CHINESE ACADEMY OF SCIENCES	2.48 G	Cyprinus carpio var. huanghe	Wild type fish	Illumina HiSeq 2000
PRJNA649397	SRR12351080	Hypothalamus	Paired	china	HUNAN NORMAL UNIVERSITY	6.99 G	Cyprinus carpio	14-month-old	Illumina HiSeq 2500
PRJNA649397	SRR12351081	Hypothalamus	Paired	china	HUNAN NORMAL UNIVERSITY	8.86 G	Cyprinus carpio	14-month-old	Illumina HiSeq 2500
PRJNA649397	SRR12351082	Hypothalamus	Paired	china	HUNAN NORMAL UNIVERSITY	8.30 G	Cyprinus carpio	14-month-old	Illumina HiSeq 2500
