# Supplementary material for: Genome-wide identification and characterization of tissue specific long non-coding RNAs and circular RNAs in common carp (Cyprinus carpio L.)
Source: Front Genet. 2023 Nov 28;14:1239434. doi: 10.3389/fgene.2023.1239434 (PMC10713812; doi:10.3389/fgene.2023.1239434)
Supplement: Supplementary file 9 [file Table5.XLSX]

## Sheet: Sheet1
Supplementary Table 5: LncRNAs acting as precursors of miRNAs
LncRNA	miRNA	Identity	Length			start	end	start	end	e value	Bitscore
TCONS_00383997	ccr-mir-22a	100	100	0	0	1169	1268	100	1	5.24e-47	185
TCONS_00366318	ccr-mir-203b	100	90	0	0	1160	1249	90	1	1.67e-41	167
TCONS_00409754	dre-mir-9-4	100	87	0	0	1688	1774	87	1	2.83e-39	161
TCONS_00304378	dre-mir-15a-2	95.789	95	2	1	85	177	8	102	1.88e-37	152
TCONS_00417363	ami-mir-133a-2	97.674	86	2	0	1	86	8	93	2.53e-36	148
TCONS_00216787	ccr-mir-430	98.551	69	1	0	746	814	69	1	5.33e-28	122
TCONS_00216788	ccr-mir-430	98.551	69	1	0	746	814	69	1	5.33e-28	122
TCONS_00216790	ccr-mir-430	98.551	69	1	0	1574	1642	69	1	5.34e-28	122
TCONS_00216790	ccr-mir-430	98.551	69	1	0	67	135	69	1	5.34e-28	122
TCONS_00216791	ccr-mir-430	98.551	69	1	0	2446	2514	69	1	7.68e-28	122
TCONS_00216791	ccr-mir-430	98.551	69	1	0	939	1007	69	1	7.68e-28	122
TCONS_00216792	ccr-mir-430	98.551	69	1	0	2446	2514	69	1	7.68e-28	122
TCONS_00216792	ccr-mir-430	98.551	69	1	0	939	1007	69	1	7.68e-28	122
TCONS_00216793	ccr-mir-430	98.551	69	1	0	2621	2689	69	1	8.12e-28	122
TCONS_00216793	ccr-mir-430	98.551	69	1	0	1114	1182	69	1	8.12e-28	122
TCONS_00216789	ccr-mir-430	98.551	69	1	0	2621	2689	69	1	9.12e-28	122
TCONS_00216789	ccr-mir-430	98.551	69	1	0	1114	1182	69	1	9.12e-28	122
TCONS_00283669	dre-mir-190b	94.805	77	4	0	464	540	8	84	1.32e-27	121
TCONS_00352642	tni-mir-196a-2	93.421	76	3	2	377	452	3	76	1.64e-24	111
TCONS_00352642	tni-mir-196a-2	93.421	76	3	2	2056	2131	3	76	1.64e-24	111
TCONS_00374724	ccr-mir-430	100	59	0	0	406	464	59	1	1.95e-24	110
TCONS_00317142	ccr-mir-129	100	59	0	0	1	59	49	107	9.61e-24	110
TCONS_00317984	ccr-mir-129	100	59	0	0	4684	4742	107	49	9.69e-24	110
TCONS_00216791	ccr-mir-430	94.203	69	4	0	221	289	69	1	7.73e-23	106
TCONS_00216792	ccr-mir-430	94.203	69	4	0	221	289	69	1	7.73e-23	106
TCONS_00216793	ccr-mir-430	94.203	69	4	0	396	464	69	1	8.18e-23	106
TCONS_00216789	ccr-mir-430	94.203	69	4	0	396	464	69	1	9.18e-23	106
