# Supplementary material for: Genome-wide identification and characterization of tissue specific long non-coding RNAs and circular RNAs in common carp (Cyprinus carpio L.)
Source: Front Genet. 2023 Nov 28;14:1239434. doi: 10.3389/fgene.2023.1239434 (PMC10713812; doi:10.3389/fgene.2023.1239434)
Supplement: Supplementary file 10 [file Table7.XLSX]

## Sheet: KEGG_Pathways
Supplementary Table 7: KEGG Pathways associated with common carp lncRNAs
Term	Type	Number of Pathways	Number of Seqs	Pathways	Pathways IDs	Sequences
ko:K05735	KEGG Orthologs	8	1	T cell receptor signaling pathway;ErbB signaling pathway;Ras signaling pathway;Regulation of actin cytoskeleton;Axon guidance;Renal cell carcinoma;Human immunodeficiency virus 1 infection;Focal adhesion	ko04660;ko04012;ko04014;ko04810;ko04360;ko05211;ko05170;ko04510	lcl|LHQP01014731.1_mrna_21855
ko:K02223	KEGG Orthologs	3	3	Dopaminergic synapse;Circadian rhythm - fly;Circadian rhythm	ko04728;ko04711;ko04710	lcl|LHQP01042382.1_mrna_44554;lcl|LHQP01012144.1_mrna_18192;lcl|LHQP01025388.1_mrna_33646
ko:K06823	KEGG Orthologs	1	2	Protein digestion and absorption	ko04974	lcl|LHQP01004985.1_mrna_8003;lcl|LHQP01004986.1_mrna_8004
ko:K00288	KEGG Orthologs	2	1	One carbon pool by folate;Biosynthesis of cofactors	ko00670;ko01240	lcl|LHQP01001945.1_mrna_3006
ko:K04646	KEGG Orthologs	6	3	Bacterial invasion of epithelial cells;Huntington disease;Endocrine and other factor-regulated calcium reabsorption;Synaptic vesicle cycle;Lysosome;Endocytosis	ko05100;ko05016;ko04961;ko04721;ko04142;ko04144	lcl|LHQP01008255.1_mrna_12734;lcl|LHQP01002442.1_mrna_3883;lcl|LHQP01003362.1_mrna_5327
ko:K05734	KEGG Orthologs	9	1	T cell receptor signaling pathway;ErbB signaling pathway;Ras signaling pathway;Regulation of actin cytoskeleton;Axon guidance;Renal cell carcinoma;MicroRNAs in cancer;Human immunodeficiency virus 1 infection;Focal adhesion	ko04660;ko04012;ko04014;ko04810;ko04360;ko05211;ko05206;ko05170;ko04510	lcl|LHQP01014731.1_mrna_21855
ko:K05733	KEGG Orthologs	10	2	T cell receptor signaling pathway;ErbB signaling pathway;Ras signaling pathway;Regulation of actin cytoskeleton;Axon guidance;Renal cell carcinoma;Pathogenic Escherichia coli infection;Salmonella infection;Human immunodeficiency virus 1 infection;Focal adhesion	ko04660;ko04012;ko04014;ko04810;ko04360;ko05211;ko05130;ko05132;ko05170;ko04510	lcl|LHQP01018545.1_mrna_26400;lcl|LHQP01028808.1_mrna_36733
ko:K06821	KEGG Orthologs	1	5	Axon guidance	ko04360	lcl|LHQP01022016.1_mrna_30364;lcl|LHQP01036995.1_mrna_42138;lcl|LHQP01001052.1_mrna_1392;lcl|LHQP01016709.1_mrna_24257;lcl|LHQP01026921.1_mrna_35067
ko:K05732	KEGG Orthologs	4	4	Leukocyte transendothelial migration;Regulation of actin cytoskeleton;Platelet activation;Focal adhesion	ko04670;ko04810;ko04611;ko04510	lcl|LHQP01006745.1_mrna_10530;lcl|LHQP01012551.1_mrna_18832;lcl|LHQP01012214.1_mrna_18312;lcl|LHQP01031191.1_mrna_38625
ko:K06820	KEGG Orthologs	1	5	Axon guidance	ko04360	lcl|LHQP01026442.1_mrna_34599;lcl|LHQP01001052.1_mrna_1392;lcl|LHQP01010355.1_mrna_15749;lcl|LHQP01019383.1_mrna_27388;lcl|LHQP01026921.1_mrna_35067
ko:K05731	KEGG Orthologs	7	2	Ras signaling pathway;Rap1 signaling pathway;Regulation of actin cytoskeleton;Proteoglycans in cancer;cAMP signaling pathway;Tight junction;Chemokine signaling pathway	ko04014;ko04015;ko04810;ko05205;ko04024;ko04530;ko04062	lcl|LHQP01007570.1_mrna_11754;lcl|LHQP01014236.1_mrna_21196
ko:K05730	KEGG Orthologs	14	1	Lipid and atherosclerosis;Leukocyte transendothelial migration;T cell receptor signaling pathway;B cell receptor signaling pathway;Fc epsilon RI signaling pathway;Fc gamma R-mediated phagocytosis;Rap1 signaling pathway;Regulation of actin cytoskeleton;Proteoglycans in cancer;Yersinia infection;cAMP signaling pathway;Natural killer cell mediated cytotoxicity;Focal adhesion;Chemokine signaling path…	ko05417;ko04670;ko04660;ko04662;ko04664;ko04666;ko04015;ko04810;ko05205;ko05135;ko04024;ko04650;ko04510;ko04062	lcl|LHQP01004745.1_mrna_7566
ko:K03792	KEGG Orthologs	1	1	Glycosphingolipid biosynthesis - lacto and neolacto series	ko00601	lcl|LHQP01014917.1_mrna_22124
ko:K02222	KEGG Orthologs	1	2	Wnt signaling pathway	ko04310	lcl|LHQP01004809.1_mrna_7684;lcl|LHQP01013939.1_mrna_20756
ko:K01370	KEGG Orthologs	15	1	Necroptosis;Lipid and atherosclerosis;Neutrophil extracellular trap formation;Pathogenic Escherichia coli infection;Salmonella infection;Shigellosis;Legionellosis;Pertussis;Amyotrophic lateral sclerosis;Yersinia infection;Coronavirus disease - COVID-19;Influenza A;NOD-like receptor signaling pathway;Cytosolic DNA-sensing pathway;C-type lectin receptor signaling pathway	ko04217;ko05417;ko04613;ko05130;ko05132;ko05131;ko05134;ko05133;ko05014;ko05135;ko05171;ko05164;ko04621;ko04623;ko04625	lcl|LHQP01034453.1_mrna_40708
ko:K19901	KEGG Orthologs	2	1	Apoptosis;TNF signaling pathway	ko04210;ko04668	lcl|LHQP01047276.1_mrna_46261
ko:K15304	KEGG Orthologs	1	2	Human T-cell leukemia virus 1 infection	ko05166	lcl|LHQP01002496.1_mrna_3972;lcl|LHQP01011629.1_mrna_17457
ko:K16630	KEGG Orthologs	1	2	Protein digestion and absorption	ko04974	lcl|LHQP01028791.1_mrna_36714;lcl|LHQP01026384.1_mrna_34540
ko:K17962	KEGG Orthologs	1	1	Insulin resistance	ko04931	lcl|LHQP01008587.1_mrna_13186
ko:K13365	KEGG Orthologs	4	3	Parathyroid hormone synthesis, secretion and action;Pathogenic Escherichia coli infection;Tight junction;Human papillomavirus infection	ko04928;ko05130;ko04530;ko05165	lcl|LHQP01007378.1_mrna_11510;lcl|LHQP01023788.1_mrna_32100;lcl|LHQP01004998.1_mrna_8027
ko:K07920	KEGG Orthologs	1	1	Autophagy - animal	ko04140	lcl|LHQP01038437.1_mrna_42896
ko:K01369	KEGG Orthologs	2	1	Antigen processing and presentation;Lysosome	ko04612;ko04142	lcl|LHQP01040783.1_mrna_43936
ko:K05725	KEGG Orthologs	24	1	Lipid and atherosclerosis;Fluid shear stress and atherosclerosis;Leukocyte transendothelial migration;VEGF signaling pathway;ErbB signaling pathway;Small cell lung cancer;Bacterial invasion of epithelial cells;Regulation of actin cytoskeleton;Growth hormone synthesis, secretion and action;Axon guidance;Pathways in cancer;Transcriptional misregulation in cancer;Proteoglycans in cancer;Chemical car…	ko05417;ko05418;ko04670;ko04370;ko04012;ko05222;ko05100;ko04810;ko04935;ko04360;ko05200;ko05202;ko05205;ko05208;ko01522;ko05146;ko05131;ko05135;ko04151;ko05170;ko05163;ko05165;ko04510;ko04062	lcl|LHQP01002320.1_mrna_3656
ko:K05742	KEGG Orthologs	11	1	Apelin signaling pathway;Regulation of actin cytoskeleton;Proteoglycans in cancer;Thyroid hormone signaling pathway;Gastric acid secretion;Salivary secretion;Pancreatic secretion;Bile secretion;Adrenergic signaling in cardiomyocytes;Cardiac muscle contraction;cAMP signaling pathway	ko04371;ko04810;ko05205;ko04919;ko04971;ko04970;ko04972;ko04976;ko04261;ko04260;ko04024	lcl|LHQP01000901.1_mrna_1173
ko:K04410	KEGG Orthologs	10	2	T cell receptor signaling pathway;MAPK signaling pathway;ErbB signaling pathway;Ras signaling pathway;Regulation of actin cytoskeleton;Axon guidance;Renal cell carcinoma;Pathogenic Escherichia coli infection;Human immunodeficiency virus 1 infection;Focal adhesion	ko04660;ko04010;ko04012;ko04014;ko04810;ko04360;ko05211;ko05130;ko05170;ko04510	lcl|LHQP01018545.1_mrna_26400;lcl|LHQP01028808.1_mrna_36733
ko:K00297	KEGG Orthologs	2	1	One carbon pool by folate;Carbon fixation pathways in prokaryotes	ko00670;ko00720	lcl|LHQP01004688.1_mrna_7474
ko:K17706	KEGG Orthologs	1	1	Rap1 signaling pathway	ko04015	lcl|LHQP01011109.1_mrna_16774
ko:K09095	KEGG Orthologs	2	1	Renal cell carcinoma;Pathways in cancer	ko05211;ko05200	lcl|LHQP01014218.1_mrna_21176
ko:K16618	KEGG Orthologs	1	1	Fanconi anemia pathway	ko03460	lcl|LHQP01012082.1_mrna_18117
ko:K15528	KEGG Orthologs	2	1	Axon regeneration;Retrograde endocannabinoid signaling	ko04361;ko04723	lcl|LHQP01059266.1_mrna_48832
ko:K09097	KEGG Orthologs	6	1	Cushing syndrome;Renal cell carcinoma;Pathways in cancer;Chemical carcinogenesis - reactive oxygen species;Chemical carcinogenesis - receptor activation;HIF-1 signaling pathway	ko04934;ko05211;ko05200;ko05208;ko05207;ko04066	lcl|LHQP01027350.1_mrna_35441
ko:K13358	KEGG Orthologs	1	3	Aldosterone-regulated sodium reabsorption	ko04960	lcl|LHQP01007378.1_mrna_11510;lcl|LHQP01004998.1_mrna_8027;lcl|LHQP01023788.1_mrna_32100
ko:K16866	KEGG Orthologs	2	1	MicroRNAs in cancer;Proteoglycans in cancer	ko05206;ko05205	lcl|LHQP01015575.1_mrna_22869
ko:K14683	KEGG Orthologs	2	2	Parathyroid hormone synthesis, secretion and action;Mineral absorption	ko04928;ko04978	lcl|LHQP01005181.1_mrna_8326;lcl|LHQP01027218.1_mrna_35339
ko:K14442	KEGG Orthologs	1	1	RNA degradation	ko03018	lcl|LHQP01027610.1_mrna_35700
ko:K13354	KEGG Orthologs	1	1	Peroxisome	ko04146	lcl|LHQP01004185.1_mrna_6612
ko:K14685	KEGG Orthologs	2	1	Ferroptosis;Mineral absorption	ko04216;ko04978	lcl|LHQP01007797.1_mrna_12048
ko:K04409	KEGG Orthologs	20	2	T cell receptor signaling pathway;Fc gamma R-mediated phagocytosis;MAPK signaling pathway;ErbB signaling pathway;MAPK signaling pathway - yeast;Ras signaling pathway;Regulation of actin cytoskeleton;Axon guidance;Renal cell carcinoma;Proteoglycans in cancer;Pathogenic Escherichia coli infection;Salmonella infection;Hippo signaling pathway - multiple species;Epithelial cell signaling in Helicobact…	ko04660;ko04666;ko04010;ko04012;ko04011;ko04014;ko04810;ko04360;ko05211;ko05205;ko05130;ko05132;ko04392;ko05120;ko04024;ko04650;ko05170;ko04510;ko04062;ko04625	lcl|LHQP01018545.1_mrna_26400;lcl|LHQP01028808.1_mrna_36733
ko:K04649	KEGG Orthologs	1	1	Ubiquitin mediated proteolysis	ko04120	lcl|LHQP01008030.1_mrna_12432
ko:K04407	KEGG Orthologs	1	5	MAPK signaling pathway	ko04010	lcl|LHQP01050675.1_mrna_47293;lcl|LHQP01014603.1_mrna_21706;lcl|LHQP01014861.1_mrna_22022;lcl|LHQP01043665.1_mrna_44995;lcl|LHQP01014861.1_mrna_22021
ko:K04408	KEGG Orthologs	1	1	MAPK signaling pathway	ko04010	lcl|LHQP01015836.1_mrna_23238
ko:K05737	KEGG Orthologs	3	1	Regulation of actin cytoskeleton;Epithelial cell signaling in Helicobacter pylori infection;Endocytosis	ko04810;ko05120;ko04144	lcl|LHQP01006340.1_mrna_10007
ko:K04648	KEGG Orthologs	5	2	Pathways of neurodegeneration - multiple diseases;Salmonella infection;Amyotrophic lateral sclerosis;Vasopressin-regulated water reabsorption;Huntington disease	ko05022;ko05132;ko05014;ko04962;ko05016	lcl|LHQP01046800.1_mrna_46126;lcl|LHQP01015883.1_mrna_23319
ko:K06825	KEGG Orthologs	1	2	TGF-beta signaling pathway	ko04350	lcl|LHQP01015019.1_mrna_22248;lcl|LHQP01028234.1_mrna_36294
ko:K04406	KEGG Orthologs	1	1	MAPK signaling pathway	ko04010	lcl|LHQP01015836.1_mrna_23238
ko:K05736	KEGG Orthologs	8	1	T cell receptor signaling pathway;ErbB signaling pathway;Ras signaling pathway;Regulation of actin cytoskeleton;Axon guidance;Renal cell carcinoma;Human immunodeficiency virus 1 infection;Focal adhesion	ko04660;ko04012;ko04014;ko04810;ko04360;ko05211;ko05170;ko04510	lcl|LHQP01014731.1_mrna_21855
ko:K04425	KEGG Orthologs	1	1	MAPK signaling pathway	ko04010	lcl|LHQP01008086.1_mrna_12526
ko:K01398	KEGG Orthologs	11	1	Diabetic cardiomyopathy;Fluid shear stress and atherosclerosis;Leukocyte transendothelial migration;AGE-RAGE signaling pathway in diabetic complications;Bladder cancer;Relaxin signaling pathway;Pathways in cancer;Proteoglycans in cancer;Endocrine resistance;GnRH signaling pathway;Estrogen signaling pathway	ko05415;ko05418;ko04670;ko04933;ko05219;ko04926;ko05200;ko05205;ko01522;ko04912;ko04915	lcl|LHQP01014613.1_mrna_21718
ko:K04426	KEGG Orthologs	22	1	Apoptosis;Apoptosis - fly;Lipid and atherosclerosis;Fluid shear stress and atherosclerosis;TNF signaling pathway;MAPK signaling pathway;MAPK signaling pathway - fly;Non-alcoholic fatty liver disease;Alcoholic liver disease;Chemical carcinogenesis - reactive oxygen species;Platinum drug resistance;Pathways of neurodegeneration - multiple diseases;Alzheimer disease;Parkinson disease;Amyotrophic lat…	ko04210;ko04214;ko05417;ko05418;ko04668;ko04010;ko04013;ko04932;ko04936;ko05208;ko01524;ko05022;ko05010;ko05012;ko05014;ko05017;ko05016;ko04722;ko04714;ko04141;ko04530;ko04071	lcl|LHQP01008086.1_mrna_12526
ko:K00069	KEGG Orthologs	1	1	Transcriptional misregulation in cancer	ko05202	lcl|LHQP01004097.1_mrna_6485
ko:K06843	KEGG Orthologs	2	1	Axon guidance;Axon regeneration	ko04360;ko04361	lcl|LHQP01001047.1_mrna_1363
ko:K04424	KEGG Orthologs	1	1	MAPK signaling pathway	ko04010	lcl|LHQP01006421.1_mrna_10093
ko:K06842	KEGG Orthologs	1	1	Axon guidance	ko04360	lcl|LHQP01011843.1_mrna_17755
ko:K04421	KEGG Orthologs	5	2	MAPK signaling pathway;GnRH signaling pathway;Neurotrophin signaling pathway;PD-L1 expression and PD-1 checkpoint pathway in cancer;Human T-cell leukemia virus 1 infection	ko04010;ko04912;ko04722;ko05235;ko05166	lcl|LHQP01009370.1_mrna_14345;lcl|LHQP01080000.1_mrna_50485
ko:K05753	KEGG Orthologs	7	2	Fc gamma R-mediated phagocytosis;Bacterial invasion of epithelial cells;Regulation of actin cytoskeleton;Pathogenic Escherichia coli infection;Shigellosis;Choline metabolism in cancer;Adherens junction	ko04666;ko05100;ko04810;ko05130;ko05131;ko05231;ko04520	lcl|LHQP01014073.1_mrna_20963;lcl|LHQP01038991.1_mrna_43112
ko:K06840	KEGG Orthologs	1	4	Axon guidance	ko04360	lcl|LHQP01003489.1_mrna_5512;lcl|LHQP01003489.1_mrna_5513;lcl|LHQP01000743.1_mrna_966;lcl|LHQP01019327.1_mrna_27353
ko:K05751	KEGG Orthologs	1	1	Regulation of actin cytoskeleton	ko04810	lcl|LHQP01063459.1_mrna_49301
ko:K04420	KEGG Orthologs	3	2	Gap junction;MAPK signaling pathway;GnRH signaling pathway	ko04540;ko04010;ko04912	lcl|LHQP01009370.1_mrna_14345;lcl|LHQP01080000.1_mrna_50485
ko:K01393	KEGG Orthologs	1	1	Renin-angiotensin system	ko04614	lcl|LHQP01021691.1_mrna_30009
ko:K01392	KEGG Orthologs	2	1	African trypanosomiasis;Renin-angiotensin system	ko05143;ko04614	lcl|LHQP01021691.1_mrna_30009
ko:K17986	KEGG Orthologs	1	1	Mitophagy - animal	ko04137	lcl|LHQP01004444.1_mrna_7055
ko:K17987	KEGG Orthologs	1	1	Mitophagy - animal	ko04137	lcl|LHQP01001912.1_mrna_2970
ko:K17985	KEGG Orthologs	7	1	Mitophagy - animal;Pathways of neurodegeneration - multiple diseases;Alzheimer disease;Amyotrophic lateral sclerosis;Spinocerebellar ataxia;Huntington disease;Autophagy - animal	ko04137;ko05022;ko05010;ko05014;ko05017;ko05016;ko04140	lcl|LHQP01022105.1_mrna_30483
ko:K06839	KEGG Orthologs	2	1	Axon guidance;Axon regeneration	ko04360;ko04361	lcl|LHQP01002497.1_mrna_3986
ko:K06838	KEGG Orthologs	1	1	Axon guidance	ko04360	lcl|LHQP01002497.1_mrna_3986
ko:K04658	KEGG Orthologs	1	1	TGF-beta signaling pathway	ko04350	lcl|LHQP01007739.1_mrna_11976
ko:K05748	KEGG Orthologs	8	2	Fc gamma R-mediated phagocytosis;Bacterial invasion of epithelial cells;Regulation of actin cytoskeleton;Pathogenic Escherichia coli infection;Shigellosis;Yersinia infection;Choline metabolism in cancer;Adherens junction	ko04666;ko05100;ko04810;ko05130;ko05131;ko05135;ko05231;ko04520	lcl|LHQP01014073.1_mrna_20963;lcl|LHQP01038991.1_mrna_43112
ko:K05747	KEGG Orthologs	6	3	Fc gamma R-mediated phagocytosis;Yersinia infection;Choline metabolism in cancer;Tight junction;Adherens junction;Chemokine signaling pathway	ko04666;ko05135;ko05231;ko04530;ko04520;ko04062	lcl|LHQP01006562.1_mrna_10248;lcl|LHQP01007915.1_mrna_12215;lcl|LHQP01001571.1_mrna_2209
ko:K04436	KEGG Orthologs	1	2	MAPK signaling pathway	ko04010	lcl|LHQP01019592.1_mrna_27607;lcl|LHQP01007803.1_mrna_12063
ko:K05768	KEGG Orthologs	3	6	Fc gamma R-mediated phagocytosis;Regulation of actin cytoskeleton;Viral carcinogenesis	ko04666;ko04810;ko05203	lcl|LHQP01050744.1_mrna_47308;lcl|LHQP01006429.1_mrna_10107;lcl|LHQP01013113.1_mrna_19556;lcl|LHQP01041853.1_mrna_44323;lcl|LHQP01000888.1_mrna_1147;lcl|LHQP01025910.1_mrna_34176
ko:K03348	KEGG Orthologs	7	1	Ubiquitin mediated proteolysis;Cell cycle - yeast;Cell cycle;Meiosis - yeast;Oocyte meiosis;Progesterone-mediated oocyte maturation;Human T-cell leukemia virus 1 infection	ko04120;ko04111;ko04110;ko04113;ko04114;ko04914;ko05166	lcl|LHQP01035597.1_mrna_41368
ko:K04437	KEGG Orthologs	4	1	MAPK signaling pathway;Proteoglycans in cancer;Salmonella infection;Focal adhesion	ko04010;ko05205;ko05132;ko04510	lcl|LHQP01028786.1_mrna_36703
ko:K06855	KEGG Orthologs	1	1	IL-17 signaling pathway	ko04657	lcl|LHQP01023632.1_mrna_31918
ko:K04674	KEGG Orthologs	23	1	Cellular senescence;Diabetic cardiomyopathy;Apelin signaling pathway;MAPK signaling pathway;Chronic myeloid leukemia;Gastric cancer;Hepatocellular carcinoma;AGE-RAGE signaling pathway in diabetic complications;Colorectal cancer;Pancreatic cancer;Relaxin signaling pathway;TGF-beta signaling pathway;Pathways in cancer;Chagas disease;Hippo signaling pathway;Osteoclast differentiation;Endocytosis;Th1…	ko04218;ko05415;ko04371;ko04010;ko05220;ko05226;ko05225;ko04933;ko05210;ko05212;ko04926;ko04350;ko05200;ko05142;ko04390;ko04380;ko04144;ko04659;ko04520;ko05161;ko05166;ko04060;ko04068	lcl|LHQP01010810.1_mrna_16350
ko:K01164	KEGG Orthologs	1	1	Ribosome biogenesis in eukaryotes	ko03008	lcl|LHQP01021713.1_mrna_30044
ko:K05763	KEGG Orthologs	5	2	Leukocyte transendothelial migration;Regulation of actin cytoskeleton;Proteoglycans in cancer;Tight junction;Measles	ko04670;ko04810;ko05205;ko04530;ko05162	lcl|LHQP01029596.1_mrna_37373;lcl|LHQP01012796.1_mrna_19095
ko:K04675	KEGG Orthologs	4	1	Fluid shear stress and atherosclerosis;Signaling pathways regulating pluripotency of stem cells;TGF-beta signaling pathway;Cytokine-cytokine receptor interaction	ko05418;ko04550;ko04350;ko04060	lcl|LHQP01010810.1_mrna_16350
ko:K05762	KEGG Orthologs	4	1	Regulation of actin cytoskeleton;MicroRNAs in cancer;Proteoglycans in cancer;Tight junction	ko04810;ko05206;ko05205;ko04530	lcl|LHQP01012796.1_mrna_19095
ko:K04673	KEGG Orthologs	5	1	Fluid shear stress and atherosclerosis;Signaling pathways regulating pluripotency of stem cells;TGF-beta signaling pathway;Hippo signaling pathway;Cytokine-cytokine receptor interaction	ko05418;ko04550;ko04350;ko04390;ko04060	lcl|LHQP01010810.1_mrna_16350
ko:K00070	KEGG Orthologs	5	1	Cushing syndrome;Aldosterone synthesis and secretion;Cortisol synthesis and secretion;Ovarian steroidogenesis;Steroid hormone biosynthesis	ko04934;ko04925;ko04927;ko04913;ko00140	lcl|LHQP01014490.1_mrna_21547
ko:K05760	KEGG Orthologs	13	1	Leukocyte transendothelial migration;VEGF signaling pathway;Bacterial invasion of epithelial cells;Regulation of actin cytoskeleton;Viral carcinogenesis;Proteoglycans in cancer;Shigellosis;Yersinia infection;Human immunodeficiency virus 1 infection;Human cytomegalovirus infection;Human papillomavirus infection;Focal adhesion;Chemokine signaling pathway	ko04670;ko04370;ko05100;ko04810;ko05203;ko05205;ko05131;ko05135;ko05170;ko05163;ko05165;ko04510;ko04062	lcl|LHQP01034989.1_mrna_41019
ko:K00071	KEGG Orthologs	2	1	Aldosterone-regulated sodium reabsorption;Steroid hormone biosynthesis	ko04960;ko00140	lcl|LHQP01033635.1_mrna_40218
ko:K04671	KEGG Orthologs	7	1	Fluid shear stress and atherosclerosis;Signaling pathways regulating pluripotency of stem cells;Axon guidance;TGF-beta signaling pathway;MicroRNAs in cancer;Hippo signaling pathway;Cytokine-cytokine receptor interaction	ko05418;ko04550;ko04360;ko04350;ko05206;ko04390;ko04060	lcl|LHQP01013772.1_mrna_20504
ko:K15306	KEGG Orthologs	2	1	Viral carcinogenesis;Human T-cell leukemia virus 1 infection	ko05203;ko05166	lcl|LHQP01031057.1_mrna_38468
ko:K17726	KEGG Orthologs	1	1	Arachidonic acid metabolism	ko00590	lcl|LHQP01016140.1_mrna_23560
ko:K14462	KEGG Orthologs	4	3	Lipid and atherosclerosis;Fat digestion and absorption;Vitamin digestion and absorption;Cholesterol metabolism	ko05417;ko04975;ko04977;ko04979	lcl|LHQP01033194.1_mrna_39930;lcl|LHQP01004057.1_mrna_6376;lcl|LHQP01039459.1_mrna_43301
ko:K16882	KEGG Orthologs	1	1	Insulin secretion	ko04911	lcl|LHQP01050363.1_mrna_47188
ko:K13376	KEGG Orthologs	31	2	Cellular senescence;Hypertrophic cardiomyopathy;Diabetic cardiomyopathy;Dilated cardiomyopathy;MAPK signaling pathway;Chronic myeloid leukemia;Gastric cancer;Hepatocellular carcinoma;AGE-RAGE signaling pathway in diabetic complications;Renal cell carcinoma;Colorectal cancer;Pancreatic cancer;TGF-beta signaling pathway;Pathways in cancer;Inflammatory bowel disease;Cell cycle;Rheumatoid arthritis;M…	ko04218;ko05410;ko05415;ko05414;ko04010;ko05220;ko05226;ko05225;ko04933;ko05211;ko05210;ko05212;ko04350;ko05200;ko05321;ko04110;ko05323;ko05206;ko05205;ko05140;ko05142;ko05145;ko05144;ko05146;ko04390;ko04380;ko05161;ko05166;ko04060;ko05152;ko04068	lcl|LHQP01020490.1_mrna_28645;lcl|LHQP01035669.1_mrna_41416
ko:K12041	KEGG Orthologs	1	1	Cardiac muscle contraction	ko04260	lcl|LHQP01018435.1_mrna_26253
ko:K04429	KEGG Orthologs	1	2	MAPK signaling pathway	ko04010	lcl|LHQP01012394.1_mrna_18639;lcl|LHQP01001848.1_mrna_2848
ko:K12040	KEGG Orthologs	4	2	Protein digestion and absorption;Bile secretion;Mineral absorption;Proximal tubule bicarbonate reclamation	ko04974;ko04976;ko04978;ko04964	lcl|LHQP01003854.1_mrna_6062;lcl|LHQP01000901.1_mrna_1173
ko:K06847	KEGG Orthologs	1	2	TGF-beta signaling pathway	ko04350	lcl|LHQP01002519.1_mrna_4009;lcl|LHQP01003041.1_mrna_4815
ko:K04447	KEGG Orthologs	24	1	Necroptosis;Lipid and atherosclerosis;Signaling pathways regulating pluripotency of stem cells;AGE-RAGE signaling pathway in diabetic complications;Growth hormone synthesis, secretion and action;Adipocytokine signaling pathway;Pathways in cancer;EGFR tyrosine kinase inhibitor resistance;Chemical carcinogenesis - receptor activation;Prolactin signaling pathway;Leishmaniasis;Toxoplasmosis;Cholinerg…	ko04217;ko05417;ko04550;ko04933;ko04935;ko04920;ko05200;ko01521;ko05207;ko04917;ko05140;ko05145;ko04725;ko04151;ko05235;ko04658;ko04659;ko05161;ko05164;ko05167;ko04630;ko05168;ko05152;ko04062	lcl|LHQP01003245.1_mrna_5168
ko:K06625	KEGG Orthologs	41	1	Cellular senescence;Chronic myeloid leukemia;ErbB signaling pathway;Small cell lung cancer;Breast cancer;Non-small cell lung cancer;Gastric cancer;Hepatocellular carcinoma;Cushing syndrome;Renal cell carcinoma;Colorectal cancer;Endometrial cancer;Pancreatic cancer;Prostate cancer;Glioma;Basal cell carcinoma;Thyroid cancer;Bladder cancer;Oxytocin signaling pathway;Melanoma;Parathyroid hormone synt…	ko04218;ko05220;ko04012;ko05222;ko05224;ko05223;ko05226;ko05225;ko04934;ko05211;ko05210;ko05213;ko05212;ko05215;ko05214;ko05217;ko05216;ko05219;ko04921;ko05218;ko04928;ko05200;ko04110;ko05202;ko04115;ko05203;ko05206;ko05205;ko01522;ko01524;ko04151;ko05161;ko05160;ko05163;ko05165;ko05167;ko05166;ko05169;ko04630;ko04066;ko04068	lcl|LHQP01048093.1_mrna_46564
ko:K04448	KEGG Orthologs	59	1	Apoptosis;Apoptosis - fly;Lipid and atherosclerosis;Fluid shear stress and atherosclerosis;Wnt signaling pathway;T cell receptor signaling pathway;B cell receptor signaling pathway;TNF signaling pathway;MAPK signaling pathway;ErbB signaling pathway;Breast cancer;MAPK signaling pathway - fly;Mitophagy - animal;AGE-RAGE signaling pathway in diabetic complications;Non-alcoholic fatty liver disease;R…	ko04210;ko04214;ko05417;ko05418;ko04310;ko04660;ko04662;ko04668;ko04010;ko04012;ko05224;ko04013;ko04137;ko04933;ko04932;ko05211;ko05210;ko04921;ko04926;ko05200;ko05321;ko05323;ko05203;ko05208;ko01522;ko05207;ko04912;ko04915;ko05140;ko05142;ko05130;ko05132;ko05131;ko05133;ko05135;ko04722;ko05120;ko04380;ko05231;ko05235;ko04024;ko04530;ko04658;ko04657;ko04659;ko05170;ko05171;ko05161;ko05162;ko05167…	lcl|LHQP01038266.1_mrna_42820
ko:K04683	KEGG Orthologs	2	1	TGF-beta signaling pathway;Cell cycle	ko04350;ko04110	lcl|LHQP01001400.1_mrna_1983
ko:K06620	KEGG Orthologs	23	1	Cellular senescence;Chronic myeloid leukemia;Small cell lung cancer;Breast cancer;Non-small cell lung cancer;Gastric cancer;Hepatocellular carcinoma;Cushing syndrome;Pancreatic cancer;Prostate cancer;Glioma;Bladder cancer;Melanoma;Pathways in cancer;Cell cycle;MicroRNAs in cancer;Endocrine resistance;Hepatitis B;Hepatitis C;Human cytomegalovirus infection;Kaposi sarcoma-associated herpesvirus inf…	ko04218;ko05220;ko05222;ko05224;ko05223;ko05226;ko05225;ko04934;ko05212;ko05215;ko05214;ko05219;ko05218;ko05200;ko04110;ko05206;ko01522;ko05161;ko05160;ko05163;ko05167;ko05166;ko05169	lcl|LHQP01024564.1_mrna_32852
ko:K04441	KEGG Orthologs	68	2	Longevity regulating pathway - worm;Cellular senescence;Diabetic cardiomyopathy;Lipid and atherosclerosis;Fluid shear stress and atherosclerosis;Leukocyte transendothelial migration;Signaling pathways regulating pluripotency of stem cells;T cell receptor signaling pathway;Fc epsilon RI signaling pathway;TNF signaling pathway;VEGF signaling pathway;MAPK signaling pathway;MAPK signaling pathway - y…	ko04212;ko04218;ko05415;ko05417;ko05418;ko04670;ko04550;ko04660;ko04664;ko04668;ko04370;ko04010;ko04011;ko04013;ko04015;ko04139;ko04933;ko04932;ko04935;ko04936;ko04361;ko04926;ko04114;ko05205;ko05208;ko01522;ko04912;ko04914;ko04917;ko05020;ko05140;ko05022;ko05142;ko05145;ko04611;ko04613;ko05130;ko05132;ko05131;ko05133;ko05014;ko05135;ko04722;ko04723;ko04728;ko05120;ko04714;ko04380;ko04261;ko05235…	lcl|LHQP01001758.1_mrna_2619;lcl|LHQP01001122.1_mrna_1507
ko:K02265	KEGG Orthologs	12	1	Diabetic cardiomyopathy;Oxidative phosphorylation;Non-alcoholic fatty liver disease;Chemical carcinogenesis - reactive oxygen species;Prion disease;Pathways of neurodegeneration - multiple diseases;Alzheimer disease;Parkinson disease;Amyotrophic lateral sclerosis;Huntington disease;Thermogenesis;Cardiac muscle contraction	ko05415;ko00190;ko04932;ko05208;ko05020;ko05022;ko05010;ko05012;ko05014;ko05016;ko04714;ko04260	lcl|LHQP01011200.1_mrna_16871
ko:K04682	KEGG Orthologs	3	1	Cellular senescence;TGF-beta signaling pathway;Cell cycle	ko04218;ko04350;ko04110	lcl|LHQP01024564.1_mrna_32852
ko:K15589	KEGG Orthologs	3	1	Renal cell carcinoma;Pathways in cancer;Transcriptional misregulation in cancer	ko05211;ko05200;ko05202	lcl|LHQP01027350.1_mrna_35441
ko:K15588	KEGG Orthologs	1	1	Lysine degradation	ko00310	lcl|LHQP01017002.1_mrna_24631
ko:K19945	KEGG Orthologs	1	1	Mitophagy - animal	ko04137	lcl|LHQP01029677.1_mrna_37436
ko:K17767	KEGG Orthologs	2	1	Cushing syndrome;Chemical carcinogenesis - receptor activation	ko04934;ko05207	lcl|LHQP01004715.1_mrna_7512
ko:K14012	KEGG Orthologs	1	1	Protein processing in endoplasmic reticulum	ko04141	lcl|LHQP01002363.1_mrna_3745
ko:K16676	KEGG Orthologs	1	1	Hippo signaling pathway - fly	ko04391	lcl|LHQP01016615.1_mrna_24132
ko:K16675	KEGG Orthologs	1	1	Hippo signaling pathway - fly	ko04391	lcl|LHQP01015039.1_mrna_22271
ko:K05769	KEGG Orthologs	1	1	Regulation of actin cytoskeleton	ko04810	lcl|LHQP01003119.1_mrna_4914
ko:K04439	KEGG Orthologs	11	1	MAPK signaling pathway;Relaxin signaling pathway;Parathyroid hormone synthesis, secretion and action;GnRH secretion;Chemical carcinogenesis - receptor activation;Hedgehog signaling pathway;Dopaminergic synapse;Endocytosis;Chemokine signaling pathway;Morphine addiction;Olfactory transduction	ko04010;ko04926;ko04928;ko04929;ko05207;ko04340;ko04728;ko04144;ko04062;ko05032;ko04740	lcl|LHQP01040731.1_mrna_43909
ko:K06616	KEGG Orthologs	1	1	Mucin type O-glycan biosynthesis	ko00512	lcl|LHQP01028438.1_mrna_36426
ko:K04457	KEGG Orthologs	1	2	MAPK signaling pathway	ko04010	lcl|LHQP01011699.1_mrna_17541;lcl|LHQP01008935.1_mrna_13727
ko:K03368	KEGG Orthologs	4	2	Glycosaminoglycan biosynthesis - keratan sulfate;Mucin type O-glycan biosynthesis;Glycosphingolipid biosynthesis - ganglio series;Glycosphingolipid biosynthesis - globo and isoglobo series	ko00533;ko00512;ko00604;ko00603	lcl|LHQP01029262.1_mrna_37095;lcl|LHQP01004623.1_mrna_7376
ko:K04696	KEGG Orthologs	14	1	TNF signaling pathway;Insulin resistance;Type II diabetes mellitus;Non-alcoholic fatty liver disease;Growth hormone synthesis, secretion and action;Ubiquitin mediated proteolysis;Adipocytokine signaling pathway;Insulin signaling pathway;Prolactin signaling pathway;Osteoclast differentiation;Hepatitis C;Influenza A;JAK-STAT signaling pathway;Herpes simplex virus 1 infection	ko04668;ko04931;ko04930;ko04932;ko04935;ko04120;ko04920;ko04910;ko04917;ko04380;ko05160;ko05164;ko04630;ko05168	lcl|LHQP01010004.1_mrna_15255
ko:K04455	KEGG Orthologs	3	1	VEGF signaling pathway;MAPK signaling pathway;Amoebiasis	ko04370;ko04010;ko05146	lcl|LHQP01037282.1_mrna_42284
ko:K04450	KEGG Orthologs	29	3	Longevity regulating pathway;TNF signaling pathway;MAPK signaling pathway;MAPK signaling pathway - fly;Growth hormone synthesis, secretion and action;Cushing syndrome;Glucagon signaling pathway;Relaxin signaling pathway;Aldosterone synthesis and secretion;Parathyroid hormone synthesis, secretion and action;Cortisol synthesis and secretion;Viral carcinogenesis;Insulin secretion;Chemical carcinogen…	ko04211;ko04668;ko04010;ko04013;ko04935;ko04934;ko04922;ko04926;ko04925;ko04928;ko04927;ko05203;ko04911;ko05207;ko04915;ko04918;ko05020;ko04728;ko04151;ko04714;ko04261;ko04022;ko05161;ko05163;ko05166;ko05031;ko05030;ko05034;ko04624	lcl|LHQP01004972.1_mrna_7982;lcl|LHQP01003603.1_mrna_5675;lcl|LHQP01044069.1_mrna_45124
ko:K03362	KEGG Orthologs	11	1	Cellular senescence;Wnt signaling pathway;Ubiquitin mediated proteolysis;Oocyte meiosis;Hedgehog signaling pathway;Hedgehog signaling pathway - fly;Shigellosis;Hippo signaling pathway;Circadian rhythm;Human immunodeficiency virus 1 infection;Toll and Imd signaling pathway	ko04218;ko04310;ko04120;ko04114;ko04340;ko04341;ko05131;ko04390;ko04710;ko05170;ko04624	lcl|LHQP01044738.1_mrna_45333
ko:K14005	KEGG Orthologs	1	1	Protein processing in endoplasmic reticulum	ko04141	lcl|LHQP01010651.1_mrna_16130
ko:K13158	KEGG Orthologs	1	1	Amyotrophic lateral sclerosis	ko05014	lcl|LHQP01017857.1_mrna_25599
ko:K14000	KEGG Orthologs	1	1	Protein processing in endoplasmic reticulum	ko04141	lcl|LHQP01015007.1_mrna_22226
ko:K14242	KEGG Orthologs	1	1	Transcriptional misregulation in cancer	ko05202	lcl|LHQP01044787.1_mrna_45359
ko:K17751	KEGG Orthologs	7	6	Hypertrophic cardiomyopathy;Dilated cardiomyopathy;Viral myocarditis;Thyroid hormone signaling pathway;Adrenergic signaling in cardiomyocytes;Cardiac muscle contraction;cGMP-PKG signaling pathway	ko05410;ko05414;ko05416;ko04919;ko04261;ko04260;ko04022	lcl|LHQP01045792.1_mrna_45750;lcl|LHQP01010629.1_mrna_16101;lcl|LHQP01002988.1_mrna_4749;lcl|LHQP01055486.1_mrna_48253;lcl|LHQP01002927.1_mrna_4614;lcl|LHQP01061705.1_mrna_49111
ko:K07955	KEGG Orthologs	1	1	Salmonella infection	ko05132	lcl|LHQP01009457.1_mrna_14492
ko:K04449	KEGG Orthologs	4	1	MAPK signaling pathway;Parathyroid hormone synthesis, secretion and action;Osteoclast differentiation;IL-17 signaling pathway	ko04010;ko04928;ko04380;ko04657	lcl|LHQP01038266.1_mrna_42820
ko:K04469	KEGG Orthologs	10	1	MAPK signaling pathway;Breast cancer;Pathways in cancer;Viral carcinogenesis;Legionellosis;Osteoclast differentiation;Human T-cell leukemia virus 1 infection;Epstein-Barr virus infection;NF-kappa B signaling pathway;C-type lectin receptor signaling pathway	ko04010;ko05224;ko05200;ko05203;ko05134;ko04380;ko05166;ko05169;ko04064;ko04625	lcl|LHQP01010838.1_mrna_16415
ko:K10905	KEGG Orthologs	1	1	Fanconi anemia pathway	ko03460	lcl|LHQP01031116.1_mrna_38542
ko:K04223	KEGG Orthologs	2	1	Calcium signaling pathway;Neuroactive ligand-receptor interaction	ko04020;ko04080	lcl|LHQP01003167.1_mrna_5001
ko:K01197	KEGG Orthologs	2	4	Glycosaminoglycan degradation;Lysosome	ko00531;ko04142	lcl|LHQP01002035.1_mrna_3168;lcl|LHQP01015049.1_mrna_22307;lcl|LHQP01013484.1_mrna_20045;lcl|LHQP01020590.1_mrna_28737
ko:K04224	KEGG Orthologs	2	1	Calcium signaling pathway;Neuroactive ligand-receptor interaction	ko04020;ko04080	lcl|LHQP01003167.1_mrna_5001
ko:K03135	KEGG Orthologs	1	1	Basal transcription factors	ko03022	lcl|LHQP01014006.1_mrna_20865
ko:K01196	KEGG Orthologs	1	1	Starch and sucrose metabolism	ko00500	lcl|LHQP01024329.1_mrna_32607
ko:K04221	KEGG Orthologs	3	1	Growth hormone synthesis, secretion and action;cAMP signaling pathway;Neuroactive ligand-receptor interaction	ko04935;ko04024;ko04080	lcl|LHQP01047679.1_mrna_46443
ko:K04222	KEGG Orthologs	2	1	Calcium signaling pathway;Neuroactive ligand-receptor interaction	ko04020;ko04080	lcl|LHQP01003167.1_mrna_5001
ko:K04464	KEGG Orthologs	11	1	Fluid shear stress and atherosclerosis;Gap junction;MAPK signaling pathway;MAPK signaling pathway - yeast;Mitophagy - yeast;Autophagy - yeast;Oxytocin signaling pathway;MicroRNAs in cancer;GnRH signaling pathway;Neurotrophin signaling pathway;IL-17 signaling pathway	ko05418;ko04540;ko04010;ko04011;ko04139;ko04138;ko04921;ko05206;ko04912;ko04722;ko04657	lcl|LHQP01022826.1_mrna_31173
ko:K03372	KEGG Orthologs	1	1	Glycosphingolipid biosynthesis - ganglio series	ko00604	lcl|LHQP01010325.1_mrna_15708
ko:K04461	KEGG Orthologs	2	1	MAPK signaling pathway;MAPK signaling pathway - fly	ko04010;ko04013	lcl|LHQP01011699.1_mrna_17541
ko:K04462	KEGG Orthologs	4	1	MAPK signaling pathway;Chronic myeloid leukemia;Pathways in cancer;Lysine degradation	ko04010;ko05220;ko05200;ko00310	lcl|LHQP01013206.1_mrna_19697
ko:K19719	KEGG Orthologs	5	1	Protein digestion and absorption;PI3K-Akt signaling pathway;Human papillomavirus infection;Focal adhesion;ECM-receptor interaction	ko04974;ko04151;ko05165;ko04510;ko04512	lcl|LHQP01031533.1_mrna_38825
ko:K15365	KEGG Orthologs	1	1	Fanconi anemia pathway	ko03460	lcl|LHQP01024852.1_mrna_33121
ko:K19721	KEGG Orthologs	1	4	Protein digestion and absorption	ko04974	lcl|LHQP01007948.1_mrna_12270;lcl|LHQP01028791.1_mrna_36714;lcl|LHQP01026384.1_mrna_34540;lcl|LHQP01031533.1_mrna_38825
ko:K07984	KEGG Orthologs	1	1	Natural killer cell mediated cytotoxicity	ko04650	lcl|LHQP01000731.1_mrna_939
ko:K14030	KEGG Orthologs	1	1	Apoptosis - fly	ko04214	lcl|LHQP01050912.1_mrna_47350
ko:K08834	KEGG Orthologs	1	1	Phototransduction - fly	ko04745	lcl|LHQP01020829.1_mrna_29073
ko:K04218	KEGG Orthologs	4	1	Growth hormone synthesis, secretion and action;Gastric acid secretion;cAMP signaling pathway;Neuroactive ligand-receptor interaction	ko04935;ko04971;ko04024;ko04080	lcl|LHQP01047679.1_mrna_46443
ko:K20703	KEGG Orthologs	2	1	Necroptosis;Toll and Imd signaling pathway	ko04217;ko04624	lcl|LHQP01016729.1_mrna_24285
ko:K09905	KEGG Orthologs	1	2	Mucin type O-glycan biosynthesis	ko00512	lcl|LHQP01044978.1_mrna_45424;lcl|LHQP01048156.1_mrna_46588
ko:K04237	KEGG Orthologs	10	1	Rap1 signaling pathway;Axon guidance;Hippo signaling pathway - fly;Hippo signaling pathway;Endocytosis;Tight junction;Neuroactive ligand-receptor interaction;Adherens junction;Human papillomavirus infection;Chemokine signaling pathway	ko04015;ko04360;ko04391;ko04390;ko04144;ko04530;ko04080;ko04520;ko05165;ko04062	lcl|LHQP01023713.1_mrna_32027
ko:K02295	KEGG Orthologs	1	2	Circadian rhythm	ko04710	lcl|LHQP01021581.1_mrna_29904;lcl|LHQP01005392.1_mrna_8665
ko:K14026	KEGG Orthologs	1	1	Protein processing in endoplasmic reticulum	ko04141	lcl|LHQP01057782.1_mrna_48602
ko:K17536	KEGG Orthologs	1	1	MAPK signaling pathway - fly	ko04013	lcl|LHQP01004846.1_mrna_7763
ko:K16685	KEGG Orthologs	3	1	Hippo signaling pathway - fly;Hippo signaling pathway;Hippo signaling pathway - multiple species	ko04391;ko04390;ko04392	lcl|LHQP01023648.1_mrna_31952
ko:K16684	KEGG Orthologs	4	1	Hippo signaling pathway - fly;Hippo signaling pathway;Hippo signaling pathway - multiple species;Tight junction	ko04391;ko04390;ko04392;ko04530	lcl|LHQP01024927.1_mrna_33213
ko:K14020	KEGG Orthologs	1	2	Protein processing in endoplasmic reticulum	ko04141	lcl|LHQP01005181.1_mrna_8332;lcl|LHQP01004854.1_mrna_7783
ko:K13174	KEGG Orthologs	1	1	Nucleocytoplasmic transport	ko03013	lcl|LHQP01068105.1_mrna_49724
ko:K08822	KEGG Orthologs	4	1	Non-alcoholic fatty liver disease;Shigellosis;Dopaminergic synapse;Chemokine signaling pathway	ko04932;ko05131;ko04728;ko04062	lcl|LHQP01049707.1_mrna_47032
ko:K15590	KEGG Orthologs	1	2	Mitophagy - animal	ko04137	lcl|LHQP01024881.1_mrna_33164;lcl|LHQP01005068.1_mrna_8155
ko:K08826	KEGG Orthologs	1	1	Cellular senescence	ko04218	lcl|LHQP01022699.1_mrna_31007
ko:K07515	KEGG Orthologs	10	1	Propanoate metabolism;beta-Alanine metabolism;Butanoate metabolism;Aminobenzoate degradation;Fatty acid elongation;Fatty acid degradation;Lysine degradation;Caprolactam degradation;Valine, leucine and isoleucine degradation;Tryptophan metabolism	ko00640;ko00410;ko00650;ko00627;ko00062;ko00071;ko00310;ko00930;ko00280;ko00380	lcl|LHQP01019971.1_mrna_28049
ko:K04004	KEGG Orthologs	2	1	Complement and coagulation cascades;Staphylococcus aureus infection	ko04610;ko05150	lcl|LHQP01021498.1_mrna_29814
ko:K04246	KEGG Orthologs	3	2	GnRH secretion;Endocrine resistance;Estrogen signaling pathway	ko04929;ko01522;ko04915	lcl|LHQP01025703.1_mrna_33959;lcl|LHQP01047191.1_mrna_46234
ko:K04243	KEGG Orthologs	2	2	Pathways of neurodegeneration - multiple diseases;Parkinson disease	ko05022;ko05012	lcl|LHQP01015049.1_mrna_22305;lcl|LHQP01000154.1_mrna_343
ko:K07750	KEGG Orthologs	1	1	Steroid biosynthesis	ko00100	lcl|LHQP01005469.1_mrna_8784
ko:K04240	KEGG Orthologs	1	2	Neuroactive ligand-receptor interaction	ko04080	lcl|LHQP01051272.1_mrna_47421;lcl|LHQP01004600.1_mrna_7344
ko:K18655	KEGG Orthologs	2	1	Nucleocytoplasmic transport;mRNA surveillance pathway	ko03013;ko03015	lcl|LHQP01008367.1_mrna_12894
ko:K08852	KEGG Orthologs	11	2	Apoptosis;Lipid and atherosclerosis;Non-alcoholic fatty liver disease;Pathways of neurodegeneration - multiple diseases;Alzheimer disease;Parkinson disease;Amyotrophic lateral sclerosis;Spinocerebellar ataxia;Huntington disease;Autophagy - animal;Protein processing in endoplasmic reticulum	ko04210;ko05417;ko04932;ko05022;ko05010;ko05012;ko05014;ko05017;ko05016;ko04140;ko04141	lcl|LHQP01000483.1_mrna_742;lcl|LHQP01027839.1_mrna_35936
ko:K20720	KEGG Orthologs	1	2	Alzheimer disease	ko05010	lcl|LHQP01032458.1_mrna_39470;lcl|LHQP01018533.1_mrna_26373
ko:K20967	KEGG Orthologs	2	1	Folate biosynthesis;Biosynthesis of cofactors	ko00790;ko01240	lcl|LHQP01038927.1_mrna_43090
ko:K05108	KEGG Orthologs	1	3	Axon guidance	ko04360	lcl|LHQP01011988.1_mrna_17944;lcl|LHQP01023318.1_mrna_31629;lcl|LHQP01014554.1_mrna_21615
ko:K05105	KEGG Orthologs	1	3	Axon guidance	ko04360	lcl|LHQP01011988.1_mrna_17944;lcl|LHQP01023318.1_mrna_31629;lcl|LHQP01014554.1_mrna_21615
ko:K07525	KEGG Orthologs	1	1	Axon guidance	ko04360	lcl|LHQP01002235.1_mrna_3532
ko:K05106	KEGG Orthologs	1	3	Axon guidance	ko04360	lcl|LHQP01011988.1_mrna_17944;lcl|LHQP01023318.1_mrna_31629;lcl|LHQP01014554.1_mrna_21615
ko:K05104	KEGG Orthologs	1	3	Axon guidance	ko04360	lcl|LHQP01011988.1_mrna_17944;lcl|LHQP01023318.1_mrna_31629;lcl|LHQP01014554.1_mrna_21615
ko:K07522	KEGG Orthologs	2	1	Axon guidance;Cell adhesion molecules	ko04360;ko04514	lcl|LHQP01011463.1_mrna_17208
ko:K07763	KEGG Orthologs	3	1	TNF signaling pathway;Parathyroid hormone synthesis, secretion and action;GnRH signaling pathway	ko04668;ko04928;ko04912	lcl|LHQP01010305.1_mrna_15674
ko:K05100	KEGG Orthologs	1	2	Calcium signaling pathway	ko04020	lcl|LHQP01025224.1_mrna_33478;lcl|LHQP01027421.1_mrna_35523
ko:K03164	KEGG Orthologs	1	1	Platinum drug resistance	ko01524	lcl|LHQP01005870.1_mrna_9348
ko:K04495	KEGG Orthologs	1	1	Wnt signaling pathway	ko04310	lcl|LHQP01004149.1_mrna_6575
ko:K04250	KEGG Orthologs	1	1	Phototransduction	ko04744	lcl|LHQP01000652.1_mrna_807
ko:K06671	KEGG Orthologs	3	2	Cell cycle - yeast;Cell cycle;Meiosis - yeast	ko04111;ko04110;ko04113	lcl|LHQP01026366.1_mrna_34505;lcl|LHQP01005276.1_mrna_8487
ko:K04492	KEGG Orthologs	19	1	Arrhythmogenic right ventricular cardiomyopathy;Wnt signaling pathway;Acute myeloid leukemia;Breast cancer;Gastric cancer;Hepatocellular carcinoma;Cushing syndrome;Alcoholic liver disease;Colorectal cancer;Endometrial cancer;Prostate cancer;Basal cell carcinoma;Thyroid cancer;Pathways in cancer;Melanogenesis;Salmonella infection;Hippo signaling pathway;Adherens junction;Kaposi sarcoma-associated …	ko05412;ko04310;ko05221;ko05224;ko05226;ko05225;ko04934;ko04936;ko05210;ko05213;ko05215;ko05217;ko05216;ko05200;ko04916;ko05132;ko04390;ko04520;ko05167	lcl|LHQP01011199.1_mrna_16866
ko:K06670	KEGG Orthologs	2	2	Cell cycle - yeast;Cell cycle	ko04111;ko04110	lcl|LHQP01024972.1_mrna_33255;lcl|LHQP01007215.1_mrna_11275
ko:K04490	KEGG Orthologs	20	1	Arrhythmogenic right ventricular cardiomyopathy;Wnt signaling pathway;Acute myeloid leukemia;Breast cancer;Gastric cancer;Hepatocellular carcinoma;Cushing syndrome;Alcoholic liver disease;Colorectal cancer;Endometrial cancer;Prostate cancer;Basal cell carcinoma;Thyroid cancer;Pathways in cancer;Melanogenesis;Salmonella infection;Hippo signaling pathway;Adherens junction;Human papillomavirus infec…	ko05412;ko04310;ko05221;ko05224;ko05226;ko05225;ko04934;ko04936;ko05210;ko05213;ko05215;ko05217;ko05216;ko05200;ko04916;ko05132;ko04390;ko04520;ko05165;ko05167	lcl|LHQP01011199.1_mrna_16866
ko:K03160	KEGG Orthologs	17	1	Lipid and atherosclerosis;Viral myocarditis;Intestinal immune network for IgA production;Primary immunodeficiency;Allograft rejection;Autoimmune thyroid disease;Transcriptional misregulation in cancer;Systemic lupus erythematosus;Asthma;Toxoplasmosis;Malaria;Human T-cell leukemia virus 1 infection;Epstein-Barr virus infection;Cell adhesion molecules;Cytokine-cytokine receptor interaction;NF-kappa…	ko05417;ko05416;ko04672;ko05340;ko05330;ko05320;ko05202;ko05322;ko05310;ko05145;ko05144;ko05166;ko05169;ko04514;ko04060;ko04064;ko04620	lcl|LHQP01019488.1_mrna_27516
ko:K04491	KEGG Orthologs	20	1	Arrhythmogenic right ventricular cardiomyopathy;Wnt signaling pathway;Acute myeloid leukemia;Breast cancer;Gastric cancer;Hepatocellular carcinoma;Cushing syndrome;Alcoholic liver disease;Colorectal cancer;Endometrial cancer;Prostate cancer;Basal cell carcinoma;Thyroid cancer;Pathways in cancer;Melanogenesis;Salmonella infection;Hippo signaling pathway;Adherens junction;Human papillomavirus infec…	ko05412;ko04310;ko05221;ko05224;ko05226;ko05225;ko04934;ko04936;ko05210;ko05213;ko05215;ko05217;ko05216;ko05200;ko04916;ko05132;ko04390;ko04520;ko05165;ko05167	lcl|LHQP01011199.1_mrna_16866
ko:K07990	KEGG Orthologs	1	1	Natural killer cell mediated cytotoxicity	ko04650	lcl|LHQP01019137.1_mrna_27083
ko:K14286	KEGG Orthologs	1	1	Glycerophospholipid metabolism	ko00564	lcl|LHQP01031070.1_mrna_38494
ko:K15377	KEGG Orthologs	1	1	Choline metabolism in cancer	ko05231	lcl|LHQP01042175.1_mrna_44439
ko:K14289	KEGG Orthologs	1	1	Nucleocytoplasmic transport	ko03013	lcl|LHQP01040766.1_mrna_43929
ko:K08840	KEGG Orthologs	1	5	MAPK signaling pathway - fly	ko04013	lcl|LHQP01014861.1_mrna_22022;lcl|LHQP01043665.1_mrna_44995;lcl|LHQP01014861.1_mrna_22021;lcl|LHQP01050675.1_mrna_47293;lcl|LHQP01014603.1_mrna_21706
ko:K07995	KEGG Orthologs	1	1	Parathyroid hormone synthesis, secretion and action	ko04928	lcl|LHQP01010305.1_mrna_15674
ko:K15374	KEGG Orthologs	1	3	GABAergic synapse	ko04727	lcl|LHQP01017383.1_mrna_25051;lcl|LHQP01011426.1_mrna_17152;lcl|LHQP01023054.1_mrna_31363
ko:K07996	KEGG Orthologs	2	1	Parathyroid hormone synthesis, secretion and action;MicroRNAs in cancer	ko04928;ko05206	lcl|LHQP01010305.1_mrna_15674
ko:K08601	KEGG Orthologs	6	1	Necroptosis;MAPK signaling pathway - fly;Osteoclast differentiation;NF-kappa B signaling pathway;RIG-I-like receptor signaling pathway;C-type lectin receptor signaling pathway	ko04217;ko04013;ko04380;ko04064;ko04622;ko04625	lcl|LHQP01063387.1_mrna_49284
ko:K14284	KEGG Orthologs	6	2	Ribosome biogenesis in eukaryotes;Nucleocytoplasmic transport;mRNA surveillance pathway;Amyotrophic lateral sclerosis;Influenza A;Herpes simplex virus 1 infection	ko03008;ko03013;ko03015;ko05014;ko05164;ko05168	lcl|LHQP01000174.1_mrna_389;lcl|LHQP01018721.1_mrna_26649
ko:K07997	KEGG Orthologs	1	1	Parathyroid hormone synthesis, secretion and action	ko04928	lcl|LHQP01010305.1_mrna_15674
ko:K05357	KEGG Orthologs	2	1	Ubiquinone and other terpenoid-quinone biosynthesis;Biosynthesis of cofactors	ko00130;ko01240	lcl|LHQP01054441.1_mrna_48044
ko:K05113	KEGG Orthologs	1	3	Axon guidance	ko04360	lcl|LHQP01011988.1_mrna_17944;lcl|LHQP01023318.1_mrna_31629;lcl|LHQP01014554.1_mrna_21615
ko:K05110	KEGG Orthologs	2	3	Axon guidance;Axon regeneration	ko04360;ko04361	lcl|LHQP01011988.1_mrna_17944;lcl|LHQP01023318.1_mrna_31629;lcl|LHQP01014554.1_mrna_21615
ko:K03174	KEGG Orthologs	20	3	Lipid and atherosclerosis;TNF signaling pathway;Small cell lung cancer;Alcoholic liver disease;Pathways in cancer;Viral carcinogenesis;IL-17 signaling pathway;Coronavirus disease - COVID-19;Hepatitis B;Hepatitis C;Measles;Human papillomavirus infection;Influenza A;Kaposi sarcoma-associated herpesvirus infection;Epstein-Barr virus infection;Herpes simplex virus 1 infection;NF-kappa B signaling pat…	ko05417;ko04668;ko05222;ko04936;ko05200;ko05203;ko04657;ko05171;ko05161;ko05160;ko05162;ko05165;ko05164;ko05167;ko05169;ko05168;ko04064;ko04621;ko04620;ko04622	lcl|LHQP01011463.1_mrna_17203;lcl|LHQP01027452.1_mrna_35578;lcl|LHQP01012898.1_mrna_19236
ko:K04264	KEGG Orthologs	3	1	Platelet activation;Calcium signaling pathway;Neuroactive ligand-receptor interaction	ko04611;ko04020;ko04080	lcl|LHQP01009708.1_mrna_14843
ko:K05111	KEGG Orthologs	1	3	Axon guidance	ko04360	lcl|LHQP01011988.1_mrna_17944;lcl|LHQP01023318.1_mrna_31629;lcl|LHQP01014554.1_mrna_21615
ko:K03172	KEGG Orthologs	7	1	Apoptosis;TNF signaling pathway;Small cell lung cancer;Pathways in cancer;Transcriptional misregulation in cancer;Viral carcinogenesis;NF-kappa B signaling pathway	ko04210;ko04668;ko05222;ko05200;ko05202;ko05203;ko04064	lcl|LHQP01011463.1_mrna_17203
ko:K03173	KEGG Orthologs	32	2	Apoptosis;Necroptosis;Lipid and atherosclerosis;TNF signaling pathway;MAPK signaling pathway;Small cell lung cancer;Non-alcoholic fatty liver disease;Adipocytokine signaling pathway;Pathways in cancer;Viral carcinogenesis;Pathways of neurodegeneration - multiple diseases;Pathogenic Escherichia coli infection;Salmonella infection;Alzheimer disease;Shigellosis;Amyotrophic lateral sclerosis;Yersinia…	ko04210;ko04217;ko05417;ko04668;ko04010;ko05222;ko04932;ko04920;ko05200;ko05203;ko05022;ko05130;ko05132;ko05010;ko05131;ko05014;ko05135;ko05017;ko05016;ko04380;ko04141;ko04657;ko05170;ko04071;ko05160;ko05163;ko05167;ko05169;ko05168;ko04064;ko04621;ko04622	lcl|LHQP01011463.1_mrna_17203;lcl|LHQP01012898.1_mrna_19236
ko:K18439	KEGG Orthologs	1	1	Endocytosis	ko04144	lcl|LHQP01035070.1_mrna_41080
ko:K18435	KEGG Orthologs	1	1	cAMP signaling pathway	ko04024	lcl|LHQP01017692.1_mrna_25362
ko:K14078	KEGG Orthologs	2	1	Pancreatic secretion;Mineral absorption	ko04972;ko04978	lcl|LHQP01022643.1_mrna_30939
ko:K19521	KEGG Orthologs	1	2	Maturity onset diabetes of the young	ko04950	lcl|LHQP01009013.1_mrna_13805;lcl|LHQP01012637.1_mrna_18907
ko:K15164	KEGG Orthologs	1	2	Thyroid hormone signaling pathway	ko04919	lcl|LHQP01011586.1_mrna_17388;lcl|LHQP01022617.1_mrna_30908
ko:K05128	KEGG Orthologs	2	1	Wnt signaling pathway;Axon guidance	ko04310;ko04360	lcl|LHQP01009086.1_mrna_13897
ko:K06457	KEGG Orthologs	1	1	Hematopoietic cell lineage	ko04640	lcl|LHQP01043237.1_mrna_44879
ko:K04278	KEGG Orthologs	1	1	Neuroactive ligand-receptor interaction	ko04080	lcl|LHQP01020274.1_mrna_28407
ko:K02098	KEGG Orthologs	1	1	Dorso-ventral axis formation	ko04320	lcl|LHQP01046451.1_mrna_46014
ko:K06454	KEGG Orthologs	12	2	T cell receptor signaling pathway;Primary immunodeficiency;Antigen processing and presentation;Yersinia infection;PD-L1 expression and PD-1 checkpoint pathway in cancer;Th1 and Th2 cell differentiation;Th17 cell differentiation;Human immunodeficiency virus 1 infection;Hematopoietic cell lineage;Human T-cell leukemia virus 1 infection;Cell adhesion molecules;Cytokine-cytokine receptor interaction	ko04660;ko05340;ko04612;ko05135;ko05235;ko04658;ko04659;ko05170;ko04640;ko05166;ko04514;ko04060	lcl|LHQP01017706.1_mrna_25378;lcl|LHQP01008518.1_mrna_13079
ko:K05121	KEGG Orthologs	6	1	MAPK signaling pathway;Ras signaling pathway;Rap1 signaling pathway;Rheumatoid arthritis;PI3K-Akt signaling pathway;HIF-1 signaling pathway	ko04010;ko04014;ko04015;ko05323;ko04151;ko04066	lcl|LHQP01052567.1_mrna_47724
ko:K08861	KEGG Orthologs	1	1	FoxO signaling pathway	ko04068	lcl|LHQP01017235.1_mrna_24905
ko:K17333	KEGG Orthologs	19	1	Cellular senescence;Lipid and atherosclerosis;Wnt signaling pathway;T cell receptor signaling pathway;B cell receptor signaling pathway;MAPK signaling pathway;Axon guidance;Oxytocin signaling pathway;Yersinia infection;cGMP-PKG signaling pathway;PD-L1 expression and PD-1 checkpoint pathway in cancer;Th1 and Th2 cell differentiation;Th17 cell differentiation;Human immunodeficiency virus 1 infectio…	ko04218;ko05417;ko04310;ko04660;ko04662;ko04010;ko04360;ko04921;ko05135;ko04022;ko05235;ko04658;ko04659;ko05170;ko05161;ko05163;ko05167;ko05166;ko04625	lcl|LHQP01038285.1_mrna_42828
ko:K00907	KEGG Orthologs	9	2	Apelin signaling pathway;Regulation of actin cytoskeleton;Oxytocin signaling pathway;Gastric acid secretion;Platelet activation;Vascular smooth muscle contraction;Calcium signaling pathway;cGMP-PKG signaling pathway;Focal adhesion	ko04371;ko04810;ko04921;ko04971;ko04611;ko04270;ko04020;ko04022;ko04510	lcl|LHQP01009990.1_mrna_15224;lcl|LHQP01054911.1_mrna_48141
ko:K17334	KEGG Orthologs	11	1	Cellular senescence;Wnt signaling pathway;Axon guidance;Oxytocin signaling pathway;cGMP-PKG signaling pathway;Human immunodeficiency virus 1 infection;Hepatitis B;Human cytomegalovirus infection;Kaposi sarcoma-associated herpesvirus infection;Human T-cell leukemia virus 1 infection;C-type lectin receptor signaling pathway	ko04218;ko04310;ko04360;ko04921;ko04022;ko05170;ko05161;ko05163;ko05167;ko05166;ko04625	lcl|LHQP01038285.1_mrna_42828
ko:K00901	KEGG Orthologs	6	1	Glycerophospholipid metabolism;Glycerolipid metabolism;Axon regeneration;Choline metabolism in cancer;Phosphatidylinositol signaling system;Phospholipase D signaling pathway	ko00564;ko00561;ko04361;ko05231;ko04070;ko04072	lcl|LHQP01032906.1_mrna_39748
ko:K06229	KEGG Orthologs	4	1	Basal cell carcinoma;Pathways in cancer;Hedgehog signaling pathway;Hedgehog signaling pathway - fly	ko05217;ko05200;ko04340;ko04341	lcl|LHQP01015882.1_mrna_23315
ko:K05138	KEGG Orthologs	3	1	JAK-STAT signaling pathway;Viral protein interaction with cytokine and cytokine receptor;Cytokine-cytokine receptor interaction	ko04630;ko04061;ko04060	lcl|LHQP01025955.1_mrna_34224
ko:K06228	KEGG Orthologs	1	1	Hedgehog signaling pathway - fly	ko04341	lcl|LHQP01045532.1_mrna_45651
ko:K06225	KEGG Orthologs	7	2	Axon guidance;Basal cell carcinoma;Pathways in cancer;Proteoglycans in cancer;Hedgehog signaling pathway;Hedgehog signaling pathway - fly;cAMP signaling pathway	ko04360;ko05217;ko05200;ko05205;ko04340;ko04341;ko04024	lcl|LHQP01008547.1_mrna_13119;lcl|LHQP01003086.1_mrna_4849
ko:K06467	KEGG Orthologs	3	1	B cell receptor signaling pathway;Hematopoietic cell lineage;Cell adhesion molecules	ko04662;ko04640;ko04514	lcl|LHQP01036989.1_mrna_42133
ko:K05134	KEGG Orthologs	6	1	Toxoplasmosis;Human cytomegalovirus infection;JAK-STAT signaling pathway;Viral protein interaction with cytokine and cytokine receptor;Cytokine-cytokine receptor interaction;Tuberculosis	ko05145;ko05163;ko04630;ko04061;ko04060;ko05152	lcl|LHQP01025393.1_mrna_33653
ko:K07553	KEGG Orthologs	1	2	Sphingolipid metabolism	ko00600	lcl|LHQP01044978.1_mrna_45424;lcl|LHQP01048156.1_mrna_46588
ko:K04285	KEGG Orthologs	2	1	Circadian entrainment;Neuroactive ligand-receptor interaction	ko04713;ko04080	lcl|LHQP01011776.1_mrna_17676
ko:K06464	KEGG Orthologs	19	2	Viral myocarditis;Leukocyte transendothelial migration;Rap1 signaling pathway;Regulation of actin cytoskeleton;Rheumatoid arthritis;Leishmaniasis;Malaria;Amoebiasis;Complement and coagulation cascades;Neutrophil extracellular trap formation;Legionellosis;Pertussis;Hippo signaling pathway;Phagosome;Natural killer cell mediated cytotoxicity;Human T-cell leukemia virus 1 infection;Cell adhesion mole…	ko05416;ko04670;ko04015;ko04810;ko05323;ko05140;ko05144;ko05146;ko04610;ko04613;ko05134;ko05133;ko04390;ko04145;ko04650;ko05166;ko04514;ko05150;ko05152	lcl|LHQP01027647.1_mrna_35753;lcl|LHQP01026380.1_mrna_34526
ko:K04286	KEGG Orthologs	2	1	Circadian entrainment;Neuroactive ligand-receptor interaction	ko04713;ko04080	lcl|LHQP01011776.1_mrna_17676
ko:K15188	KEGG Orthologs	1	1	Transcriptional misregulation in cancer	ko05202	lcl|LHQP01027913.1_mrna_36006
ko:K00914	KEGG Orthologs	16	1	Apelin signaling pathway;Autophagy - other;Autophagy - yeast;Inositol phosphate metabolism;Pathways of neurodegeneration - multiple diseases;Salmonella infection;Alzheimer disease;Shigellosis;Amyotrophic lateral sclerosis;Spinocerebellar ataxia;Huntington disease;Autophagy - animal;Phagosome;Phosphatidylinositol signaling system;Kaposi sarcoma-associated herpesvirus infection;Tuberculosis	ko04371;ko04136;ko04138;ko00562;ko05022;ko05132;ko05010;ko05131;ko05014;ko05017;ko05016;ko04140;ko04145;ko04070;ko05167;ko05152	lcl|LHQP01028303.1_mrna_36325
ko:K09508	KEGG Orthologs	1	1	Protein processing in endoplasmic reticulum	ko04141	lcl|LHQP01001121.1_mrna_1494
ko:K06238	KEGG Orthologs	5	2	Protein digestion and absorption;PI3K-Akt signaling pathway;Human papillomavirus infection;Focal adhesion;ECM-receptor interaction	ko04974;ko04151;ko05165;ko04510;ko04512	lcl|LHQP01021510.1_mrna_29839;lcl|LHQP01007756.1_mrna_11984
ko:K06479	KEGG Orthologs	1	2	Natural killer cell mediated cytotoxicity	ko04650	lcl|LHQP01035449.1_mrna_41299;lcl|LHQP01038856.1_mrna_43068
ko:K06478	KEGG Orthologs	5	1	T cell receptor signaling pathway;Fc gamma R-mediated phagocytosis;Primary immunodeficiency;Salmonella infection;Cell adhesion molecules	ko04660;ko04666;ko05340;ko05132;ko04514	lcl|LHQP01013716.1_mrna_20372
ko:K06236	KEGG Orthologs	11	1	Diabetic cardiomyopathy;AGE-RAGE signaling pathway in diabetic complications;Relaxin signaling pathway;Proteoglycans in cancer;Amoebiasis;Platelet activation;Protein digestion and absorption;PI3K-Akt signaling pathway;Human papillomavirus infection;Focal adhesion;ECM-receptor interaction	ko05415;ko04933;ko04926;ko05205;ko05146;ko04611;ko04974;ko04151;ko05165;ko04510;ko04512	lcl|LHQP01031533.1_mrna_38825
ko:K04296	KEGG Orthologs	1	1	Neuroactive ligand-receptor interaction	ko04080	lcl|LHQP01012898.1_mrna_19237
ko:K05141	KEGG Orthologs	7	1	TNF signaling pathway;Adipocytokine signaling pathway;Pathways of neurodegeneration - multiple diseases;Amyotrophic lateral sclerosis;Human immunodeficiency virus 1 infection;Viral protein interaction with cytokine and cytokine receptor;Cytokine-cytokine receptor interaction	ko04668;ko04920;ko05022;ko05014;ko05170;ko04061;ko04060	lcl|LHQP01004510.1_mrna_7177
ko:K06230	KEGG Orthologs	4	3	Basal cell carcinoma;Pathways in cancer;Hedgehog signaling pathway;cAMP signaling pathway	ko05217;ko05200;ko04340;ko04024	lcl|LHQP01032901.1_mrna_39744;lcl|LHQP01025523.1_mrna_33788;lcl|LHQP01003387.1_mrna_5360
ko:K05140	KEGG Orthologs	2	1	JAK-STAT signaling pathway;Cytokine-cytokine receptor interaction	ko04630;ko04060	lcl|LHQP01025955.1_mrna_34224
ko:K10955	KEGG Orthologs	2	1	Gastric cancer;Amoebiasis	ko05226;ko05146	lcl|LHQP01012628.1_mrna_18901
ko:K18202	KEGG Orthologs	1	1	Lysine degradation	ko00310	lcl|LHQP01031070.1_mrna_38494
ko:K18442	KEGG Orthologs	1	2	Endocytosis	ko04144	lcl|LHQP01013316.1_mrna_19806;lcl|LHQP01003215.1_mrna_5120
ko:K20994	KEGG Orthologs	10	2	Notch signaling pathway;Dorso-ventral axis formation;Breast cancer;Pathways in cancer;MicroRNAs in cancer;Endocrine resistance;Chemical carcinogenesis - receptor activation;Thyroid hormone signaling pathway;Th1 and Th2 cell differentiation;Human papillomavirus infection	ko04330;ko04320;ko05224;ko05200;ko05206;ko01522;ko05207;ko04919;ko04658;ko05165	lcl|LHQP01020738.1_mrna_28955;lcl|LHQP01016672.1_mrna_24209
ko:K18443	KEGG Orthologs	1	1	Endocytosis	ko04144	lcl|LHQP01034194.1_mrna_40534
ko:K18201	KEGG Orthologs	1	1	Lysine degradation	ko00310	lcl|LHQP01018051.1_mrna_25804
ko:K18440	KEGG Orthologs	1	1	Endocytosis	ko04144	lcl|LHQP01035070.1_mrna_41080
ko:K18441	KEGG Orthologs	5	1	Pathogenic Escherichia coli infection;Salmonella infection;Shigellosis;Endocytosis;Phospholipase D signaling pathway	ko05130;ko05132;ko05131;ko04144;ko04072	lcl|LHQP01013189.1_mrna_19670
ko:K20995	KEGG Orthologs	10	2	Notch signaling pathway;Dorso-ventral axis formation;Apelin signaling pathway;Breast cancer;Pathways in cancer;MicroRNAs in cancer;Endocrine resistance;Thyroid hormone signaling pathway;Th1 and Th2 cell differentiation;Human papillomavirus infection	ko04330;ko04320;ko04371;ko05224;ko05200;ko05206;ko01522;ko04919;ko04658;ko05165	lcl|LHQP01020738.1_mrna_28955;lcl|LHQP01016672.1_mrna_24209
ko:K15170	KEGG Orthologs	1	1	Thyroid hormone signaling pathway	ko04919	lcl|LHQP01014313.1_mrna_21303
ko:K00921	KEGG Orthologs	4	1	Regulation of actin cytoskeleton;Inositol phosphate metabolism;Phagosome;Phosphatidylinositol signaling system	ko04810;ko00562;ko04145;ko04070	lcl|LHQP01013648.1_mrna_20299
ko:K11839	KEGG Orthologs	3	1	Mitophagy - animal;Cushing syndrome;Endocytosis	ko04137;ko04934;ko04144	lcl|LHQP01021484.1_mrna_29796
ko:K06247	KEGG Orthologs	8	2	Small cell lung cancer;Pathways in cancer;Toxoplasmosis;Amoebiasis;PI3K-Akt signaling pathway;Human papillomavirus infection;Focal adhesion;ECM-receptor interaction	ko05222;ko05200;ko05145;ko05146;ko04151;ko05165;ko04510;ko04512	lcl|LHQP01030080.1_mrna_37730;lcl|LHQP01064246.1_mrna_49382
ko:K05155	KEGG Orthologs	1	1	Cytokine-cytokine receptor interaction	ko04060	lcl|LHQP01028761.1_mrna_36693
ko:K06243	KEGG Orthologs	8	2	Small cell lung cancer;Pathways in cancer;Toxoplasmosis;Amoebiasis;PI3K-Akt signaling pathway;Human papillomavirus infection;Focal adhesion;ECM-receptor interaction	ko05222;ko05200;ko05145;ko05146;ko04151;ko05165;ko04510;ko04512	lcl|LHQP01025113.1_mrna_33395;lcl|LHQP01042381.1_mrna_44550
ko:K11832	KEGG Orthologs	1	1	Fanconi anemia pathway	ko03460	lcl|LHQP01052436.1_mrna_47669
ko:K06240	KEGG Orthologs	8	4	Small cell lung cancer;Pathways in cancer;Toxoplasmosis;Amoebiasis;PI3K-Akt signaling pathway;Human papillomavirus infection;Focal adhesion;ECM-receptor interaction	ko05222;ko05200;ko05145;ko05146;ko04151;ko05165;ko04510;ko04512	lcl|LHQP01035650.1_mrna_41402;lcl|LHQP01022016.1_mrna_30368;lcl|LHQP01004968.1_mrna_7975;lcl|LHQP01028644.1_mrna_36583
ko:K06480	KEGG Orthologs	9	1	Hypertrophic cardiomyopathy;Arrhythmogenic right ventricular cardiomyopathy;Dilated cardiomyopathy;Regulation of actin cytoskeleton;PI3K-Akt signaling pathway;Hematopoietic cell lineage;Human papillomavirus infection;Focal adhesion;ECM-receptor interaction	ko05410;ko05412;ko05414;ko04810;ko04151;ko04640;ko05165;ko04510;ko04512	lcl|LHQP01015023.1_mrna_22251
ko:K10993	KEGG Orthologs	1	1	Fanconi anemia pathway	ko03460	lcl|LHQP01026380.1_mrna_34532
ko:K17388	KEGG Orthologs	21	2	Lipid and atherosclerosis;Leukocyte transendothelial migration;Wnt signaling pathway;Regulation of actin cytoskeleton;Axon guidance;Oxytocin signaling pathway;Pathways in cancer;Proteoglycans in cancer;Platelet activation;Pathogenic Escherichia coli infection;Salmonella infection;Shigellosis;Yersinia infection;Vascular smooth muscle contraction;cGMP-PKG signaling pathway;cAMP signaling pathway;Ti…	ko05417;ko04670;ko04310;ko04810;ko04360;ko04921;ko05200;ko05205;ko04611;ko05130;ko05132;ko05131;ko05135;ko04270;ko04022;ko04024;ko04530;ko04071;ko05163;ko04510;ko04062	lcl|LHQP01032300.1_mrna_39354;lcl|LHQP01030035.1_mrna_37676
ko:K16059	KEGG Orthologs	2	1	Platelet activation;Calcium signaling pathway	ko04611;ko04020	lcl|LHQP01015584.1_mrna_22890
ko:K21635	KEGG Orthologs	5	3	Notch signaling pathway;Breast cancer;Pathways in cancer;Endocrine resistance;Th1 and Th2 cell differentiation	ko04330;ko05224;ko05200;ko01522;ko04658	lcl|LHQP01006733.1_mrna_10492;lcl|LHQP01026806.1_mrna_34964;lcl|LHQP01015808.1_mrna_23156
ko:K11829	KEGG Orthologs	1	1	Huntington disease	ko05016	lcl|LHQP01027452.1_mrna_35577
ko:K11827	KEGG Orthologs	4	1	Huntington disease;Endocrine and other factor-regulated calcium reabsorption;Synaptic vesicle cycle;Endocytosis	ko05016;ko04961;ko04721;ko04144	lcl|LHQP01012551.1_mrna_18831
ko:K06258	KEGG Orthologs	1	1	ECM-receptor interaction	ko04512	lcl|LHQP01015827.1_mrna_23217
ko:K06256	KEGG Orthologs	6	1	MicroRNAs in cancer;Proteoglycans in cancer;Shigellosis;Hematopoietic cell lineage;Epstein-Barr virus infection;ECM-receptor interaction	ko05206;ko05205;ko05131;ko04640;ko05169;ko04512	lcl|LHQP01025245.1_mrna_33516
ko:K04079	KEGG Orthologs	16	2	Necroptosis;Lipid and atherosclerosis;Fluid shear stress and atherosclerosis;Prostate cancer;Pathways in cancer;Chemical carcinogenesis - receptor activation;Estrogen signaling pathway;Progesterone-mediated oocyte maturation;Antigen processing and presentation;Salmonella infection;PI3K-Akt signaling pathway;Protein processing in endoplasmic reticulum;IL-17 signaling pathway;Th17 cell differentiat…	ko04217;ko05417;ko05418;ko05215;ko05200;ko05207;ko04915;ko04914;ko04612;ko05132;ko04151;ko04141;ko04657;ko04659;ko04621;ko04626	lcl|LHQP01017439.1_mrna_25097;lcl|LHQP01052522.1_mrna_47704
ko:K06496	KEGG Orthologs	6	1	Lipid and atherosclerosis;Malaria;Neutrophil extracellular trap formation;Coronavirus disease - COVID-19;Cell adhesion molecules;Staphylococcus aureus infection	ko05417;ko05144;ko04613;ko05171;ko04514;ko05150	lcl|LHQP01021710.1_mrna_30019
ko:K06493	KEGG Orthologs	20	2	Hypertrophic cardiomyopathy;Arrhythmogenic right ventricular cardiomyopathy;Dilated cardiomyopathy;Fluid shear stress and atherosclerosis;Rap1 signaling pathway;Regulation of actin cytoskeleton;MicroRNAs in cancer;Proteoglycans in cancer;Thyroid hormone signaling pathway;Platelet activation;Neutrophil extracellular trap formation;PI3K-Akt signaling pathway;Osteoclast differentiation;Phagosome;Hem…	ko05410;ko05412;ko05414;ko05418;ko04015;ko04810;ko05206;ko05205;ko04919;ko04611;ko04613;ko04151;ko04380;ko04145;ko04640;ko05163;ko05165;ko05168;ko04510;ko04512	lcl|LHQP01027647.1_mrna_35753;lcl|LHQP01026380.1_mrna_34526
ko:K11825	KEGG Orthologs	4	1	Huntington disease;Endocrine and other factor-regulated calcium reabsorption;Synaptic vesicle cycle;Endocytosis	ko05016;ko04961;ko04721;ko04144	lcl|LHQP01011610.1_mrna_17423
ko:K00948	KEGG Orthologs	2	1	Purine metabolism;Pentose phosphate pathway	ko00230;ko00030	lcl|LHQP01017869.1_mrna_25609
ko:K18466	KEGG Orthologs	1	2	Endocytosis	ko04144	lcl|LHQP01002302.1_mrna_3626;lcl|LHQP01027485.1_mrna_35632
ko:K00709	KEGG Orthologs	1	1	Glycosphingolipid biosynthesis - lacto and neolacto series	ko00601	lcl|LHQP01024973.1_mrna_33257
ko:K20773	KEGG Orthologs	1	1	Homologous recombination	ko03440	lcl|LHQP01009990.1_mrna_15228
ko:K18465	KEGG Orthologs	1	1	Endocytosis	ko04144	lcl|LHQP01020962.1_mrna_29222
ko:K08424	KEGG Orthologs	2	1	Insulin secretion;cAMP signaling pathway	ko04911;ko04024	lcl|LHQP01009819.1_mrna_14956
ko:K20775	KEGG Orthologs	1	1	Homologous recombination	ko03440	lcl|LHQP01025505.1_mrna_33765
ko:K00940	KEGG Orthologs	5	1	Drug metabolism - other enzymes;MAPK signaling pathway - plant;Pyrimidine metabolism;Purine metabolism;Biosynthesis of cofactors	ko00983;ko04016;ko00240;ko00230;ko01240	lcl|LHQP01029488.1_mrna_37288
ko:K10408	KEGG Orthologs	3	4	Pathways of neurodegeneration - multiple diseases;Amyotrophic lateral sclerosis;Huntington disease	ko05022;ko05014;ko05016	lcl|LHQP01014180.1_mrna_21121;lcl|LHQP01017810.1_mrna_25544;lcl|LHQP01014477.1_mrna_21522;lcl|LHQP01045237.1_mrna_45523
ko:K20210	KEGG Orthologs	1	1	MAPK signaling pathway - fly	ko04013	lcl|LHQP01028025.1_mrna_36119
ko:K20211	KEGG Orthologs	1	1	MAPK signaling pathway - fly	ko04013	lcl|LHQP01012468.1_mrna_18728
ko:K05056	KEGG Orthologs	3	1	Hematopoietic cell lineage;JAK-STAT signaling pathway;Cytokine-cytokine receptor interaction	ko04640;ko04630;ko04060	lcl|LHQP01002554.1_mrna_4055
ko:K11974	KEGG Orthologs	3	1	Necroptosis;Shigellosis;NOD-like receptor signaling pathway	ko04217;ko05131;ko04621	lcl|LHQP01060738.1_mrna_48990
ko:K05051	KEGG Orthologs	1	1	Neuroactive ligand-receptor interaction	ko04080	lcl|LHQP01013101.1_mrna_19548
ko:K05294	KEGG Orthologs	1	1	Glycosylphosphatidylinositol (GPI)-anchor biosynthesis	ko00563	lcl|LHQP01028859.1_mrna_36781
ko:K05050	KEGG Orthologs	7	1	Epithelial cell signaling in Helicobacter pylori infection;Endocytosis;Phospholipase D signaling pathway;Human cytomegalovirus infection;Viral protein interaction with cytokine and cytokine receptor;Cytokine-cytokine receptor interaction;Chemokine signaling pathway	ko05120;ko04144;ko04072;ko05163;ko04061;ko04060;ko04062	lcl|LHQP01012898.1_mrna_19237
ko:K13912	KEGG Orthologs	1	4	Salivary secretion	ko04970	lcl|LHQP01032136.1_mrna_39232;lcl|LHQP01001561.1_mrna_2178;lcl|LHQP01015349.1_mrna_22598;lcl|LHQP01065723.1_mrna_49523
ko:K11981	KEGG Orthologs	1	1	Endocytosis	ko04144	lcl|LHQP01023005.1_mrna_31328
ko:K19464	KEGG Orthologs	1	1	Pathways in cancer	ko05200	lcl|LHQP01007729.1_mrna_11959
ko:K00850	KEGG Orthologs	11	1	Methane metabolism;Glucagon signaling pathway;Thyroid hormone signaling pathway;RNA degradation;Glycolysis / Gluconeogenesis;AMPK signaling pathway;Central carbon metabolism in cancer;Galactose metabolism;Fructose and mannose metabolism;HIF-1 signaling pathway;Pentose phosphate pathway	ko00680;ko04922;ko04919;ko03018;ko00010;ko04152;ko05230;ko00052;ko00051;ko04066;ko00030	lcl|LHQP01000049.1_mrna_136
ko:K07249	KEGG Orthologs	1	1	Retinol metabolism	ko00830	lcl|LHQP01041133.1_mrna_44069
ko:K21771	KEGG Orthologs	5	1	Cellular senescence;Cell cycle;Progesterone-mediated oocyte maturation;Human immunodeficiency virus 1 infection;FoxO signaling pathway	ko04218;ko04110;ko04914;ko05170;ko04068	lcl|LHQP01002946.1_mrna_4679
ko:K21773	KEGG Orthologs	1	1	Cellular senescence	ko04218	lcl|LHQP01078044.1_mrna_50399
ko:K12811	KEGG Orthologs	1	1	Spliceosome	ko03040	lcl|LHQP01021524.1_mrna_29852
ko:K10632	KEGG Orthologs	1	1	Ras signaling pathway	ko04014	lcl|LHQP01013959.1_mrna_20801
ko:K12816	KEGG Orthologs	1	1	Spliceosome	ko03040	lcl|LHQP01040729.1_mrna_43900
ko:K05063	KEGG Orthologs	6	1	Pathways in cancer;Inflammatory bowel disease;Th1 and Th2 cell differentiation;Th17 cell differentiation;JAK-STAT signaling pathway;Cytokine-cytokine receptor interaction	ko05200;ko05321;ko04658;ko04659;ko04630;ko04060	lcl|LHQP01033015.1_mrna_39832
ko:K01939	KEGG Orthologs	3	1	Alanine, aspartate and glutamate metabolism;Purine metabolism;Biosynthesis of cofactors	ko00250;ko00230;ko01240	lcl|LHQP01002717.1_mrna_4246
ko:K20674	KEGG Orthologs	1	2	Toll and Imd signaling pathway	ko04624	lcl|LHQP01015817.1_mrna_23192;lcl|LHQP01020656.1_mrna_28850
ko:K09656	KEGG Orthologs	1	1	Various types of N-glycan biosynthesis	ko00513	lcl|LHQP01016363.1_mrna_23853
ko:K09657	KEGG Orthologs	1	1	Various types of N-glycan biosynthesis	ko00513	lcl|LHQP01016363.1_mrna_23853
ko:K01930	KEGG Orthologs	3	3	Antifolate resistance;Folate biosynthesis;Biosynthesis of cofactors	ko01523;ko00790;ko01240	lcl|LHQP01018545.1_mrna_26400;lcl|LHQP01028808.1_mrna_36733;lcl|LHQP01016203.1_mrna_23631
ko:K00600	KEGG Orthologs	7	1	Glyoxylate and dicarboxylate metabolism;Methane metabolism;Antifolate resistance;One carbon pool by folate;Cyanoamino acid metabolism;Biosynthesis of cofactors;Glycine, serine and threonine metabolism	ko00630;ko00680;ko01523;ko00670;ko00460;ko01240;ko00260	lcl|LHQP01043391.1_mrna_44904
ko:K00844	KEGG Orthologs	14	1	Neomycin, kanamycin and gentamicin biosynthesis;Streptomycin biosynthesis;Amino sugar and nucleotide sugar metabolism;Starch and sucrose metabolism;Type II diabetes mellitus;Insulin signaling pathway;Carbohydrate digestion and absorption;Shigellosis;Glycolysis / Gluconeogenesis;Central carbon metabolism in cancer;Biosynthesis of nucleotide sugars;Galactose metabolism;Fructose and mannose metaboli…	ko00524;ko00521;ko00520;ko00500;ko04930;ko04910;ko04973;ko05131;ko00010;ko05230;ko01250;ko00052;ko00051;ko04066	lcl|LHQP01054408.1_mrna_48036
ko:K22410	KEGG Orthologs	2	1	Lysine degradation;Thermogenesis	ko00310;ko04714	lcl|LHQP01013206.1_mrna_19697
ko:K10666	KEGG Orthologs	1	2	Protein processing in endoplasmic reticulum	ko04141	lcl|LHQP01032293.1_mrna_39341;lcl|LHQP01030481.1_mrna_37989
ko:K11518	KEGG Orthologs	2	1	Pathways of neurodegeneration - multiple diseases;Amyotrophic lateral sclerosis	ko05022;ko05014	lcl|LHQP01004073.1_mrna_6428
ko:K05072	KEGG Orthologs	7	1	Primary immunodeficiency;Pathways in cancer;PI3K-Akt signaling pathway;Hematopoietic cell lineage;JAK-STAT signaling pathway;Cytokine-cytokine receptor interaction;FoxO signaling pathway	ko05340;ko05200;ko04151;ko04640;ko04630;ko04060;ko04068	lcl|LHQP01012305.1_mrna_18482
ko:K09680	KEGG Orthologs	2	1	Pantothenate and CoA biosynthesis;Biosynthesis of cofactors	ko00770;ko01240	lcl|LHQP01011543.1_mrna_17314
ko:K09442	KEGG Orthologs	1	2	Axon regeneration	ko04361	lcl|LHQP01033098.1_mrna_39879;lcl|LHQP01017957.1_mrna_25710
ko:K19007	KEGG Orthologs	3	1	Glycerophospholipid metabolism;Glycerolipid metabolism;Phospholipase D signaling pathway	ko00564;ko00561;ko04072	lcl|LHQP01026842.1_mrna_35006
ko:K19008	KEGG Orthologs	1	1	Glucagon signaling pathway	ko04922	lcl|LHQP01008540.1_mrna_13116
ko:K08114	KEGG Orthologs	1	3	Epithelial cell signaling in Helicobacter pylori infection	ko05120	lcl|LHQP01029060.1_mrna_36936;lcl|LHQP01011916.1_mrna_17860;lcl|LHQP01012503.1_mrna_18785
ko:K01946	KEGG Orthologs	10	4	Propanoate metabolism;Pyruvate metabolism;Fatty acid biosynthesis;Insulin resistance;Alcoholic liver disease;Adipocytokine signaling pathway;Glucagon signaling pathway;Insulin signaling pathway;Aflatoxin biosynthesis;AMPK signaling pathway	ko00640;ko00620;ko00061;ko04931;ko04936;ko04920;ko04922;ko04910;ko00254;ko04152	lcl|LHQP01007282.1_mrna_11338;lcl|LHQP01025459.1_mrna_33713;lcl|LHQP01000293.1_mrna_578;lcl|LHQP01000993.1_mrna_1298
ko:K09206	KEGG Orthologs	1	1	Chemical carcinogenesis - receptor activation	ko05207	lcl|LHQP01007302.1_mrna_11393
ko:K20225	KEGG Orthologs	2	2	MAPK signaling pathway - fly;Spinocerebellar ataxia	ko04013;ko05017	lcl|LHQP01012895.1_mrna_19220;lcl|LHQP01011065.1_mrna_16726
ko:K09448	KEGG Orthologs	4	3	MAPK signaling pathway - yeast;Hippo signaling pathway - fly;Hippo signaling pathway;Hippo signaling pathway - multiple species	ko04011;ko04391;ko04390;ko04392	lcl|LHQP01004552.1_mrna_7254;lcl|LHQP01016462.1_mrna_23946;lcl|LHQP01004988.1_mrna_8011
ko:K01942	KEGG Orthologs	1	1	Biotin metabolism	ko00780	lcl|LHQP01009656.1_mrna_14752
ko:K17291	KEGG Orthologs	1	1	Tight junction	ko04530	lcl|LHQP01019182.1_mrna_27148
ko:K00871	KEGG Orthologs	3	2	Glucagon signaling pathway;Insulin signaling pathway;Calcium signaling pathway	ko04922;ko04910;ko04020	lcl|LHQP01001749.1_mrna_2605;lcl|LHQP01001163.1_mrna_1587
ko:K12839	KEGG Orthologs	1	2	Spliceosome	ko03040	lcl|LHQP01051204.1_mrna_47400;lcl|LHQP01003096.1_mrna_4858
ko:K05084	KEGG Orthologs	7	1	MAPK signaling pathway;ErbB signaling pathway;MicroRNAs in cancer;Proteoglycans in cancer;EGFR tyrosine kinase inhibitor resistance;PI3K-Akt signaling pathway;Calcium signaling pathway	ko04010;ko04012;ko05206;ko05205;ko01521;ko04151;ko04020	lcl|LHQP01007755.1_mrna_11983
ko:K12838	KEGG Orthologs	1	1	Spliceosome	ko03040	lcl|LHQP01047658.1_mrna_46424
ko:K10418	KEGG Orthologs	2	1	Salmonella infection;Vasopressin-regulated water reabsorption	ko05132;ko04962	lcl|LHQP01002670.1_mrna_4196
ko:K05085	KEGG Orthologs	6	1	MAPK signaling pathway;ErbB signaling pathway;Proteoglycans in cancer;Amyotrophic lateral sclerosis;PI3K-Akt signaling pathway;Calcium signaling pathway	ko04010;ko04012;ko05205;ko05014;ko04151;ko04020	lcl|LHQP01007755.1_mrna_11983
ko:K05083	KEGG Orthologs	22	1	MAPK signaling pathway;ErbB signaling pathway;Breast cancer;Non-small cell lung cancer;Gastric cancer;Endometrial cancer;Pancreatic cancer;Prostate cancer;Bladder cancer;Pathways in cancer;MicroRNAs in cancer;Proteoglycans in cancer;EGFR tyrosine kinase inhibitor resistance;Endocrine resistance;Platinum drug resistance;PI3K-Akt signaling pathway;Central carbon metabolism in cancer;Calcium signali…	ko04010;ko04012;ko05224;ko05223;ko05226;ko05213;ko05212;ko05215;ko05219;ko05200;ko05206;ko05205;ko01521;ko01522;ko01524;ko04151;ko05230;ko04020;ko04530;ko04520;ko04510;ko04066	lcl|LHQP01007755.1_mrna_11983
ko:K06171	KEGG Orthologs	2	1	Notch signaling pathway;Alzheimer disease	ko04330;ko05010	lcl|LHQP01008772.1_mrna_13446
ko:K05081	KEGG Orthologs	5	1	Prolactin signaling pathway;PI3K-Akt signaling pathway;Neuroactive ligand-receptor interaction;JAK-STAT signaling pathway;Cytokine-cytokine receptor interaction	ko04917;ko04151;ko04080;ko04630;ko04060	lcl|LHQP01003245.1_mrna_5174
ko:K09672	KEGG Orthologs	1	1	Various types of N-glycan biosynthesis	ko00513	lcl|LHQP01016914.1_mrna_24537
ko:K10420	KEGG Orthologs	1	1	Salmonella infection	ko05132	lcl|LHQP01032287.1_mrna_39338
ko:K08342	KEGG Orthologs	3	1	Autophagy - other;Autophagy - yeast;Autophagy - animal	ko04136;ko04138;ko04140	lcl|LHQP01031193.1_mrna_38633
ko:K09673	KEGG Orthologs	1	1	Various types of N-glycan biosynthesis	ko00513	lcl|LHQP01016914.1_mrna_24537
ko:K10421	KEGG Orthologs	1	4	mTOR signaling pathway	ko04150	lcl|LHQP01017910.1_mrna_25648;lcl|LHQP01017910.1_mrna_25647;lcl|LHQP01001215.1_mrna_1679;lcl|LHQP01033731.1_mrna_40297
ko:K08102	KEGG Orthologs	1	1	Glycosaminoglycan biosynthesis - heparan sulfate / heparin	ko00534	lcl|LHQP01002251.1_mrna_3561
ko:K10661	KEGG Orthologs	1	1	Protein processing in endoplasmic reticulum	ko04141	lcl|LHQP01031007.1_mrna_38413
ko:K08103	KEGG Orthologs	1	1	Glycosaminoglycan biosynthesis - heparan sulfate / heparin	ko00534	lcl|LHQP01002251.1_mrna_3561
ko:K09435	KEGG Orthologs	2	1	Prostate cancer;Transcriptional misregulation in cancer	ko05215;ko05202	lcl|LHQP01004071.1_mrna_6395
ko:K19477	KEGG Orthologs	10	1	Gap junction;Renin secretion;Regulation of lipolysis in adipocytes;Salivary secretion;Long-term depression;Platelet activation;Circadian entrainment;Thermogenesis;cGMP-PKG signaling pathway;Olfactory transduction	ko04540;ko04924;ko04923;ko04970;ko04730;ko04611;ko04713;ko04714;ko04022;ko04740	lcl|LHQP01007434.1_mrna_11604
ko:K00626	KEGG Orthologs	12	1	Two-component system;Butanoate metabolism;Pyruvate metabolism;Glyoxylate and dicarboxylate metabolism;Fatty acid degradation;Lysine degradation;Fat digestion and absorption;Benzoate degradation;Terpenoid backbone biosynthesis;Carbon fixation pathways in prokaryotes;Valine, leucine and isoleucine degradation;Tryptophan metabolism	ko02020;ko00650;ko00620;ko00630;ko00071;ko00310;ko04975;ko00362;ko00900;ko00720;ko00280;ko00380	lcl|LHQP01031721.1_mrna_38958
ko:K00869	KEGG Orthologs	2	1	Terpenoid backbone biosynthesis;Peroxisome	ko00900;ko04146	lcl|LHQP01025459.1_mrna_33707
ko:K00628	KEGG Orthologs	1	1	Phenylalanine metabolism	ko00360	lcl|LHQP01004865.1_mrna_7825
ko:K01953	KEGG Orthologs	1	2	Alanine, aspartate and glutamate metabolism	ko00250	lcl|LHQP01007410.1_mrna_11550;lcl|LHQP01040796.1_mrna_43944
ko:K20216	KEGG Orthologs	3	1	Apoptosis - fly;MAPK signaling pathway;MAPK signaling pathway - fly	ko04214;ko04010;ko04013	lcl|LHQP01038726.1_mrna_43018
ko:K01952	KEGG Orthologs	1	2	Purine metabolism	ko00230	lcl|LHQP01048699.1_mrna_46743;lcl|LHQP01013428.1_mrna_19965
ko:K21343	KEGG Orthologs	1	1	Mitophagy - animal	ko04137	lcl|LHQP01018883.1_mrna_26814
ko:K10688	KEGG Orthologs	1	2	Ubiquitin mediated proteolysis	ko04120	lcl|LHQP01029315.1_mrna_37121;lcl|LHQP01019961.1_mrna_28024
ko:K05099	KEGG Orthologs	24	2	MAPK signaling pathway;Bacterial invasion of epithelial cells;Ras signaling pathway;Non-small cell lung cancer;Gastric cancer;Rap1 signaling pathway;Hepatocellular carcinoma;Axon guidance;Axon regeneration;Renal cell carcinoma;Melanoma;Pathways in cancer;Transcriptional misregulation in cancer;MicroRNAs in cancer;Proteoglycans in cancer;EGFR tyrosine kinase inhibitor resistance;Chemical carcinoge…	ko04010;ko05100;ko04014;ko05223;ko05226;ko04015;ko05225;ko04360;ko04361;ko05211;ko05218;ko05200;ko05202;ko05206;ko05205;ko01521;ko05208;ko05144;ko04151;ko05120;ko05230;ko04020;ko04520;ko04510	lcl|LHQP01025224.1_mrna_33478;lcl|LHQP01027421.1_mrna_35523
ko:K05097	KEGG Orthologs	8	1	MAPK signaling pathway;Ras signaling pathway;Breast cancer;Rap1 signaling pathway;Pathways in cancer;PI3K-Akt signaling pathway;Calcium signaling pathway;Focal adhesion	ko04010;ko04014;ko05224;ko04015;ko05200;ko04151;ko04020;ko04510	lcl|LHQP01016802.1_mrna_24391
ko:K05098	KEGG Orthologs	10	1	Fluid shear stress and atherosclerosis;VEGF signaling pathway;MAPK signaling pathway;Ras signaling pathway;Rap1 signaling pathway;Proteoglycans in cancer;EGFR tyrosine kinase inhibitor resistance;PI3K-Akt signaling pathway;Calcium signaling pathway;Focal adhesion	ko05418;ko04370;ko04010;ko04014;ko04015;ko05205;ko01521;ko04151;ko04020;ko04510	lcl|LHQP01016802.1_mrna_24391
ko:K13711	KEGG Orthologs	2	1	Inositol phosphate metabolism;Phosphatidylinositol signaling system	ko00562;ko04070	lcl|LHQP01007696.1_mrna_11903
ko:K05095	KEGG Orthologs	9	1	Signaling pathways regulating pluripotency of stem cells;MAPK signaling pathway;Ras signaling pathway;Rap1 signaling pathway;Regulation of actin cytoskeleton;Pathways in cancer;PI3K-Akt signaling pathway;Calcium signaling pathway;Endocytosis	ko04550;ko04010;ko04014;ko04015;ko04810;ko05200;ko04151;ko04020;ko04144	lcl|LHQP01006484.1_mrna_10184
ko:K05096	KEGG Orthologs	9	1	MAPK signaling pathway;Ras signaling pathway;Rap1 signaling pathway;Transcriptional misregulation in cancer;Rheumatoid arthritis;PI3K-Akt signaling pathway;Calcium signaling pathway;Focal adhesion;HIF-1 signaling pathway	ko04010;ko04014;ko04015;ko05202;ko05323;ko04151;ko04020;ko04510;ko04066	lcl|LHQP01016802.1_mrna_24391
ko:K11539	KEGG Orthologs	1	1	Fatty acid biosynthesis	ko00061	lcl|LHQP01066977.1_mrna_49638
ko:K05093	KEGG Orthologs	13	1	Signaling pathways regulating pluripotency of stem cells;MAPK signaling pathway;Ras signaling pathway;Gastric cancer;Rap1 signaling pathway;Regulation of actin cytoskeleton;Prostate cancer;Pathways in cancer;EGFR tyrosine kinase inhibitor resistance;PI3K-Akt signaling pathway;Central carbon metabolism in cancer;Calcium signaling pathway;Endocytosis	ko04550;ko04010;ko04014;ko05226;ko04015;ko04810;ko05215;ko05200;ko01521;ko04151;ko05230;ko04020;ko04144	lcl|LHQP01006484.1_mrna_10184
ko:K05094	KEGG Orthologs	13	1	Signaling pathways regulating pluripotency of stem cells;MAPK signaling pathway;Ras signaling pathway;Rap1 signaling pathway;Regulation of actin cytoskeleton;Bladder cancer;Pathways in cancer;MicroRNAs in cancer;EGFR tyrosine kinase inhibitor resistance;PI3K-Akt signaling pathway;Central carbon metabolism in cancer;Calcium signaling pathway;Endocytosis	ko04550;ko04010;ko04014;ko04015;ko04810;ko05219;ko05200;ko05206;ko01521;ko04151;ko05230;ko04020;ko04144	lcl|LHQP01006484.1_mrna_10184
ko:K08132	KEGG Orthologs	1	1	Protein digestion and absorption	ko04974	lcl|LHQP01024508.1_mrna_32810
ko:K13963	KEGG Orthologs	1	1	Amoebiasis	ko05146	lcl|LHQP01031926.1_mrna_39097
ko:K05090	KEGG Orthologs	11	1	MAPK signaling pathway;Acute myeloid leukemia;Ras signaling pathway;Rap1 signaling pathway;Pathways in cancer;Transcriptional misregulation in cancer;PI3K-Akt signaling pathway;Osteoclast differentiation;Hematopoietic cell lineage;Viral protein interaction with cytokine and cytokine receptor;Cytokine-cytokine receptor interaction	ko04010;ko05221;ko04014;ko04015;ko05200;ko05202;ko04151;ko04380;ko04640;ko04061;ko04060	lcl|LHQP01029469.1_mrna_37275
ko:K08375	KEGG Orthologs	1	1	Neuroactive ligand-receptor interaction	ko04080	lcl|LHQP01051272.1_mrna_47421
ko:K08133	KEGG Orthologs	1	2	Protein digestion and absorption	ko04974	lcl|LHQP01011263.1_mrna_16940;lcl|LHQP01031426.1_mrna_38756
ko:K08135	KEGG Orthologs	1	2	Protein digestion and absorption	ko04974	lcl|LHQP01004985.1_mrna_8003;lcl|LHQP01004986.1_mrna_8004
ko:K20245	KEGG Orthologs	1	1	Hedgehog signaling pathway - fly	ko04341	lcl|LHQP01024083.1_mrna_32378
ko:K00637	KEGG Orthologs	2	1	Cholesterol metabolism;Steroid biosynthesis	ko04979;ko00100	lcl|LHQP01022536.1_mrna_30841
ko:K09228	KEGG Orthologs	1	3	Herpes simplex virus 1 infection	ko05168	lcl|LHQP01026995.1_mrna_35134;lcl|LHQP01024399.1_mrna_32704;lcl|LHQP01007520.1_mrna_11689
ko:K03901	KEGG Orthologs	2	2	AGE-RAGE signaling pathway in diabetic complications;Complement and coagulation cascades	ko04933;ko04610	lcl|LHQP01003025.1_mrna_4800;lcl|LHQP01008455.1_mrna_12989
ko:K00876	KEGG Orthologs	2	2	Drug metabolism - other enzymes;Pyrimidine metabolism	ko00983;ko00240	lcl|LHQP01021581.1_mrna_29898;lcl|LHQP01061106.1_mrna_49036
ko:K03900	KEGG Orthologs	8	1	Complement and coagulation cascades;Platelet activation;Neutrophil extracellular trap formation;PI3K-Akt signaling pathway;Coronavirus disease - COVID-19;Human papillomavirus infection;Focal adhesion;ECM-receptor interaction	ko04610;ko04611;ko04613;ko04151;ko05171;ko05165;ko04510;ko04512	lcl|LHQP01012628.1_mrna_18901
ko:K01965	KEGG Orthologs	3	1	Propanoate metabolism;Glyoxylate and dicarboxylate metabolism;Valine, leucine and isoleucine degradation	ko00640;ko00630;ko00280	lcl|LHQP01011764.1_mrna_17642
ko:K00411	KEGG Orthologs	13	1	Two-component system;Diabetic cardiomyopathy;Oxidative phosphorylation;Non-alcoholic fatty liver disease;Chemical carcinogenesis - reactive oxygen species;Prion disease;Pathways of neurodegeneration - multiple diseases;Alzheimer disease;Parkinson disease;Amyotrophic lateral sclerosis;Huntington disease;Thermogenesis;Cardiac muscle contraction	ko02020;ko05415;ko00190;ko04932;ko05208;ko05020;ko05022;ko05010;ko05012;ko05014;ko05016;ko04714;ko04260	lcl|LHQP01004894.1_mrna_7878
ko:K13708	KEGG Orthologs	6	1	Fc gamma R-mediated phagocytosis;Bacterial invasion of epithelial cells;Regulation of actin cytoskeleton;Shigellosis;Yersinia infection;Focal adhesion	ko04666;ko05100;ko04810;ko05131;ko05135;ko04510	lcl|LHQP01003098.1_mrna_4869
ko:K13709	KEGG Orthologs	2	4	Leukocyte transendothelial migration;Focal adhesion	ko04670;ko04510	lcl|LHQP01006745.1_mrna_10530;lcl|LHQP01012551.1_mrna_18832;lcl|LHQP01012214.1_mrna_18312;lcl|LHQP01031191.1_mrna_38625
ko:K12614	KEGG Orthologs	1	1	RNA degradation	ko03018	lcl|LHQP01006994.1_mrna_10966
ko:K11765	KEGG Orthologs	1	1	Hepatocellular carcinoma	ko05225	lcl|LHQP01028449.1_mrna_36439
ko:K13700	KEGG Orthologs	1	1	Retrograde endocannabinoid signaling	ko04723	lcl|LHQP01013893.1_mrna_20721
ko:K12618	KEGG Orthologs	2	1	Ribosome biogenesis in eukaryotes;RNA degradation	ko03008;ko03018	lcl|LHQP01009414.1_mrna_14443
ko:K12617	KEGG Orthologs	1	1	RNA degradation	ko03018	lcl|LHQP01002332.1_mrna_3687
ko:K12616	KEGG Orthologs	1	1	RNA degradation	ko03018	lcl|LHQP01022007.1_mrna_30355
ko:K09455	KEGG Orthologs	6	1	Mitophagy - animal;Melanoma;Pathways in cancer;Transcriptional misregulation in cancer;Melanogenesis;Osteoclast differentiation	ko04137;ko05218;ko05200;ko05202;ko04916;ko04380	lcl|LHQP01024881.1_mrna_33164
ko:K00889	KEGG Orthologs	11	2	Fc gamma R-mediated phagocytosis;MAPK signaling pathway - yeast;Regulation of actin cytoskeleton;Mitophagy - yeast;Inositol phosphate metabolism;Yersinia infection;Choline metabolism in cancer;Endocytosis;Phosphatidylinositol signaling system;Phospholipase D signaling pathway;Focal adhesion	ko04666;ko04011;ko04810;ko04139;ko00562;ko05135;ko05231;ko04144;ko04070;ko04072;ko04510	lcl|LHQP01020817.1_mrna_29040;lcl|LHQP01013648.1_mrna_20299
ko:K09699	KEGG Orthologs	2	1	Propanoate metabolism;Valine, leucine and isoleucine degradation	ko00640;ko00280	lcl|LHQP01021686.1_mrna_30001
ko:K17079	KEGG Orthologs	1	2	Spinocerebellar ataxia	ko05017	lcl|LHQP01028283.1_mrna_36316;lcl|LHQP01053601.1_mrna_47920
ko:K03914	KEGG Orthologs	11	1	Rap1 signaling pathway;Regulation of actin cytoskeleton;Pathways in cancer;Complement and coagulation cascades;Platelet activation;Pathogenic Escherichia coli infection;PI3K-Akt signaling pathway;Calcium signaling pathway;cAMP signaling pathway;Neuroactive ligand-receptor interaction;Phospholipase D signaling pathway	ko04015;ko04810;ko05200;ko04610;ko04611;ko05130;ko04151;ko04020;ko04024;ko04080;ko04072	lcl|LHQP01025886.1_mrna_34153
ko:K19497	KEGG Orthologs	1	3	Olfactory transduction	ko04740	lcl|LHQP01003865.1_mrna_6083;lcl|LHQP01002806.1_mrna_4416;lcl|LHQP01030785.1_mrna_38255
ko:K18164	KEGG Orthologs	1	1	Thermogenesis	ko04714	lcl|LHQP01026392.1_mrna_34554
ko:K03910	KEGG Orthologs	1	2	Complement and coagulation cascades	ko04610	lcl|LHQP01042293.1_mrna_44496;lcl|LHQP01036565.1_mrna_41899
ko:K00888	KEGG Orthologs	3	1	MAPK signaling pathway - yeast;Inositol phosphate metabolism;Phosphatidylinositol signaling system	ko04011;ko00562;ko04070	lcl|LHQP01026551.1_mrna_34680
ko:K07299	KEGG Orthologs	12	1	Diabetic cardiomyopathy;Insulin resistance;Renal cell carcinoma;Adipocytokine signaling pathway;Glucagon signaling pathway;Pathways in cancer;Insulin secretion;Thyroid hormone signaling pathway;Bile secretion;Central carbon metabolism in cancer;Human T-cell leukemia virus 1 infection;HIF-1 signaling pathway	ko05415;ko04931;ko05211;ko04920;ko04922;ko05200;ko04911;ko04919;ko04976;ko05230;ko05166;ko04066	lcl|LHQP01009146.1_mrna_13994
ko:K07298	KEGG Orthologs	8	1	Longevity regulating pathway;Adipocytokine signaling pathway;PI3K-Akt signaling pathway;mTOR signaling pathway;AMPK signaling pathway;Autophagy - animal;Tight junction;FoxO signaling pathway	ko04211;ko04920;ko04151;ko04150;ko04152;ko04140;ko04530;ko04068	lcl|LHQP01021085.1_mrna_29371
ko:K12407	KEGG Orthologs	14	1	Neomycin, kanamycin and gentamicin biosynthesis;Streptomycin biosynthesis;Amino sugar and nucleotide sugar metabolism;Starch and sucrose metabolism;Type II diabetes mellitus;Glucagon signaling pathway;Insulin secretion;Insulin signaling pathway;Prolactin signaling pathway;Glycolysis / Gluconeogenesis;Maturity onset diabetes of the young;Central carbon metabolism in cancer;Biosynthesis of nucleoti…	ko00524;ko00521;ko00520;ko00500;ko04930;ko04922;ko04911;ko04910;ko04917;ko00010;ko04950;ko05230;ko01250;ko00052	lcl|LHQP01054408.1_mrna_48036
ko:K13736	KEGG Orthologs	1	1	Bacterial invasion of epithelial cells	ko05100	lcl|LHQP01005003.1_mrna_8061
ko:K07293	KEGG Orthologs	19	1	Leukocyte transendothelial migration;Chronic myeloid leukemia;Ras signaling pathway;MAPK signaling pathway - fly;Insulin resistance;Axon guidance;Renal cell carcinoma;Adipocytokine signaling pathway;Proteoglycans in cancer;Chemical carcinogenesis - reactive oxygen species;Pathogenic Escherichia coli infection;Neurotrophin signaling pathway;Epithelial cell signaling in Helicobacter pylori infectio…	ko04670;ko05220;ko04014;ko04013;ko04931;ko04360;ko05211;ko04920;ko05205;ko05208;ko05130;ko04722;ko05120;ko05235;ko04650;ko04072;ko04630;ko05168;ko04625	lcl|LHQP01031652.1_mrna_38891
ko:K09487	KEGG Orthologs	12	1	Lipid and atherosclerosis;Fluid shear stress and atherosclerosis;Prostate cancer;Pathways in cancer;Chemical carcinogenesis - receptor activation;Estrogen signaling pathway;Thyroid hormone synthesis;Salmonella infection;PI3K-Akt signaling pathway;Protein processing in endoplasmic reticulum;IL-17 signaling pathway;Plant-pathogen interaction	ko05417;ko05418;ko05215;ko05200;ko05207;ko04915;ko04918;ko05132;ko04151;ko04141;ko04657;ko04626	lcl|LHQP01029811.1_mrna_37535
ko:K08399	KEGG Orthologs	1	2	Wnt signaling pathway	ko04310	lcl|LHQP01018097.1_mrna_25870;lcl|LHQP01016937.1_mrna_24576
ko:K12893	KEGG Orthologs	2	1	Spliceosome;Herpes simplex virus 1 infection	ko03040;ko05168	lcl|LHQP01021215.1_mrna_29512
ko:K21356	KEGG Orthologs	4	4	Mitophagy - animal;Pathways of neurodegeneration - multiple diseases;Parkinson disease;NOD-like receptor signaling pathway	ko04137;ko05022;ko05012;ko04621	lcl|LHQP01053649.1_mrna_47924;lcl|LHQP01020356.1_mrna_28490;lcl|LHQP01057279.1_mrna_48537;lcl|LHQP01022513.1_mrna_30821
ko:K00659	KEGG Orthologs	5	1	Biosynthesis of unsaturated fatty acids;Taurine and hypotaurine metabolism;Bile secretion;Primary bile acid biosynthesis;Peroxisome	ko01040;ko00430;ko04976;ko00120;ko04146	lcl|LHQP01013935.1_mrna_20743
ko:K01507	KEGG Orthologs	1	1	Oxidative phosphorylation	ko00190	lcl|LHQP01020650.1_mrna_28828
ko:K18196	KEGG Orthologs	1	1	Calcium signaling pathway	ko04020	lcl|LHQP01015584.1_mrna_22890
ko:K00657	KEGG Orthologs	2	1	Ferroptosis;Arginine and proline metabolism	ko04216;ko00330	lcl|LHQP01007998.1_mrna_12328
ko:K00432	KEGG Orthologs	6	1	Thyroid hormone synthesis;Pathways of neurodegeneration - multiple diseases;Glutathione metabolism;Amyotrophic lateral sclerosis;Huntington disease;Arachidonic acid metabolism	ko04918;ko05022;ko00480;ko05014;ko05016;ko00590	lcl|LHQP01016432.1_mrna_23933
ko:K17092	KEGG Orthologs	1	1	Salmonella infection	ko05132	lcl|LHQP01007001.1_mrna_10980
ko:K20020	KEGG Orthologs	2	1	Axon guidance;Hedgehog signaling pathway	ko04360;ko04340	lcl|LHQP01024083.1_mrna_32378
ko:K21111	KEGG Orthologs	1	2	Tight junction	ko04530	lcl|LHQP01027516.1_mrna_35646;lcl|LHQP01006006.1_mrna_9583
ko:K15909	KEGG Orthologs	5	1	B cell receptor signaling pathway;Fc gamma R-mediated phagocytosis;Inositol phosphate metabolism;Insulin signaling pathway;Phosphatidylinositol signaling system	ko04662;ko04666;ko00562;ko04910;ko04070	lcl|LHQP01057782.1_mrna_48602
ko:K10699	KEGG Orthologs	1	1	Ubiquitin mediated proteolysis	ko04120	lcl|LHQP01025388.1_mrna_33630
ko:K11305	KEGG Orthologs	1	2	Signaling pathways regulating pluripotency of stem cells	ko04550	lcl|LHQP01006198.1_mrna_9853;lcl|LHQP01005149.1_mrna_8272
ko:K11304	KEGG Orthologs	2	1	Spinocerebellar ataxia;Human T-cell leukemia virus 1 infection	ko05017;ko05166	lcl|LHQP01000910.1_mrna_1182
ko:K11303	KEGG Orthologs	2	1	Neutrophil extracellular trap formation;Alcoholism	ko04613;ko05034	lcl|LHQP01002053.1_mrna_3192
ko:K12875	KEGG Orthologs	3	1	Spliceosome;Nucleocytoplasmic transport;mRNA surveillance pathway	ko03040;ko03013;ko03015	lcl|LHQP01025753.1_mrna_34012
ko:K12400	KEGG Orthologs	1	1	Lysosome	ko04142	lcl|LHQP01022900.1_mrna_31215
ko:K09234	KEGG Orthologs	1	1	Transcriptional misregulation in cancer	ko05202	lcl|LHQP01006371.1_mrna_10035
ko:K09236	KEGG Orthologs	1	1	Hippo signaling pathway - fly	ko04391	lcl|LHQP01004129.1_mrna_6529
ko:K09479	KEGG Orthologs	2	2	Fatty acid degradation;Alcoholic liver disease	ko00071;ko04936	lcl|LHQP01008723.1_mrna_13359;lcl|LHQP01002806.1_mrna_4412
ko:K01758	KEGG Orthologs	3	1	Selenocompound metabolism;Glycine, serine and threonine metabolism;Cysteine and methionine metabolism	ko00450;ko00260;ko00270	lcl|LHQP01006765.1_mrna_10616
ko:K21348	KEGG Orthologs	3	2	Mitophagy - animal;Shigellosis;Influenza A	ko04137;ko05131;ko05164	lcl|LHQP01004416.1_mrna_7019;lcl|LHQP01028329.1_mrna_36349
ko:K21347	KEGG Orthologs	1	2	Mitophagy - animal	ko04137	lcl|LHQP01004416.1_mrna_7019;lcl|LHQP01028329.1_mrna_36349
ko:K01755	KEGG Orthologs	2	1	Alanine, aspartate and glutamate metabolism;Arginine biosynthesis	ko00250;ko00220	lcl|LHQP01005183.1_mrna_8344
ko:K17095	KEGG Orthologs	1	1	Amyotrophic lateral sclerosis	ko05014	lcl|LHQP01024762.1_mrna_33029
ko:K02602	KEGG Orthologs	3	1	Dorso-ventral axis formation;Oocyte meiosis;Progesterone-mediated oocyte maturation	ko04320;ko04114;ko04914	lcl|LHQP01000001.1_mrna_5
ko:K02861	KEGG Orthologs	16	1	Apoptosis;Necroptosis;TNF signaling pathway;Alcoholic liver disease;Pathogenic Escherichia coli infection;Salmonella infection;Shigellosis;Human immunodeficiency virus 1 infection;Hepatitis C;Human cytomegalovirus infection;Epstein-Barr virus infection;NF-kappa B signaling pathway;NOD-like receptor signaling pathway;Toll-like receptor signaling pathway;Cytosolic DNA-sensing pathway;RIG-I-like rec…	ko04210;ko04217;ko04668;ko04936;ko05130;ko05132;ko05131;ko05170;ko05160;ko05163;ko05169;ko04064;ko04621;ko04620;ko04623;ko04622	lcl|LHQP01001993.1_mrna_3117
ko:K20053	KEGG Orthologs	2	2	Lipid and atherosclerosis;Spinocerebellar ataxia	ko05417;ko05017	lcl|LHQP01011255.1_mrna_16924;lcl|LHQP01011255.1_mrna_16925
ko:K20054	KEGG Orthologs	1	1	Spinocerebellar ataxia	ko05017	lcl|LHQP01035274.1_mrna_41198
ko:K12667	KEGG Orthologs	3	1	Various types of N-glycan biosynthesis;N-Glycan biosynthesis;Protein processing in endoplasmic reticulum	ko00513;ko00510;ko04141	lcl|LHQP01017398.1_mrna_25071
ko:K13757	KEGG Orthologs	1	1	Purine metabolism	ko00230	lcl|LHQP01034703.1_mrna_40864
ko:K13515	KEGG Orthologs	2	1	Ferroptosis;Glycerophospholipid metabolism	ko04216;ko00564	lcl|LHQP01022269.1_mrna_30624
ko:K13516	KEGG Orthologs	1	1	Glycerophospholipid metabolism	ko00564	lcl|LHQP01023319.1_mrna_31645
ko:K10251	KEGG Orthologs	3	1	Biosynthesis of unsaturated fatty acids;Fatty acid elongation;Steroid hormone biosynthesis	ko01040;ko00062;ko00140	lcl|LHQP01050675.1_mrna_47290
ko:K11340	KEGG Orthologs	2	2	Hepatocellular carcinoma;Thermogenesis	ko05225;ko04714	lcl|LHQP01010523.1_mrna_15952;lcl|LHQP01007019.1_mrna_11002
ko:K09026	KEGG Orthologs	1	3	Circadian rhythm	ko04710	lcl|LHQP01042382.1_mrna_44554;lcl|LHQP01012144.1_mrna_18192;lcl|LHQP01025388.1_mrna_33646
ko:K11584	KEGG Orthologs	9	1	Meiosis - yeast;Oocyte meiosis;mRNA surveillance pathway;Dopaminergic synapse;PI3K-Akt signaling pathway;AMPK signaling pathway;Adrenergic signaling in cardiomyocytes;Sphingolipid signaling pathway;Human papillomavirus infection	ko04113;ko04114;ko03015;ko04728;ko04151;ko04152;ko04261;ko04071;ko05165	lcl|LHQP01009556.1_mrna_14610
ko:K01300	KEGG Orthologs	3	1	Complement and coagulation cascades;Pancreatic secretion;Protein digestion and absorption	ko04610;ko04972;ko04974	lcl|LHQP01016055.1_mrna_23462
ko:K00453	KEGG Orthologs	2	1	Biosynthesis of cofactors;Tryptophan metabolism	ko01240;ko00380	lcl|LHQP01014356.1_mrna_21364
ko:K20282	KEGG Orthologs	1	1	Salmonella infection	ko05132	lcl|LHQP01031057.1_mrna_38468
ko:K01540	KEGG Orthologs	18	2	Aldosterone synthesis and secretion;Insulin secretion;Thyroid hormone signaling pathway;Thyroid hormone synthesis;Gastric acid secretion;Salivary secretion;Carbohydrate digestion and absorption;Pancreatic secretion;Protein digestion and absorption;Bile secretion;Mineral absorption;Aldosterone-regulated sodium reabsorption;Endocrine and other factor-regulated calcium reabsorption;Proximal tubule b…	ko04925;ko04911;ko04919;ko04918;ko04971;ko04970;ko04973;ko04972;ko04974;ko04976;ko04978;ko04960;ko04961;ko04964;ko04261;ko04260;ko04022;ko04024	lcl|LHQP01033814.1_mrna_40347;lcl|LHQP01015039.1_mrna_22276
ko:K00693	KEGG Orthologs	7	1	Diabetic cardiomyopathy;Starch and sucrose metabolism;Insulin resistance;Glucagon signaling pathway;Insulin signaling pathway;PI3K-Akt signaling pathway;AMPK signaling pathway	ko05415;ko00500;ko04931;ko04922;ko04910;ko04151;ko04152	lcl|LHQP01012419.1_mrna_18667
ko:K13506	KEGG Orthologs	2	1	Glycerophospholipid metabolism;Glycerolipid metabolism	ko00564;ko00561	lcl|LHQP01009100.1_mrna_13957
ko:K13749	KEGG Orthologs	1	1	Phototransduction	ko04744	lcl|LHQP01039070.1_mrna_43148
ko:K13505	KEGG Orthologs	2	1	SNARE interactions in vesicular transport;Phagosome	ko04130;ko04145	lcl|LHQP01002964.1_mrna_4716
ko:K09254	KEGG Orthologs	4	1	Ras signaling pathway;Transcriptional misregulation in cancer;Viral carcinogenesis;Toll and Imd signaling pathway	ko04014;ko05202;ko05203;ko04624	lcl|LHQP01043089.1_mrna_44822
ko:K12663	KEGG Orthologs	1	1	Peroxisome	ko04146	lcl|LHQP01045580.1_mrna_45675
ko:K01539	KEGG Orthologs	18	1	Aldosterone synthesis and secretion;Insulin secretion;Thyroid hormone signaling pathway;Thyroid hormone synthesis;Gastric acid secretion;Salivary secretion;Carbohydrate digestion and absorption;Pancreatic secretion;Protein digestion and absorption;Bile secretion;Mineral absorption;Aldosterone-regulated sodium reabsorption;Endocrine and other factor-regulated calcium reabsorption;Proximal tubule b…	ko04925;ko04911;ko04919;ko04918;ko04971;ko04970;ko04973;ko04972;ko04974;ko04976;ko04978;ko04960;ko04961;ko04964;ko04261;ko04260;ko04022;ko04024	lcl|LHQP01016399.1_mrna_23901
ko:K04808	KEGG Orthologs	3	1	Cholinergic synapse;Neuroactive ligand-receptor interaction;Nicotine addiction	ko04725;ko04080;ko05033	lcl|LHQP01039651.1_mrna_43368
ko:K04803	KEGG Orthologs	1	1	Neuroactive ligand-receptor interaction	ko04080	lcl|LHQP01013759.1_mrna_20463
ko:K00688	KEGG Orthologs	6	1	Necroptosis;Biofilm formation - Escherichia coli;Starch and sucrose metabolism;Insulin resistance;Glucagon signaling pathway;Insulin signaling pathway	ko04217;ko02026;ko00500;ko04931;ko04922;ko04910	lcl|LHQP01002946.1_mrna_4675
ko:K03955	KEGG Orthologs	12	1	Diabetic cardiomyopathy;Oxidative phosphorylation;Non-alcoholic fatty liver disease;Chemical carcinogenesis - reactive oxygen species;Prion disease;Pathways of neurodegeneration - multiple diseases;Alzheimer disease;Parkinson disease;Amyotrophic lateral sclerosis;Huntington disease;Retrograde endocannabinoid signaling;Thermogenesis	ko05415;ko00190;ko04932;ko05208;ko05020;ko05022;ko05010;ko05012;ko05014;ko05016;ko04723;ko04714	lcl|LHQP01052524.1_mrna_47709
ko:K01794	KEGG Orthologs	1	1	Glycosaminoglycan biosynthesis - chondroitin sulfate / dermatan sulfate	ko00532	lcl|LHQP01006185.1_mrna_9848
ko:K01555	KEGG Orthologs	2	1	Styrene degradation;Tyrosine metabolism	ko00643;ko00350	lcl|LHQP01023666.1_mrna_31973
ko:K09288	KEGG Orthologs	2	1	Thyroid cancer;Pathways in cancer	ko05216;ko05200	lcl|LHQP01029752.1_mrna_37489
ko:K09289	KEGG Orthologs	3	1	Ferroptosis;Thyroid cancer;Pathways in cancer	ko04216;ko05216;ko05200	lcl|LHQP01025545.1_mrna_33809
ko:K09048	KEGG Orthologs	35	3	Longevity regulating pathway;TNF signaling pathway;Insulin resistance;Growth hormone synthesis, secretion and action;Cushing syndrome;Prostate cancer;Glucagon signaling pathway;Relaxin signaling pathway;Aldosterone synthesis and secretion;Parathyroid hormone synthesis, secretion and action;Cortisol synthesis and secretion;Viral carcinogenesis;Insulin secretion;Chemical carcinogenesis - receptor a…	ko04211;ko04668;ko04931;ko04935;ko04934;ko05215;ko04922;ko04926;ko04925;ko04928;ko04927;ko05203;ko04911;ko05207;ko04915;ko04916;ko04918;ko05020;ko04962;ko05016;ko04725;ko04728;ko04151;ko04152;ko04714;ko04261;ko04022;ko04024;ko05161;ko05163;ko05165;ko05166;ko05031;ko05030;ko05034	lcl|LHQP01026627.1_mrna_34753;lcl|LHQP01011648.1_mrna_17474;lcl|LHQP01012333.1_mrna_18535
ko:K00699	KEGG Orthologs	12	3	Drug metabolism - other enzymes;Drug metabolism - cytochrome P450;Porphyrin and chlorophyll metabolism;Metabolism of xenobiotics by cytochrome P450;Chemical carcinogenesis - DNA adducts;Chemical carcinogenesis - receptor activation;Bile secretion;Pentose and glucuronate interconversions;Ascorbate and aldarate metabolism;Biosynthesis of cofactors;Steroid hormone biosynthesis;Retinol metabolism	ko00983;ko00982;ko00860;ko00980;ko05204;ko05207;ko04976;ko00040;ko00053;ko01240;ko00140;ko00830	lcl|LHQP01001963.1_mrna_3044;lcl|LHQP01011843.1_mrna_17756;lcl|LHQP01026526.1_mrna_34652
ko:K01322	KEGG Orthologs	1	1	Renin-angiotensin system	ko04614	lcl|LHQP01025028.1_mrna_33307
ko:K00232	KEGG Orthologs	9	1	Propanoate metabolism;beta-Alanine metabolism;Biosynthesis of unsaturated fatty acids;Fatty acid degradation;Alcoholic liver disease;Peroxisome;cAMP signaling pathway;alpha-Linolenic acid metabolism;PPAR signaling pathway	ko00640;ko00410;ko01040;ko00071;ko04936;ko04146;ko04024;ko00592;ko03320	lcl|LHQP01004687.1_mrna_7467
ko:K04833	KEGG Orthologs	1	1	Dopaminergic synapse	ko04728	lcl|LHQP01034435.1_mrna_40689
ko:K20064	KEGG Orthologs	1	2	mTOR signaling pathway	ko04150	lcl|LHQP01030393.1_mrna_37907;lcl|LHQP01014506.1_mrna_21570
ko:K00471	KEGG Orthologs	1	1	Lysine degradation	ko00310	lcl|LHQP01023435.1_mrna_31756
ko:K00231	KEGG Orthologs	2	1	Porphyrin and chlorophyll metabolism;Biosynthesis of cofactors	ko00860;ko01240	lcl|LHQP01008772.1_mrna_13446
ko:K14618	KEGG Orthologs	1	1	Vitamin digestion and absorption	ko04977	lcl|LHQP01011697.1_mrna_17537
ko:K09030	KEGG Orthologs	1	1	Osteoclast differentiation	ko04380	lcl|LHQP01008466.1_mrna_13018
ko:K14621	KEGG Orthologs	6	1	Ether lipid metabolism;Glycerophospholipid metabolism;Vitamin digestion and absorption;alpha-Linolenic acid metabolism;Linoleic acid metabolism;Arachidonic acid metabolism	ko00565;ko00564;ko04977;ko00592;ko00591;ko00590	lcl|LHQP01024754.1_mrna_33020
ko:K08187	KEGG Orthologs	2	1	Thyroid hormone signaling pathway;Protein digestion and absorption	ko04919;ko04974	lcl|LHQP01013260.1_mrna_19747
ko:K09278	KEGG Orthologs	2	1	Parathyroid hormone synthesis, secretion and action;Transcriptional misregulation in cancer	ko04928;ko05202	lcl|LHQP01025975.1_mrna_34244
ko:K04829	KEGG Orthologs	1	1	Inflammatory mediator regulation of TRP channels	ko04750	lcl|LHQP01021419.1_mrna_29725
ko:K02888	KEGG Orthologs	1	3	Ribosome	ko03010	lcl|LHQP01002725.1_mrna_4262;lcl|LHQP01022039.1_mrna_30402;lcl|LHQP01011578.1_mrna_17361
ko:K00485	KEGG Orthologs	1	1	Drug metabolism - cytochrome P450	ko00982	lcl|LHQP01027428.1_mrna_35538
ko:K04841	KEGG Orthologs	1	1	Taste transduction	ko04742	lcl|LHQP01034435.1_mrna_40689
ko:K03994	KEGG Orthologs	10	1	Alcoholic liver disease;Systemic lupus erythematosus;Prion disease;Complement and coagulation cascades;Neutrophil extracellular trap formation;Pertussis;Neuroactive ligand-receptor interaction;Coronavirus disease - COVID-19;Herpes simplex virus 1 infection;Staphylococcus aureus infection	ko04936;ko05322;ko05020;ko04610;ko04613;ko05133;ko04080;ko05171;ko05168;ko05150	lcl|LHQP01024526.1_mrna_32834
ko:K03990	KEGG Orthologs	17	1	Alcoholic liver disease;Systemic lupus erythematosus;Viral carcinogenesis;Leishmaniasis;Chagas disease;Complement and coagulation cascades;Neutrophil extracellular trap formation;Shigellosis;Legionellosis;Pertussis;Phagosome;Neuroactive ligand-receptor interaction;Coronavirus disease - COVID-19;Kaposi sarcoma-associated herpesvirus infection;Herpes simplex virus 1 infection;Staphylococcus aureus …	ko04936;ko05322;ko05203;ko05140;ko05142;ko04610;ko04613;ko05131;ko05134;ko05133;ko04145;ko04080;ko05171;ko05167;ko05168;ko05150;ko05152	lcl|LHQP01024526.1_mrna_32834
ko:K12474	KEGG Orthologs	2	1	Cholesterol metabolism;Endocytosis	ko04979;ko04144	lcl|LHQP01027205.1_mrna_35308
ko:K11143	KEGG Orthologs	3	1	Pathways of neurodegeneration - multiple diseases;Amyotrophic lateral sclerosis;Huntington disease	ko05022;ko05014;ko05016	lcl|LHQP01037132.1_mrna_42190
ko:K14411	KEGG Orthologs	1	1	mRNA surveillance pathway	ko03015	lcl|LHQP01017857.1_mrna_25599
ko:K12472	KEGG Orthologs	1	1	Endocytosis	ko04144	lcl|LHQP01027772.1_mrna_35879
ko:K11141	KEGG Orthologs	1	1	Renin-angiotensin system	ko04614	lcl|LHQP01024094.1_mrna_32383
ko:K12230	KEGG Orthologs	2	1	B cell receptor signaling pathway;PI3K-Akt signaling pathway	ko04662;ko04151	lcl|LHQP01027485.1_mrna_35634
ko:K12471	KEGG Orthologs	1	1	Endocytosis	ko04144	lcl|LHQP01014965.1_mrna_22179
ko:K11140	KEGG Orthologs	3	1	Renin-angiotensin system;Glutathione metabolism;Hematopoietic cell lineage	ko04614;ko00480;ko04640	lcl|LHQP01002527.1_mrna_4020
ko:K13567	KEGG Orthologs	3	1	Signaling pathways regulating pluripotency of stem cells;TGF-beta signaling pathway;Cytokine-cytokine receptor interaction	ko04550;ko04350;ko04060	lcl|LHQP01010810.1_mrna_16350
ko:K11146	KEGG Orthologs	2	1	Biosynthesis of cofactors;Retinol metabolism	ko01240;ko00830	lcl|LHQP01014197.1_mrna_21146
ko:K03509	KEGG Orthologs	2	1	Fanconi anemia pathway;Platinum drug resistance	ko03460;ko01524	lcl|LHQP01007370.1_mrna_11500
ko:K04836	KEGG Orthologs	1	1	Taste transduction	ko04742	lcl|LHQP01034435.1_mrna_40689
ko:K03989	KEGG Orthologs	6	1	Alcoholic liver disease;Systemic lupus erythematosus;Complement and coagulation cascades;Pertussis;Coronavirus disease - COVID-19;Staphylococcus aureus infection	ko04936;ko05322;ko04610;ko05133;ko05171;ko05150	lcl|LHQP01024526.1_mrna_32834
ko:K04834	KEGG Orthologs	1	1	Taste transduction	ko04742	lcl|LHQP01034435.1_mrna_40689
ko:K04612	KEGG Orthologs	2	3	Parathyroid hormone synthesis, secretion and action;NOD-like receptor signaling pathway	ko04928;ko04621	lcl|LHQP01008624.1_mrna_13239;lcl|LHQP01040808.1_mrna_43952;lcl|LHQP01032124.1_mrna_39229
ko:K04854	KEGG Orthologs	8	1	MAPK signaling pathway;Type II diabetes mellitus;Cushing syndrome;Aldosterone synthesis and secretion;Cortisol synthesis and secretion;GnRH secretion;Circadian entrainment;Calcium signaling pathway	ko04010;ko04930;ko04934;ko04925;ko04927;ko04929;ko04713;ko04020	lcl|LHQP01013185.1_mrna_19665
ko:K05702	KEGG Orthologs	6	2	Leukocyte transendothelial migration;Ras signaling pathway;Rap1 signaling pathway;cAMP signaling pathway;Tight junction;Adherens junction	ko04670;ko04014;ko04015;ko04024;ko04530;ko04520	lcl|LHQP01004307.1_mrna_6790;lcl|LHQP01008187.1_mrna_12652
ko:K04855	KEGG Orthologs	7	1	MAPK signaling pathway;Cushing syndrome;Aldosterone synthesis and secretion;Cortisol synthesis and secretion;GnRH secretion;Circadian entrainment;Calcium signaling pathway	ko04010;ko04934;ko04925;ko04927;ko04929;ko04713;ko04020	lcl|LHQP01013185.1_mrna_19665
ko:K00255	KEGG Orthologs	2	1	Fatty acid degradation;PPAR signaling pathway	ko00071;ko03320	lcl|LHQP01006982.1_mrna_10927
ko:K04852	KEGG Orthologs	3	3	MAPK signaling pathway;Type II diabetes mellitus;Calcium signaling pathway	ko04010;ko04930;ko04020	lcl|LHQP01034251.1_mrna_40563;lcl|LHQP01005164.1_mrna_8295;lcl|LHQP01020509.1_mrna_28666
ko:K05700	KEGG Orthologs	7	1	Leukocyte transendothelial migration;Bacterial invasion of epithelial cells;Regulation of actin cytoskeleton;Amoebiasis;Shigellosis;Adherens junction;Focal adhesion	ko04670;ko05100;ko04810;ko05146;ko05131;ko04520;ko04510	lcl|LHQP01010817.1_mrna_16353
ko:K02677	KEGG Orthologs	76	3	Diabetic cardiomyopathy;Lipid and atherosclerosis;Leukocyte transendothelial migration;Wnt signaling pathway;Gap junction;Fc epsilon RI signaling pathway;Fc gamma R-mediated phagocytosis;VEGF signaling pathway;MAPK signaling pathway;ErbB signaling pathway;MAPK signaling pathway - yeast;Ras signaling pathway;Non-small cell lung cancer;Rap1 signaling pathway;Hepatocellular carcinoma;Mitophagy - yea…	ko05415;ko05417;ko04670;ko04310;ko04540;ko04664;ko04666;ko04370;ko04010;ko04012;ko04011;ko04014;ko05223;ko04015;ko05225;ko04139;ko04933;ko04935;ko04360;ko05214;ko04921;ko04926;ko04925;ko04928;ko04929;ko05200;ko05206;ko05205;ko01521;ko04911;ko05207;ko04912;ko04916;ko04919;ko04918;ko05022;ko05143;ko04971;ko04970;ko05146;ko04730;ko04972;ko04613;ko04960;ko05017;ko04720;ko04961;ko04724;ko04723;ko04726…	lcl|LHQP01035755.1_mrna_41461;lcl|LHQP01035755.1_mrna_41459;lcl|LHQP01044556.1_mrna_45273
ko:K04853	KEGG Orthologs	27	3	Hypertrophic cardiomyopathy;Arrhythmogenic right ventricular cardiomyopathy;Dilated cardiomyopathy;MAPK signaling pathway;Growth hormone synthesis, secretion and action;Cushing syndrome;Oxytocin signaling pathway;Renin secretion;Aldosterone synthesis and secretion;Cortisol synthesis and secretion;GnRH secretion;Insulin secretion;Chemical carcinogenesis - receptor activation;GnRH signaling pathway…	ko05410;ko05412;ko05414;ko04010;ko04935;ko04934;ko04921;ko04924;ko04925;ko04927;ko04929;ko04911;ko05207;ko04912;ko05020;ko05022;ko05010;ko04723;ko04726;ko04725;ko04727;ko04270;ko04261;ko04260;ko04020;ko04022;ko04024	lcl|LHQP01003923.1_mrna_6169;lcl|LHQP01030107.1_mrna_37761;lcl|LHQP01011622.1_mrna_17448
ko:K04850	KEGG Orthologs	34	1	Hypertrophic cardiomyopathy;Arrhythmogenic right ventricular cardiomyopathy;Dilated cardiomyopathy;MAPK signaling pathway;Type II diabetes mellitus;Growth hormone synthesis, secretion and action;Cushing syndrome;Oxytocin signaling pathway;Renin secretion;Aldosterone synthesis and secretion;Cortisol synthesis and secretion;GnRH secretion;Insulin secretion;Chemical carcinogenesis - receptor activat…	ko05410;ko05412;ko05414;ko04010;ko04930;ko04935;ko04934;ko04921;ko04924;ko04925;ko04927;ko04929;ko04911;ko05207;ko04912;ko05020;ko05022;ko05010;ko04720;ko04724;ko04723;ko04726;ko04725;ko04728;ko04727;ko04270;ko04713;ko04261;ko04260;ko04020;ko04022;ko04024;ko05031;ko04742	lcl|LHQP01003923.1_mrna_6169
ko:K04851	KEGG Orthologs	36	2	Cellular senescence;Hypertrophic cardiomyopathy;Arrhythmogenic right ventricular cardiomyopathy;Dilated cardiomyopathy;MAPK signaling pathway;Type II diabetes mellitus;Growth hormone synthesis, secretion and action;Cushing syndrome;Axon regeneration;Oxytocin signaling pathway;Renin secretion;Aldosterone synthesis and secretion;Cortisol synthesis and secretion;GnRH secretion;Insulin secretion;Chem…	ko04218;ko05410;ko05412;ko05414;ko04010;ko04930;ko04935;ko04934;ko04361;ko04921;ko04924;ko04925;ko04927;ko04929;ko04911;ko05207;ko04912;ko05020;ko05022;ko04973;ko05010;ko04724;ko04723;ko04726;ko04725;ko04728;ko04727;ko04270;ko04713;ko04261;ko04260;ko04020;ko04022;ko04024;ko04530;ko05031	lcl|LHQP01003923.1_mrna_6169;lcl|LHQP01030107.1_mrna_37761
ko:K15728	KEGG Orthologs	4	2	Glycerophospholipid metabolism;Glycerolipid metabolism;Alcoholic liver disease;mTOR signaling pathway	ko00564;ko00561;ko04936;ko04150	lcl|LHQP01017020.1_mrna_24656;lcl|LHQP01032580.1_mrna_39565
ko:K17906	KEGG Orthologs	8	1	Autophagy - other;Autophagy - yeast;Pathways of neurodegeneration - multiple diseases;Alzheimer disease;Amyotrophic lateral sclerosis;Spinocerebellar ataxia;Huntington disease;Autophagy - animal	ko04136;ko04138;ko05022;ko05010;ko05014;ko05017;ko05016;ko04140	lcl|LHQP01035669.1_mrna_41417
ko:K01580	KEGG Orthologs	7	1	Quorum sensing;beta-Alanine metabolism;Butanoate metabolism;Taurine and hypotaurine metabolism;GABAergic synapse;Alanine, aspartate and glutamate metabolism;Type I diabetes mellitus	ko02024;ko00410;ko00650;ko00430;ko04727;ko00250;ko04940	lcl|LHQP01011556.1_mrna_17318
ko:K17902	KEGG Orthologs	3	2	Diabetic cardiomyopathy;Insulin resistance;Thyroid hormone signaling pathway	ko05415;ko04931;ko04919	lcl|LHQP01038556.1_mrna_42956;lcl|LHQP01023871.1_mrna_32150
ko:K09052	KEGG Orthologs	1	2	Adrenergic signaling in cardiomyocytes	ko04261	lcl|LHQP01023233.1_mrna_31537;lcl|LHQP01024202.1_mrna_32510
ko:K15734	KEGG Orthologs	2	4	Biosynthesis of cofactors;Retinol metabolism	ko01240;ko00830	lcl|LHQP01032345.1_mrna_39395;lcl|LHQP01019961.1_mrna_28025;lcl|LHQP01014197.1_mrna_21146;lcl|LHQP01013132.1_mrna_19579
ko:K12460	KEGG Orthologs	1	1	Neurotrophin signaling pathway	ko04722	lcl|LHQP01058372.1_mrna_48688
ko:K14403	KEGG Orthologs	1	1	mRNA surveillance pathway	ko03015	lcl|LHQP01021752.1_mrna_30111
ko:K09057	KEGG Orthologs	1	2	Circadian rhythm - fly	ko04711	lcl|LHQP01043181.1_mrna_44864;lcl|LHQP01001861.1_mrna_2868
ko:K09299	KEGG Orthologs	3	1	Prostate cancer;Transcriptional misregulation in cancer;MicroRNAs in cancer	ko05215;ko05202;ko05206	lcl|LHQP01053108.1_mrna_47809
ko:K15730	KEGG Orthologs	2	1	Chemical carcinogenesis - receptor activation;Arachidonic acid metabolism	ko05207;ko00590	lcl|LHQP01029666.1_mrna_37421
ko:K04607	KEGG Orthologs	4	2	Glutamatergic synapse;Neuroactive ligand-receptor interaction;Phospholipase D signaling pathway;Taste transduction	ko04724;ko04080;ko04072;ko04742	lcl|LHQP01049646.1_mrna_47013;lcl|LHQP01028993.1_mrna_36907
ko:K04849	KEGG Orthologs	15	2	MAPK signaling pathway;Type II diabetes mellitus;Chemical carcinogenesis - receptor activation;Prion disease;Pathways of neurodegeneration - multiple diseases;Huntington disease;Synaptic vesicle cycle;Retrograde endocannabinoid signaling;Serotonergic synapse;Cholinergic synapse;Dopaminergic synapse;GABAergic synapse;Calcium signaling pathway;Nicotine addiction;Morphine addiction	ko04010;ko04930;ko05207;ko05020;ko05022;ko05016;ko04721;ko04723;ko04726;ko04725;ko04728;ko04727;ko04020;ko05033;ko05032	lcl|LHQP01034251.1_mrna_40563;lcl|LHQP01005164.1_mrna_8295
ko:K04608	KEGG Orthologs	3	2	Glutamatergic synapse;Neuroactive ligand-receptor interaction;Phospholipase D signaling pathway	ko04724;ko04080;ko04072	lcl|LHQP01049646.1_mrna_47013;lcl|LHQP01028993.1_mrna_36907
ko:K04605	KEGG Orthologs	4	2	Glutamatergic synapse;Neuroactive ligand-receptor interaction;Phospholipase D signaling pathway;Cocaine addiction	ko04724;ko04080;ko04072;ko05030	lcl|LHQP01049646.1_mrna_47013;lcl|LHQP01028993.1_mrna_36907
ko:K00006	KEGG Orthologs	2	1	MAPK signaling pathway - yeast;Glycerophospholipid metabolism	ko04011;ko00564	lcl|LHQP01001048.1_mrna_1376
ko:K03998	KEGG Orthologs	5	1	Systemic lupus erythematosus;Prion disease;Amoebiasis;Complement and coagulation cascades;Coronavirus disease - COVID-19	ko05322;ko05020;ko05146;ko04610;ko05171	lcl|LHQP01035274.1_mrna_41198
ko:K04603	KEGG Orthologs	13	2	Gap junction;Estrogen signaling pathway;Pathways of neurodegeneration - multiple diseases;Long-term depression;Spinocerebellar ataxia;Long-term potentiation;Glutamatergic synapse;Retrograde endocannabinoid signaling;Calcium signaling pathway;Neuroactive ligand-receptor interaction;Phospholipase D signaling pathway;FoxO signaling pathway;Taste transduction	ko04540;ko04915;ko05022;ko04730;ko05017;ko04720;ko04724;ko04723;ko04020;ko04080;ko04072;ko04068;ko04742	lcl|LHQP01049646.1_mrna_47013;lcl|LHQP01028993.1_mrna_36907
ko:K04604	KEGG Orthologs	10	2	Gap junction;Pathways of neurodegeneration - multiple diseases;Alzheimer disease;Long-term potentiation;Huntington disease;Glutamatergic synapse;Retrograde endocannabinoid signaling;Calcium signaling pathway;Neuroactive ligand-receptor interaction;Phospholipase D signaling pathway	ko04540;ko05022;ko05010;ko04720;ko05016;ko04724;ko04723;ko04020;ko04080;ko04072	lcl|LHQP01049646.1_mrna_47013;lcl|LHQP01028993.1_mrna_36907
ko:K04865	KEGG Orthologs	7	1	Hypertrophic cardiomyopathy;Arrhythmogenic right ventricular cardiomyopathy;Dilated cardiomyopathy;MAPK signaling pathway;Oxytocin signaling pathway;Adrenergic signaling in cardiomyocytes;Cardiac muscle contraction	ko05410;ko05412;ko05414;ko04010;ko04921;ko04261;ko04260	lcl|LHQP01013956.1_mrna_20795
ko:K05954	KEGG Orthologs	1	1	Terpenoid backbone biosynthesis	ko00900	lcl|LHQP01002684.1_mrna_4222
ko:K01115	KEGG Orthologs	15	1	Fc gamma R-mediated phagocytosis;Ras signaling pathway;Ether lipid metabolism;Glycerophospholipid metabolism;Pancreatic cancer;Parathyroid hormone synthesis, secretion and action;Pathways in cancer;Chemical carcinogenesis - reactive oxygen species;GnRH signaling pathway;Glutamatergic synapse;Choline metabolism in cancer;Endocytosis;cAMP signaling pathway;Phospholipase D signaling pathway;Sphingol…	ko04666;ko04014;ko00565;ko00564;ko05212;ko04928;ko05200;ko05208;ko04912;ko04724;ko05231;ko04144;ko04024;ko04072;ko04071	lcl|LHQP01008810.1_mrna_13527
ko:K01598	KEGG Orthologs	2	1	Pantothenate and CoA biosynthesis;Biosynthesis of cofactors	ko00770;ko01240	lcl|LHQP01011162.1_mrna_16830
ko:K04864	KEGG Orthologs	7	1	Hypertrophic cardiomyopathy;Arrhythmogenic right ventricular cardiomyopathy;Dilated cardiomyopathy;MAPK signaling pathway;Oxytocin signaling pathway;Adrenergic signaling in cardiomyocytes;Cardiac muscle contraction	ko05410;ko05412;ko05414;ko04010;ko04921;ko04261;ko04260	lcl|LHQP01013956.1_mrna_20795
ko:K04861	KEGG Orthologs	7	1	Hypertrophic cardiomyopathy;Arrhythmogenic right ventricular cardiomyopathy;Dilated cardiomyopathy;MAPK signaling pathway;Oxytocin signaling pathway;Adrenergic signaling in cardiomyocytes;Cardiac muscle contraction	ko05410;ko05412;ko05414;ko04010;ko04921;ko04261;ko04260	lcl|LHQP01046196.1_mrna_45929
ko:K01352	KEGG Orthologs	1	1	Neuroactive ligand-receptor interaction	ko04080	lcl|LHQP01028466.1_mrna_36452
ko:K04860	KEGG Orthologs	7	1	Hypertrophic cardiomyopathy;Arrhythmogenic right ventricular cardiomyopathy;Dilated cardiomyopathy;MAPK signaling pathway;Oxytocin signaling pathway;Adrenergic signaling in cardiomyocytes;Cardiac muscle contraction	ko05410;ko05412;ko05414;ko04010;ko04921;ko04261;ko04260	lcl|LHQP01046196.1_mrna_45929
ko:K22290	KEGG Orthologs	1	2	Cholesterol metabolism	ko04979	lcl|LHQP01012781.1_mrna_19071;lcl|LHQP01003933.1_mrna_6174
ko:K15517	KEGG Orthologs	1	1	Phenylalanine metabolism	ko00360	lcl|LHQP01004865.1_mrna_7825
ko:K16848	KEGG Orthologs	3	1	Regulation of actin cytoskeleton;Proteoglycans in cancer;Adherens junction	ko04810;ko05205;ko04520	lcl|LHQP01028732.1_mrna_36668
ko:K13344	KEGG Orthologs	1	2	Peroxisome	ko04146	lcl|LHQP01003248.1_mrna_5186;lcl|LHQP01014460.1_mrna_21499
ko:K12496	KEGG Orthologs	4	1	Viral carcinogenesis;Hepatitis B;Human T-cell leukemia virus 1 infection;C-type lectin receptor signaling pathway	ko05203;ko05161;ko05166;ko04625	lcl|LHQP01011714.1_mrna_17556
ko:K09087	KEGG Orthologs	1	1	Human papillomavirus infection	ko05165	lcl|LHQP01032277.1_mrna_39335
ko:K14676	KEGG Orthologs	1	2	Glycerophospholipid metabolism	ko00564	lcl|LHQP01013332.1_mrna_19827;lcl|LHQP01001731.1_mrna_2577
ko:K17700	KEGG Orthologs	1	1	Rap1 signaling pathway	ko04015	lcl|LHQP01025868.1_mrna_34136
ko:K12493	KEGG Orthologs	1	2	Endocytosis	ko04144	lcl|LHQP01011532.1_mrna_17298;lcl|LHQP01000307.1_mrna_606
ko:K16855	KEGG Orthologs	2	1	RNA degradation;Purine metabolism	ko03018;ko00230	lcl|LHQP01013316.1_mrna_19814
ko:K13342	KEGG Orthologs	1	2	Peroxisome	ko04146	lcl|LHQP01020356.1_mrna_28492;lcl|LHQP01031470.1_mrna_38786
ko:K12497	KEGG Orthologs	3	1	Viral carcinogenesis;Hepatitis B;C-type lectin receptor signaling pathway	ko05203;ko05161;ko04625	lcl|LHQP01009068.1_mrna_13858
ko:K12492	KEGG Orthologs	1	1	Endocytosis	ko04144	lcl|LHQP01035013.1_mrna_41031
ko:K05706	KEGG Orthologs	2	1	Hippo signaling pathway;Adherens junction	ko04390;ko04520	lcl|LHQP01032021.1_mrna_39157
ko:K01348	KEGG Orthologs	6	1	Prostate cancer;Transcriptional misregulation in cancer;MicroRNAs in cancer;Proteoglycans in cancer;Complement and coagulation cascades;NF-kappa B signaling pathway	ko05215;ko05202;ko05206;ko05205;ko04610;ko04064	lcl|LHQP01029105.1_mrna_36986
ko:K01106	KEGG Orthologs	3	2	Inositol phosphate metabolism;Insulin signaling pathway;Phosphatidylinositol signaling system	ko00562;ko04910;ko04070	lcl|LHQP01011645.1_mrna_17472;lcl|LHQP01002780.1_mrna_4356
ko:K12491	KEGG Orthologs	1	1	Endocytosis	ko04144	lcl|LHQP01018571.1_mrna_26444
ko:K12490	KEGG Orthologs	3	1	Rap1 signaling pathway;Endocytosis;cAMP signaling pathway	ko04015;ko04144;ko04024	lcl|LHQP01035070.1_mrna_41080
ko:K04856	KEGG Orthologs	7	1	MAPK signaling pathway;Cushing syndrome;Aldosterone synthesis and secretion;Cortisol synthesis and secretion;GnRH secretion;Circadian entrainment;Calcium signaling pathway	ko04010;ko04934;ko04925;ko04927;ko04929;ko04713;ko04020	lcl|LHQP01013185.1_mrna_19665
ko:K07902	KEGG Orthologs	1	1	Tight junction	ko04530	lcl|LHQP01010583.1_mrna_16047
ko:K04857	KEGG Orthologs	27	2	Hypertrophic cardiomyopathy;Arrhythmogenic right ventricular cardiomyopathy;Dilated cardiomyopathy;MAPK signaling pathway;Growth hormone synthesis, secretion and action;Cushing syndrome;Oxytocin signaling pathway;Renin secretion;Aldosterone synthesis and secretion;Cortisol synthesis and secretion;GnRH secretion;Insulin secretion;Chemical carcinogenesis - receptor activation;GnRH signaling pathway…	ko05410;ko05412;ko05414;ko04010;ko04935;ko04934;ko04921;ko04924;ko04925;ko04927;ko04929;ko04911;ko05207;ko04912;ko05020;ko05022;ko05010;ko04723;ko04726;ko04725;ko04727;ko04270;ko04261;ko04260;ko04020;ko04022;ko04024	lcl|LHQP01003923.1_mrna_6169;lcl|LHQP01030107.1_mrna_37761
ko:K04877	KEGG Orthologs	2	2	Cushing syndrome;Cortisol synthesis and secretion	ko04934;ko04927	lcl|LHQP01006424.1_mrna_10096;lcl|LHQP01002121.1_mrna_3333
ko:K05722	KEGG Orthologs	1	1	Regulation of actin cytoskeleton	ko04810	lcl|LHQP01038236.1_mrna_42799
ko:K00036	KEGG Orthologs	4	1	Diabetic cardiomyopathy;Glutathione metabolism;Central carbon metabolism in cancer;Pentose phosphate pathway	ko05415;ko00480;ko05230;ko00030	lcl|LHQP01018795.1_mrna_26716
ko:K05720	KEGG Orthologs	1	1	Regulation of actin cytoskeleton	ko04810	lcl|LHQP01038236.1_mrna_42799
ko:K04630	KEGG Orthologs	42	1	Leukocyte transendothelial migration;Gap junction;Apelin signaling pathway;Rap1 signaling pathway;Growth hormone synthesis, secretion and action;Cushing syndrome;Axon guidance;Oxytocin signaling pathway;Renin secretion;Regulation of lipolysis in adipocytes;Relaxin signaling pathway;Parathyroid hormone synthesis, secretion and action;Pathways in cancer;Meiosis - yeast;Chemical carcinogenesis - rec…	ko04670;ko04540;ko04371;ko04015;ko04935;ko04934;ko04360;ko04921;ko04924;ko04923;ko04926;ko04928;ko05200;ko04113;ko05207;ko04915;ko04914;ko04916;ko05142;ko05145;ko04971;ko04730;ko04611;ko05012;ko05133;ko04724;ko04723;ko04726;ko04725;ko04728;ko04727;ko04713;ko04261;ko04022;ko04024;ko05170;ko04071;ko05163;ko04062;ko05030;ko05032;ko05034	lcl|LHQP01015851.1_mrna_23257
ko:K04872	KEGG Orthologs	7	1	Hypertrophic cardiomyopathy;Arrhythmogenic right ventricular cardiomyopathy;Dilated cardiomyopathy;MAPK signaling pathway;Oxytocin signaling pathway;Adrenergic signaling in cardiomyocytes;Cardiac muscle contraction	ko05410;ko05412;ko05414;ko04010;ko04921;ko04261;ko04260	lcl|LHQP01013796.1_mrna_20560
ko:K00031	KEGG Orthologs	5	1	Glutathione metabolism;Central carbon metabolism in cancer;Peroxisome;Carbon fixation pathways in prokaryotes;Citrate cycle (TCA cycle)	ko00480;ko05230;ko04146;ko00720;ko00020	lcl|LHQP01009976.1_mrna_15212
ko:K00274	KEGG Orthologs	14	1	Drug metabolism - cytochrome P450;Arginine and proline metabolism;Phenylalanine metabolism;Parkinson disease;Serotonergic synapse;Dopaminergic synapse;Histidine metabolism;Tyrosine metabolism;Glycine, serine and threonine metabolism;Tryptophan metabolism;Amphetamine addiction;Cocaine addiction;Alcoholism;Isoquinoline alkaloid biosynthesis	ko00982;ko00330;ko00360;ko05012;ko04726;ko04728;ko00340;ko00350;ko00260;ko00380;ko05031;ko05030;ko05034;ko00950	lcl|LHQP01057328.1_mrna_48545
ko:K04870	KEGG Orthologs	7	1	Hypertrophic cardiomyopathy;Arrhythmogenic right ventricular cardiomyopathy;Dilated cardiomyopathy;MAPK signaling pathway;Oxytocin signaling pathway;Adrenergic signaling in cardiomyocytes;Cardiac muscle contraction	ko05410;ko05412;ko05414;ko04010;ko04921;ko04261;ko04260	lcl|LHQP01013796.1_mrna_20560
ko:K00275	KEGG Orthologs	2	1	Vitamin B6 metabolism;Biosynthesis of cofactors	ko00750;ko01240	lcl|LHQP01008680.1_mrna_13308
ko:K13568	KEGG Orthologs	3	1	Signaling pathways regulating pluripotency of stem cells;TGF-beta signaling pathway;Cytokine-cytokine receptor interaction	ko04550;ko04350;ko04060	lcl|LHQP01010810.1_mrna_16350
ko:K12485	KEGG Orthologs	1	1	Endocytosis	ko04144	lcl|LHQP01012195.1_mrna_18277
ko:K13575	KEGG Orthologs	3	1	Pancreatic secretion;Bile secretion;Proximal tubule bicarbonate reclamation	ko04972;ko04976;ko04964	lcl|LHQP01032056.1_mrna_39184
ko:K11153	KEGG Orthologs	2	1	Biosynthesis of cofactors;Retinol metabolism	ko01240;ko00830	lcl|LHQP01001824.1_mrna_2798
ko:K12484	KEGG Orthologs	1	1	Endocytosis	ko04144	lcl|LHQP01009100.1_mrna_13955
ko:K11152	KEGG Orthologs	2	1	Biosynthesis of cofactors;Retinol metabolism	ko01240;ko00830	lcl|LHQP01001824.1_mrna_2798
ko:K11151	KEGG Orthologs	1	3	Retinol metabolism	ko00830	lcl|LHQP01032345.1_mrna_39395;lcl|LHQP01013132.1_mrna_19579;lcl|LHQP01019961.1_mrna_28025
ko:K12482	KEGG Orthologs	1	1	Endocytosis	ko04144	lcl|LHQP01005517.1_mrna_8882
ko:K13578	KEGG Orthologs	7	1	Fluid shear stress and atherosclerosis;Signaling pathways regulating pluripotency of stem cells;MAPK signaling pathway - fly;Axon guidance;TGF-beta signaling pathway;Hippo signaling pathway;Cytokine-cytokine receptor interaction	ko05418;ko04550;ko04013;ko04360;ko04350;ko04390;ko04060	lcl|LHQP01010810.1_mrna_16350
ko:K12489	KEGG Orthologs	1	1	Endocytosis	ko04144	lcl|LHQP01026676.1_mrna_34811
ko:K12488	KEGG Orthologs	2	2	Fc gamma R-mediated phagocytosis;Endocytosis	ko04666;ko04144	lcl|LHQP01018104.1_mrna_25887;lcl|LHQP01012805.1_mrna_19120
ko:K12487	KEGG Orthologs	2	2	Yersinia infection;Endocytosis	ko05135;ko04144	lcl|LHQP01013367.1_mrna_19886;lcl|LHQP01006340.1_mrna_10007
ko:K05719	KEGG Orthologs	25	2	Hypertrophic cardiomyopathy;Arrhythmogenic right ventricular cardiomyopathy;Dilated cardiomyopathy;Leukocyte transendothelial migration;Small cell lung cancer;Bacterial invasion of epithelial cells;Rap1 signaling pathway;Regulation of actin cytoskeleton;Axon guidance;Pathways in cancer;Proteoglycans in cancer;Leishmaniasis;Toxoplasmosis;Platelet activation;Pathogenic Escherichia coli infection;Sh…	ko05410;ko05412;ko05414;ko04670;ko05222;ko05100;ko04015;ko04810;ko04360;ko05200;ko05205;ko05140;ko05145;ko04611;ko05130;ko05131;ko05133;ko05135;ko04151;ko04145;ko04530;ko05165;ko04510;ko04512;ko04514	lcl|LHQP01027647.1_mrna_35753;lcl|LHQP01026380.1_mrna_34526
ko:K05718	KEGG Orthologs	12	1	Viral myocarditis;Leukocyte transendothelial migration;Rap1 signaling pathway;Regulation of actin cytoskeleton;Rheumatoid arthritis;Malaria;Neutrophil extracellular trap formation;Natural killer cell mediated cytotoxicity;Human T-cell leukemia virus 1 infection;Epstein-Barr virus infection;Cell adhesion molecules;Staphylococcus aureus infection	ko05416;ko04670;ko04015;ko04810;ko05323;ko05144;ko04613;ko04650;ko05166;ko05169;ko04514;ko05150	lcl|LHQP01029470.1_mrna_37280
ko:K12481	KEGG Orthologs	1	1	Endocytosis	ko04144	lcl|LHQP01016226.1_mrna_23656
ko:K00027	KEGG Orthologs	2	1	Two-component system;Pyruvate metabolism	ko02020;ko00620	lcl|LHQP01019293.1_mrna_27299
ko:K02206	KEGG Orthologs	19	1	Cellular senescence;Small cell lung cancer;Gastric cancer;Cushing syndrome;Prostate cancer;Pathways in cancer;Cell cycle;p53 signaling pathway;Oocyte meiosis;Viral carcinogenesis;Progesterone-mediated oocyte maturation;PI3K-Akt signaling pathway;Hepatitis B;Hepatitis C;Measles;Human papillomavirus infection;Human T-cell leukemia virus 1 infection;Epstein-Barr virus infection;FoxO signaling pathway	ko04218;ko05222;ko05226;ko04934;ko05215;ko05200;ko04110;ko04115;ko04114;ko05203;ko04914;ko04151;ko05161;ko05160;ko05162;ko05165;ko05166;ko05169;ko04068	lcl|LHQP01013601.1_mrna_20226
ko:K12480	KEGG Orthologs	1	1	Endocytosis	ko04144	lcl|LHQP01036053.1_mrna_41626
ko:K04628	KEGG Orthologs	2	3	Ether lipid metabolism;Sphingolipid metabolism	ko00565;ko00600	lcl|LHQP01001963.1_mrna_3044;lcl|LHQP01011843.1_mrna_17756;lcl|LHQP01026526.1_mrna_34652
ko:K00029	KEGG Orthologs	3	1	Pyruvate metabolism;PPAR signaling pathway;Carbon fixation in photosynthetic organisms	ko00620;ko03320;ko00710	lcl|LHQP01019293.1_mrna_27299
ko:K00166	KEGG Orthologs	2	1	Propanoate metabolism;Valine, leucine and isoleucine degradation	ko00640;ko00280	lcl|LHQP01003872.1_mrna_6092
ko:K05855	KEGG Orthologs	17	1	B cell receptor signaling pathway;Fc epsilon RI signaling pathway;Fc gamma R-mediated phagocytosis;Viral carcinogenesis;Platelet activation;Neutrophil extracellular trap formation;PI3K-Akt signaling pathway;Osteoclast differentiation;Natural killer cell mediated cytotoxicity;Coronavirus disease - COVID-19;Phospholipase D signaling pathway;Kaposi sarcoma-associated herpesvirus infection;Epstein-Ba…	ko04662;ko04664;ko04666;ko05203;ko04611;ko04613;ko04151;ko04380;ko04650;ko05171;ko04072;ko05167;ko05169;ko05168;ko05152;ko04064;ko04625	lcl|LHQP01015472.1_mrna_22716
ko:K01016	KEGG Orthologs	1	1	Steroid hormone biosynthesis	ko00140	lcl|LHQP01047312.1_mrna_46277
ko:K01257	KEGG Orthologs	1	1	Renin-angiotensin system	ko04614	lcl|LHQP01024094.1_mrna_32383
ko:K22197	KEGG Orthologs	1	1	Hepatocellular carcinoma	ko05225	lcl|LHQP01005782.1_mrna_9255
ko:K04520	KEGG Orthologs	3	1	Pathways of neurodegeneration - multiple diseases;Alzheimer disease;Serotonergic synapse	ko05022;ko05010;ko04726	lcl|LHQP01003553.1_mrna_5588
ko:K02583	KEGG Orthologs	8	1	Apoptosis - multiple species;MAPK signaling pathway;Ras signaling pathway;Rap1 signaling pathway;Transcriptional misregulation in cancer;Neurotrophin signaling pathway;PI3K-Akt signaling pathway;Cytokine-cytokine receptor interaction	ko04215;ko04010;ko04014;ko04015;ko05202;ko04722;ko04151;ko04060	lcl|LHQP01023283.1_mrna_31585
ko:K00164	KEGG Orthologs	1	1	Citrate cycle (TCA cycle)	ko00020	lcl|LHQP01002128.1_mrna_3346
ko:K02580	KEGG Orthologs	77	1	Apoptosis;Longevity regulating pathway;Cellular senescence;Diabetic cardiomyopathy;Lipid and atherosclerosis;Fluid shear stress and atherosclerosis;T cell receptor signaling pathway;B cell receptor signaling pathway;TNF signaling pathway;MAPK signaling pathway;Chronic myeloid leukemia;Small cell lung cancer;Acute myeloid leukemia;Ras signaling pathway;Insulin resistance;AGE-RAGE signaling pathway…	ko04210;ko04211;ko04218;ko05415;ko05417;ko05418;ko04660;ko04662;ko04668;ko04010;ko05220;ko05222;ko05221;ko04014;ko04931;ko04933;ko04932;ko04936;ko05212;ko05215;ko04920;ko04926;ko05200;ko05321;ko05202;ko05203;ko05206;ko05208;ko01523;ko05207;ko04917;ko05140;ko05022;ko05142;ko05145;ko05146;ko04613;ko05130;ko05132;ko05010;ko05131;ko05134;ko05133;ko05135;ko04722;ko04151;ko05120;ko04380;ko05235;ko04024…	lcl|LHQP01010838.1_mrna_16415
ko:K13239	KEGG Orthologs	2	1	Fatty acid degradation;Peroxisome	ko00071;ko04146	lcl|LHQP01007293.1_mrna_11358
ko:K12397	KEGG Orthologs	1	1	Lysosome	ko04142	lcl|LHQP01026628.1_mrna_34758
ko:K17603	KEGG Orthologs	2	2	Pathways of neurodegeneration - multiple diseases;Autophagy - animal	ko05022;ko04140	lcl|LHQP01046266.1_mrna_45944;lcl|LHQP01005228.1_mrna_8412
ko:K17845	KEGG Orthologs	3	2	Fluid shear stress and atherosclerosis;Apelin signaling pathway;FoxO signaling pathway	ko05418;ko04371;ko04068	lcl|LHQP01056504.1_mrna_48426;lcl|LHQP01028203.1_mrna_36274
ko:K15423	KEGG Orthologs	1	1	Glucagon signaling pathway	ko04922	lcl|LHQP01008926.1_mrna_13693
ko:K17846	KEGG Orthologs	2	2	Signaling pathways regulating pluripotency of stem cells;Chemical carcinogenesis - receptor activation	ko04550;ko05207	lcl|LHQP01056504.1_mrna_48426;lcl|LHQP01028203.1_mrna_36274
ko:K15420	KEGG Orthologs	3	1	Non-small cell lung cancer;Pathways in cancer;PD-L1 expression and PD-1 checkpoint pathway in cancer	ko05223;ko05200;ko05235	lcl|LHQP01013762.1_mrna_20479
ko:K14574	KEGG Orthologs	1	1	Ribosome biogenesis in eukaryotes	ko03008	lcl|LHQP01028857.1_mrna_36772
ko:K12392	KEGG Orthologs	2	1	Lysosome;Human immunodeficiency virus 1 infection	ko04142;ko05170	lcl|LHQP01011610.1_mrna_17423
ko:K04515	KEGG Orthologs	34	3	Necroptosis;Diabetic cardiomyopathy;Lipid and atherosclerosis;Wnt signaling pathway;ErbB signaling pathway;Cushing syndrome;Axon guidance;Glioma;Glucagon signaling pathway;Oxytocin signaling pathway;Aldosterone synthesis and secretion;Pathways in cancer;Oocyte meiosis;Proteoglycans in cancer;Insulin secretion;GnRH signaling pathway;Melanogenesis;Pathways of neurodegeneration - multiple diseases;G…	ko04217;ko05415;ko05417;ko04310;ko04012;ko04934;ko04360;ko05214;ko04922;ko04921;ko04925;ko05200;ko04114;ko05205;ko04911;ko04912;ko04916;ko05022;ko04971;ko05012;ko04720;ko04722;ko04725;ko04728;ko04713;ko04261;ko04020;ko04024;ko04750;ko05152;ko05031;ko04066;ko04740;ko04745	lcl|LHQP01002603.1_mrna_4133;lcl|LHQP01016055.1_mrna_23462;lcl|LHQP01017033.1_mrna_24668
ko:K04535	KEGG Orthologs	1	2	Long-term depression	ko04730	lcl|LHQP01028006.1_mrna_36083;lcl|LHQP01013462.1_mrna_20009
ko:K02599	KEGG Orthologs	11	2	Notch signaling pathway;Dorso-ventral axis formation;Breast cancer;Axon regeneration;Pathways in cancer;MicroRNAs in cancer;Endocrine resistance;Thyroid hormone signaling pathway;Prion disease;Th1 and Th2 cell differentiation;Human papillomavirus infection	ko04330;ko04320;ko05224;ko04361;ko05200;ko05206;ko01522;ko04919;ko05020;ko04658;ko05165	lcl|LHQP01020738.1_mrna_28955;lcl|LHQP01016672.1_mrna_24209
ko:K02354	KEGG Orthologs	15	1	Signaling pathways regulating pluripotency of stem cells;Wnt signaling pathway;Breast cancer;Gastric cancer;Hepatocellular carcinoma;Cushing syndrome;Basal cell carcinoma;Pathways in cancer;Proteoglycans in cancer;Melanogenesis;Pathways of neurodegeneration - multiple diseases;Alzheimer disease;Hippo signaling pathway;mTOR signaling pathway;Human papillomavirus infection	ko04550;ko04310;ko05224;ko05226;ko05225;ko04934;ko05217;ko05200;ko05205;ko04916;ko05022;ko05010;ko04390;ko04150;ko05165	lcl|LHQP01010010.1_mrna_15264
ko:K02353	KEGG Orthologs	15	1	Notch signaling pathway;Signaling pathways regulating pluripotency of stem cells;Wnt signaling pathway;Breast cancer;Gastric cancer;Hepatocellular carcinoma;Cushing syndrome;Basal cell carcinoma;Pathways in cancer;Melanogenesis;Pathways of neurodegeneration - multiple diseases;Alzheimer disease;Hippo signaling pathway;mTOR signaling pathway;Human papillomavirus infection	ko04330;ko04550;ko04310;ko05224;ko05226;ko05225;ko04934;ko05217;ko05200;ko04916;ko05022;ko05010;ko04390;ko04150;ko05165	lcl|LHQP01002806.1_mrna_4411
ko:K15409	KEGG Orthologs	1	1	Herpes simplex virus 1 infection	ko05168	lcl|LHQP01041215.1_mrna_44095
ko:K14559	KEGG Orthologs	1	1	Ribosome biogenesis in eukaryotes	ko03008	lcl|LHQP01008552.1_mrna_13133
ko:K14323	KEGG Orthologs	2	1	Nucleocytoplasmic transport;mRNA surveillance pathway	ko03013;ko03015	lcl|LHQP01002725.1_mrna_4258
ko:K14567	KEGG Orthologs	1	1	Ribosome biogenesis in eukaryotes	ko03008	lcl|LHQP01011428.1_mrna_17170
ko:K01017	KEGG Orthologs	1	1	Glycosaminoglycan biosynthesis - chondroitin sulfate / dermatan sulfate	ko00532	lcl|LHQP01016914.1_mrna_24537
ko:K05616	KEGG Orthologs	2	1	Protein digestion and absorption;Central carbon metabolism in cancer	ko04974;ko05230	lcl|LHQP01025663.1_mrna_33925
ko:K12380	KEGG Orthologs	2	1	Ras signaling pathway;MAPK signaling pathway - fly	ko04014;ko04013	lcl|LHQP01021411.1_mrna_29706
ko:K05858	KEGG Orthologs	62	4	Diabetic cardiomyopathy;Lipid and atherosclerosis;Wnt signaling pathway;Gap junction;Apelin signaling pathway;Rap1 signaling pathway;AGE-RAGE signaling pathway in diabetic complications;Inositol phosphate metabolism;Growth hormone synthesis, secretion and action;Cushing syndrome;Axon regeneration;Glucagon signaling pathway;Oxytocin signaling pathway;Renin secretion;Relaxin signaling pathway;Aldos…	ko05415;ko05417;ko04310;ko04540;ko04371;ko04015;ko04933;ko00562;ko04935;ko04934;ko04361;ko04922;ko04921;ko04924;ko04926;ko04925;ko04928;ko04927;ko04929;ko05200;ko04911;ko04912;ko04915;ko04916;ko04919;ko04918;ko05022;ko05143;ko05142;ko04971;ko04970;ko05146;ko04973;ko04730;ko04972;ko04611;ko04613;ko05010;ko05131;ko05017;ko04720;ko05016;ko04961;ko04724;ko04723;ko04726;ko04725;ko04728;ko04270;ko04713…	lcl|LHQP01020999.1_mrna_29249;lcl|LHQP01010280.1_mrna_15651;lcl|LHQP01000887.1_mrna_1144;lcl|LHQP01000951.1_mrna_1258
ko:K05857	KEGG Orthologs	6	1	AGE-RAGE signaling pathway in diabetic complications;Inositol phosphate metabolism;Thyroid hormone signaling pathway;Shigellosis;Calcium signaling pathway;Phosphatidylinositol signaling system	ko04933;ko00562;ko04919;ko05131;ko04020;ko04070	lcl|LHQP01044635.1_mrna_45301
ko:K01278	KEGG Orthologs	1	1	Protein digestion and absorption	ko04974	lcl|LHQP01013494.1_mrna_20076
ko:K05636	KEGG Orthologs	8	2	Small cell lung cancer;Pathways in cancer;Toxoplasmosis;Amoebiasis;PI3K-Akt signaling pathway;Human papillomavirus infection;Focal adhesion;ECM-receptor interaction	ko05222;ko05200;ko05145;ko05146;ko04151;ko05165;ko04510;ko04512	lcl|LHQP01025113.1_mrna_33395;lcl|LHQP01042381.1_mrna_44550
ko:K04546	KEGG Orthologs	18	1	Apelin signaling pathway;Ras signaling pathway;Relaxin signaling pathway;Pathways in cancer;Glutamatergic synapse;Retrograde endocannabinoid signaling;Serotonergic synapse;Cholinergic synapse;Dopaminergic synapse;GABAergic synapse;PI3K-Akt signaling pathway;Circadian entrainment;Human immunodeficiency virus 1 infection;Human cytomegalovirus infection;Kaposi sarcoma-associated herpesvirus infectio…	ko04371;ko04014;ko04926;ko05200;ko04724;ko04723;ko04726;ko04725;ko04728;ko04727;ko04151;ko04713;ko05170;ko05163;ko05167;ko04062;ko05032;ko05034	lcl|LHQP01033750.1_mrna_40310
ko:K05635	KEGG Orthologs	9	4	Small cell lung cancer;Pathways in cancer;Prion disease;Toxoplasmosis;Amoebiasis;PI3K-Akt signaling pathway;Human papillomavirus infection;Focal adhesion;ECM-receptor interaction	ko05222;ko05200;ko05020;ko05145;ko05146;ko04151;ko05165;ko04510;ko04512	lcl|LHQP01030080.1_mrna_37730;lcl|LHQP01064246.1_mrna_49382;lcl|LHQP01004683.1_mrna_7460;lcl|LHQP01004683.1_mrna_7461
ko:K03213	KEGG Orthologs	2	1	Wnt signaling pathway;Hippo signaling pathway	ko04310;ko04390	lcl|LHQP01004359.1_mrna_6864
ko:K05633	KEGG Orthologs	2	1	Ubiquitin mediated proteolysis;Endocytosis	ko04120;ko04144	lcl|LHQP01016697.1_mrna_24245
ko:K05632	KEGG Orthologs	4	1	TNF signaling pathway;Non-alcoholic fatty liver disease;Ubiquitin mediated proteolysis;Endocytosis	ko04668;ko04932;ko04120;ko04144	lcl|LHQP01016697.1_mrna_24245
ko:K05631	KEGG Orthologs	4	1	Rap1 signaling pathway;PI3K-Akt signaling pathway;Tight junction;Human papillomavirus infection	ko04015;ko04151;ko04530;ko05165	lcl|LHQP01007652.1_mrna_11840
ko:K05871	KEGG Orthologs	10	1	Leukocyte transendothelial migration;GnRH signaling pathway;Yersinia infection;Calcium signaling pathway;Natural killer cell mediated cytotoxicity;Human immunodeficiency virus 1 infection;Phospholipase D signaling pathway;Hepatitis B;Human cytomegalovirus infection;Chemokine signaling pathway	ko04670;ko04912;ko05135;ko04020;ko04650;ko05170;ko04072;ko05161;ko05163;ko04062	lcl|LHQP01002320.1_mrna_3656
ko:K03691	KEGG Orthologs	1	1	Other types of O-glycan biosynthesis	ko00514	lcl|LHQP01001681.1_mrna_2452
ko:K05870	KEGG Orthologs	42	2	Longevity regulating pathway;TNF signaling pathway;Insulin resistance;Growth hormone synthesis, secretion and action;Cushing syndrome;Prostate cancer;Glucagon signaling pathway;Renin secretion;Relaxin signaling pathway;Aldosterone synthesis and secretion;Parathyroid hormone synthesis, secretion and action;Cortisol synthesis and secretion;Viral carcinogenesis;Insulin secretion;Chemical carcinogene…	ko04211;ko04668;ko04931;ko04935;ko04934;ko05215;ko04922;ko04924;ko04926;ko04925;ko04928;ko04927;ko05203;ko04911;ko05207;ko04915;ko04916;ko04918;ko05020;ko04612;ko04962;ko05016;ko04725;ko04728;ko04151;ko04152;ko04710;ko04713;ko04714;ko04380;ko04261;ko04022;ko04024;ko05161;ko05163;ko05165;ko05167;ko05166;ko05152;ko05031;ko05030;ko05034	lcl|LHQP01023233.1_mrna_31537;lcl|LHQP01024202.1_mrna_32510
ko:K02360	KEGG Orthologs	1	1	Dorso-ventral axis formation	ko04320	lcl|LHQP01016839.1_mrna_24421
ko:K16529	KEGG Orthologs	2	3	Parathyroid hormone synthesis, secretion and action;Human cytomegalovirus infection	ko04928;ko05163	lcl|LHQP01015827.1_mrna_23218;lcl|LHQP01037606.1_mrna_42488;lcl|LHQP01047174.1_mrna_46226
ko:K13024	KEGG Orthologs	1	2	Phosphatidylinositol signaling system	ko04070	lcl|LHQP01030890.1_mrna_38329;lcl|LHQP01042366.1_mrna_44529
ko:K05629	KEGG Orthologs	2	1	Rap1 signaling pathway;PI3K-Akt signaling pathway	ko04015;ko04151	lcl|LHQP01007652.1_mrna_11840
ko:K05628	KEGG Orthologs	1	1	Hippo signaling pathway - fly	ko04391	lcl|LHQP01015626.1_mrna_22952
ko:K12172	KEGG Orthologs	2	1	Nucleocytoplasmic transport;Amyotrophic lateral sclerosis	ko03013;ko05014	lcl|LHQP01031057.1_mrna_38468
ko:K05869	KEGG Orthologs	13	1	Longevity regulating pathway;Apelin signaling pathway;Glioma;Oxytocin signaling pathway;Aldosterone synthesis and secretion;Long-term potentiation;Neurotrophin signaling pathway;Cholinergic synapse;Osteoclast differentiation;Calcium signaling pathway;cAMP signaling pathway;Amphetamine addiction;Alcoholism	ko04211;ko04371;ko05214;ko04921;ko04925;ko04720;ko04722;ko04725;ko04380;ko04020;ko04024;ko05031;ko05034	lcl|LHQP01009688.1_mrna_14822
ko:K06736	KEGG Orthologs	2	2	Arrhythmogenic right ventricular cardiomyopathy;Cell adhesion molecules	ko05412;ko04514	lcl|LHQP01000420.1_mrna_709;lcl|LHQP01004446.1_mrna_7058
ko:K05644	KEGG Orthologs	1	1	ABC transporters	ko02010	lcl|LHQP01002763.1_mrna_4337
ko:K04554	KEGG Orthologs	4	1	Ubiquitin mediated proteolysis;Pathways of neurodegeneration - multiple diseases;Parkinson disease;Protein processing in endoplasmic reticulum	ko04120;ko05022;ko05012;ko04141	lcl|LHQP01028468.1_mrna_36454
ko:K05641	KEGG Orthologs	4	1	Lipid and atherosclerosis;ABC transporters;Fat digestion and absorption;Cholesterol metabolism	ko05417;ko02010;ko04975;ko04979	lcl|LHQP01002763.1_mrna_4337
ko:K03462	KEGG Orthologs	2	1	Nicotinate and nicotinamide metabolism;NOD-like receptor signaling pathway	ko00760;ko04621	lcl|LHQP01015600.1_mrna_22928
ko:K04550	KEGG Orthologs	3	1	Malaria;Cholesterol metabolism;Alzheimer disease	ko05144;ko04979;ko05010	lcl|LHQP01011390.1_mrna_17114
ko:K17847	KEGG Orthologs	2	1	Shigellosis;FoxO signaling pathway	ko05131;ko04068	lcl|LHQP01002876.1_mrna_4550
ko:K17605	KEGG Orthologs	2	1	Diabetic cardiomyopathy;Insulin resistance	ko05415;ko04931	lcl|LHQP01046760.1_mrna_46115
ko:K17848	KEGG Orthologs	2	1	Endocytosis;FoxO signaling pathway	ko04144;ko04068	lcl|LHQP01018571.1_mrna_26444
ko:K07818	KEGG Orthologs	7	2	Apoptosis;Viral myocarditis;Allograft rejection;Graft-versus-host disease;Autoimmune thyroid disease;Type I diabetes mellitus;Natural killer cell mediated cytotoxicity	ko04210;ko05416;ko05330;ko05332;ko05320;ko04940;ko04650	lcl|LHQP01027188.1_mrna_35293;lcl|LHQP01003914.1_mrna_6149
ko:K04306	KEGG Orthologs	2	1	Relaxin signaling pathway;Neuroactive ligand-receptor interaction	ko04926;ko04080	lcl|LHQP01010588.1_mrna_16052
ko:K04548	KEGG Orthologs	19	1	Apelin signaling pathway;Ras signaling pathway;Relaxin signaling pathway;Pathways in cancer;Glutamatergic synapse;Retrograde endocannabinoid signaling;Serotonergic synapse;Cholinergic synapse;Dopaminergic synapse;GABAergic synapse;PI3K-Akt signaling pathway;Circadian entrainment;Human immunodeficiency virus 1 infection;Human cytomegalovirus infection;Kaposi sarcoma-associated herpesvirus infectio…	ko04371;ko04014;ko04926;ko05200;ko04724;ko04723;ko04726;ko04725;ko04728;ko04727;ko04151;ko04713;ko05170;ko05163;ko05167;ko04062;ko05032;ko05034;ko04744	lcl|LHQP01033750.1_mrna_40310
ko:K04307	KEGG Orthologs	2	1	Relaxin signaling pathway;Neuroactive ligand-receptor interaction	ko04926;ko04080	lcl|LHQP01010588.1_mrna_16052
ko:K05637	KEGG Orthologs	12	3	Hypertrophic cardiomyopathy;Arrhythmogenic right ventricular cardiomyopathy;Dilated cardiomyopathy;Viral myocarditis;Small cell lung cancer;Pathways in cancer;Toxoplasmosis;Amoebiasis;PI3K-Akt signaling pathway;Human papillomavirus infection;Focal adhesion;ECM-receptor interaction	ko05410;ko05412;ko05414;ko05416;ko05222;ko05200;ko05145;ko05146;ko04151;ko05165;ko04510;ko04512	lcl|LHQP01035650.1_mrna_41402;lcl|LHQP01004968.1_mrna_7975;lcl|LHQP01028644.1_mrna_36583
ko:K03479	KEGG Orthologs	1	1	Mucin type O-glycan biosynthesis	ko00512	lcl|LHQP01028438.1_mrna_36426
ko:K05658	KEGG Orthologs	4	1	ABC transporters;Gastric cancer;MicroRNAs in cancer;Bile secretion	ko02010;ko05226;ko05206;ko04976	lcl|LHQP01029392.1_mrna_37194
ko:K06746	KEGG Orthologs	1	1	Cell adhesion molecules	ko04514	lcl|LHQP01008770.1_mrna_13445
ko:K06503	KEGG Orthologs	5	1	Ferroptosis;Endocytosis;Phagosome;Hematopoietic cell lineage;HIF-1 signaling pathway	ko04216;ko04144;ko04145;ko04640;ko04066	lcl|LHQP01008309.1_mrna_12822
ko:K01059	KEGG Orthologs	4	1	Glycerolipid metabolism;Cholesterol metabolism;Alzheimer disease;PPAR signaling pathway	ko00561;ko04979;ko05010;ko03320	lcl|LHQP01004943.1_mrna_7956
ko:K02148	KEGG Orthologs	9	1	Oxidative phosphorylation;Rheumatoid arthritis;Synaptic vesicle cycle;Collecting duct acid secretion;mTOR signaling pathway;Epithelial cell signaling in Helicobacter pylori infection;Vibrio cholerae infection;Phagosome;Human papillomavirus infection	ko00190;ko05323;ko04721;ko04966;ko04150;ko05120;ko05110;ko04145;ko05165	lcl|LHQP01033876.1_mrna_40388
ko:K04322	KEGG Orthologs	2	1	Calcium signaling pathway;Neuroactive ligand-receptor interaction	ko04020;ko04080	lcl|LHQP01007475.1_mrna_11651
ko:K01054	KEGG Orthologs	4	2	Glycerolipid metabolism;Regulation of lipolysis in adipocytes;Retrograde endocannabinoid signaling;Thermogenesis	ko00561;ko04923;ko04723;ko04714	lcl|LHQP01020590.1_mrna_28745;lcl|LHQP01034474.1_mrna_40723
ko:K05412	KEGG Orthologs	10	1	Viral myocarditis;Intestinal immune network for IgA production;Allograft rejection;Graft-versus-host disease;Autoimmune thyroid disease;Rheumatoid arthritis;Systemic lupus erythematosus;Type I diabetes mellitus;Cell adhesion molecules;Toll-like receptor signaling pathway	ko05416;ko04672;ko05330;ko05332;ko05320;ko05323;ko05322;ko04940;ko04514;ko04620	lcl|LHQP01008770.1_mrna_13445
ko:K05411	KEGG Orthologs	21	1	Lipid and atherosclerosis;Alcoholic liver disease;Viral carcinogenesis;Shigellosis;Pertussis;Yersinia infection;Human immunodeficiency virus 1 infection;Coronavirus disease - COVID-19;Hepatitis B;Hepatitis C;Human cytomegalovirus infection;Measles;Human papillomavirus infection;Influenza A;Kaposi sarcoma-associated herpesvirus infection;Epstein-Barr virus infection;Herpes simplex virus 1 infectio…	ko05417;ko04936;ko05203;ko05131;ko05133;ko05135;ko05170;ko05171;ko05161;ko05160;ko05163;ko05162;ko05165;ko05164;ko05167;ko05169;ko05168;ko04621;ko04620;ko04623;ko04622	lcl|LHQP01029403.1_mrna_37202
ko:K07831	KEGG Orthologs	11	2	Cellular senescence;Apelin signaling pathway;MAPK signaling pathway;Ras signaling pathway;Mitophagy - animal;Rap1 signaling pathway;Regulation of actin cytoskeleton;Proteoglycans in cancer;Autophagy - animal;Phospholipase D signaling pathway;C-type lectin receptor signaling pathway	ko04218;ko04371;ko04010;ko04014;ko04137;ko04015;ko04810;ko05205;ko04140;ko04072;ko04625	lcl|LHQP01006059.1_mrna_9669;lcl|LHQP01009382.1_mrna_14378
ko:K01298	KEGG Orthologs	2	1	Pancreatic secretion;Protein digestion and absorption	ko04972;ko04974	lcl|LHQP01016055.1_mrna_23462
ko:K07830	KEGG Orthologs	11	1	Cellular senescence;Apelin signaling pathway;MAPK signaling pathway;Ras signaling pathway;Mitophagy - animal;Regulation of actin cytoskeleton;Proteoglycans in cancer;Autophagy - animal;cAMP signaling pathway;Phospholipase D signaling pathway;C-type lectin receptor signaling pathway	ko04218;ko04371;ko04010;ko04014;ko04137;ko04810;ko05205;ko04140;ko04024;ko04072;ko04625	lcl|LHQP01014909.1_mrna_22112
ko:K01291	KEGG Orthologs	2	1	Pancreatic secretion;Protein digestion and absorption	ko04972;ko04974	lcl|LHQP01016055.1_mrna_23462
ko:K01052	KEGG Orthologs	3	1	Cholesterol metabolism;Steroid biosynthesis;Lysosome	ko04979;ko00100;ko04142	lcl|LHQP01026392.1_mrna_34554
ko:K18727	KEGG Orthologs	1	1	Nucleocytoplasmic transport	ko03013	lcl|LHQP01002954.1_mrna_4703
ko:K16799	KEGG Orthologs	1	3	Hedgehog signaling pathway - fly	ko04341	lcl|LHQP01032901.1_mrna_39744;lcl|LHQP01025523.1_mrna_33788;lcl|LHQP01003387.1_mrna_5360
ko:K16798	KEGG Orthologs	4	3	Basal cell carcinoma;Pathways in cancer;Hedgehog signaling pathway;Hippo signaling pathway	ko05217;ko05200;ko04340;ko04390	lcl|LHQP01032901.1_mrna_39744;lcl|LHQP01025523.1_mrna_33788;lcl|LHQP01003387.1_mrna_5360
ko:K14379	KEGG Orthologs	4	1	Riboflavin metabolism;Rheumatoid arthritis;Osteoclast differentiation;Lysosome	ko00740;ko05323;ko04380;ko04142	lcl|LHQP01009118.1_mrna_13980
ko:K12196	KEGG Orthologs	2	1	Necroptosis;Endocytosis	ko04217;ko04144	lcl|LHQP01011014.1_mrna_16647
ko:K16311	KEGG Orthologs	1	1	Glucagon signaling pathway	ko04922	lcl|LHQP01008540.1_mrna_13116
ko:K16795	KEGG Orthologs	1	1	Ether lipid metabolism	ko00565	lcl|LHQP01026051.1_mrna_34294
ko:K15464	KEGG Orthologs	5	1	Mitophagy - animal;Shigellosis;Legionellosis;Autophagy - animal;FoxO signaling pathway	ko04137;ko05131;ko05134;ko04140;ko04068	lcl|LHQP01003096.1_mrna_4859
ko:K14376	KEGG Orthologs	1	1	mRNA surveillance pathway	ko03015	lcl|LHQP01020979.1_mrna_29236
ko:K16797	KEGG Orthologs	4	3	Basal cell carcinoma;Pathways in cancer;Hedgehog signaling pathway;cAMP signaling pathway	ko05217;ko05200;ko04340;ko04024	lcl|LHQP01032901.1_mrna_39744;lcl|LHQP01025523.1_mrna_33788;lcl|LHQP01003387.1_mrna_5360
ko:K15465	KEGG Orthologs	1	1	Mitophagy - animal	ko04137	lcl|LHQP01003096.1_mrna_4859
ko:K12194	KEGG Orthologs	2	1	Necroptosis;Endocytosis	ko04217;ko04144	lcl|LHQP01000131.1_mrna_289
ko:K03006	KEGG Orthologs	2	1	RNA polymerase;Huntington disease	ko03020;ko05016	lcl|LHQP01032674.1_mrna_39630
ko:K05669	KEGG Orthologs	1	1	ABC transporters	ko02010	lcl|LHQP01000339.1_mrna_641
ko:K06757	KEGG Orthologs	1	1	Cell adhesion molecules	ko04514	lcl|LHQP01026888.1_mrna_35042
ko:K05668	KEGG Orthologs	2	1	ABC transporters;Antifolate resistance	ko02010;ko01523	lcl|LHQP01006372.1_mrna_10046
ko:K01068	KEGG Orthologs	3	1	Biosynthesis of unsaturated fatty acids;Fatty acid elongation;Ovarian steroidogenesis	ko01040;ko00062;ko04913	lcl|LHQP01013935.1_mrna_20743
ko:K06756	KEGG Orthologs	1	2	Cell adhesion molecules	ko04514	lcl|LHQP01026888.1_mrna_35042;lcl|LHQP01036177.1_mrna_41669
ko:K04577	KEGG Orthologs	2	1	Vascular smooth muscle contraction;Neuroactive ligand-receptor interaction	ko04270;ko04080	lcl|LHQP01013128.1_mrna_19564
ko:K03004	KEGG Orthologs	1	1	RNA polymerase	ko03020	lcl|LHQP01017985.1_mrna_25740
ko:K05667	KEGG Orthologs	3	5	ABC transporters;Antifolate resistance;Bile secretion	ko02010;ko01523;ko04976	lcl|LHQP01004465.1_mrna_7084;lcl|LHQP01034639.1_mrna_40807;lcl|LHQP01000339.1_mrna_641;lcl|LHQP01005500.1_mrna_8842;lcl|LHQP01007501.1_mrna_11681
ko:K04575	KEGG Orthologs	2	2	Pathways of neurodegeneration - multiple diseases;Amyotrophic lateral sclerosis	ko05022;ko05014	lcl|LHQP01041758.1_mrna_44289;lcl|LHQP01005634.1_mrna_9061
ko:K05665	KEGG Orthologs	5	5	ABC transporters;MicroRNAs in cancer;Antifolate resistance;Vitamin digestion and absorption;Sphingolipid signaling pathway	ko02010;ko05206;ko01523;ko04977;ko04071	lcl|LHQP01004465.1_mrna_7084;lcl|LHQP01034639.1_mrna_40807;lcl|LHQP01000339.1_mrna_641;lcl|LHQP01005500.1_mrna_8842;lcl|LHQP01007501.1_mrna_11681
ko:K04576	KEGG Orthologs	2	1	Osteoclast differentiation;Neuroactive ligand-receptor interaction	ko04380;ko04080	lcl|LHQP01013128.1_mrna_19564
ko:K05664	KEGG Orthologs	4	1	ABC transporters;Endocrine resistance;Bile secretion;Cholesterol metabolism	ko02010;ko01522;ko04976;ko04979	lcl|LHQP01029392.1_mrna_37194
ko:K04573	KEGG Orthologs	2	2	Pathways of neurodegeneration - multiple diseases;Amyotrophic lateral sclerosis	ko05022;ko05014	lcl|LHQP01003837.1_mrna_6029;lcl|LHQP01025618.1_mrna_33871
ko:K06751	KEGG Orthologs	18	3	Cellular senescence;Viral myocarditis;Allograft rejection;Graft-versus-host disease;Autoimmune thyroid disease;Viral carcinogenesis;Antigen processing and presentation;Endocytosis;Phagosome;Type I diabetes mellitus;Human immunodeficiency virus 1 infection;Human cytomegalovirus infection;Human papillomavirus infection;Kaposi sarcoma-associated herpesvirus infection;Human T-cell leukemia virus 1 in…	ko04218;ko05416;ko05330;ko05332;ko05320;ko05203;ko04612;ko04144;ko04145;ko04940;ko05170;ko05163;ko05165;ko05167;ko05166;ko05169;ko05168;ko04514	lcl|LHQP01030058.1_mrna_37714;lcl|LHQP01005870.1_mrna_9345;lcl|LHQP01027487.1_mrna_35636
ko:K17635	KEGG Orthologs	1	1	Ras signaling pathway	ko04014	lcl|LHQP01045709.1_mrna_45726
ko:K17632	KEGG Orthologs	1	1	Ras signaling pathway	ko04014	lcl|LHQP01021411.1_mrna_29706
ko:K17633	KEGG Orthologs	1	1	Ras signaling pathway	ko04014	lcl|LHQP01047276.1_mrna_46261
ko:K12189	KEGG Orthologs	1	1	Endocytosis	ko04144	lcl|LHQP01004161.1_mrna_6590
ko:K17631	KEGG Orthologs	1	1	Ras signaling pathway	ko04014	lcl|LHQP01047276.1_mrna_46261
ko:K14361	KEGG Orthologs	1	1	Bile secretion	ko04976	lcl|LHQP01015717.1_mrna_23052
ko:K07839	KEGG Orthologs	1	2	Tight junction	ko04530	lcl|LHQP01047402.1_mrna_46310;lcl|LHQP01006295.1_mrna_9953
ko:K12182	KEGG Orthologs	2	1	Endocytosis;Phagosome	ko04144;ko04145	lcl|LHQP01066123.1_mrna_49564
ko:K05659	KEGG Orthologs	2	1	ABC transporters;Bile secretion	ko02010;ko04976	lcl|LHQP01029392.1_mrna_37194
ko:K06525	KEGG Orthologs	8	1	Hypertrophic cardiomyopathy;Arrhythmogenic right ventricular cardiomyopathy;Dilated cardiomyopathy;Regulation of actin cytoskeleton;PI3K-Akt signaling pathway;Human papillomavirus infection;Focal adhesion;ECM-receptor interaction	ko05410;ko05412;ko05414;ko04810;ko04151;ko05165;ko04510;ko04512	lcl|LHQP01040323.1_mrna_43715
ko:K06766	KEGG Orthologs	3	2	Axon guidance;TGF-beta signaling pathway;Cell adhesion molecules	ko04360;ko04350;ko04514	lcl|LHQP01010312.1_mrna_15688;lcl|LHQP01009502.1_mrna_14545
ko:K06765	KEGG Orthologs	3	2	Axon guidance;Colorectal cancer;Pathways in cancer	ko04360;ko05210;ko05200	lcl|LHQP01010312.1_mrna_15688;lcl|LHQP01009502.1_mrna_14545
ko:K04344	KEGG Orthologs	16	2	MAPK signaling pathway;Type II diabetes mellitus;Chemical carcinogenesis - receptor activation;Long-term depression;Spinocerebellar ataxia;Synaptic vesicle cycle;Glutamatergic synapse;Retrograde endocannabinoid signaling;Serotonergic synapse;Cholinergic synapse;Dopaminergic synapse;GABAergic synapse;Calcium signaling pathway;Nicotine addiction;Morphine addiction;Taste transduction	ko04010;ko04930;ko05207;ko04730;ko05017;ko04721;ko04724;ko04723;ko04726;ko04725;ko04728;ko04727;ko04020;ko05033;ko05032;ko04742	lcl|LHQP01034251.1_mrna_40563;lcl|LHQP01005164.1_mrna_8295
ko:K02165	KEGG Orthologs	3	2	Wnt signaling pathway;Pathways of neurodegeneration - multiple diseases;Alzheimer disease	ko04310;ko05022;ko05010	lcl|LHQP01020985.1_mrna_29237;lcl|LHQP01012069.1_mrna_18094
ko:K06521	KEGG Orthologs	1	1	Axon guidance	ko04360	lcl|LHQP01016772.1_mrna_24344
ko:K07610	KEGG Orthologs	3	1	Hypertrophic cardiomyopathy;Arrhythmogenic right ventricular cardiomyopathy;Dilated cardiomyopathy	ko05410;ko05412;ko05414	lcl|LHQP01025618.1_mrna_33871
ko:K02166	KEGG Orthologs	1	2	Wnt signaling pathway	ko04310	lcl|LHQP01004809.1_mrna_7684;lcl|LHQP01013939.1_mrna_20756
ko:K05672	KEGG Orthologs	1	1	ABC transporters	ko02010	lcl|LHQP01006372.1_mrna_10046
ko:K06760	KEGG Orthologs	1	2	Cell adhesion molecules	ko04514	lcl|LHQP01026888.1_mrna_35042;lcl|LHQP01036177.1_mrna_41669
ko:K03010	KEGG Orthologs	2	1	RNA polymerase;Huntington disease	ko03020;ko05016	lcl|LHQP01003107.1_mrna_4883
ko:K18752	KEGG Orthologs	1	1	Nucleocytoplasmic transport	ko03013	lcl|LHQP01002954.1_mrna_4703
ko:K06759	KEGG Orthologs	1	1	Cell adhesion molecules	ko04514	lcl|LHQP01036177.1_mrna_41669
ko:K07606	KEGG Orthologs	2	1	MicroRNAs in cancer;Epstein-Barr virus infection	ko05206;ko05169	lcl|LHQP01025618.1_mrna_33871
ko:K05206	KEGG Orthologs	1	1	Neuroactive ligand-receptor interaction	ko04080	lcl|LHQP01003754.1_mrna_5900
ko:K05207	KEGG Orthologs	2	1	Long-term depression;Neuroactive ligand-receptor interaction	ko04730;ko04080	lcl|LHQP01003754.1_mrna_5900
ko:K05689	KEGG Orthologs	12	1	Apelin signaling pathway;Bacterial invasion of epithelial cells;Gastric cancer;Rap1 signaling pathway;Endometrial cancer;Thyroid cancer;Bladder cancer;Melanoma;Pathways in cancer;Hippo signaling pathway;Adherens junction;Cell adhesion molecules	ko04371;ko05100;ko05226;ko04015;ko05213;ko05216;ko05219;ko05218;ko05200;ko04390;ko04520;ko04514	lcl|LHQP01005389.1_mrna_8634
ko:K04358	KEGG Orthologs	11	3	MAPK signaling pathway;Ras signaling pathway;Breast cancer;Gastric cancer;Rap1 signaling pathway;Regulation of actin cytoskeleton;Melanoma;Pathways in cancer;Chemical carcinogenesis - receptor activation;PI3K-Akt signaling pathway;Calcium signaling pathway	ko04010;ko04014;ko05224;ko05226;ko04015;ko04810;ko05218;ko05200;ko05207;ko04151;ko04020	lcl|LHQP01013907.1_mrna_20736;lcl|LHQP01025473.1_mrna_33732;lcl|LHQP01006762.1_mrna_10599
ko:K02176	KEGG Orthologs	1	2	Wnt signaling pathway	ko04310	lcl|LHQP01004809.1_mrna_7684;lcl|LHQP01013939.1_mrna_20756
ko:K05200	KEGG Orthologs	10	2	Pathways of neurodegeneration - multiple diseases;Huntington disease;Glutamatergic synapse;Retrograde endocannabinoid signaling;Dopaminergic synapse;Circadian entrainment;cAMP signaling pathway;Neuroactive ligand-receptor interaction;Amphetamine addiction;Nicotine addiction	ko05022;ko05016;ko04724;ko04723;ko04728;ko04713;ko04024;ko04080;ko05031;ko05033	lcl|LHQP01025624.1_mrna_33882;lcl|LHQP01024768.1_mrna_33031
ko:K06532	KEGG Orthologs	1	1	Transcriptional misregulation in cancer	ko05202	lcl|LHQP01010924.1_mrna_16502
ko:K04354	KEGG Orthologs	13	1	Cell cycle - yeast;mRNA surveillance pathway;Chagas disease;Dopaminergic synapse;Hippo signaling pathway - fly;Hippo signaling pathway;PI3K-Akt signaling pathway;AMPK signaling pathway;Adrenergic signaling in cardiomyocytes;Tight junction;Sphingolipid signaling pathway;Hepatitis C;Human papillomavirus infection	ko04111;ko03015;ko05142;ko04728;ko04391;ko04390;ko04151;ko04152;ko04261;ko04530;ko04071;ko05160;ko05165	lcl|LHQP01010082.1_mrna_15348
ko:K04351	KEGG Orthologs	6	1	Leukocyte transendothelial migration;Rap1 signaling pathway;Insulin secretion;Adrenergic signaling in cardiomyocytes;cAMP signaling pathway;Phospholipase D signaling pathway	ko04670;ko04015;ko04911;ko04261;ko04024;ko04072	lcl|LHQP01017946.1_mrna_25687
ko:K01082	KEGG Orthologs	1	1	Sulfur metabolism	ko00920	lcl|LHQP01014422.1_mrna_21436
ko:K06770	KEGG Orthologs	1	1	Cell adhesion molecules	ko04514	lcl|LHQP01025365.1_mrna_33607
ko:K01084	KEGG Orthologs	11	1	Starch and sucrose metabolism;Insulin resistance;Adipocytokine signaling pathway;Glucagon signaling pathway;Insulin signaling pathway;Carbohydrate digestion and absorption;Glycolysis / Gluconeogenesis;PI3K-Akt signaling pathway;AMPK signaling pathway;Galactose metabolism;FoxO signaling pathway	ko00500;ko04931;ko04920;ko04922;ko04910;ko04973;ko00010;ko04151;ko04152;ko00052;ko04068	lcl|LHQP01020412.1_mrna_28560
ko:K01080	KEGG Orthologs	8	1	Fc gamma R-mediated phagocytosis;Ether lipid metabolism;Glycerophospholipid metabolism;Glycerolipid metabolism;Fat digestion and absorption;Choline metabolism in cancer;Sphingolipid metabolism;Phospholipase D signaling pathway	ko04666;ko00565;ko00564;ko00561;ko04975;ko05231;ko00600;ko04072	lcl|LHQP01046577.1_mrna_46061
ko:K13298	KEGG Orthologs	3	2	Cushing syndrome;Purine metabolism;Morphine addiction	ko04934;ko00230;ko05032	lcl|LHQP01004371.1_mrna_6887;lcl|LHQP01005164.1_mrna_8296
ko:K17895	KEGG Orthologs	4	2	Parathyroid hormone synthesis, secretion and action;Inflammatory bowel disease;Th1 and Th2 cell differentiation;Th17 cell differentiation	ko04928;ko05321;ko04658;ko04659	lcl|LHQP01013100.1_mrna_19542;lcl|LHQP01012282.1_mrna_18441
ko:K13293	KEGG Orthologs	4	1	Parathyroid hormone synthesis, secretion and action;cAMP signaling pathway;Purine metabolism;Morphine addiction	ko04928;ko04024;ko00230;ko05032	lcl|LHQP01025698.1_mrna_33953
ko:K05217	KEGG Orthologs	3	1	Calcium signaling pathway;Neuroactive ligand-receptor interaction;Taste transduction	ko04020;ko04080;ko04742	lcl|LHQP01004272.1_mrna_6739
ko:K08729	KEGG Orthologs	1	1	Glycerophospholipid metabolism	ko00564	lcl|LHQP01031150.1_mrna_38573
ko:K04368	KEGG Orthologs	92	1	Apoptosis;Cellular senescence;Dorso-ventral axis formation;Signaling pathways regulating pluripotency of stem cells;Gap junction;T cell receptor signaling pathway;B cell receptor signaling pathway;Fc epsilon RI signaling pathway;Fc gamma R-mediated phagocytosis;TNF signaling pathway;Apelin signaling pathway;VEGF signaling pathway;MAPK signaling pathway;Chronic myeloid leukemia;ErbB signaling path…	ko04210;ko04218;ko04320;ko04550;ko04540;ko04660;ko04662;ko04664;ko04666;ko04668;ko04371;ko04370;ko04010;ko05220;ko04012;ko05221;ko04014;ko05224;ko04013;ko05223;ko05226;ko04015;ko05225;ko04810;ko04935;ko04934;ko05211;ko05210;ko05213;ko05212;ko05215;ko05214;ko05216;ko05219;ko04921;ko05218;ko04926;ko04928;ko04929;ko05200;ko04114;ko05206;ko05205;ko01521;ko05208;ko01522;ko04910;ko05207;ko04912;ko04915…	lcl|LHQP01009435.1_mrna_14459
ko:K05699	KEGG Orthologs	9	1	Leukocyte transendothelial migration;Regulation of actin cytoskeleton;Systemic lupus erythematosus;Viral carcinogenesis;Amoebiasis;Shigellosis;Tight junction;Adherens junction;Focal adhesion	ko04670;ko04810;ko05322;ko05203;ko05146;ko05131;ko04530;ko04520;ko04510	lcl|LHQP01013406.1_mrna_19941
ko:K04369	KEGG Orthologs	77	1	Apoptosis;Cellular senescence;Signaling pathways regulating pluripotency of stem cells;Gap junction;T cell receptor signaling pathway;B cell receptor signaling pathway;Fc epsilon RI signaling pathway;Apelin signaling pathway;VEGF signaling pathway;MAPK signaling pathway;Chronic myeloid leukemia;ErbB signaling pathway;Acute myeloid leukemia;Ras signaling pathway;Breast cancer;Non-small cell lung c…	ko04210;ko04218;ko04550;ko04540;ko04660;ko04662;ko04664;ko04371;ko04370;ko04010;ko05220;ko04012;ko05221;ko04014;ko05224;ko05223;ko05226;ko04015;ko05225;ko04810;ko04935;ko04934;ko05211;ko05210;ko05213;ko05215;ko05214;ko05216;ko05219;ko04921;ko05218;ko04926;ko04929;ko05200;ko05206;ko05205;ko01521;ko05208;ko01522;ko04910;ko05207;ko04912;ko04915;ko04917;ko04916;ko04919;ko05022;ko04730;ko04613;ko05132…	lcl|LHQP01009435.1_mrna_14459
ko:K05456	KEGG Orthologs	3	1	ErbB signaling pathway;EGFR tyrosine kinase inhibitor resistance;Amyotrophic lateral sclerosis	ko04012;ko01521;ko05014	lcl|LHQP01027716.1_mrna_35808
ko:K07875	KEGG Orthologs	1	1	Legionellosis	ko05134	lcl|LHQP01016748.1_mrna_24317
ko:K05455	KEGG Orthologs	3	1	ErbB signaling pathway;EGFR tyrosine kinase inhibitor resistance;Amyotrophic lateral sclerosis	ko04012;ko01521;ko05014	lcl|LHQP01027716.1_mrna_35808
ko:K02186	KEGG Orthologs	1	1	Apoptosis	ko04210	lcl|LHQP01051330.1_mrna_47434
ko:K07874	KEGG Orthologs	5	3	Pathways of neurodegeneration - multiple diseases;Pathogenic Escherichia coli infection;Legionellosis;Amyotrophic lateral sclerosis;Autophagy - animal	ko05022;ko05130;ko05134;ko05014;ko04140	lcl|LHQP01016748.1_mrna_24317;lcl|LHQP01031175.1_mrna_38601;lcl|LHQP01024121.1_mrna_32419
ko:K05211	KEGG Orthologs	15	1	Prion disease;Pathways of neurodegeneration - multiple diseases;Alzheimer disease;Amyotrophic lateral sclerosis;Spinocerebellar ataxia;Long-term potentiation;Glutamatergic synapse;Circadian entrainment;Calcium signaling pathway;cAMP signaling pathway;Neuroactive ligand-receptor interaction;Amphetamine addiction;Cocaine addiction;Nicotine addiction;Alcoholism	ko05020;ko05022;ko05010;ko05014;ko05017;ko04720;ko04724;ko04713;ko04020;ko04024;ko04080;ko05031;ko05030;ko05033;ko05034	lcl|LHQP01024315.1_mrna_32583
ko:K05696	KEGG Orthologs	4	1	Insulin resistance;Chemical carcinogenesis - reactive oxygen species;Insulin signaling pathway;Adherens junction	ko04931;ko05208;ko04910;ko04520	lcl|LHQP01001009.1_mrna_1333
ko:K05212	KEGG Orthologs	15	1	Prion disease;Pathways of neurodegeneration - multiple diseases;Alzheimer disease;Amyotrophic lateral sclerosis;Spinocerebellar ataxia;Long-term potentiation;Glutamatergic synapse;Circadian entrainment;Calcium signaling pathway;cAMP signaling pathway;Neuroactive ligand-receptor interaction;Amphetamine addiction;Cocaine addiction;Nicotine addiction;Alcoholism	ko05020;ko05022;ko05010;ko05014;ko05017;ko04720;ko04724;ko04713;ko04020;ko04024;ko04080;ko05031;ko05030;ko05033;ko05034	lcl|LHQP01024315.1_mrna_32583
ko:K05695	KEGG Orthologs	4	2	Insulin resistance;Insulin signaling pathway;Adherens junction;Cell adhesion molecules	ko04931;ko04910;ko04520;ko04514	lcl|LHQP01006320.1_mrna_9983;lcl|LHQP01002242.1_mrna_3547
ko:K05694	KEGG Orthologs	1	1	Adherens junction	ko04520	lcl|LHQP01021834.1_mrna_30186
ko:K04362	KEGG Orthologs	16	1	Signaling pathways regulating pluripotency of stem cells;MAPK signaling pathway;Ras signaling pathway;Breast cancer;Rap1 signaling pathway;Regulation of actin cytoskeleton;Prostate cancer;Melanoma;Parathyroid hormone synthesis, secretion and action;Pathways in cancer;Proteoglycans in cancer;PI3K-Akt signaling pathway;Thermogenesis;Central carbon metabolism in cancer;Calcium signaling pathway;Adhe…	ko04550;ko04010;ko04014;ko05224;ko04015;ko04810;ko05215;ko05218;ko04928;ko05200;ko05205;ko04151;ko04714;ko05230;ko04020;ko04520	lcl|LHQP01006484.1_mrna_10184
ko:K07871	KEGG Orthologs	1	1	Mitophagy - animal	ko04137	lcl|LHQP01031853.1_mrna_39042
ko:K05210	KEGG Orthologs	19	1	Ras signaling pathway;Rap1 signaling pathway;Systemic lupus erythematosus;Prion disease;Pathways of neurodegeneration - multiple diseases;Alzheimer disease;Amyotrophic lateral sclerosis;Spinocerebellar ataxia;Long-term potentiation;Huntington disease;Glutamatergic synapse;Dopaminergic synapse;Circadian entrainment;cAMP signaling pathway;Neuroactive ligand-receptor interaction;Amphetamine addictio…	ko04014;ko04015;ko05322;ko05020;ko05022;ko05010;ko05014;ko05017;ko04720;ko05016;ko04724;ko04728;ko04713;ko04024;ko04080;ko05031;ko05030;ko05033;ko05034	lcl|LHQP01024315.1_mrna_32583
ko:K04363	KEGG Orthologs	20	1	Gap junction;MAPK signaling pathway;Ras signaling pathway;Rap1 signaling pathway;Regulation of actin cytoskeleton;Prostate cancer;Glioma;Melanoma;Pathways in cancer;MicroRNAs in cancer;EGFR tyrosine kinase inhibitor resistance;PI3K-Akt signaling pathway;Choline metabolism in cancer;Central carbon metabolism in cancer;Calcium signaling pathway;Endocytosis;Phospholipase D signaling pathway;Human cy…	ko04540;ko04010;ko04014;ko04015;ko04810;ko05215;ko05214;ko05218;ko05200;ko05206;ko01521;ko04151;ko05231;ko05230;ko04020;ko04144;ko04072;ko05163;ko04630;ko04510	lcl|LHQP01007872.1_mrna_12151
ko:K05450	KEGG Orthologs	13	1	Gap junction;MAPK signaling pathway;Ras signaling pathway;Rap1 signaling pathway;Regulation of actin cytoskeleton;Prostate cancer;Melanoma;EGFR tyrosine kinase inhibitor resistance;PI3K-Akt signaling pathway;Choline metabolism in cancer;Calcium signaling pathway;Phospholipase D signaling pathway;Focal adhesion	ko04540;ko04010;ko04014;ko04015;ko04810;ko05215;ko05218;ko01521;ko04151;ko05231;ko04020;ko04072;ko04510	lcl|LHQP01007912.1_mrna_12210
ko:K07870	KEGG Orthologs	2	1	Apoptosis - fly;Mitophagy - animal	ko04214;ko04137	lcl|LHQP01031853.1_mrna_39042
ko:K02184	KEGG Orthologs	1	2	Dorso-ventral axis formation	ko04320	lcl|LHQP01021522.1_mrna_29850;lcl|LHQP01021752.1_mrna_30103
ko:K04361	KEGG Orthologs	51	1	Apoptosis - fly;Dorso-ventral axis formation;Gap junction;MAPK signaling pathway;ErbB signaling pathway;Ras signaling pathway;Breast cancer;MAPK signaling pathway - fly;Non-small cell lung cancer;Gastric cancer;Rap1 signaling pathway;Hepatocellular carcinoma;Regulation of actin cytoskeleton;Cushing syndrome;Colorectal cancer;Endometrial cancer;Pancreatic cancer;Prostate cancer;Glioma;Bladder canc…	ko04214;ko04320;ko04540;ko04010;ko04012;ko04014;ko05224;ko04013;ko05223;ko05226;ko04015;ko05225;ko04810;ko04934;ko05210;ko05213;ko05212;ko05215;ko05214;ko05219;ko04921;ko05218;ko04926;ko04928;ko05200;ko05206;ko05205;ko01521;ko05208;ko01522;ko05207;ko04912;ko04915;ko05131;ko04151;ko05120;ko05231;ko05230;ko04020;ko04144;ko05235;ko05171;ko04520;ko04072;ko05160;ko05163;ko05165;ko04630;ko04510;ko04066…	lcl|LHQP01007755.1_mrna_11983
ko:K02180	KEGG Orthologs	3	1	Cell cycle - yeast;Cell cycle;Human T-cell leukemia virus 1 infection	ko04111;ko04110;ko05166	lcl|LHQP01011820.1_mrna_17734
ko:K16359	KEGG Orthologs	2	1	Axon guidance;Cell adhesion molecules	ko04360;ko04514	lcl|LHQP01011463.1_mrna_17208
ko:K19626	KEGG Orthologs	1	1	Wnt signaling pathway	ko04310	lcl|LHQP01009533.1_mrna_14586
ko:K19863	KEGG Orthologs	1	1	Type I diabetes mellitus	ko04940	lcl|LHQP01045730.1_mrna_45737
ko:K16351	KEGG Orthologs	2	1	Axon guidance;Cell adhesion molecules	ko04360;ko04514	lcl|LHQP01004180.1_mrna_6609
ko:K08735	KEGG Orthologs	4	2	Colorectal cancer;Pathways in cancer;Platinum drug resistance;Mismatch repair	ko05210;ko05200;ko01524;ko03430	lcl|LHQP01024033.1_mrna_32342;lcl|LHQP01040951.1_mrna_44002
ko:K05208	KEGG Orthologs	18	1	Ras signaling pathway;Rap1 signaling pathway;Prion disease;Pathways of neurodegeneration - multiple diseases;Alzheimer disease;Amyotrophic lateral sclerosis;Spinocerebellar ataxia;Long-term potentiation;Huntington disease;Glutamatergic synapse;Circadian entrainment;Calcium signaling pathway;cAMP signaling pathway;Neuroactive ligand-receptor interaction;Amphetamine addiction;Cocaine addiction;Nico…	ko04014;ko04015;ko05020;ko05022;ko05010;ko05014;ko05017;ko04720;ko05016;ko04724;ko04713;ko04020;ko04024;ko04080;ko05031;ko05030;ko05033;ko05034	lcl|LHQP01001241.1_mrna_1751
ko:K05209	KEGG Orthologs	19	1	Ras signaling pathway;Rap1 signaling pathway;Systemic lupus erythematosus;Prion disease;Pathways of neurodegeneration - multiple diseases;Alzheimer disease;Amyotrophic lateral sclerosis;Spinocerebellar ataxia;Long-term potentiation;Glutamatergic synapse;Dopaminergic synapse;Circadian entrainment;Calcium signaling pathway;cAMP signaling pathway;Neuroactive ligand-receptor interaction;Amphetamine a…	ko04014;ko04015;ko05322;ko05020;ko05022;ko05010;ko05014;ko05017;ko04720;ko04724;ko04728;ko04713;ko04020;ko04024;ko04080;ko05031;ko05030;ko05033;ko05034	lcl|LHQP01024315.1_mrna_32583
ko:K04139	KEGG Orthologs	2	1	cGMP-PKG signaling pathway;Neuroactive ligand-receptor interaction	ko04022;ko04080	lcl|LHQP01058003.1_mrna_48638
ko:K04137	KEGG Orthologs	6	1	Salivary secretion;Vascular smooth muscle contraction;Adrenergic signaling in cardiomyocytes;Calcium signaling pathway;cGMP-PKG signaling pathway;Neuroactive ligand-receptor interaction	ko04970;ko04270;ko04261;ko04020;ko04022;ko04080	lcl|LHQP01005000.1_mrna_8043
ko:K04138	KEGG Orthologs	2	1	cGMP-PKG signaling pathway;Neuroactive ligand-receptor interaction	ko04022;ko04080	lcl|LHQP01058003.1_mrna_48638
ko:K04135	KEGG Orthologs	7	1	Salivary secretion;Vascular smooth muscle contraction;AMPK signaling pathway;Adrenergic signaling in cardiomyocytes;Calcium signaling pathway;cGMP-PKG signaling pathway;Neuroactive ligand-receptor interaction	ko04970;ko04270;ko04152;ko04261;ko04020;ko04022;ko04080	lcl|LHQP01005000.1_mrna_8043
ko:K04377	KEGG Orthologs	35	1	Cellular senescence;Signaling pathways regulating pluripotency of stem cells;Wnt signaling pathway;MAPK signaling pathway;Chronic myeloid leukemia;ErbB signaling pathway;Small cell lung cancer;Acute myeloid leukemia;Breast cancer;Gastric cancer;Hepatocellular carcinoma;Colorectal cancer;Endometrial cancer;Thyroid cancer;Bladder cancer;TGF-beta signaling pathway;Pathways in cancer;Cell cycle;Trans…	ko04218;ko04550;ko04310;ko04010;ko05220;ko04012;ko05222;ko05221;ko05224;ko05226;ko05225;ko05210;ko05213;ko05216;ko05219;ko04350;ko05200;ko04110;ko05202;ko05206;ko05205;ko05207;ko04919;ko05132;ko04391;ko04390;ko04151;ko05230;ko05161;ko05160;ko05163;ko05167;ko05166;ko05169;ko04630	lcl|LHQP01007413.1_mrna_11552
ko:K06797	KEGG Orthologs	1	2	Cell adhesion molecules	ko04514	lcl|LHQP01000420.1_mrna_709;lcl|LHQP01004446.1_mrna_7058
ko:K04136	KEGG Orthologs	6	1	Salivary secretion;Vascular smooth muscle contraction;Adrenergic signaling in cardiomyocytes;Calcium signaling pathway;cGMP-PKG signaling pathway;Neuroactive ligand-receptor interaction	ko04970;ko04270;ko04261;ko04020;ko04022;ko04080	lcl|LHQP01005000.1_mrna_8043
ko:K05466	KEGG Orthologs	6	2	MAPK signaling pathway;Ras signaling pathway;Rap1 signaling pathway;PI3K-Akt signaling pathway;Kaposi sarcoma-associated herpesvirus infection;HIF-1 signaling pathway	ko04010;ko04014;ko04015;ko04151;ko05167;ko04066	lcl|LHQP01019228.1_mrna_27215;lcl|LHQP01024321.1_mrna_32589
ko:K06796	KEGG Orthologs	1	1	Cell adhesion molecules	ko04514	lcl|LHQP01005389.1_mrna_8634
ko:K05463	KEGG Orthologs	1	2	Axon guidance	ko04360	lcl|LHQP01029744.1_mrna_37477;lcl|LHQP01006309.1_mrna_9973
ko:K04373	KEGG Orthologs	10	2	MAPK signaling pathway;Insulin resistance;Oocyte meiosis;Chemical carcinogenesis - receptor activation;Progesterone-mediated oocyte maturation;Yersinia infection;Long-term potentiation;Neurotrophin signaling pathway;mTOR signaling pathway;Thermogenesis	ko04010;ko04931;ko04114;ko05207;ko04914;ko05135;ko04720;ko04722;ko04150;ko04714	lcl|LHQP01015816.1_mrna_23184;lcl|LHQP01006684.1_mrna_10396
ko:K06793	KEGG Orthologs	1	1	Cell adhesion molecules	ko04514	lcl|LHQP01053153.1_mrna_47827
ko:K06551	KEGG Orthologs	1	1	Osteoclast differentiation	ko04380	lcl|LHQP01000413.1_mrna_704
ko:K07882	KEGG Orthologs	2	3	Insulin secretion;Synaptic vesicle cycle	ko04911;ko04721	lcl|LHQP01006269.1_mrna_9929;lcl|LHQP01047679.1_mrna_46444;lcl|LHQP01024985.1_mrna_33262
ko:K05462	KEGG Orthologs	6	1	MAPK signaling pathway;Ras signaling pathway;Rap1 signaling pathway;Axon guidance;MicroRNAs in cancer;PI3K-Akt signaling pathway	ko04010;ko04014;ko04015;ko04360;ko05206;ko04151	lcl|LHQP01031012.1_mrna_38418
ko:K06550	KEGG Orthologs	2	1	Axon guidance;Cell adhesion molecules	ko04360;ko04514	lcl|LHQP01026888.1_mrna_35042
ko:K15009	KEGG Orthologs	1	2	Glutamatergic synapse	ko04724	lcl|LHQP01025049.1_mrna_33332;lcl|LHQP01025048.1_mrna_33330
ko:K15013	KEGG Orthologs	4	1	Fatty acid biosynthesis;Fatty acid degradation;Adipocytokine signaling pathway;PPAR signaling pathway	ko00061;ko00071;ko04920;ko03320	lcl|LHQP01015472.1_mrna_22721
ko:K15015	KEGG Orthologs	5	1	Synaptic vesicle cycle;Retrograde endocannabinoid signaling;GABAergic synapse;Nicotine addiction;Morphine addiction	ko04721;ko04723;ko04727;ko05033;ko05032	lcl|LHQP01054061.1_mrna_47980
ko:K15014	KEGG Orthologs	1	3	Alcoholism	ko05034	lcl|LHQP01000433.1_mrna_719;lcl|LHQP01005103.1_mrna_8186;lcl|LHQP01002358.1_mrna_3732
ko:K16340	KEGG Orthologs	1	2	PI3K-Akt signaling pathway	ko04151	lcl|LHQP01020893.1_mrna_29148;lcl|LHQP01014793.1_mrna_21952
ko:K08963	KEGG Orthologs	1	1	Cysteine and methionine metabolism	ko00270	lcl|LHQP01016748.1_mrna_24313
ko:K13073	KEGG Orthologs	1	1	Intestinal immune network for IgA production	ko04672	lcl|LHQP01006274.1_mrna_9934
ko:K08964	KEGG Orthologs	1	1	Cysteine and methionine metabolism	ko00270	lcl|LHQP01025245.1_mrna_33517
ko:K15010	KEGG Orthologs	2	1	Glutamatergic synapse;FoxO signaling pathway	ko04724;ko04068	lcl|LHQP01011755.1_mrna_17633
ko:K07418	KEGG Orthologs	6	2	Lipid and atherosclerosis;Ovarian steroidogenesis;Serotonergic synapse;Linoleic acid metabolism;Arachidonic acid metabolism;Inflammatory mediator regulation of TRP channels	ko05417;ko04913;ko04726;ko00591;ko00590;ko04750	lcl|LHQP01038493.1_mrna_42942;lcl|LHQP01033583.1_mrna_40190
ko:K04388	KEGG Orthologs	23	1	Cellular senescence;Diabetic cardiomyopathy;MAPK signaling pathway;Chronic myeloid leukemia;Gastric cancer;Hepatocellular carcinoma;AGE-RAGE signaling pathway in diabetic complications;Colorectal cancer;Pancreatic cancer;Relaxin signaling pathway;TGF-beta signaling pathway;Pathways in cancer;Transcriptional misregulation in cancer;Chagas disease;Hippo signaling pathway;Osteoclast differentiation;…	ko04218;ko05415;ko04010;ko05220;ko05226;ko05225;ko04933;ko05210;ko05212;ko04926;ko04350;ko05200;ko05202;ko05142;ko04390;ko04380;ko04144;ko04659;ko04520;ko05161;ko05166;ko04060;ko04068	lcl|LHQP01010110.1_mrna_15390
ko:K04145	KEGG Orthologs	8	1	Gap junction;Rap1 signaling pathway;Parkinson disease;Dopaminergic synapse;cAMP signaling pathway;Neuroactive ligand-receptor interaction;Cocaine addiction;Alcoholism	ko04540;ko04015;ko05012;ko04728;ko04024;ko04080;ko05030;ko05034	lcl|LHQP01005726.1_mrna_9188
ko:K04140	KEGG Orthologs	2	1	cGMP-PKG signaling pathway;Neuroactive ligand-receptor interaction	ko04022;ko04080	lcl|LHQP01058003.1_mrna_48638
ko:K06560	KEGG Orthologs	2	2	Phagosome;Tuberculosis	ko04145;ko05152	lcl|LHQP01018768.1_mrna_26682;lcl|LHQP01039986.1_mrna_43520
ko:K07891	KEGG Orthologs	1	1	Endocytosis	ko04144	lcl|LHQP01009567.1_mrna_14622
ko:K08512	KEGG Orthologs	3	1	SNARE interactions in vesicular transport;Platelet activation;Autophagy - animal	ko04130;ko04611;ko04140	lcl|LHQP01003166.1_mrna_4992
ko:K20865	KEGG Orthologs	1	81	NOD-like receptor signaling pathway	ko04621	lcl|LHQP01033899.1_mrna_40399;lcl|LHQP01040628.1_mrna_43872;lcl|LHQP01023924.1_mrna_32195;lcl|LHQP01027021.1_mrna_35150;lcl|LHQP01036892.1_mrna_42074;lcl|LHQP01031668.1_mrna_38928;lcl|LHQP01011763.1_mrna_17638;lcl|LHQP01064031.1_mrna_49363;lcl|LHQP01029273.1_mrna_37103;lcl|LHQP01004555.1_mrna_7264;lcl|LHQP01033726.1_mrna_40293;lcl|LHQP01035334.1_mrna_41233;lcl|LHQP01006140.1_mrna_9784;lcl|LHQP010…
ko:K08515	KEGG Orthologs	1	1	SNARE interactions in vesicular transport	ko04130	lcl|LHQP01024647.1_mrna_32929
ko:K08516	KEGG Orthologs	2	1	SNARE interactions in vesicular transport;Autophagy - yeast	ko04130;ko04138	lcl|LHQP01017068.1_mrna_24699
ko:K07409	KEGG Orthologs	10	1	Drug metabolism - cytochrome P450;Metabolism of xenobiotics by cytochrome P450;Chemical carcinogenesis - DNA adducts;Chemical carcinogenesis - reactive oxygen species;Chemical carcinogenesis - receptor activation;Caffeine metabolism;Linoleic acid metabolism;Steroid hormone biosynthesis;Tryptophan metabolism;Retinol metabolism	ko00982;ko00980;ko05204;ko05208;ko05207;ko00232;ko00591;ko00140;ko00380;ko00830	lcl|LHQP01014432.1_mrna_21450
ko:K07408	KEGG Orthologs	9	1	Lipid and atherosclerosis;Metabolism of xenobiotics by cytochrome P450;Chemical carcinogenesis - DNA adducts;Chemical carcinogenesis - reactive oxygen species;Chemical carcinogenesis - receptor activation;Ovarian steroidogenesis;Steroid hormone biosynthesis;Tryptophan metabolism;Retinol metabolism	ko05417;ko00980;ko05204;ko05208;ko05207;ko04913;ko00140;ko00380;ko00830	lcl|LHQP01014432.1_mrna_21450
ko:K07425	KEGG Orthologs	6	1	Fatty acid degradation;Vascular smooth muscle contraction;Arachidonic acid metabolism;PPAR signaling pathway;Inflammatory mediator regulation of TRP channels;Retinol metabolism	ko00071;ko04270;ko00590;ko03320;ko04750;ko00830	lcl|LHQP01016140.1_mrna_23560
ko:K04397	KEGG Orthologs	13	2	Apoptosis;Apoptosis - fly;Apoptosis - multiple species;Lipid and atherosclerosis;TNF signaling pathway;Non-alcoholic fatty liver disease;Pathways in cancer;Pathways of neurodegeneration - multiple diseases;Pathogenic Escherichia coli infection;Salmonella infection;Alzheimer disease;Legionellosis;Pertussis	ko04210;ko04214;ko04215;ko05417;ko04668;ko04932;ko05200;ko05022;ko05130;ko05132;ko05010;ko05134;ko05133	lcl|LHQP01016790.1_mrna_24382;lcl|LHQP01004848.1_mrna_7769
ko:K05003	KEGG Orthologs	2	1	Gastric acid secretion;Huntington disease	ko04971;ko05016	lcl|LHQP01014594.1_mrna_21688
ko:K04398	KEGG Orthologs	38	2	Apoptosis;Apoptosis - fly;Apoptosis - multiple species;Necroptosis;Lipid and atherosclerosis;Viral myocarditis;TNF signaling pathway;Non-alcoholic fatty liver disease;Alcoholic liver disease;Pathways in cancer;p53 signaling pathway;Viral carcinogenesis;Platinum drug resistance;Pathways of neurodegeneration - multiple diseases;Chagas disease;Toxoplasmosis;Pathogenic Escherichia coli infection;Salm…	ko04210;ko04214;ko04215;ko04217;ko05417;ko05416;ko04668;ko04932;ko04936;ko05200;ko04115;ko05203;ko01524;ko05022;ko05142;ko05145;ko05130;ko05132;ko05010;ko05134;ko05016;ko04657;ko05170;ko05161;ko05160;ko05163;ko05162;ko05165;ko05164;ko05167;ko05169;ko05168;ko05152;ko04621;ko04620;ko04622;ko04625;ko04624	lcl|LHQP01016790.1_mrna_24382;lcl|LHQP01004848.1_mrna_7769
ko:K04153	KEGG Orthologs	4	1	Serotonergic synapse;cAMP signaling pathway;Neuroactive ligand-receptor interaction;Taste transduction	ko04726;ko04024;ko04080;ko04742	lcl|LHQP01005000.1_mrna_8043
ko:K04395	KEGG Orthologs	2	1	Salmonella infection;NOD-like receptor signaling pathway	ko05132;ko04621	lcl|LHQP01034453.1_mrna_40708
ko:K04151	KEGG Orthologs	1	1	Neuroactive ligand-receptor interaction	ko04080	lcl|LHQP01010058.1_mrna_15324
ko:K04393	KEGG Orthologs	32	1	Lipid and atherosclerosis;Leukocyte transendothelial migration;T cell receptor signaling pathway;Fc gamma R-mediated phagocytosis;VEGF signaling pathway;MAPK signaling pathway;MAPK signaling pathway - yeast;Bacterial invasion of epithelial cells;Ras signaling pathway;Rap1 signaling pathway;Regulation of actin cytoskeleton;AGE-RAGE signaling pathway in diabetic complications;Non-alcoholic fatty li…	ko05417;ko04670;ko04660;ko04666;ko04370;ko04010;ko04011;ko05100;ko04014;ko04015;ko04810;ko04933;ko04932;ko04360;ko05211;ko05212;ko05200;ko05203;ko05205;ko04912;ko05130;ko05132;ko05131;ko05135;ko04722;ko05120;ko04144;ko04530;ko04520;ko05165;ko04510;ko04062	lcl|LHQP01013512.1_mrna_20110
ko:K04394	KEGG Orthologs	5	1	Neutrophil extracellular trap formation;Pathogenic Escherichia coli infection;Salmonella infection;Shigellosis;NOD-like receptor signaling pathway	ko04613;ko05130;ko05132;ko05131;ko04621	lcl|LHQP01034453.1_mrna_40708
ko:K17697	KEGG Orthologs	1	1	Rap1 signaling pathway	ko04015	lcl|LHQP01003098.1_mrna_4869
ko:K08745	KEGG Orthologs	3	1	Insulin resistance;Fat digestion and absorption;PPAR signaling pathway	ko04931;ko04975;ko03320	lcl|LHQP01001455.1_mrna_2023
ko:K08747	KEGG Orthologs	1	2	Thyroid hormone signaling pathway	ko04919	lcl|LHQP01004981.1_mrna_7991;lcl|LHQP01006153.1_mrna_9798
ko:K16360	KEGG Orthologs	1	1	Cell adhesion molecules	ko04514	lcl|LHQP01004180.1_mrna_6609
ko:K21945	KEGG Orthologs	2	1	Circadian rhythm;Circadian entrainment	ko04710;ko04713	lcl|LHQP01002964.1_mrna_4715
ko:K06109	KEGG Orthologs	1	1	Tight junction	ko04530	lcl|LHQP01041224.1_mrna_44099
ko:K05259	KEGG Orthologs	5	1	Glucagon signaling pathway;Insulin secretion;Thermogenesis;cAMP signaling pathway;Neuroactive ligand-receptor interaction	ko04922;ko04911;ko04714;ko04024;ko04080	lcl|LHQP01013502.1_mrna_20085
ko:K06589	KEGG Orthologs	8	1	Hypertrophic cardiomyopathy;Arrhythmogenic right ventricular cardiomyopathy;Dilated cardiomyopathy;Regulation of actin cytoskeleton;PI3K-Akt signaling pathway;Human papillomavirus infection;Focal adhesion;ECM-receptor interaction	ko05410;ko05412;ko05414;ko04810;ko04151;ko05165;ko04510;ko04512	lcl|LHQP01032493.1_mrna_39505
ko:K06588	KEGG Orthologs	10	1	Hypertrophic cardiomyopathy;Arrhythmogenic right ventricular cardiomyopathy;Dilated cardiomyopathy;Regulation of actin cytoskeleton;Proteoglycans in cancer;PI3K-Akt signaling pathway;Phagosome;Human papillomavirus infection;Focal adhesion;ECM-receptor interaction	ko05410;ko05412;ko05414;ko04810;ko05205;ko04151;ko04145;ko05165;ko04510;ko04512	lcl|LHQP01019500.1_mrna_27532
ko:K04166	KEGG Orthologs	16	1	Diabetic cardiomyopathy;Apelin signaling pathway;AGE-RAGE signaling pathway in diabetic complications;Cushing syndrome;Renin secretion;Aldosterone synthesis and secretion;Cortisol synthesis and secretion;Pathways in cancer;Renin-angiotensin system;Vascular smooth muscle contraction;Adrenergic signaling in cardiomyocytes;Calcium signaling pathway;cGMP-PKG signaling pathway;Neuroactive ligand-recep…	ko05415;ko04371;ko04933;ko04934;ko04924;ko04925;ko04927;ko05200;ko04614;ko04270;ko04261;ko04020;ko04022;ko04080;ko05171;ko04072	lcl|LHQP01047679.1_mrna_46443
ko:K04167	KEGG Orthologs	3	1	Renin-angiotensin system;Adrenergic signaling in cardiomyocytes;Neuroactive ligand-receptor interaction	ko04614;ko04261;ko04080	lcl|LHQP01001788.1_mrna_2696
ko:K05011	KEGG Orthologs	1	1	Mineral absorption	ko04978	lcl|LHQP01023072.1_mrna_31379
ko:K06101	KEGG Orthologs	1	1	Lysine degradation	ko00310	lcl|LHQP01037314.1_mrna_42301
ko:K06100	KEGG Orthologs	2	1	mRNA surveillance pathway;Tight junction	ko03015;ko04530	lcl|LHQP01001090.1_mrna_1437
ko:K05251	KEGG Orthologs	5	1	Regulation of lipolysis in adipocytes;Autoimmune thyroid disease;Thyroid hormone synthesis;cAMP signaling pathway;Neuroactive ligand-receptor interaction	ko04923;ko05320;ko04918;ko04024;ko04080	lcl|LHQP01005579.1_mrna_8981
ko:K10846	KEGG Orthologs	1	1	Nucleotide excision repair	ko03420	lcl|LHQP01010523.1_mrna_15949
ko:K20409	KEGG Orthologs	1	1	mTOR signaling pathway	ko04150	lcl|LHQP01038456.1_mrna_42911
ko:K08532	KEGG Orthologs	4	1	Inflammatory bowel disease;Spinocerebellar ataxia;Circadian rhythm;Th17 cell differentiation	ko05321;ko05017;ko04710;ko04659	lcl|LHQP01048201.1_mrna_46595
ko:K20400	KEGG Orthologs	1	1	mTOR signaling pathway	ko04150	lcl|LHQP01005883.1_mrna_9375
ko:K08534	KEGG Orthologs	3	1	Inflammatory bowel disease;Circadian rhythm;Th17 cell differentiation	ko05321;ko04710;ko04659	lcl|LHQP01048201.1_mrna_46595
ko:K20401	KEGG Orthologs	1	1	mTOR signaling pathway	ko04150	lcl|LHQP01005883.1_mrna_9375
ko:K20402	KEGG Orthologs	2	1	mTOR signaling pathway;Autophagy - animal	ko04150;ko04140	lcl|LHQP01005860.1_mrna_9330
ko:K19662	KEGG Orthologs	71	3	Diabetic cardiomyopathy;Leukocyte transendothelial migration;Wnt signaling pathway;Gap junction;B cell receptor signaling pathway;Fc gamma R-mediated phagocytosis;VEGF signaling pathway;MAPK signaling pathway;ErbB signaling pathway;Ras signaling pathway;Non-small cell lung cancer;Rap1 signaling pathway;Hepatocellular carcinoma;Insulin resistance;AGE-RAGE signaling pathway in diabetic complication…	ko05415;ko04670;ko04310;ko04540;ko04662;ko04666;ko04370;ko04010;ko04012;ko04014;ko05223;ko04015;ko05225;ko04931;ko04933;ko04935;ko05214;ko04921;ko04925;ko04928;ko04929;ko05200;ko05206;ko05205;ko01521;ko04911;ko05207;ko04912;ko04916;ko04919;ko04918;ko05140;ko05022;ko05143;ko04971;ko04970;ko05146;ko04973;ko04730;ko04972;ko04613;ko04960;ko05017;ko04720;ko04961;ko04724;ko04723;ko04726;ko04725;ko04728…	lcl|LHQP01035755.1_mrna_41461;lcl|LHQP01035755.1_mrna_41459;lcl|LHQP01044556.1_mrna_45273
ko:K08779	KEGG Orthologs	2	1	Pancreatic secretion;Protein digestion and absorption	ko04972;ko04974	lcl|LHQP01016055.1_mrna_23462
ko:K07208	KEGG Orthologs	14	1	Longevity regulating pathway;Cellular senescence;Insulin signaling pathway;Thyroid hormone signaling pathway;PI3K-Akt signaling pathway;mTOR signaling pathway;AMPK signaling pathway;Thermogenesis;Autophagy - animal;Choline metabolism in cancer;Phospholipase D signaling pathway;Human cytomegalovirus infection;Human papillomavirus infection;Herpes simplex virus 1 infection	ko04211;ko04218;ko04910;ko04919;ko04151;ko04150;ko04152;ko04714;ko04140;ko05231;ko04072;ko05163;ko05165;ko05168	lcl|LHQP01001275.1_mrna_1790
ko:K07207	KEGG Orthologs	15	1	Longevity regulating pathway;Cellular senescence;p53 signaling pathway;Insulin signaling pathway;Thyroid hormone signaling pathway;PI3K-Akt signaling pathway;mTOR signaling pathway;AMPK signaling pathway;Thermogenesis;Autophagy - animal;Choline metabolism in cancer;Phospholipase D signaling pathway;Human cytomegalovirus infection;Human papillomavirus infection;Herpes simplex virus 1 infection	ko04211;ko04218;ko04115;ko04910;ko04919;ko04151;ko04150;ko04152;ko04714;ko04140;ko05231;ko04072;ko05163;ko05165;ko05168	lcl|LHQP01007380.1_mrna_11517
ko:K07206	KEGG Orthologs	13	1	Longevity regulating pathway;Cellular senescence;Insulin signaling pathway;PI3K-Akt signaling pathway;mTOR signaling pathway;AMPK signaling pathway;Thermogenesis;Autophagy - animal;Choline metabolism in cancer;Phospholipase D signaling pathway;Human cytomegalovirus infection;Human papillomavirus infection;Herpes simplex virus 1 infection	ko04211;ko04218;ko04910;ko04151;ko04150;ko04152;ko04714;ko04140;ko05231;ko04072;ko05163;ko05165;ko05168	lcl|LHQP01017400.1_mrna_25075
ko:K05264	KEGG Orthologs	2	1	cAMP signaling pathway;Neuroactive ligand-receptor interaction	ko04024;ko04080	lcl|LHQP01000284.1_mrna_564
ko:K06112	KEGG Orthologs	1	1	Rap1 signaling pathway	ko04015	lcl|LHQP01007652.1_mrna_11840
ko:K07201	KEGG Orthologs	16	1	Longevity regulating pathway;Longevity regulating pathway - multiple species;Cellular senescence;Insulin resistance;AGE-RAGE signaling pathway in diabetic complications;Alcoholic liver disease;Prostate cancer;Glucagon signaling pathway;Pathways in cancer;Transcriptional misregulation in cancer;Insulin signaling pathway;Thyroid hormone signaling pathway;Shigellosis;AMPK signaling pathway;Human pap…	ko04211;ko04213;ko04218;ko04931;ko04933;ko04936;ko05215;ko04922;ko05200;ko05202;ko04910;ko04919;ko05131;ko04152;ko05165;ko04068	lcl|LHQP01002876.1_mrna_4550
ko:K07200	KEGG Orthologs	16	2	Longevity regulating pathway;Longevity regulating pathway - multiple species;Hypertrophic cardiomyopathy;Apelin signaling pathway;Insulin resistance;Non-alcoholic fatty liver disease;Alcoholic liver disease;Adipocytokine signaling pathway;Glucagon signaling pathway;Oxytocin signaling pathway;Insulin signaling pathway;AMPK signaling pathway;Circadian rhythm;Thermogenesis;Tight junction;FoxO signal…	ko04211;ko04213;ko05410;ko04371;ko04931;ko04932;ko04936;ko04920;ko04922;ko04921;ko04910;ko04152;ko04710;ko04714;ko04530;ko04068	lcl|LHQP01001363.1_mrna_1964;lcl|LHQP01000479.1_mrna_737
ko:K07441	KEGG Orthologs	2	1	Various types of N-glycan biosynthesis;N-Glycan biosynthesis	ko00513;ko00510	lcl|LHQP01008457.1_mrna_12992
ko:K03084	KEGG Orthologs	5	1	B cell receptor signaling pathway;Fc epsilon RI signaling pathway;Fc gamma R-mediated phagocytosis;Inositol phosphate metabolism;Phosphatidylinositol signaling system	ko04662;ko04664;ko04666;ko00562;ko04070	lcl|LHQP01057782.1_mrna_48602
ko:K06593	KEGG Orthologs	1	2	Adherens junction	ko04520	lcl|LHQP01044272.1_mrna_45200;lcl|LHQP01013607.1_mrna_20232
ko:K03083	KEGG Orthologs	48	1	Diabetic cardiomyopathy;Lipid and atherosclerosis;Signaling pathways regulating pluripotency of stem cells;Wnt signaling pathway;T cell receptor signaling pathway;B cell receptor signaling pathway;ErbB signaling pathway;Breast cancer;Gastric cancer;Hepatocellular carcinoma;Insulin resistance;Non-alcoholic fatty liver disease;Growth hormone synthesis, secretion and action;Cushing syndrome;Alcoholi…	ko05415;ko05417;ko04550;ko04310;ko04660;ko04662;ko04012;ko05224;ko05226;ko05225;ko04931;ko04932;ko04935;ko04934;ko04936;ko04360;ko05210;ko05213;ko05215;ko05217;ko05200;ko04110;ko01521;ko04910;ko04917;ko04916;ko04919;ko04340;ko04341;ko05020;ko05022;ko05010;ko05131;ko05135;ko04722;ko04728;ko04390;ko04151;ko04150;ko04711;ko04657;ko05160;ko05163;ko05162;ko05165;ko05167;ko04510;ko04062	lcl|LHQP01049707.1_mrna_47032
ko:K20638	KEGG Orthologs	1	1	Tight junction	ko04530	lcl|LHQP01059448.1_mrna_48853
ko:K09850	KEGG Orthologs	7	2	Ras signaling pathway;Non-small cell lung cancer;Bladder cancer;Pathways in cancer;MicroRNAs in cancer;Hippo signaling pathway;Hippo signaling pathway - multiple species	ko04014;ko05223;ko05219;ko05200;ko05206;ko04390;ko04392	lcl|LHQP01006351.1_mrna_10021;lcl|LHQP01031602.1_mrna_38860
ko:K08765	KEGG Orthologs	8	1	Fatty acid degradation;Insulin resistance;Alcoholic liver disease;Adipocytokine signaling pathway;Glucagon signaling pathway;AMPK signaling pathway;Thermogenesis;PPAR signaling pathway	ko00071;ko04931;ko04936;ko04920;ko04922;ko04152;ko04714;ko03320	lcl|LHQP01006707.1_mrna_10431
ko:K15297	KEGG Orthologs	1	1	Insulin secretion	ko04911	lcl|LHQP01016705.1_mrna_24252
ko:K08524	KEGG Orthologs	17	3	Lipid and atherosclerosis;Small cell lung cancer;Non-small cell lung cancer;Gastric cancer;Non-alcoholic fatty liver disease;Adipocytokine signaling pathway;Thyroid cancer;Parathyroid hormone synthesis, secretion and action;Pathways in cancer;Transcriptional misregulation in cancer;Chemical carcinogenesis - receptor activation;Thyroid hormone signaling pathway;Bile secretion;PI3K-Akt signaling pa…	ko05417;ko05222;ko05223;ko05226;ko04932;ko04920;ko05216;ko04928;ko05200;ko05202;ko05207;ko04919;ko04976;ko04151;ko03320;ko04659;ko05160	lcl|LHQP01050912.1_mrna_47350;lcl|LHQP01008470.1_mrna_13022;lcl|LHQP01039155.1_mrna_43179
ko:K08767	KEGG Orthologs	2	2	Cholesterol metabolism;PPAR signaling pathway	ko04979;ko03320	lcl|LHQP01024321.1_mrna_32589;lcl|LHQP01019228.1_mrna_27215
ko:K17232	KEGG Orthologs	1	1	Thyroid hormone synthesis	ko04918	lcl|LHQP01011875.1_mrna_17796
ko:K08525	KEGG Orthologs	13	1	Lipid and atherosclerosis;Small cell lung cancer;Non-small cell lung cancer;Gastric cancer;Adipocytokine signaling pathway;Thyroid cancer;Parathyroid hormone synthesis, secretion and action;Pathways in cancer;Transcriptional misregulation in cancer;Chemical carcinogenesis - receptor activation;Thyroid hormone signaling pathway;PPAR signaling pathway;Th17 cell differentiation	ko05417;ko05222;ko05223;ko05226;ko04920;ko05216;ko04928;ko05200;ko05202;ko05207;ko04919;ko03320;ko04659	lcl|LHQP01050912.1_mrna_47350
ko:K15291	KEGG Orthologs	2	1	Synaptic vesicle cycle;Retrograde endocannabinoid signaling	ko04721;ko04723	lcl|LHQP01016705.1_mrna_24252
ko:K08526	KEGG Orthologs	13	1	Lipid and atherosclerosis;Small cell lung cancer;Non-small cell lung cancer;Gastric cancer;Adipocytokine signaling pathway;Thyroid cancer;Parathyroid hormone synthesis, secretion and action;Pathways in cancer;Transcriptional misregulation in cancer;Chemical carcinogenesis - receptor activation;Thyroid hormone signaling pathway;PPAR signaling pathway;Th17 cell differentiation	ko05417;ko05222;ko05223;ko05226;ko04920;ko05216;ko04928;ko05200;ko05202;ko05207;ko04919;ko03320;ko04659	lcl|LHQP01050912.1_mrna_47350
ko:K08527	KEGG Orthologs	5	2	Acute myeloid leukemia;Pathways in cancer;Transcriptional misregulation in cancer;Estrogen signaling pathway;Th17 cell differentiation	ko05221;ko05200;ko05202;ko04915;ko04659	lcl|LHQP01019829.1_mrna_27886;lcl|LHQP01048954.1_mrna_46829
ko:K15293	KEGG Orthologs	1	2	Synaptic vesicle cycle	ko04721	lcl|LHQP01020627.1_mrna_28798;lcl|LHQP01016107.1_mrna_23511
ko:K08528	KEGG Orthologs	4	2	Small cell lung cancer;Non-small cell lung cancer;Gastric cancer;Pathways in cancer	ko05222;ko05223;ko05226;ko05200	lcl|LHQP01019829.1_mrna_27886;lcl|LHQP01048954.1_mrna_46829
ko:K11718	KEGG Orthologs	1	2	Protein processing in endoplasmic reticulum	ko04141	lcl|LHQP01009809.1_mrna_14937;lcl|LHQP01019458.1_mrna_27491
ko:K10628	KEGG Orthologs	2	1	Primary immunodeficiency;FoxO signaling pathway	ko05340;ko04068	lcl|LHQP01063723.1_mrna_49324
ko:K12806	KEGG Orthologs	1	1	NOD-like receptor signaling pathway	ko04621	lcl|LHQP01034453.1_mrna_40708
ko:K05035	KEGG Orthologs	1	2	Synaptic vesicle cycle	ko04721	lcl|LHQP01014479.1_mrna_21527;lcl|LHQP01021195.1_mrna_29478
ko:K03099	KEGG Orthologs	50	2	Dorso-ventral axis formation;Gap junction;T cell receptor signaling pathway;B cell receptor signaling pathway;Fc epsilon RI signaling pathway;MAPK signaling pathway;Chronic myeloid leukemia;ErbB signaling pathway;Acute myeloid leukemia;Ras signaling pathway;Breast cancer;MAPK signaling pathway - fly;Non-small cell lung cancer;Gastric cancer;Hepatocellular carcinoma;Regulation of actin cytoskeleto…	ko04320;ko04540;ko04660;ko04662;ko04664;ko04010;ko05220;ko04012;ko05221;ko04014;ko05224;ko04013;ko05223;ko05226;ko05225;ko04810;ko04935;ko05211;ko05210;ko05213;ko05215;ko05214;ko04926;ko05200;ko05206;ko05205;ko01521;ko05208;ko01522;ko04910;ko05207;ko04912;ko04915;ko04917;ko04722;ko04151;ko04150;ko04714;ko05231;ko04650;ko04072;ko05161;ko05160;ko05163;ko05165;ko04630;ko04510;ko04062;ko05034;ko04068	lcl|LHQP01023946.1_mrna_32219;lcl|LHQP01060961.1_mrna_49021
ko:K05036	KEGG Orthologs	7	2	Pathways of neurodegeneration - multiple diseases;Parkinson disease;Synaptic vesicle cycle;Dopaminergic synapse;Amphetamine addiction;Cocaine addiction;Alcoholism	ko05022;ko05012;ko04721;ko04728;ko05031;ko05030;ko05034	lcl|LHQP01014479.1_mrna_21527;lcl|LHQP01021195.1_mrna_29478
ko:K12800	KEGG Orthologs	11	82	Necroptosis;Lipid and atherosclerosis;Pathogenic Escherichia coli infection;Salmonella infection;Shigellosis;Pertussis;Yersinia infection;Coronavirus disease - COVID-19;Influenza A;NOD-like receptor signaling pathway;C-type lectin receptor signaling pathway	ko04217;ko05417;ko05130;ko05132;ko05131;ko05133;ko05135;ko05171;ko05164;ko04621;ko04625	lcl|LHQP01033899.1_mrna_40399;lcl|LHQP01040628.1_mrna_43872;lcl|LHQP01023924.1_mrna_32195;lcl|LHQP01027021.1_mrna_35150;lcl|LHQP01036892.1_mrna_42074;lcl|LHQP01031668.1_mrna_38928;lcl|LHQP01011763.1_mrna_17638;lcl|LHQP01064031.1_mrna_49363;lcl|LHQP01029273.1_mrna_37103;lcl|LHQP01004555.1_mrna_7264;lcl|LHQP01033726.1_mrna_40293;lcl|LHQP01035334.1_mrna_41233;lcl|LHQP01006140.1_mrna_9784;lcl|LHQP010…
ko:K08794	KEGG Orthologs	4	1	Glioma;Oxytocin signaling pathway;Aldosterone synthesis and secretion;Calcium signaling pathway	ko05214;ko04921;ko04925;ko04020	lcl|LHQP01022972.1_mrna_31290
ko:K01908	KEGG Orthologs	1	1	Propanoate metabolism	ko00640	lcl|LHQP01011065.1_mrna_16722
ko:K08559	KEGG Orthologs	1	2	Transcriptional misregulation in cancer	ko05202	lcl|LHQP01036425.1_mrna_41805;lcl|LHQP01009533.1_mrna_14583
ko:K09408	KEGG Orthologs	18	1	Longevity regulating pathway - worm;Longevity regulating pathway;Longevity regulating pathway - multiple species;Cellular senescence;Non-small cell lung cancer;Mitophagy - animal;Alcoholic liver disease;Axon regeneration;Endometrial cancer;EGFR tyrosine kinase inhibitor resistance;Chemical carcinogenesis - reactive oxygen species;Prolactin signaling pathway;Shigellosis;Neurotrophin signaling path…	ko04212;ko04211;ko04213;ko04218;ko05223;ko04137;ko04936;ko04361;ko05213;ko01521;ko05208;ko04917;ko05131;ko04722;ko04151;ko04152;ko04062;ko04068	lcl|LHQP01002876.1_mrna_4550
ko:K16172	KEGG Orthologs	21	1	Longevity regulating pathway - worm;Longevity regulating pathway;Longevity regulating pathway - multiple species;Diabetic cardiomyopathy;Insulin resistance;Type II diabetes mellitus;Non-alcoholic fatty liver disease;Growth hormone synthesis, secretion and action;Adipocytokine signaling pathway;Regulation of lipolysis in adipocytes;MicroRNAs in cancer;Insulin signaling pathway;Alzheimer disease;Al…	ko04212;ko04211;ko04213;ko05415;ko04931;ko04930;ko04932;ko04935;ko04920;ko04923;ko05206;ko04910;ko05010;ko04960;ko04722;ko04151;ko04150;ko04152;ko04140;ko04022;ko04068	lcl|LHQP01048240.1_mrna_46616
ko:K10613	KEGG Orthologs	1	1	Ubiquitin mediated proteolysis	ko04120	lcl|LHQP01005703.1_mrna_9166
ko:K11703	KEGG Orthologs	2	1	Other types of O-glycan biosynthesis;Lysine degradation	ko00514;ko00310	lcl|LHQP01018292.1_mrna_26081
ko:K10614	KEGG Orthologs	1	2	Ubiquitin mediated proteolysis	ko04120	lcl|LHQP01000828.1_mrna_1083;lcl|LHQP01020814.1_mrna_29028
ko:K09633	KEGG Orthologs	4	1	Prostate cancer;Transcriptional misregulation in cancer;Coronavirus disease - COVID-19;Influenza A	ko05215;ko05202;ko05171;ko05164	lcl|LHQP01015564.1_mrna_22857
ko:K20411	KEGG Orthologs	1	1	mTOR signaling pathway	ko04150	lcl|LHQP01014180.1_mrna_21114
ko:K17497	KEGG Orthologs	4	1	Amino sugar and nucleotide sugar metabolism;Biosynthesis of nucleotide sugars;Fructose and mannose metabolism;Biosynthesis of cofactors	ko00520;ko01250;ko00051;ko01240	lcl|LHQP01040423.1_mrna_43776
ko:K18341	KEGG Orthologs	1	2	AMPK signaling pathway	ko04152	lcl|LHQP01038556.1_mrna_42956;lcl|LHQP01023871.1_mrna_32150
ko:K20897	KEGG Orthologs	1	2	NOD-like receptor signaling pathway	ko04621	lcl|LHQP01050668.1_mrna_47281;lcl|LHQP01018544.1_mrna_26389
ko:K20899	KEGG Orthologs	1	2	NOD-like receptor signaling pathway	ko04621	lcl|LHQP01050668.1_mrna_47281;lcl|LHQP01018544.1_mrna_26389
ko:K06269	KEGG Orthologs	23	2	Cellular senescence;Diabetic cardiomyopathy;Insulin resistance;Regulation of actin cytoskeleton;Oxytocin signaling pathway;Meiosis - yeast;Oocyte meiosis;Proteoglycans in cancer;Insulin signaling pathway;mRNA surveillance pathway;Platelet activation;Long-term potentiation;Dopaminergic synapse;Vascular smooth muscle contraction;Hippo signaling pathway;Adrenergic signaling in cardiomyocytes;cGMP-PK…	ko04218;ko05415;ko04931;ko04810;ko04921;ko04113;ko04114;ko05205;ko04910;ko03015;ko04611;ko04720;ko04728;ko04270;ko04390;ko04261;ko04022;ko04024;ko05168;ko04750;ko04510;ko05031;ko05034	lcl|LHQP01046826.1_mrna_46133;lcl|LHQP01013367.1_mrna_19886
ko:K07597	KEGG Orthologs	1	1	Arrhythmogenic right ventricular cardiomyopathy	ko05412	lcl|LHQP01014911.1_mrna_22114
ko:K07596	KEGG Orthologs	1	1	Staphylococcus aureus infection	ko05150	lcl|LHQP01014911.1_mrna_22114
ko:K05175	KEGG Orthologs	6	1	Retrograde endocannabinoid signaling;GABAergic synapse;Neuroactive ligand-receptor interaction;Nicotine addiction;Morphine addiction;Taste transduction	ko04723;ko04727;ko04080;ko05033;ko05032;ko04742	lcl|LHQP01003088.1_mrna_4853
ko:K10522	KEGG Orthologs	2	1	Apoptosis;Apoptosis - multiple species	ko04210;ko04215	lcl|LHQP01076638.1_mrna_50325
ko:K07593	KEGG Orthologs	8	1	Insulin resistance;Type II diabetes mellitus;Glucagon signaling pathway;Insulin secretion;Prolactin signaling pathway;Carbohydrate digestion and absorption;Maturity onset diabetes of the young;Central carbon metabolism in cancer	ko04931;ko04930;ko04922;ko04911;ko04917;ko04973;ko04950;ko05230	lcl|LHQP01009146.1_mrna_13994
ko:K09542	KEGG Orthologs	2	1	Longevity regulating pathway - multiple species;Protein processing in endoplasmic reticulum	ko04213;ko04141	lcl|LHQP01037282.1_mrna_42284
ko:K09543	KEGG Orthologs	1	1	Proteoglycans in cancer	ko05205	lcl|LHQP01037282.1_mrna_42284
ko:K18496	KEGG Orthologs	11	1	MAPK signaling pathway;Ras signaling pathway;Breast cancer;Gastric cancer;Rap1 signaling pathway;Regulation of actin cytoskeleton;Melanoma;Pathways in cancer;Hippo signaling pathway;PI3K-Akt signaling pathway;Calcium signaling pathway	ko04010;ko04014;ko05224;ko05226;ko04015;ko04810;ko05218;ko05200;ko04390;ko04151;ko04020	lcl|LHQP01006762.1_mrna_10599
ko:K00710	KEGG Orthologs	2	4	Other types of O-glycan biosynthesis;Mucin type O-glycan biosynthesis	ko00514;ko00512	lcl|LHQP01031032.1_mrna_38454;lcl|LHQP01013957.1_mrna_20797;lcl|LHQP01012020.1_mrna_18018;lcl|LHQP01006611.1_mrna_10305
ko:K21418	KEGG Orthologs	2	1	Porphyrin and chlorophyll metabolism;Mineral absorption	ko00860;ko04978	lcl|LHQP01006019.1_mrna_9634
ko:K00953	KEGG Orthologs	2	1	Riboflavin metabolism;Biosynthesis of cofactors	ko00740;ko01240	lcl|LHQP01014925.1_mrna_22134
ko:K07127	KEGG Orthologs	1	1	Purine metabolism	ko00230	lcl|LHQP01019161.1_mrna_27125
ko:K05189	KEGG Orthologs	5	1	Retrograde endocannabinoid signaling;GABAergic synapse;Neuroactive ligand-receptor interaction;Nicotine addiction;Morphine addiction	ko04723;ko04727;ko04080;ko05033;ko05032	lcl|LHQP01019640.1_mrna_27696
ko:K06278	KEGG Orthologs	7	2	Viral myocarditis;Fluid shear stress and atherosclerosis;Bacterial invasion of epithelial cells;Proteoglycans in cancer;Prion disease;Endocytosis;Focal adhesion	ko05416;ko05418;ko05100;ko05205;ko05020;ko04144;ko04510	lcl|LHQP01001706.1_mrna_2495;lcl|LHQP01020592.1_mrna_28753
ko:K11841	KEGG Orthologs	1	1	Mitophagy - yeast	ko04139	lcl|LHQP01045653.1_mrna_45693
ko:K06274	KEGG Orthologs	7	1	Leukocyte transendothelial migration;Fc gamma R-mediated phagocytosis;Rap1 signaling pathway;Platelet activation;cGMP-PKG signaling pathway;Tight junction;Focal adhesion	ko04670;ko04666;ko04015;ko04611;ko04022;ko04530;ko04510	lcl|LHQP01004385.1_mrna_6921
ko:K06030	KEGG Orthologs	5	3	Apoptosis - fly;Mitophagy - animal;Pathways of neurodegeneration - multiple diseases;Parkinson disease;NOD-like receptor signaling pathway	ko04214;ko04137;ko05022;ko05012;ko04621	lcl|LHQP01053649.1_mrna_47924;lcl|LHQP01057279.1_mrna_48537;lcl|LHQP01022513.1_mrna_30821
ko:K06271	KEGG Orthologs	5	1	Rap1 signaling pathway;Platelet activation;Shigellosis;Human T-cell leukemia virus 1 infection;Focal adhesion	ko04015;ko04611;ko05131;ko05166;ko04510	lcl|LHQP01028040.1_mrna_36137
ko:K07360	KEGG Orthologs	9	1	T cell receptor signaling pathway;Primary immunodeficiency;Ras signaling pathway;Yersinia infection;PD-L1 expression and PD-1 checkpoint pathway in cancer;Natural killer cell mediated cytotoxicity;Th1 and Th2 cell differentiation;Th17 cell differentiation;NF-kappa B signaling pathway	ko04660;ko05340;ko04014;ko05135;ko05235;ko04650;ko04658;ko04659;ko04064	lcl|LHQP01015472.1_mrna_22716
ko:K18246	KEGG Orthologs	2	1	Proximal tubule bicarbonate reclamation;Nitrogen metabolism	ko04964;ko00910	lcl|LHQP01002759.1_mrna_4330
ko:K17399	KEGG Orthologs	2	1	MicroRNAs in cancer;Cysteine and methionine metabolism	ko05206;ko00270	lcl|LHQP01013877.1_mrna_20681
ko:K16065	KEGG Orthologs	4	1	Fluid shear stress and atherosclerosis;Ubiquitin mediated proteolysis;JAK-STAT signaling pathway;NF-kappa B signaling pathway	ko05418;ko04120;ko04630;ko04064	lcl|LHQP01020629.1_mrna_28803
ko:K18245	KEGG Orthologs	6	1	Gastric acid secretion;Pancreatic secretion;Bile secretion;Proximal tubule bicarbonate reclamation;Collecting duct acid secretion;Nitrogen metabolism	ko04971;ko04972;ko04976;ko04964;ko04966;ko00910	lcl|LHQP01002759.1_mrna_4330
ko:K00967	KEGG Orthologs	2	1	Glycerophospholipid metabolism;Phosphonate and phosphinate metabolism	ko00564;ko00440	lcl|LHQP01018622.1_mrna_26528
ko:K00968	KEGG Orthologs	3	2	Glycerophospholipid metabolism;Phosphonate and phosphinate metabolism;Choline metabolism in cancer	ko00564;ko00440;ko05231	lcl|LHQP01015552.1_mrna_22829;lcl|LHQP01027361.1_mrna_35448
ko:K18484	KEGG Orthologs	1	1	Signaling pathways regulating pluripotency of stem cells	ko04550	lcl|LHQP01011065.1_mrna_16726
ko:K00969	KEGG Orthologs	2	1	Nicotinate and nicotinamide metabolism;Biosynthesis of cofactors	ko00760;ko01240	lcl|LHQP01018699.1_mrna_26598
ko:K00963	KEGG Orthologs	7	1	Amino sugar and nucleotide sugar metabolism;Starch and sucrose metabolism;O-Antigen nucleotide sugar biosynthesis;Pentose and glucuronate interconversions;Biosynthesis of nucleotide sugars;Galactose metabolism;Biosynthesis of cofactors	ko00520;ko00500;ko00541;ko00040;ko01250;ko00052;ko01240	lcl|LHQP01028802.1_mrna_36720
ko:K00722	KEGG Orthologs	1	1	Glycosphingolipid biosynthesis - globo and isoglobo series	ko00603	lcl|LHQP01024973.1_mrna_33257
ko:K17391	KEGG Orthologs	1	3	MicroRNAs in cancer	ko05206	lcl|LHQP01022039.1_mrna_30402;lcl|LHQP01011578.1_mrna_17361;lcl|LHQP01002725.1_mrna_4262
ko:K07379	KEGG Orthologs	1	3	Cell adhesion molecules	ko04514	lcl|LHQP01034499.1_mrna_40746;lcl|LHQP01028633.1_mrna_36574;lcl|LHQP01042987.1_mrna_44781
ko:K07378	KEGG Orthologs	1	1	Cell adhesion molecules	ko04514	lcl|LHQP01051411.1_mrna_47459
ko:K05198	KEGG Orthologs	15	2	Pathways of neurodegeneration - multiple diseases;Long-term depression;Amyotrophic lateral sclerosis;Spinocerebellar ataxia;Long-term potentiation;Huntington disease;Glutamatergic synapse;Retrograde endocannabinoid signaling;Dopaminergic synapse;Circadian entrainment;cAMP signaling pathway;Neuroactive ligand-receptor interaction;Amphetamine addiction;Cocaine addiction;Nicotine addiction	ko05022;ko04730;ko05014;ko05017;ko04720;ko05016;ko04724;ko04723;ko04728;ko04713;ko04024;ko04080;ko05031;ko05030;ko05033	lcl|LHQP01025624.1_mrna_33882;lcl|LHQP01024768.1_mrna_33031
ko:K06287	KEGG Orthologs	1	1	Pyrimidine metabolism	ko00240	lcl|LHQP01017204.1_mrna_24860
ko:K05199	KEGG Orthologs	13	2	Transcriptional misregulation in cancer;Pathways of neurodegeneration - multiple diseases;Long-term depression;Spinocerebellar ataxia;Huntington disease;Glutamatergic synapse;Retrograde endocannabinoid signaling;Dopaminergic synapse;Circadian entrainment;cAMP signaling pathway;Neuroactive ligand-receptor interaction;Amphetamine addiction;Nicotine addiction	ko05202;ko05022;ko04730;ko05017;ko05016;ko04724;ko04723;ko04728;ko04713;ko04024;ko04080;ko05031;ko05033	lcl|LHQP01025624.1_mrna_33882;lcl|LHQP01024768.1_mrna_33031
ko:K05196	KEGG Orthologs	1	1	Neuroactive ligand-receptor interaction	ko04080	lcl|LHQP01014519.1_mrna_21582
ko:K05197	KEGG Orthologs	14	2	Pathways of neurodegeneration - multiple diseases;Long-term depression;Amyotrophic lateral sclerosis;Spinocerebellar ataxia;Long-term potentiation;Huntington disease;Glutamatergic synapse;Retrograde endocannabinoid signaling;Dopaminergic synapse;Circadian entrainment;cAMP signaling pathway;Neuroactive ligand-receptor interaction;Amphetamine addiction;Nicotine addiction	ko05022;ko04730;ko05014;ko05017;ko04720;ko05016;ko04724;ko04723;ko04728;ko04713;ko04024;ko04080;ko05031;ko05033	lcl|LHQP01025624.1_mrna_33882;lcl|LHQP01024768.1_mrna_33031
ko:K13811	KEGG Orthologs	4	2	Selenocompound metabolism;Sulfur metabolism;Purine metabolism;Monobactam biosynthesis	ko00450;ko00920;ko00230;ko00261	lcl|LHQP01013887.1_mrna_20694;lcl|LHQP01027747.1_mrna_35850
ko:K07372	KEGG Orthologs	2	1	Arrhythmogenic right ventricular cardiomyopathy;Gap junction	ko05412;ko04540	lcl|LHQP01015578.1_mrna_22876
ko:K07371	KEGG Orthologs	5	1	B cell receptor signaling pathway;Primary immunodeficiency;Osteoclast differentiation;Epstein-Barr virus infection;NF-kappa B signaling pathway	ko04662;ko05340;ko04380;ko05169;ko04064	lcl|LHQP01023402.1_mrna_31721
ko:K13813	KEGG Orthologs	1	1	Phagosome	ko04145	lcl|LHQP01016076.1_mrna_23485
ko:K08231	KEGG Orthologs	1	1	Thyroid hormone signaling pathway	ko04919	lcl|LHQP01013260.1_mrna_19747
ko:K09326	KEGG Orthologs	1	1	Signaling pathways regulating pluripotency of stem cells	ko04550	lcl|LHQP01008705.1_mrna_13337
ko:K19363	KEGG Orthologs	1	1	Lysosome	ko04142	lcl|LHQP01031877.1_mrna_39060
ko:K01823	KEGG Orthologs	1	1	Terpenoid backbone biosynthesis	ko00900	lcl|LHQP01001742.1_mrna_2595
ko:K00733	KEGG Orthologs	2	1	Glycosaminoglycan biosynthesis - heparan sulfate / heparin;Glycosaminoglycan biosynthesis - chondroitin sulfate / dermatan sulfate	ko00534;ko00532	lcl|LHQP01024986.1_mrna_33269
ko:K00976	KEGG Orthologs	3	1	Amino sugar and nucleotide sugar metabolism;Biosynthesis of nucleotide sugars;Fructose and mannose metabolism	ko00520;ko01250;ko00051	lcl|LHQP01021354.1_mrna_29651
ko:K00750	KEGG Orthologs	1	1	Starch and sucrose metabolism	ko00500	lcl|LHQP01000765.1_mrna_1016
ko:K00510	KEGG Orthologs	9	1	Ferroptosis;Fluid shear stress and atherosclerosis;Porphyrin and chlorophyll metabolism;Hepatocellular carcinoma;Pathways in cancer;MicroRNAs in cancer;Chemical carcinogenesis - reactive oxygen species;Mineral absorption;HIF-1 signaling pathway	ko04216;ko05418;ko00860;ko05225;ko05200;ko05206;ko05208;ko04978;ko04066	lcl|LHQP01006019.1_mrna_9634
ko:K06058	KEGG Orthologs	1	2	Notch signaling pathway	ko04330	lcl|LHQP01066942.1_mrna_49634;lcl|LHQP01013211.1_mrna_19698
ko:K10532	KEGG Orthologs	2	1	Glycosaminoglycan degradation;Lysosome	ko00531;ko04142	lcl|LHQP01007696.1_mrna_11902
ko:K12959	KEGG Orthologs	6	2	Fluid shear stress and atherosclerosis;Bacterial invasion of epithelial cells;Proteoglycans in cancer;Prion disease;Endocytosis;Focal adhesion	ko05418;ko05100;ko05205;ko05020;ko04144;ko04510	lcl|LHQP01001706.1_mrna_2495;lcl|LHQP01020592.1_mrna_28753
ko:K06053	KEGG Orthologs	6	2	Notch signaling pathway;Viral carcinogenesis;Spinocerebellar ataxia;Th1 and Th2 cell differentiation;Human papillomavirus infection;Epstein-Barr virus infection	ko04330;ko05203;ko05017;ko04658;ko05165;ko05169	lcl|LHQP01005245.1_mrna_8442;lcl|LHQP01035768.1_mrna_41471
ko:K06052	KEGG Orthologs	9	3	Notch signaling pathway;TNF signaling pathway;Apelin signaling pathway;Breast cancer;Pathways in cancer;Endocrine resistance;Chemical carcinogenesis - receptor activation;Th1 and Th2 cell differentiation;Human papillomavirus infection	ko04330;ko04668;ko04371;ko05224;ko05200;ko01522;ko05207;ko04658;ko05165	lcl|LHQP01006733.1_mrna_10492;lcl|LHQP01026806.1_mrna_34964;lcl|LHQP01015808.1_mrna_23156
ko:K06051	KEGG Orthologs	6	1	Notch signaling pathway;Breast cancer;Pathways in cancer;Endocrine resistance;Chemical carcinogenesis - receptor activation;Th1 and Th2 cell differentiation	ko04330;ko05224;ko05200;ko01522;ko05207;ko04658	lcl|LHQP01002409.1_mrna_3813
ko:K07380	KEGG Orthologs	1	3	Cell adhesion molecules	ko04514	lcl|LHQP01034499.1_mrna_40746;lcl|LHQP01028633.1_mrna_36574;lcl|LHQP01042987.1_mrna_44781
ko:K10784	KEGG Orthologs	29	1	Viral myocarditis;Intestinal immune network for IgA production;T cell receptor signaling pathway;Ras signaling pathway;Rap1 signaling pathway;Allograft rejection;Graft-versus-host disease;Inflammatory bowel disease;Autoimmune thyroid disease;Transcriptional misregulation in cancer;Rheumatoid arthritis;Systemic lupus erythematosus;Asthma;Chagas disease;Malaria;Antigen processing and presentation;Y…	ko05416;ko04672;ko04660;ko04014;ko04015;ko05330;ko05332;ko05321;ko05320;ko05202;ko05323;ko05322;ko05310;ko05142;ko05144;ko04612;ko05135;ko04020;ko05235;ko04940;ko04658;ko04659;ko05170;ko05162;ko05166;ko05169;ko04514;ko05150;ko04064	lcl|LHQP01079806.1_mrna_50474
ko:K18026	KEGG Orthologs	1	1	JAK-STAT signaling pathway	ko04630	lcl|LHQP01001009.1_mrna_1333
ko:K01836	KEGG Orthologs	2	1	Amino sugar and nucleotide sugar metabolism;Biosynthesis of nucleotide sugars	ko00520;ko01250	lcl|LHQP01007306.1_mrna_11407
ko:K01835	KEGG Orthologs	8	1	Streptomycin biosynthesis;Amino sugar and nucleotide sugar metabolism;Starch and sucrose metabolism;Glycolysis / Gluconeogenesis;Purine metabolism;Biosynthesis of nucleotide sugars;Galactose metabolism;Pentose phosphate pathway	ko00521;ko00520;ko00500;ko00010;ko00230;ko01250;ko00052;ko00030	lcl|LHQP01009199.1_mrna_14090
ko:K01837	KEGG Orthologs	2	1	Glycolysis / Gluconeogenesis;Glycine, serine and threonine metabolism	ko00010;ko00260	lcl|LHQP01009643.1_mrna_14723
ko:K02921	KEGG Orthologs	2	1	Ribosome;Coronavirus disease - COVID-19	ko03010;ko05171	lcl|LHQP01018072.1_mrna_25835
ko:K09319	KEGG Orthologs	1	2	Hedgehog signaling pathway - fly	ko04341	lcl|LHQP01004675.1_mrna_7451;lcl|LHQP01026950.1_mrna_35099
ko:K12505	KEGG Orthologs	1	1	Terpenoid backbone biosynthesis	ko00900	lcl|LHQP01005194.1_mrna_8360
ko:K06061	KEGG Orthologs	3	1	Notch signaling pathway;Th1 and Th2 cell differentiation;Human papillomavirus infection	ko04330;ko04658;ko05165	lcl|LHQP01019974.1_mrna_28054
ko:K10571	KEGG Orthologs	1	1	Ubiquitin mediated proteolysis	ko04120	lcl|LHQP01029643.1_mrna_37403
ko:K08493	KEGG Orthologs	2	1	SNARE interactions in vesicular transport;Autophagy - yeast	ko04130;ko04138	lcl|LHQP01001824.1_mrna_2799
ko:K11422	KEGG Orthologs	1	1	Lysine degradation	ko00310	lcl|LHQP01001911.1_mrna_2944
ko:K10574	KEGG Orthologs	1	1	Ubiquitin mediated proteolysis	ko04120	lcl|LHQP01022089.1_mrna_30460
ko:K11421	KEGG Orthologs	2	1	Signaling pathways regulating pluripotency of stem cells;Lysine degradation	ko04550;ko00310	lcl|LHQP01030048.1_mrna_37693
ko:K10573	KEGG Orthologs	1	1	Ubiquitin mediated proteolysis	ko04120	lcl|LHQP01022089.1_mrna_30460
ko:K08015	KEGG Orthologs	6	2	Cellular senescence;Leukocyte transendothelial migration;Ras signaling pathway;Non-small cell lung cancer;Rap1 signaling pathway;Pathways in cancer	ko04218;ko04670;ko04014;ko05223;ko04015;ko05200	lcl|LHQP01006351.1_mrna_10021;lcl|LHQP01031602.1_mrna_38860
ko:K09105	KEGG Orthologs	3	1	Mitophagy - animal;Renal cell carcinoma;Transcriptional misregulation in cancer	ko04137;ko05211;ko05202	lcl|LHQP01024881.1_mrna_33164
ko:K08016	KEGG Orthologs	1	1	Leukocyte transendothelial migration	ko04670	lcl|LHQP01044778.1_mrna_45350
ko:K08018	KEGG Orthologs	3	1	MAPK signaling pathway;Rap1 signaling pathway;Tight junction	ko04010;ko04015;ko04530	lcl|LHQP01053405.1_mrna_47878
ko:K20121	KEGG Orthologs	1	1	Shigellosis	ko05131	lcl|LHQP01012602.1_mrna_18877
ko:K11643	KEGG Orthologs	2	1	Viral carcinogenesis;Human papillomavirus infection	ko05203;ko05165	lcl|LHQP01008019.1_mrna_12415
ko:K11649	KEGG Orthologs	2	2	Hepatocellular carcinoma;Thermogenesis	ko05225;ko04714	lcl|LHQP01009355.1_mrna_14323;lcl|LHQP01008772.1_mrna_13449
ko:K06071	KEGG Orthologs	4	1	Salmonella infection;Yersinia infection;PI3K-Akt signaling pathway;NOD-like receptor signaling pathway	ko05132;ko05135;ko04151;ko04621	lcl|LHQP01001731.1_mrna_2575
ko:K09571	KEGG Orthologs	1	1	Estrogen signaling pathway	ko04915	lcl|LHQP01013367.1_mrna_19886
ko:K11411	KEGG Orthologs	11	2	Longevity regulating pathway - worm;Longevity regulating pathway;Longevity regulating pathway - multiple species;Cellular senescence;Nicotinate and nicotinamide metabolism;Alcoholic liver disease;Glucagon signaling pathway;MicroRNAs in cancer;AMPK signaling pathway;Amphetamine addiction;FoxO signaling pathway	ko04212;ko04211;ko04213;ko04218;ko00760;ko04936;ko04922;ko05206;ko04152;ko05031;ko04068	lcl|LHQP01024489.1_mrna_32792;lcl|LHQP01032079.1_mrna_39202
ko:K01619	KEGG Orthologs	1	1	Pentose phosphate pathway	ko00030	lcl|LHQP01011159.1_mrna_16825
ko:K08002	KEGG Orthologs	1	1	Parathyroid hormone synthesis, secretion and action	ko04928	lcl|LHQP01010305.1_mrna_15674
ko:K11652	KEGG Orthologs	2	2	Hepatocellular carcinoma;Thermogenesis	ko05225;ko04714	lcl|LHQP01010523.1_mrna_15952;lcl|LHQP01007019.1_mrna_11002
ko:K12741	KEGG Orthologs	2	1	Spliceosome;Amyotrophic lateral sclerosis	ko03040;ko05014	lcl|LHQP01017857.1_mrna_25599
ko:K08003	KEGG Orthologs	1	1	Parathyroid hormone synthesis, secretion and action	ko04928	lcl|LHQP01010305.1_mrna_15674
ko:K11651	KEGG Orthologs	2	1	Hepatocellular carcinoma;Thermogenesis	ko05225;ko04714	lcl|LHQP01022598.1_mrna_30898
ko:K08007	KEGG Orthologs	7	2	Leukocyte transendothelial migration;Regulation of actin cytoskeleton;MicroRNAs in cancer;Proteoglycans in cancer;Gastric acid secretion;Pathogenic Escherichia coli infection;Tight junction	ko04670;ko04810;ko05206;ko05205;ko04971;ko05130;ko04530	lcl|LHQP01029596.1_mrna_37373;lcl|LHQP01012796.1_mrna_19095
ko:K00781	KEGG Orthologs	5	1	Glycosaminoglycan biosynthesis - keratan sulfate;Mannose type O-glycan biosynthesis;Other types of O-glycan biosynthesis;Various types of N-glycan biosynthesis;Glycosphingolipid biosynthesis - lacto and neolacto series	ko00533;ko00515;ko00514;ko00513;ko00601	lcl|LHQP01014917.1_mrna_22124
ko:K10589	KEGG Orthologs	1	1	Ubiquitin mediated proteolysis	ko04120	lcl|LHQP01001121.1_mrna_1495
ko:K14701	KEGG Orthologs	1	1	Chemical carcinogenesis - reactive oxygen species	ko05208	lcl|LHQP01023860.1_mrna_32141
ko:K14702	KEGG Orthologs	1	1	Thyroid hormone synthesis	ko04918	lcl|LHQP01023860.1_mrna_32141
ko:K06084	KEGG Orthologs	1	2	Adherens junction	ko04520	lcl|LHQP01025669.1_mrna_33935;lcl|LHQP01007302.1_mrna_11392
ko:K14704	KEGG Orthologs	2	1	Chemical carcinogenesis - reactive oxygen species;Mineral absorption	ko05208;ko04978	lcl|LHQP01023860.1_mrna_32141
ko:K06083	KEGG Orthologs	5	2	Fc gamma R-mediated phagocytosis;Pathogenic Escherichia coli infection;Salmonella infection;Choline metabolism in cancer;Adherens junction	ko04666;ko05130;ko05132;ko05231;ko04520	lcl|LHQP01014073.1_mrna_20963;lcl|LHQP01038991.1_mrna_43112
ko:K08272	KEGG Orthologs	2	1	mTOR signaling pathway;AMPK signaling pathway	ko04150;ko04152	lcl|LHQP01024595.1_mrna_32896
ko:K10592	KEGG Orthologs	1	1	Ubiquitin mediated proteolysis	ko04120	lcl|LHQP01033961.1_mrna_40427
ko:K08031	KEGG Orthologs	2	2	Signaling pathways regulating pluripotency of stem cells;Maturity onset diabetes of the young	ko04550;ko04950	lcl|LHQP01001911.1_mrna_2960;lcl|LHQP01017753.1_mrna_25464
ko:K13863	KEGG Orthologs	1	1	MicroRNAs in cancer	ko05206	lcl|LHQP01049829.1_mrna_47078
ko:K08034	KEGG Orthologs	1	2	Maturity onset diabetes of the young	ko04950	lcl|LHQP01030847.1_mrna_38296;lcl|LHQP01023148.1_mrna_31435
ko:K08036	KEGG Orthologs	1	2	Maturity onset diabetes of the young	ko04950	lcl|LHQP01030847.1_mrna_38296;lcl|LHQP01023148.1_mrna_31435
ko:K10594	KEGG Orthologs	1	2	Ubiquitin mediated proteolysis	ko04120	lcl|LHQP01011873.1_mrna_17791;lcl|LHQP01020407.1_mrna_28540
ko:K10352	KEGG Orthologs	4	5	Regulation of actin cytoskeleton;Pathogenic Escherichia coli infection;Vascular smooth muscle contraction;Tight junction	ko04810;ko05130;ko04270;ko04530	lcl|LHQP01045792.1_mrna_45750;lcl|LHQP01010629.1_mrna_16101;lcl|LHQP01002927.1_mrna_4614;lcl|LHQP01012423.1_mrna_18674;lcl|LHQP01061705.1_mrna_49111
ko:K10595	KEGG Orthologs	1	1	Ubiquitin mediated proteolysis	ko04120	lcl|LHQP01022268.1_mrna_30618
ko:K01641	KEGG Orthologs	4	1	Butanoate metabolism;Terpenoid backbone biosynthesis;PPAR signaling pathway;Valine, leucine and isoleucine degradation	ko00650;ko00900;ko03320;ko00280	lcl|LHQP01017741.1_mrna_25446
ko:K00791	KEGG Orthologs	1	1	Zeatin biosynthesis	ko00908	lcl|LHQP01005423.1_mrna_8724
ko:K11425	KEGG Orthologs	1	1	Lysine degradation	ko00310	lcl|LHQP01017002.1_mrna_24631
ko:K07189	KEGG Orthologs	2	1	Insulin resistance;Insulin signaling pathway	ko04931;ko04910	lcl|LHQP01016983.1_mrna_24619
ko:K11424	KEGG Orthologs	2	1	Transcriptional misregulation in cancer;Lysine degradation	ko05202;ko00310	lcl|LHQP01017002.1_mrna_24631
ko:K07187	KEGG Orthologs	15	1	Longevity regulating pathway;Longevity regulating pathway - multiple species;Insulin resistance;Type II diabetes mellitus;Non-alcoholic fatty liver disease;Growth hormone synthesis, secretion and action;Adipocytokine signaling pathway;Regulation of lipolysis in adipocytes;MicroRNAs in cancer;Insulin signaling pathway;Alzheimer disease;AMPK signaling pathway;Autophagy - animal;cGMP-PKG signaling p…	ko04211;ko04213;ko04931;ko04930;ko04932;ko04935;ko04920;ko04923;ko05206;ko04910;ko05010;ko04152;ko04140;ko04022;ko04068	lcl|LHQP01048240.1_mrna_46616
ko:K06095	KEGG Orthologs	2	1	Hippo signaling pathway - fly;Tight junction	ko04391;ko04530	lcl|LHQP01005103.1_mrna_8187
ko:K09592	KEGG Orthologs	3	1	Renal cell carcinoma;Pathways in cancer;HIF-1 signaling pathway	ko05211;ko05200;ko04066	lcl|LHQP01027982.1_mrna_36065
ko:K06092	KEGG Orthologs	3	1	Hippo signaling pathway;Tight junction;Human papillomavirus infection	ko04390;ko04530;ko05165	lcl|LHQP01005103.1_mrna_8187
ko:K08020	KEGG Orthologs	2	1	Rap1 signaling pathway;Tight junction	ko04015;ko04530	lcl|LHQP01053405.1_mrna_47878
ko:K06091	KEGG Orthologs	4	1	Hippo signaling pathway - fly;Hippo signaling pathway;Tight junction;Human papillomavirus infection	ko04391;ko04390;ko04530;ko05165	lcl|LHQP01024331.1_mrna_32610
ko:K14700	KEGG Orthologs	1	1	Chemical carcinogenesis - reactive oxygen species	ko05208	lcl|LHQP01023860.1_mrna_32141
ko:K11432	KEGG Orthologs	1	1	Lysine degradation	ko00310	lcl|LHQP01002200.1_mrna_3459
ko:K09355	KEGG Orthologs	3	1	Cushing syndrome;Cortisol synthesis and secretion;Transcriptional misregulation in cancer	ko04934;ko04927;ko05202	lcl|LHQP01012476.1_mrna_18743
ko:K10586	KEGG Orthologs	3	1	Apoptosis - fly;Apoptosis - multiple species;Ubiquitin mediated proteolysis	ko04214;ko04215;ko04120	lcl|LHQP01014218.1_mrna_21176
ko:K08267	KEGG Orthologs	1	1	mTOR signaling pathway	ko04150	lcl|LHQP01000758.1_mrna_1000
ko:K08268	KEGG Orthologs	15	1	Longevity regulating pathway - worm;Mitophagy - animal;Axon regeneration;Renal cell carcinoma;Pathways in cancer;Proteoglycans in cancer;Chemical carcinogenesis - reactive oxygen species;Thyroid hormone signaling pathway;Autophagy - animal;Choline metabolism in cancer;Central carbon metabolism in cancer;PD-L1 expression and PD-1 checkpoint pathway in cancer;Th17 cell differentiation;Kaposi sarcom…	ko04212;ko04137;ko04361;ko05211;ko05200;ko05205;ko05208;ko04919;ko04140;ko05231;ko05230;ko05235;ko04659;ko05167;ko04066	lcl|LHQP01014218.1_mrna_21176
ko:K02729	KEGG Orthologs	8	1	Prion disease;Pathways of neurodegeneration - multiple diseases;Alzheimer disease;Parkinson disease;Amyotrophic lateral sclerosis;Spinocerebellar ataxia;Huntington disease;Proteasome	ko05020;ko05022;ko05010;ko05012;ko05014;ko05017;ko05016;ko03050	lcl|LHQP01010101.1_mrna_15383
ko:K02740	KEGG Orthologs	1	1	Proteasome	ko03050	lcl|LHQP01006747.1_mrna_10549
ko:K00323	KEGG Orthologs	1	1	Nicotinate and nicotinamide metabolism	ko00760	lcl|LHQP01017724.1_mrna_25431
ko:K01895	KEGG Orthologs	6	1	Propanoate metabolism;Pyruvate metabolism;Glyoxylate and dicarboxylate metabolism;Methane metabolism;Glycolysis / Gluconeogenesis;Carbon fixation pathways in prokaryotes	ko00640;ko00620;ko00630;ko00680;ko00010;ko00720	lcl|LHQP01013554.1_mrna_20159
ko:K11459	KEGG Orthologs	3	2	Signaling pathways regulating pluripotency of stem cells;Transcriptional misregulation in cancer;MicroRNAs in cancer	ko04550;ko05202;ko05206	lcl|LHQP01009095.1_mrna_13931;lcl|LHQP01046602.1_mrna_46072
ko:K11217	KEGG Orthologs	27	1	Necroptosis;Signaling pathways regulating pluripotency of stem cells;Pancreatic cancer;Pathways in cancer;Viral carcinogenesis;EGFR tyrosine kinase inhibitor resistance;Leishmaniasis;Toxoplasmosis;PI3K-Akt signaling pathway;Osteoclast differentiation;PD-L1 expression and PD-1 checkpoint pathway in cancer;Th1 and Th2 cell differentiation;Th17 cell differentiation;Coronavirus disease - COVID-19;Hep…	ko04217;ko04550;ko05212;ko05200;ko05203;ko01521;ko05140;ko05145;ko04151;ko04380;ko05235;ko04658;ko04659;ko05171;ko05161;ko05160;ko05163;ko05162;ko05165;ko05164;ko05167;ko05166;ko05169;ko04630;ko05168;ko05152;ko04621	lcl|LHQP01003245.1_mrna_5168
ko:K12304	KEGG Orthologs	2	1	Pyrimidine metabolism;Purine metabolism	ko00240;ko00230	lcl|LHQP01026849.1_mrna_35011
ko:K07196	KEGG Orthologs	1	1	Insulin signaling pathway	ko04910	lcl|LHQP01012602.1_mrna_18877
ko:K08052	KEGG Orthologs	3	3	MAPK signaling pathway;Ras signaling pathway;EGFR tyrosine kinase inhibitor resistance	ko04010;ko04014;ko01521	lcl|LHQP01017623.1_mrna_25298;lcl|LHQP01029256.1_mrna_37081;lcl|LHQP01031094.1_mrna_38525
ko:K12792	KEGG Orthologs	1	1	NOD-like receptor signaling pathway	ko04621	lcl|LHQP01016615.1_mrna_24132
ko:K07192	KEGG Orthologs	1	1	Insulin signaling pathway	ko04910	lcl|LHQP01017132.1_mrna_24777
ko:K08053	KEGG Orthologs	3	1	MAPK signaling pathway;Ras signaling pathway;Viral carcinogenesis	ko04010;ko04014;ko05203	lcl|LHQP01021411.1_mrna_29706
ko:K08054	KEGG Orthologs	5	1	Thyroid hormone synthesis;Antigen processing and presentation;Protein processing in endoplasmic reticulum;Phagosome;Human T-cell leukemia virus 1 infection	ko04918;ko04612;ko04141;ko04145;ko05166	lcl|LHQP01016814.1_mrna_24410
ko:K12791	KEGG Orthologs	4	1	Fluid shear stress and atherosclerosis;Pathogenic Escherichia coli infection;Shigellosis;Tight junction	ko05418;ko05130;ko05131;ko04530	lcl|LHQP01019076.1_mrna_27021
ko:K13402	KEGG Orthologs	2	1	One carbon pool by folate;Biosynthesis of cofactors	ko00670;ko01240	lcl|LHQP01001945.1_mrna_3006
ko:K07190	KEGG Orthologs	3	1	Glucagon signaling pathway;Insulin signaling pathway;Calcium signaling pathway	ko04922;ko04910;ko04020	lcl|LHQP01068942.1_mrna_49810
ko:K08056	KEGG Orthologs	6	1	Antigen processing and presentation;Protein processing in endoplasmic reticulum;Human immunodeficiency virus 1 infection;Human cytomegalovirus infection;Epstein-Barr virus infection;Herpes simplex virus 1 infection	ko04612;ko04141;ko05170;ko05163;ko05169;ko05168	lcl|LHQP01000163.1_mrna_372
ko:K11224	KEGG Orthologs	18	3	Necroptosis;Chronic myeloid leukemia;ErbB signaling pathway;Acute myeloid leukemia;Non-small cell lung cancer;AGE-RAGE signaling pathway in diabetic complications;Growth hormone synthesis, secretion and action;Pathways in cancer;Viral carcinogenesis;Chemical carcinogenesis - receptor activation;Prolactin signaling pathway;Th1 and Th2 cell differentiation;Th17 cell differentiation;Hepatitis B;Meas…	ko04217;ko05220;ko04012;ko05221;ko05223;ko04933;ko04935;ko05200;ko05203;ko05207;ko04917;ko04658;ko04659;ko05161;ko05162;ko05166;ko04630;ko04062	lcl|LHQP01008482.1_mrna_13043;lcl|LHQP01027384.1_mrna_35466;lcl|LHQP01006494.1_mrna_10196
ko:K11223	KEGG Orthologs	17	3	Necroptosis;Chronic myeloid leukemia;ErbB signaling pathway;Acute myeloid leukemia;Non-small cell lung cancer;AGE-RAGE signaling pathway in diabetic complications;Growth hormone synthesis, secretion and action;Pathways in cancer;Viral carcinogenesis;Chemical carcinogenesis - receptor activation;Prolactin signaling pathway;Th1 and Th2 cell differentiation;Th17 cell differentiation;Hepatitis B;Meas…	ko04217;ko05220;ko04012;ko05221;ko05223;ko04933;ko04935;ko05200;ko05203;ko05207;ko04917;ko04658;ko04659;ko05161;ko05162;ko05166;ko04630	lcl|LHQP01008482.1_mrna_13043;lcl|LHQP01027384.1_mrna_35466;lcl|LHQP01006494.1_mrna_10196
ko:K20168	KEGG Orthologs	1	2	Mitophagy - animal	ko04137	lcl|LHQP01029677.1_mrna_37436;lcl|LHQP01004620.1_mrna_7368
ko:K02737	KEGG Orthologs	8	1	Prion disease;Pathways of neurodegeneration - multiple diseases;Alzheimer disease;Parkinson disease;Amyotrophic lateral sclerosis;Spinocerebellar ataxia;Huntington disease;Proteasome	ko05020;ko05022;ko05010;ko05012;ko05014;ko05017;ko05016;ko03050	lcl|LHQP01006747.1_mrna_10549
ko:K04916	KEGG Orthologs	2	1	Protein digestion and absorption;Taste transduction	ko04974;ko04742	lcl|LHQP01026669.1_mrna_34802
ko:K00799	KEGG Orthologs	12	1	Longevity regulating pathway - worm;Fluid shear stress and atherosclerosis;Drug metabolism - other enzymes;Drug metabolism - cytochrome P450;Metabolism of xenobiotics by cytochrome P450;Hepatocellular carcinoma;Pathways in cancer;Chemical carcinogenesis - DNA adducts;Chemical carcinogenesis - reactive oxygen species;Chemical carcinogenesis - receptor activation;Platinum drug resistance;Glutathion…	ko04212;ko05418;ko00983;ko00982;ko00980;ko05225;ko05200;ko05204;ko05208;ko05207;ko01524;ko00480	lcl|LHQP01023162.1_mrna_31444
ko:K18083	KEGG Orthologs	3	4	Autophagy - yeast;Inositol phosphate metabolism;Phosphatidylinositol signaling system	ko04138;ko00562;ko04070	lcl|LHQP01036488.1_mrna_41864;lcl|LHQP01027361.1_mrna_35453;lcl|LHQP01029677.1_mrna_37443;lcl|LHQP01035183.1_mrna_41149
ko:K10358	KEGG Orthologs	2	1	Pathogenic Escherichia coli infection;Salmonella infection	ko05130;ko05132	lcl|LHQP01027020.1_mrna_35149
ko:K13869	KEGG Orthologs	1	1	Ferroptosis	ko04216	lcl|LHQP01006870.1_mrna_10753
ko:K14959	KEGG Orthologs	1	1	Lysine degradation	ko00310	lcl|LHQP01033700.1_mrna_40262
ko:K11447	KEGG Orthologs	1	2	Transcriptional misregulation in cancer	ko05202	lcl|LHQP01004484.1_mrna_7120;lcl|LHQP01005037.1_mrna_8102
ko:K10356	KEGG Orthologs	1	2	Pathogenic Escherichia coli infection	ko05130	lcl|LHQP01023357.1_mrna_31691;lcl|LHQP01023747.1_mrna_32055
ko:K11204	KEGG Orthologs	5	2	Longevity regulating pathway - worm;Ferroptosis;Glutathione metabolism;Biosynthesis of cofactors;Cysteine and methionine metabolism	ko04212;ko04216;ko00480;ko01240;ko00270	lcl|LHQP01013295.1_mrna_19777;lcl|LHQP01006397.1_mrna_10077
ko:K10357	KEGG Orthologs	1	1	Pathogenic Escherichia coli infection	ko05130	lcl|LHQP01039353.1_mrna_43266
ko:K14713	KEGG Orthologs	2	1	Alzheimer disease;Parkinson disease	ko05010;ko05012	lcl|LHQP01015428.1_mrna_22662
ko:K13624	KEGG Orthologs	2	1	Ferroptosis;Porphyrin and chlorophyll metabolism	ko04216;ko00860	lcl|LHQP01018869.1_mrna_26807
ko:K14714	KEGG Orthologs	3	1	Ferroptosis;Alzheimer disease;Parkinson disease	ko04216;ko05010;ko05012	lcl|LHQP01022587.1_mrna_30885
ko:K14957	KEGG Orthologs	2	1	Tuberculosis;C-type lectin receptor signaling pathway	ko05152;ko04625	lcl|LHQP01001789.1_mrna_2706
ko:K11449	KEGG Orthologs	1	1	Transcriptional misregulation in cancer	ko05202	lcl|LHQP01064625.1_mrna_49429
ko:K08041	KEGG Orthologs	51	3	Longevity regulating pathway;Longevity regulating pathway - multiple species;Dilated cardiomyopathy;Gap junction;Apelin signaling pathway;Rap1 signaling pathway;Growth hormone synthesis, secretion and action;Cushing syndrome;Oxytocin signaling pathway;Regulation of lipolysis in adipocytes;Relaxin signaling pathway;Aldosterone synthesis and secretion;Parathyroid hormone synthesis, secretion and ac…	ko04211;ko04213;ko05414;ko04540;ko04371;ko04015;ko04935;ko04934;ko04921;ko04923;ko04926;ko04925;ko04928;ko04927;ko05200;ko04114;ko04911;ko01522;ko05207;ko04913;ko04912;ko04915;ko04914;ko04916;ko04918;ko05142;ko04971;ko04970;ko05146;ko04972;ko04611;ko04976;ko04720;ko04724;ko04723;ko04725;ko04727;ko04270;ko04713;ko04714;ko04261;ko04020;ko04022;ko04024;ko00230;ko04072;ko05163;ko05166;ko04750;ko04062…	lcl|LHQP01003846.1_mrna_6038;lcl|LHQP01020430.1_mrna_28574;lcl|LHQP01016647.1_mrna_24179
ko:K14720	KEGG Orthologs	3	1	Ferroptosis;Alzheimer disease;Parkinson disease	ko04216;ko05010;ko05012	lcl|LHQP01022587.1_mrna_30885
ko:K08042	KEGG Orthologs	49	1	Longevity regulating pathway;Longevity regulating pathway - multiple species;Dilated cardiomyopathy;Gap junction;Apelin signaling pathway;Rap1 signaling pathway;Growth hormone synthesis, secretion and action;Cushing syndrome;Glucagon signaling pathway;Oxytocin signaling pathway;Regulation of lipolysis in adipocytes;Relaxin signaling pathway;Aldosterone synthesis and secretion;Parathyroid hormone …	ko04211;ko04213;ko05414;ko04540;ko04371;ko04015;ko04935;ko04934;ko04922;ko04921;ko04923;ko04926;ko04925;ko04928;ko04927;ko05200;ko04114;ko04911;ko01522;ko05207;ko04913;ko04912;ko04915;ko04914;ko04916;ko04918;ko04971;ko04970;ko04972;ko04611;ko04976;ko04724;ko04723;ko04725;ko04727;ko04270;ko04713;ko04714;ko04261;ko04020;ko04022;ko04024;ko00230;ko04072;ko05163;ko05166;ko04750;ko04062;ko05032	lcl|LHQP01004359.1_mrna_6866
ko:K08043	KEGG Orthologs	51	3	Longevity regulating pathway;Longevity regulating pathway - multiple species;Dilated cardiomyopathy;Gap junction;Apelin signaling pathway;Rap1 signaling pathway;Growth hormone synthesis, secretion and action;Cushing syndrome;Oxytocin signaling pathway;Regulation of lipolysis in adipocytes;Relaxin signaling pathway;Aldosterone synthesis and secretion;Parathyroid hormone synthesis, secretion and ac…	ko04211;ko04213;ko05414;ko04540;ko04371;ko04015;ko04935;ko04934;ko04921;ko04923;ko04926;ko04925;ko04928;ko04927;ko05200;ko04114;ko04911;ko01522;ko05207;ko04913;ko04912;ko04915;ko04914;ko04916;ko04918;ko04971;ko04970;ko04972;ko04611;ko04976;ko04962;ko04724;ko04723;ko04725;ko04727;ko04270;ko04713;ko04714;ko04261;ko05110;ko04020;ko04022;ko04024;ko00230;ko04072;ko05163;ko05166;ko04750;ko04062;ko05032…	lcl|LHQP01003846.1_mrna_6038;lcl|LHQP01020430.1_mrna_28574;lcl|LHQP01016647.1_mrna_24179
ko:K12302	KEGG Orthologs	4	1	Synaptic vesicle cycle;Glutamatergic synapse;Retrograde endocannabinoid signaling;Nicotine addiction	ko04721;ko04724;ko04723;ko05033	lcl|LHQP01032998.1_mrna_39817
ko:K08045	KEGG Orthologs	54	3	Longevity regulating pathway;Longevity regulating pathway - multiple species;Dilated cardiomyopathy;Gap junction;Apelin signaling pathway;Rap1 signaling pathway;Growth hormone synthesis, secretion and action;Cushing syndrome;Oxytocin signaling pathway;Renin secretion;Regulation of lipolysis in adipocytes;Relaxin signaling pathway;Aldosterone synthesis and secretion;Parathyroid hormone synthesis, …	ko04211;ko04213;ko05414;ko04540;ko04371;ko04015;ko04935;ko04934;ko04921;ko04924;ko04923;ko04926;ko04925;ko04928;ko04927;ko05200;ko04114;ko04911;ko01522;ko05207;ko04913;ko04912;ko04915;ko04914;ko04916;ko04918;ko04971;ko04970;ko04972;ko04611;ko04976;ko05012;ko04724;ko04723;ko04726;ko04725;ko04728;ko04727;ko04270;ko04713;ko04714;ko04261;ko04022;ko04024;ko00230;ko04072;ko05163;ko05166;ko04750;ko05031…	lcl|LHQP01003846.1_mrna_6038;lcl|LHQP01020430.1_mrna_28574;lcl|LHQP01016647.1_mrna_24179
ko:K12301	KEGG Orthologs	1	4	Lysosome	ko04142	lcl|LHQP01001646.1_mrna_2340;lcl|LHQP01032998.1_mrna_39817;lcl|LHQP01014888.1_mrna_22060;lcl|LHQP01014888.1_mrna_22059
ko:K10366	KEGG Orthologs	4	1	Hypertrophic cardiomyopathy;Arrhythmogenic right ventricular cardiomyopathy;Dilated cardiomyopathy;Viral myocarditis	ko05410;ko05412;ko05414;ko05416	lcl|LHQP01028770.1_mrna_36701
ko:K08046	KEGG Orthologs	51	3	Longevity regulating pathway;Longevity regulating pathway - multiple species;Dilated cardiomyopathy;Gap junction;Apelin signaling pathway;Rap1 signaling pathway;Growth hormone synthesis, secretion and action;Cushing syndrome;Oxytocin signaling pathway;Renin secretion;Regulation of lipolysis in adipocytes;Relaxin signaling pathway;Aldosterone synthesis and secretion;Parathyroid hormone synthesis, …	ko04211;ko04213;ko05414;ko04540;ko04371;ko04015;ko04935;ko04934;ko04921;ko04924;ko04923;ko04926;ko04925;ko04928;ko04927;ko05200;ko04114;ko04911;ko01522;ko05207;ko04913;ko04912;ko04915;ko04914;ko04916;ko04918;ko04971;ko04970;ko04972;ko04611;ko04976;ko04962;ko04961;ko04724;ko04723;ko04725;ko04727;ko04270;ko04713;ko04714;ko04261;ko04022;ko04024;ko00230;ko04072;ko05163;ko05166;ko04750;ko04062;ko05032…	lcl|LHQP01003846.1_mrna_6038;lcl|LHQP01020430.1_mrna_28574;lcl|LHQP01016647.1_mrna_24179
ko:K09378	KEGG Orthologs	1	2	Signaling pathways regulating pluripotency of stem cells	ko04550	lcl|LHQP01005354.1_mrna_8605;lcl|LHQP01016313.1_mrna_23800
ko:K08047	KEGG Orthologs	48	1	Longevity regulating pathway;Longevity regulating pathway - multiple species;Dilated cardiomyopathy;Gap junction;Apelin signaling pathway;Rap1 signaling pathway;Growth hormone synthesis, secretion and action;Cushing syndrome;Oxytocin signaling pathway;Regulation of lipolysis in adipocytes;Relaxin signaling pathway;Aldosterone synthesis and secretion;Parathyroid hormone synthesis, secretion and ac…	ko04211;ko04213;ko05414;ko04540;ko04371;ko04015;ko04935;ko04934;ko04921;ko04923;ko04926;ko04925;ko04928;ko04927;ko05200;ko04114;ko04911;ko01522;ko05207;ko04913;ko04912;ko04915;ko04914;ko04916;ko04918;ko04971;ko04970;ko04972;ko04611;ko04976;ko04724;ko04723;ko04725;ko04727;ko04270;ko04713;ko04714;ko04261;ko04020;ko04022;ko04024;ko00230;ko04072;ko05163;ko05166;ko04750;ko04062;ko05032	lcl|LHQP01004359.1_mrna_6866
ko:K08048	KEGG Orthologs	50	3	Longevity regulating pathway;Longevity regulating pathway - multiple species;Dilated cardiomyopathy;Gap junction;Apelin signaling pathway;Rap1 signaling pathway;Growth hormone synthesis, secretion and action;Cushing syndrome;Oxytocin signaling pathway;Regulation of lipolysis in adipocytes;Relaxin signaling pathway;Aldosterone synthesis and secretion;Parathyroid hormone synthesis, secretion and ac…	ko04211;ko04213;ko05414;ko04540;ko04371;ko04015;ko04935;ko04934;ko04921;ko04923;ko04926;ko04925;ko04928;ko04927;ko05200;ko04114;ko04911;ko01522;ko05207;ko04913;ko04912;ko04915;ko04914;ko04916;ko04918;ko04971;ko04970;ko04972;ko04611;ko04976;ko04720;ko04724;ko04723;ko04725;ko04727;ko04270;ko04713;ko04714;ko04261;ko04020;ko04022;ko04024;ko00230;ko04072;ko05163;ko05166;ko04750;ko04062;ko05032;ko04742	lcl|LHQP01003846.1_mrna_6038;lcl|LHQP01020430.1_mrna_28574;lcl|LHQP01016647.1_mrna_24179
ko:K21249	KEGG Orthologs	1	2	Autophagy - animal	ko04140	lcl|LHQP01016920.1_mrna_24544;lcl|LHQP01036684.1_mrna_41938
ko:K01897	KEGG Orthologs	8	2	Ferroptosis;Quorum sensing;Fatty acid biosynthesis;Fatty acid degradation;Adipocytokine signaling pathway;Thermogenesis;Peroxisome;PPAR signaling pathway	ko04216;ko02024;ko00061;ko00071;ko04920;ko04714;ko04146;ko03320	lcl|LHQP01009068.1_mrna_13861;lcl|LHQP01058392.1_mrna_48694
ko:K04942	KEGG Orthologs	2	1	GnRH secretion;Insulin secretion	ko04929;ko04911	lcl|LHQP01055207.1_mrna_48198
ko:K04943	KEGG Orthologs	4	1	GnRH secretion;Insulin secretion;Bile secretion;Serotonergic synapse	ko04929;ko04911;ko04976;ko04726	lcl|LHQP01055207.1_mrna_48198
ko:K01672	KEGG Orthologs	1	1	Nitrogen metabolism	ko00910	lcl|LHQP01002759.1_mrna_4330
ko:K12327	KEGG Orthologs	1	1	Vascular smooth muscle contraction	ko04270	lcl|LHQP01001789.1_mrna_2706
ko:K12568	KEGG Orthologs	2	2	Hypertrophic cardiomyopathy;Dilated cardiomyopathy	ko05410;ko05414	lcl|LHQP01023546.1_mrna_31835;lcl|LHQP01067017.1_mrna_49645
ko:K12567	KEGG Orthologs	2	1	Hypertrophic cardiomyopathy;Dilated cardiomyopathy	ko05410;ko05414	lcl|LHQP01055085.1_mrna_48174
ko:K12329	KEGG Orthologs	5	1	Regulation of actin cytoskeleton;Oxytocin signaling pathway;Proteoglycans in cancer;Vascular smooth muscle contraction;Focal adhesion	ko04810;ko04921;ko05205;ko04270;ko04510	lcl|LHQP01001586.1_mrna_2248
ko:K10394	KEGG Orthologs	1	1	Hedgehog signaling pathway	ko04340	lcl|LHQP01013309.1_mrna_19785
ko:K12330	KEGG Orthologs	10	2	Lipid and atherosclerosis;Regulation of actin cytoskeleton;Parathyroid hormone synthesis, secretion and action;Pathways in cancer;Proteoglycans in cancer;Platelet activation;Pathogenic Escherichia coli infection;Yersinia infection;Vascular smooth muscle contraction;Human cytomegalovirus infection	ko05417;ko04810;ko04928;ko05200;ko05205;ko04611;ko05130;ko05135;ko04270;ko05163	lcl|LHQP01000900.1_mrna_1167;lcl|LHQP01021902.1_mrna_30255
ko:K14754	KEGG Orthologs	5	1	Coronavirus disease - COVID-19;Hepatitis C;Measles;Human papillomavirus infection;Influenza A	ko05171;ko05160;ko05162;ko05165;ko05164	lcl|LHQP01025947.1_mrna_34221
ko:K15601	KEGG Orthologs	1	1	Thermogenesis	ko04714	lcl|LHQP01064625.1_mrna_49429
ko:K10393	KEGG Orthologs	1	2	Axon regeneration	ko04361	lcl|LHQP01027947.1_mrna_36036;lcl|LHQP01053646.1_mrna_47923
ko:K10157	KEGG Orthologs	1	1	Mannose type O-glycan biosynthesis	ko00515	lcl|LHQP01002104.1_mrna_3305
ko:K02514	KEGG Orthologs	1	1	Glycosaminoglycan biosynthesis - heparan sulfate / heparin	ko00534	lcl|LHQP01002251.1_mrna_3561
ko:K04936	KEGG Orthologs	6	1	Renin secretion;Insulin secretion;Salivary secretion;Pancreatic secretion;Vascular smooth muscle contraction;cGMP-PKG signaling pathway	ko04924;ko04911;ko04970;ko04972;ko04270;ko04022	lcl|LHQP01029729.1_mrna_37472
ko:K03844	KEGG Orthologs	2	1	Various types of N-glycan biosynthesis;N-Glycan biosynthesis	ko00513;ko00510	lcl|LHQP01028601.1_mrna_36562
ko:K04953	KEGG Orthologs	1	1	cAMP signaling pathway	ko04024	lcl|LHQP01002059.1_mrna_3214
ko:K04712	KEGG Orthologs	2	1	Sphingolipid metabolism;Sphingolipid signaling pathway	ko00600;ko04071	lcl|LHQP01001475.1_mrna_2049
ko:K04952	KEGG Orthologs	4	1	cGMP-PKG signaling pathway;cAMP signaling pathway;Olfactory transduction;Phototransduction	ko04022;ko04024;ko04740;ko04744	lcl|LHQP01002059.1_mrna_3214
ko:K21031	KEGG Orthologs	2	1	Mannose type O-glycan biosynthesis;Pentose and glucuronate interconversions	ko00515;ko00040	lcl|LHQP01017243.1_mrna_24918
ko:K01441	KEGG Orthologs	2	1	Sphingolipid metabolism;Sphingolipid signaling pathway	ko00600;ko04071	lcl|LHQP01015472.1_mrna_22719
ko:K12559	KEGG Orthologs	2	1	Fc gamma R-mediated phagocytosis;Pathogenic Escherichia coli infection	ko04666;ko05130	lcl|LHQP01005320.1_mrna_8568
ko:K12798	KEGG Orthologs	1	1	NOD-like receptor signaling pathway	ko04621	lcl|LHQP01009090.1_mrna_13920
ko:K13403	KEGG Orthologs	2	1	One carbon pool by folate;Biosynthesis of cofactors	ko00670;ko01240	lcl|LHQP01001945.1_mrna_3006
ko:K09392	KEGG Orthologs	1	1	Cell cycle	ko04110	lcl|LHQP01001400.1_mrna_1983
ko:K13411	KEGG Orthologs	3	2	MAPK signaling pathway - fly;Thyroid hormone synthesis;Toll and Imd signaling pathway	ko04013;ko04918;ko04624	lcl|LHQP01011875.1_mrna_17795;lcl|LHQP01003745.1_mrna_5884
ko:K08066	KEGG Orthologs	2	1	Antigen processing and presentation;Tuberculosis	ko04612;ko05152	lcl|LHQP01000249.1_mrna_535
ko:K12324	KEGG Orthologs	4	1	Oxytocin signaling pathway;Vascular smooth muscle contraction;cGMP-PKG signaling pathway;Purine metabolism	ko04921;ko04270;ko04022;ko00230	lcl|LHQP01003310.1_mrna_5237
ko:K12323	KEGG Orthologs	9	3	Oxytocin signaling pathway;Renin secretion;Regulation of lipolysis in adipocytes;Aldosterone synthesis and secretion;Vascular smooth muscle contraction;Thermogenesis;cGMP-PKG signaling pathway;cAMP signaling pathway;Purine metabolism	ko04921;ko04924;ko04923;ko04925;ko04270;ko04714;ko04022;ko04024;ko00230	lcl|LHQP01022968.1_mrna_31283;lcl|LHQP01003310.1_mrna_5237;lcl|LHQP01020762.1_mrna_28983
ko:K12322	KEGG Orthologs	2	2	Purine metabolism;Phototransduction	ko00230;ko04744	lcl|LHQP01022968.1_mrna_31283;lcl|LHQP01020762.1_mrna_28983
ko:K04706	KEGG Orthologs	3	1	Ubiquitin mediated proteolysis;Hepatitis C;JAK-STAT signaling pathway	ko04120;ko05160;ko04630	lcl|LHQP01020629.1_mrna_28803
ko:K04707	KEGG Orthologs	8	2	Chronic myeloid leukemia;ErbB signaling pathway;Bacterial invasion of epithelial cells;Ubiquitin mediated proteolysis;Pathways in cancer;Proteoglycans in cancer;Insulin signaling pathway;Endocytosis	ko05220;ko04012;ko05100;ko04120;ko05200;ko05205;ko04910;ko04144	lcl|LHQP01021168.1_mrna_29439;lcl|LHQP01019226.1_mrna_27211
ko:K10380	KEGG Orthologs	2	3	Proteoglycans in cancer;Toll and Imd signaling pathway	ko05205;ko04624	lcl|LHQP01015832.1_mrna_23234;lcl|LHQP01004450.1_mrna_7060;lcl|LHQP01035337.1_mrna_41235
ko:K03858	KEGG Orthologs	1	1	Glycosylphosphatidylinositol (GPI)-anchor biosynthesis	ko00563	lcl|LHQP01015723.1_mrna_23075
ko:K04944	KEGG Orthologs	2	1	GnRH secretion;Insulin secretion	ko04929;ko04911	lcl|LHQP01055207.1_mrna_48198
ko:K04702	KEGG Orthologs	5	1	Acute myeloid leukemia;AGE-RAGE signaling pathway in diabetic complications;Pathways in cancer;MicroRNAs in cancer;JAK-STAT signaling pathway	ko05221;ko04933;ko05200;ko05206;ko04630	lcl|LHQP01030921.1_mrna_38354
ko:K04722	KEGG Orthologs	10	1	Apoptosis;Necroptosis;Lipid and atherosclerosis;p53 signaling pathway;Pathogenic Escherichia coli infection;Salmonella infection;Natural killer cell mediated cytotoxicity;Influenza A;Viral protein interaction with cytokine and cytokine receptor;Cytokine-cytokine receptor interaction	ko04210;ko04217;ko05417;ko04115;ko05130;ko05132;ko04650;ko05164;ko04061;ko04060	lcl|LHQP01013939.1_mrna_20762
ko:K04962	KEGG Orthologs	15	3	Hypertrophic cardiomyopathy;Arrhythmogenic right ventricular cardiomyopathy;Diabetic cardiomyopathy;Dilated cardiomyopathy;Apelin signaling pathway;Oxytocin signaling pathway;Insulin secretion;Prion disease;Pathways of neurodegeneration - multiple diseases;Pancreatic secretion;Circadian entrainment;Adrenergic signaling in cardiomyocytes;Cardiac muscle contraction;Calcium signaling pathway;cAMP si…	ko05410;ko05412;ko05415;ko05414;ko04371;ko04921;ko04911;ko05020;ko05022;ko04972;ko04713;ko04261;ko04260;ko04020;ko04024	lcl|LHQP01003096.1_mrna_4868;lcl|LHQP01024340.1_mrna_32622;lcl|LHQP01020058.1_mrna_28166
ko:K04963	KEGG Orthologs	9	3	Apelin signaling pathway;Oxytocin signaling pathway;Prion disease;Pathways of neurodegeneration - multiple diseases;Salivary secretion;Alzheimer disease;Parkinson disease;Circadian entrainment;Calcium signaling pathway	ko04371;ko04921;ko05020;ko05022;ko04970;ko05010;ko05012;ko04713;ko04020	lcl|LHQP01003096.1_mrna_4868;lcl|LHQP01024340.1_mrna_32622;lcl|LHQP01020058.1_mrna_28166
ko:K22398	KEGG Orthologs	2	1	Cushing syndrome;Cortisol synthesis and secretion	ko04934;ko04927	lcl|LHQP01029869.1_mrna_37585
ko:K03871	KEGG Orthologs	5	1	Longevity regulating pathway - worm;Ubiquitin mediated proteolysis;Renal cell carcinoma;Pathways in cancer;HIF-1 signaling pathway	ko04212;ko04120;ko05211;ko05200;ko04066	lcl|LHQP01036183.1_mrna_41682
ko:K21066	KEGG Orthologs	1	1	Tight junction	ko04530	lcl|LHQP01000291.1_mrna_575
ko:K04961	KEGG Orthologs	8	3	Apelin signaling pathway;Oxytocin signaling pathway;Prion disease;Pathways of neurodegeneration - multiple diseases;Long-term depression;Spinocerebellar ataxia;Circadian entrainment;Calcium signaling pathway	ko04371;ko04921;ko05020;ko05022;ko04730;ko05017;ko04713;ko04020	lcl|LHQP01003096.1_mrna_4868;lcl|LHQP01024340.1_mrna_32622;lcl|LHQP01020058.1_mrna_28166
ko:K01691	KEGG Orthologs	1	1	Wnt signaling pathway	ko04310	lcl|LHQP01041227.1_mrna_44106
ko:K15615	KEGG Orthologs	1	1	Transcriptional misregulation in cancer	ko05202	lcl|LHQP01009612.1_mrna_14677
ko:K15617	KEGG Orthologs	1	1	Transcriptional misregulation in cancer	ko05202	lcl|LHQP01018324.1_mrna_26130
ko:K15622	KEGG Orthologs	1	1	Transcriptional misregulation in cancer	ko05202	lcl|LHQP01003434.1_mrna_5442
ko:K12352	KEGG Orthologs	1	1	Sphingolipid metabolism	ko00600	lcl|LHQP01019841.1_mrna_27894
ko:K09186	KEGG Orthologs	3	1	Cushing syndrome;Transcriptional misregulation in cancer;Lysine degradation	ko04934;ko05202;ko00310	lcl|LHQP01033700.1_mrna_40262
ko:K12351	KEGG Orthologs	2	1	Sphingolipid metabolism;Sphingolipid signaling pathway	ko00600;ko04071	lcl|LHQP01004552.1_mrna_7255
ko:K09187	KEGG Orthologs	2	1	Cushing syndrome;Lysine degradation	ko04934;ko00310	lcl|LHQP01030678.1_mrna_38154
ko:K11262	KEGG Orthologs	8	4	Propanoate metabolism;Pyruvate metabolism;Fatty acid biosynthesis;Alcoholic liver disease;Glucagon signaling pathway;Insulin signaling pathway;Aflatoxin biosynthesis;AMPK signaling pathway	ko00640;ko00620;ko00061;ko04936;ko04922;ko04910;ko00254;ko04152	lcl|LHQP01007282.1_mrna_11338;lcl|LHQP01025459.1_mrna_33713;lcl|LHQP01000293.1_mrna_578;lcl|LHQP01000993.1_mrna_1298
ko:K09188	KEGG Orthologs	1	1	Lysine degradation	ko00310	lcl|LHQP01030678.1_mrna_38154
ko:K17800	KEGG Orthologs	1	1	Mitophagy - yeast	ko04139	lcl|LHQP01017002.1_mrna_24632
ko:K09189	KEGG Orthologs	1	2	Lysine degradation	ko00310	lcl|LHQP01021458.1_mrna_29774;lcl|LHQP01019686.1_mrna_27746
ko:K10176	KEGG Orthologs	1	3	MAPK signaling pathway - fly	ko04013	lcl|LHQP01032874.1_mrna_39726;lcl|LHQP01004787.1_mrna_7633;lcl|LHQP01002594.1_mrna_4115
ko:K10177	KEGG Orthologs	1	3	Signaling pathways regulating pluripotency of stem cells	ko04550	lcl|LHQP01032874.1_mrna_39726;lcl|LHQP01004787.1_mrna_7633;lcl|LHQP01002594.1_mrna_4115
ko:K02539	KEGG Orthologs	4	1	Apoptosis;MicroRNAs in cancer;PI3K-Akt signaling pathway;JAK-STAT signaling pathway	ko04210;ko05206;ko04151;ko04630	lcl|LHQP01034143.1_mrna_40507
ko:K04959	KEGG Orthologs	45	2	Apoptosis;Cellular senescence;Gap junction;Apelin signaling pathway;Growth hormone synthesis, secretion and action;Cushing syndrome;Glucagon signaling pathway;Oxytocin signaling pathway;Renin secretion;Aldosterone synthesis and secretion;Parathyroid hormone synthesis, secretion and action;Cortisol synthesis and secretion;GnRH secretion;Oocyte meiosis;Proteoglycans in cancer;GnRH signaling pathway…	ko04210;ko04218;ko04540;ko04371;ko04935;ko04934;ko04922;ko04921;ko04924;ko04925;ko04928;ko04927;ko04929;ko04114;ko05205;ko04912;ko04915;ko04918;ko05020;ko05022;ko04971;ko04970;ko04730;ko04972;ko04611;ko05010;ko05131;ko05012;ko05017;ko04720;ko04724;ko04723;ko04726;ko04725;ko04728;ko04270;ko04020;ko04022;ko05170;ko04070;ko05163;ko05167;ko04750;ko04621;ko04625	lcl|LHQP01039744.1_mrna_43409;lcl|LHQP01041254.1_mrna_44125
ko:K04715	KEGG Orthologs	1	1	Sphingolipid metabolism	ko00600	lcl|LHQP01026722.1_mrna_34875
ko:K01689	KEGG Orthologs	4	1	Methane metabolism;RNA degradation;Glycolysis / Gluconeogenesis;HIF-1 signaling pathway	ko00680;ko03018;ko00010;ko04066	lcl|LHQP01012282.1_mrna_18432
ko:K03868	KEGG Orthologs	15	1	Wnt signaling pathway;Ubiquitin mediated proteolysis;Renal cell carcinoma;TGF-beta signaling pathway;Pathways in cancer;Cell cycle - yeast;Cell cycle;Oocyte meiosis;Hedgehog signaling pathway - fly;Shigellosis;Circadian rhythm;Protein processing in endoplasmic reticulum;Human immunodeficiency virus 1 infection;Nucleotide excision repair;HIF-1 signaling pathway	ko04310;ko04120;ko05211;ko04350;ko05200;ko04111;ko04110;ko04114;ko04341;ko05131;ko04710;ko04141;ko05170;ko03420;ko04066	lcl|LHQP01055520.1_mrna_48258
ko:K04958	KEGG Orthologs	50	2	Apoptosis;Cellular senescence;Lipid and atherosclerosis;Gap junction;Apelin signaling pathway;Growth hormone synthesis, secretion and action;Cushing syndrome;Glucagon signaling pathway;Oxytocin signaling pathway;Renin secretion;Aldosterone synthesis and secretion;Parathyroid hormone synthesis, secretion and action;Cortisol synthesis and secretion;GnRH secretion;Oocyte meiosis;Proteoglycans in can…	ko04210;ko04218;ko05417;ko04540;ko04371;ko04935;ko04934;ko04922;ko04921;ko04924;ko04925;ko04928;ko04927;ko04929;ko04114;ko05205;ko04912;ko04915;ko04918;ko05020;ko05022;ko04971;ko04970;ko04730;ko04972;ko04611;ko05010;ko05131;ko05012;ko05017;ko04720;ko05016;ko04724;ko04723;ko04726;ko04725;ko04728;ko04270;ko04713;ko04140;ko04020;ko04022;ko05170;ko04070;ko05163;ko05167;ko04750;ko04621;ko04625;ko04745	lcl|LHQP01039744.1_mrna_43409;lcl|LHQP01041254.1_mrna_44125
ko:K03644	KEGG Orthologs	2	1	Lipoic acid metabolism;Biosynthesis of cofactors	ko00785;ko01240	lcl|LHQP01020322.1_mrna_28463
ko:K22387	KEGG Orthologs	1	1	Ether lipid metabolism	ko00565	lcl|LHQP01003004.1_mrna_4762
ko:K16938	KEGG Orthologs	2	1	Bacterial invasion of epithelial cells;Shigellosis	ko05100;ko05131	lcl|LHQP01006895.1_mrna_10791
ko:K08080	KEGG Orthologs	2	1	Amino sugar and nucleotide sugar metabolism;Biosynthesis of nucleotide sugars	ko00520;ko01250	lcl|LHQP01014488.1_mrna_21541
ko:K21290	KEGG Orthologs	11	1	Apelin signaling pathway;Oxytocin signaling pathway;Toxoplasmosis;Platelet activation;Cholinergic synapse;PI3K-Akt signaling pathway;Adrenergic signaling in cardiomyocytes;cGMP-PKG signaling pathway;Phospholipase D signaling pathway;Kaposi sarcoma-associated herpesvirus infection;Chemokine signaling pathway	ko04371;ko04921;ko05145;ko04611;ko04725;ko04151;ko04261;ko04022;ko04072;ko05167;ko04062	lcl|LHQP01022766.1_mrna_31099
ko:K13667	KEGG Orthologs	1	1	Other types of O-glycan biosynthesis	ko00514	lcl|LHQP01048247.1_mrna_46622
ko:K15605	KEGG Orthologs	1	3	Transcriptional misregulation in cancer	ko05202	lcl|LHQP01005521.1_mrna_8892;lcl|LHQP01007302.1_mrna_11393;lcl|LHQP01005065.1_mrna_8151
ko:K15610	KEGG Orthologs	1	1	Transcriptional misregulation in cancer	ko05202	lcl|LHQP01012476.1_mrna_18743
ko:K16944	KEGG Orthologs	1	1	Shigellosis	ko05131	lcl|LHQP01001325.1_mrna_1894
ko:K11256	KEGG Orthologs	5	1	Breast cancer;Pathways in cancer;Endocrine resistance;Estrogen signaling pathway;Thyroid hormone signaling pathway	ko05224;ko05200;ko01522;ko04915;ko04919	lcl|LHQP01021418.1_mrna_29719
ko:K11255	KEGG Orthologs	2	1	Estrogen signaling pathway;Thyroid hormone signaling pathway	ko04915;ko04919	lcl|LHQP01021418.1_mrna_29719
ko:K12585	KEGG Orthologs	1	1	RNA degradation	ko03018	lcl|LHQP01013692.1_mrna_20354
ko:K04729	KEGG Orthologs	27	1	Lipid and atherosclerosis;MAPK signaling pathway;Alcoholic liver disease;Leishmaniasis;African trypanosomiasis;Chagas disease;Toxoplasmosis;Malaria;Pathogenic Escherichia coli infection;Salmonella infection;Shigellosis;Legionellosis;Pertussis;Yersinia infection;PD-L1 expression and PD-1 checkpoint pathway in cancer;Human immunodeficiency virus 1 infection;Coronavirus disease - COVID-19;Hepatitis …	ko05417;ko04010;ko04936;ko05140;ko05143;ko05142;ko05145;ko05144;ko05130;ko05132;ko05131;ko05134;ko05133;ko05135;ko05235;ko05170;ko05171;ko05161;ko05162;ko05164;ko05169;ko05168;ko05152;ko04064;ko04621;ko04620;ko04624	lcl|LHQP01025469.1_mrna_33725
ko:K04969	KEGG Orthologs	2	1	Axon guidance;cGMP-PKG signaling pathway	ko04360;ko04022	lcl|LHQP01000142.1_mrna_322
ko:K04727	KEGG Orthologs	3	2	Apoptosis;Apoptosis - fly;Necroptosis	ko04210;ko04214;ko04217	lcl|LHQP01029651.1_mrna_37404;lcl|LHQP01001780.1_mrna_2664
ko:K04966	KEGG Orthologs	3	1	Axon guidance;Pathways of neurodegeneration - multiple diseases;Spinocerebellar ataxia	ko04360;ko05022;ko05017	lcl|LHQP01000142.1_mrna_322
ko:K00128	KEGG Orthologs	17	1	beta-Alanine metabolism;Pantothenate and CoA biosynthesis;Chloroalkane and chloroalkene degradation;Pyruvate metabolism;Insect hormone biosynthesis;Fatty acid degradation;Glycerolipid metabolism;Alcoholic liver disease;Arginine and proline metabolism;Lysine degradation;Glycolysis / Gluconeogenesis;Limonene and pinene degradation;Histidine metabolism;Valine, leucine and isoleucine degradation;Asco…	ko00410;ko00770;ko00625;ko00620;ko00981;ko00071;ko00561;ko04936;ko00330;ko00310;ko00010;ko00903;ko00340;ko00280;ko00053;ko01240;ko00380	lcl|LHQP01041133.1_mrna_44069
ko:K04502	KEGG Orthologs	4	1	Wnt signaling pathway;Osteoclast differentiation;IL-17 signaling pathway;Human T-cell leukemia virus 1 infection	ko04310;ko04380;ko04657;ko05166	lcl|LHQP01008466.1_mrna_13018
ko:K00383	KEGG Orthologs	3	1	Diabetic cardiomyopathy;Thyroid hormone synthesis;Glutathione metabolism	ko05415;ko04918;ko00480	lcl|LHQP01000311.1_mrna_611
ko:K14556	KEGG Orthologs	1	2	Ribosome biogenesis in eukaryotes	ko03008	lcl|LHQP01019582.1_mrna_27598;lcl|LHQP01014490.1_mrna_21543
ko:K12373	KEGG Orthologs	7	1	Amino sugar and nucleotide sugar metabolism;Glycosaminoglycan degradation;Various types of N-glycan biosynthesis;Other glycan degradation;Lysosome;Glycosphingolipid biosynthesis - ganglio series;Glycosphingolipid biosynthesis - globo and isoglobo series	ko00520;ko00531;ko00513;ko00511;ko04142;ko00604;ko00603	lcl|LHQP01027072.1_mrna_35173
ko:K14310	KEGG Orthologs	2	1	Nucleocytoplasmic transport;Amyotrophic lateral sclerosis	ko03013;ko05014	lcl|LHQP01018233.1_mrna_26009
ko:K04739	KEGG Orthologs	1	4	Insulin signaling pathway	ko04910	lcl|LHQP01019046.1_mrna_26989;lcl|LHQP01020590.1_mrna_28744;lcl|LHQP01034474.1_mrna_40722;lcl|LHQP01009791.1_mrna_14927
ko:K04979	KEGG Orthologs	1	1	Insulin secretion	ko04911	lcl|LHQP01058728.1_mrna_48744
ko:K04738	KEGG Orthologs	4	1	Apoptosis;Pathways in cancer;JAK-STAT signaling pathway;Cytokine-cytokine receptor interaction	ko04210;ko05200;ko04630;ko04060	lcl|LHQP01076402.1_mrna_50313
ko:K04735	KEGG Orthologs	76	1	Apoptosis;Longevity regulating pathway;Cellular senescence;Diabetic cardiomyopathy;Lipid and atherosclerosis;Fluid shear stress and atherosclerosis;T cell receptor signaling pathway;B cell receptor signaling pathway;TNF signaling pathway;MAPK signaling pathway;Chronic myeloid leukemia;Small cell lung cancer;Acute myeloid leukemia;Ras signaling pathway;Mitophagy - animal;Insulin resistance;AGE-RAG…	ko04210;ko04211;ko04218;ko05415;ko05417;ko05418;ko04660;ko04662;ko04668;ko04010;ko05220;ko05222;ko05221;ko04014;ko04137;ko04931;ko04933;ko04932;ko04936;ko05212;ko05215;ko04920;ko04926;ko05200;ko05321;ko05202;ko05203;ko05208;ko01523;ko05207;ko04917;ko05140;ko05022;ko05142;ko05145;ko05146;ko04613;ko05130;ko05132;ko05010;ko05131;ko05134;ko05133;ko05135;ko04722;ko04151;ko05120;ko04380;ko05235;ko04024…	lcl|LHQP01043089.1_mrna_44822
ko:K04513	KEGG Orthologs	43	1	Lipid and atherosclerosis;Fluid shear stress and atherosclerosis;Leukocyte transendothelial migration;Wnt signaling pathway;T cell receptor signaling pathway;MAPK signaling pathway - yeast;Bacterial invasion of epithelial cells;Ras signaling pathway;Rap1 signaling pathway;Regulation of actin cytoskeleton;Axon guidance;Axon regeneration;Colorectal cancer;Oxytocin signaling pathway;Parathyroid horm…	ko05417;ko05418;ko04670;ko04310;ko04660;ko04011;ko05100;ko04014;ko04015;ko04810;ko04360;ko04361;ko05210;ko04921;ko04928;ko04350;ko05200;ko05203;ko05206;ko05205;ko04972;ko04611;ko05130;ko05132;ko05131;ko05133;ko05135;ko04722;ko04270;ko04150;ko04144;ko04022;ko04024;ko04530;ko04520;ko04072;ko04071;ko05163;ko04510;ko05152;ko04062;ko04621;ko04625	lcl|LHQP01029593.1_mrna_37362
ko:K04514	KEGG Orthologs	20	2	Leukocyte transendothelial migration;Regulation of actin cytoskeleton;Axon guidance;Oxytocin signaling pathway;TGF-beta signaling pathway;Pathways in cancer;MicroRNAs in cancer;Proteoglycans in cancer;Platelet activation;Pathogenic Escherichia coli infection;Shigellosis;Yersinia infection;Vascular smooth muscle contraction;cGMP-PKG signaling pathway;cAMP signaling pathway;Tight junction;Sphingoli…	ko04670;ko04810;ko04360;ko04921;ko04350;ko05200;ko05206;ko05205;ko04611;ko05130;ko05131;ko05135;ko04270;ko04022;ko04024;ko04530;ko04071;ko05163;ko04510;ko04062	lcl|LHQP01030035.1_mrna_37676;lcl|LHQP01032300.1_mrna_39354
ko:K21073	KEGG Orthologs	1	1	Arrhythmogenic right ventricular cardiomyopathy	ko05412	lcl|LHQP01038726.1_mrna_43024
ko:K01489	KEGG Orthologs	2	1	Drug metabolism - other enzymes;Pyrimidine metabolism	ko00983;ko00240	lcl|LHQP01001047.1_mrna_1367
ko:K04511	KEGG Orthologs	1	1	Wnt signaling pathway	ko04310	lcl|LHQP01011939.1_mrna_17880
ko:K04512	KEGG Orthologs	1	1	Wnt signaling pathway	ko04310	lcl|LHQP01022538.1_mrna_30847
ko:K04990	KEGG Orthologs	1	1	Taste transduction	ko04742	lcl|LHQP01000828.1_mrna_1079
ko:K21072	KEGG Orthologs	1	2	Yersinia infection	ko05135	lcl|LHQP01006098.1_mrna_9747;lcl|LHQP01001116.1_mrna_1485
ko:K13699	KEGG Orthologs	1	1	Regulation of lipolysis in adipocytes	ko04923	lcl|LHQP01001293.1_mrna_1823
ko:K03899	KEGG Orthologs	1	1	Complement and coagulation cascades	ko04610	lcl|LHQP01007444.1_mrna_11630
ko:K02329	KEGG Orthologs	17	1	Signaling pathways regulating pluripotency of stem cells;Wnt signaling pathway;Breast cancer;Gastric cancer;Hepatocellular carcinoma;Cushing syndrome;Axon guidance;Basal cell carcinoma;Pathways in cancer;MicroRNAs in cancer;Proteoglycans in cancer;Melanogenesis;Pathways of neurodegeneration - multiple diseases;Alzheimer disease;Hippo signaling pathway;mTOR signaling pathway;Human papillomavirus i…	ko04550;ko04310;ko05224;ko05226;ko05225;ko04934;ko04360;ko05217;ko05200;ko05206;ko05205;ko04916;ko05022;ko05010;ko04390;ko04150;ko05165	lcl|LHQP01035625.1_mrna_41390
